# Supplementary material for: Non-MHC immunity genes do not affect parasite load in European invasive populations of common raccoon
Source: Sci Rep. 2023 Sep 21;13:15696. doi: 10.1038/s41598-023-41721-1 (PMC10514260; doi:10.1038/s41598-023-41721-1)
Supplement: Supplementary file 3 — Supplementary Table S1. [file 41598_2023_41721_MOESM3_ESM.xlsx]

## Sheet: Arkusz1
Gene_ID	Species Gene Name	Gene description
G_100265	CD101	CD101 molecule [Source:HGNC Symbol;Acc:HGNC:5949]
G_101329	CD86	CD86 molecule [Source:HGNC Symbol;Acc:HGNC:1705]
G_114449	CD3EAP	CD3e molecule associated protein [Source:HGNC Symbol;Acc:HGNC:24219]
G_121540	CDH8	cadherin 8 [Source:HGNC Symbol;Acc:HGNC:1767]
G_128936	NRXN1	Neurexin-1
G_138885	CCL15,CCL15-CCL14,CCL23	C-C Motif Chemokine Ligand 15
G_142225	SEMA5B	semaphorin 5B [Source:HGNC Symbol;Acc:HGNC:10737]
G_152082	NEGR1	neuronal growth regulator 1 [Source:HGNC Symbol;Acc:HGNC:17302]
G_152845	NTF3	neurotrophin 3 [Source:HGNC Symbol;Acc:HGNC:8023]
G_153958	C5AR2	complement component 5a receptor 2 [Source:HGNC Symbol;Acc:HGNC:4527]
G_155465	TXNRD3	thioredoxin reductase 3 [Source:RefSeq peptide;Acc:NP_001116250]
G_162264	IL1R2	interleukin 1 receptor type 2 [Source:HGNC Symbol;Acc:HGNC:5994]
G_176851	C3	complement C3 [Source:HGNC Symbol;Acc:HGNC:1318]
G_182044	RELA	RELA proto-oncogene, NF-kB subunit [Source:HGNC Symbol;Acc:HGNC:9955]
G_183332	NPHP4	nephrocystin 4 [Source:HGNC Symbol;Acc:HGNC:19104]
G_187211	TLR2	toll like receptor 2 [Source:HGNC Symbol;Acc:HGNC:11848]
G_193618	C7	complement C7 [Source:HGNC Symbol;Acc:HGNC:1346]
G_194809	IL6ST	interleukin 6 signal transducer [Source:HGNC Symbol;Acc:HGNC:6021]
G_198248	SULF1	sulfatase 1 [Source:HGNC Symbol;Acc:HGNC:20391]
G_199628	BCL2L14	BCL2 like 14 [Source:HGNC Symbol;Acc:HGNC:16657]
G_199751	SEMA3C	semaphorin 3C [Source:HGNC Symbol;Acc:HGNC:10725]
G_201724	CCRL2	C-C motif chemokine receptor like 2 [Source:HGNC Symbol;Acc:HGNC:1612]
G_201987	CDH13	cadherin 13 [Source:HGNC Symbol;Acc:HGNC:1753]
G_203955	TLR3	toll like receptor 3 [Source:HGNC Symbol;Acc:HGNC:11849]
G_204238	CDH23	Cadherin Related 23
G_209960	C6	complement C6 [Source:HGNC Symbol;Acc:HGNC:1339]
G_219405	CMA1	chymase 1 [Source:HGNC Symbol;Acc:HGNC:2097]
G_221652	LAMA3	laminin subunit alpha 3 [Source:HGNC Symbol;Acc:HGNC:6483]
G_222230	ACKR2	atypical chemokine receptor 2 [Source:HGNC Symbol;Acc:HGNC:1565]
G_223488	PCDH15	protocadherin related 15 [Source:HGNC Symbol;Acc:HGNC:14674]
G_225441	PDGFD	platelet derived growth factor D [Source:HGNC Symbol;Acc:HGNC:30620]
G_228863	CDH11	cadherin 11 [Source:HGNC Symbol;Acc:HGNC:1750]
G_230664	CD28	CD28 molecule [Source:HGNC Symbol;Acc:HGNC:1653]
G_231234	CSF1R	colony stimulating factor 1 receptor [Source:HGNC Symbol;Acc:HGNC:2433]
G_232236	HIPK2	homeodomain interacting protein kinase 2 [Source:HGNC Symbol;Acc:HGNC:14402]
G_234776	TAL1	TAL bHLH transcription factor 1, erythroid differentiation factor [Source:HGNC Symbol;Acc:HGNC:11556]
G_239007	ERAP1	endoplasmic reticulum aminopeptidase 1 [Source:HGNC Symbol;Acc:HGNC:18173]
G_240627	CD36	CD36 molecule [Source:HGNC Symbol;Acc:HGNC:1663]
G_242486	IFI44L	interferon induced protein 44 like [Source:HGNC Symbol;Acc:HGNC:17817]
G_244860	NRCAM	neuronal cell adhesion molecule [Source:HGNC Symbol;Acc:HGNC:7994]
G_246173	C1QTNF1	C1q and TNF related 1 [Source:HGNC Symbol;Acc:HGNC:14324]
G_251818	TOX	thymocyte selection associated high mobility group box [Source:HGNC Symbol;Acc:HGNC:18988]
G_251880	DAPK1	death associated protein kinase 1 [Source:HGNC Symbol;Acc:HGNC:2674]
G_252388	POSTN	periostin [Source:HGNC Symbol;Acc:HGNC:16953]
G_254919	IL1RN	interleukin 1 receptor antagonist [Source:HGNC Symbol;Acc:HGNC:6000]
G_260500	C1QC	complement C1q C chain [Source:HGNC Symbol;Acc:HGNC:1245]
G_260893	XCR1	X-C motif chemokine receptor 1 [Source:HGNC Symbol;Acc:HGNC:1625]
G_262882	KIR2DL1	Killer Cell Immunoglobulin Like Receptor
G_26438	GMNN	geminin, DNA replication inhibitor [Source:HGNC Symbol;Acc:HGNC:17493]
G_265198	COTL1	coactosin like F-actin binding protein 1 [Source:HGNC Symbol;Acc:HGNC:18304]
G_266965	IFIH1	interferon induced with helicase C domain 1 [Source:HGNC Symbol;Acc:HGNC:18873]
G_271438	ITGA9	integrin subunit alpha 9 [Source:HGNC Symbol;Acc:HGNC:6145]
G_271499	TLR4	toll like receptor 4 [Source:HGNC Symbol;Acc:HGNC:11850]
G_271698	CR2	complement C3d receptor 2 [Source:HGNC Symbol;Acc:HGNC:2336]
G_278191	TLR10	toll like receptor 10 [Source:HGNC Symbol;Acc:HGNC:15634]
G_281059	MICU1	mitochondrial calcium uptake 1 [Source:HGNC Symbol;Acc:HGNC:1530]
G_281950	NCOA6	nuclear receptor coactivator 6 [Source:HGNC Symbol;Acc:HGNC:15936]
G_286191	ITGAL	integrin subunit alpha L [Source:HGNC Symbol;Acc:HGNC:6148]
G_290940	BMP6	bone morphogenetic protein 6 [Source:HGNC Symbol;Acc:HGNC:1073]
G_292200	LEPR	leptin receptor [Source:HGNC Symbol;Acc:HGNC:6554]
G_293928	ACKR3	atypical chemokine receptor 3 [Source:HGNC Symbol;Acc:HGNC:23692]
G_297458	TWF2	Twinfilin Actin Binding Protein 2
G_303102	NOD2	nucleotide binding oligomerization domain containing 2 [Source:HGNC Symbol;Acc:HGNC:5331]
G_306701	TGFBR3	transforming growth factor beta receptor 3 [Source:HGNC Symbol;Acc:HGNC:11774]
G_309599	SIGLEC5	Sialic Acid Binding Ig Like Lectin 5
G_314888	ADAM15	ADAM metallopeptidase domain 15 [Source:HGNC Symbol;Acc:HGNC:193]
G_318275	SEMA6A	semaphorin 6A [Source:HGNC Symbol;Acc:HGNC:10738]
G_322391	PLEKHH2	pleckstrin homology, MyTH4 and FERM domain containing H2 [Source:HGNC Symbol;Acc:HGNC:30506]
G_324461	CFB	Complement Factor B
G_329123	SORT1	sortilin 1 [Source:HGNC Symbol;Acc:HGNC:11186]
G_329556	C1QTNF7	C1q and TNF related 7 [Source:HGNC Symbol;Acc:HGNC:14342]
G_334485	TNF	tumor necrosis factor [Source:HGNC Symbol;Acc:HGNC:11892]
G_338193	TNIK	TRAF2 and NCK interacting kinase [Source:HGNC Symbol;Acc:HGNC:30765]
G_340268	KIAA1211L	KIAA1211 like [Source:HGNC Symbol;Acc:HGNC:33454]
G_341837	DLC1	DLC1 Rho GTPase activating protein [Source:HGNC Symbol;Acc:HGNC:2897]
G_342084	LY75	Lymphocyte Antigen 75
G_343154	NLRP1	NLR family pyrin domain containing 1 [Source:HGNC Symbol;Acc:HGNC:14374]
G_343265	ZBP1	Z-DNA binding protein 1 [Source:HGNC Symbol;Acc:HGNC:16176]
G_344793	NOD1	nucleotide binding oligomerization domain containing 1 [Source:HGNC Symbol;Acc:HGNC:16390]
G_353771	PINK1	PTEN induced putative kinase 1 [Source:HGNC Symbol;Acc:HGNC:14581]
G_354713	SEMA6D	semaphorin 6D [Source:HGNC Symbol;Acc:HGNC:16770]
G_358374	STEAP2	STEAP2 metalloreductase [Source:HGNC Symbol;Acc:HGNC:17885]
G_362654	HIVEP2	human immunodeficiency virus type I enhancer binding protein 2 [Source:HGNC Symbol;Acc:HGNC:4921]
G_369888	TNFSF10	TNF superfamily member 10 [Source:HGNC Symbol;Acc:HGNC:11925]
G_372070	TXLNA	taxilin alpha [Source:HGNC Symbol;Acc:HGNC:30685]
G_373029	HDAC9	histone deacetylase 9 [Source:HGNC Symbol;Acc:HGNC:14065]
G_373125	SCARB1	scavenger receptor class B member 1 [Source:HGNC Symbol;Acc:HGNC:1664]
G_373156	IL7R	interleukin 7 receptor [Source:HGNC Symbol;Acc:HGNC:6024]
G_374909	BTBD9	BTB Domain Containing 9
G_380699	NLRX1	NLR family member X1 [Source:HGNC Symbol;Acc:HGNC:29890]
G_381177	SYK	spleen associated tyrosine kinase [Source:HGNC Symbol;Acc:HGNC:11491]
G_385130	IL16	interleukin 16 [Source:HGNC Symbol;Acc:HGNC:5980]
G_393751	TNC	tenascin C [Source:HGNC Symbol;Acc:HGNC:5318]
G_397528	TNFRSF11B	TNF receptor superfamily member 11b [Source:HGNC Symbol;Acc:HGNC:11909]
G_404977	KIAA0319L	KIAA0319 like [Source:HGNC Symbol;Acc:HGNC:30071]
G_410766	IL4R	interleukin 4 receptor [Source:HGNC Symbol;Acc:HGNC:6015]
G_41358	TIAM1	T-cell lymphoma invasion and metastasis 1 [Source:HGNC Symbol;Acc:HGNC:11805]
G_417237	IL17RD	interleukin 17 receptor D [Source:HGNC Symbol;Acc:HGNC:17616]
G_428039	FREM1	FRAS1 Related Extracellular Matrix 1
G_428810	NLRC5	NLR family CARD domain containing 5 [Source:HGNC Symbol;Acc:HGNC:29933]
G_433232	TLR6	toll like receptor 6 [Source:HGNC Symbol;Acc:HGNC:16711]
G_433236	TLR1	toll like receptor 1 [Source:HGNC Symbol;Acc:HGNC:11847]
G_43500	ACKR1	atypical chemokine receptor 1 (Duffy blood group) [Source:HGNC Symbol;Acc:HGNC:4035]
G_435139	NLRC3	NLR family CARD domain containing 3 [Source:HGNC Symbol;Acc:HGNC:29889]
G_437039	LPP	LIM domain containing preferred translocation partner in lipoma [Source:HGNC Symbol;Acc:HGNC:6679]
G_438995	PXDN	peroxidasin [Source:HGNC Symbol;Acc:HGNC:14966]
G_461687	IGSF11	immunoglobulin superfamily member 11 [Source:HGNC Symbol;Acc:HGNC:16669]
G_480532	SEMA5A	semaphorin 5A [Source:HGNC Symbol;Acc:HGNC:10736]
G_526800	IL12A	interleukin 12A [Source:HGNC Symbol;Acc:HGNC:5969]
G_589289	NLGN1	neuroligin 1 [Source:HGNC Symbol;Acc:HGNC:14291]
G_600228	CNTNAP5	contactin associated protein like 5 [Source:HGNC Symbol;Acc:HGNC:18748]
G_621907	NLRC4	NLR family CARD domain containing 4 [Source:HGNC Symbol;Acc:HGNC:16412]
G_622808	CLTCL1	clathrin heavy chain like 1 [Source:HGNC Symbol;Acc:HGNC:2093]
G_623775	AGTR1	angiotensin II receptor type 1 [Source:HGNC Symbol;Acc:HGNC:336]
G_72382	NLRP5	NLR family pyrin domain containing 5 [Source:HGNC Symbol;Acc:HGNC:21269]
	C5orf34
