# Supplementary material for: Non-MHC immunity genes do not affect parasite load in European invasive populations of common raccoon
Source: Sci Rep. 2023 Sep 21;13:15696. doi: 10.1038/s41598-023-41721-1 (PMC10514260; doi:10.1038/s41598-023-41721-1)
Supplement: Supplementary file 4 — Supplementary Table S2a. [file 41598_2023_41721_MOESM4_ESM.xlsx]

## Sheet: SNP genotypes
id	pop	I.m_inf.class	Im_prevalence	Dig_prevalence	Ces_prevalence	Nem_prevalence	G_204238_67	G_204238_647	G_204238_784	G_204238_1144	G_322391_149	G_385130_246	G_385130_247	G_385130_447	G_621907_50	G_621907_107	G_433236_258	G_433236_336	G_228863_252	G_209960_237	G_393751_426	G_393751_492	G_393751_859	G_162264_46	G_344793_874	G_344793_1014	G_344793_1115	G_41358_42	G_303102_402	G_309599_211	G_155465_171	G_155465_594	G_265198_105	G_480532_672	G_329123_744	G_428810_55	G_381177_366	G_435139_834	G_354713_654	G_222230_528	G_222230_1003	G_404977_723	G_369888_60	G_369888_93	G_369888_307	G_252388_426	G_271438_39	G_271438_626	G_271438_627
PL001-MP	D3	1	0	0	1	0	G/G	G/G	G/G	G/G	C/C	C/C	G/G	C/C	G/G	G/G	A/T	T/T	C/C	T/T	T/T	C/C	G/G	T/T	G/A	C/C	C/T	C/C	T/T	T/C	G/G	C/C	C/C	C/C	C/C	A/T	C/C	C/C	G/G	C/C	T/T	G/G	G/G	T/A	A/G	C/C	A/A	A/A	T/T
PL002-MP	D3	1	0	0	1	0	G/G	G/G	G/A	G/G	C/C	C/C	G/G	C/C	G/G	G/G	A/T	T/T	C/C	T/T	C/C	C/C	G/G	T/T	G/G	C/C	C/C	C/C	T/T	C/C	G/A	C/C	C/T	C/C	C/C	A/A	C/C	C/T	G/T	C/C	C/T	G/G	G/A	T/T	A/G	C/C	A/A	A/A	T/C
PL003-MP	D3	2	1	1	1	0	G/G	G/G	G/G	G/G	C/C	C/C	G/G	C/C	G/G	G/G	A/T	T/T	C/C	T/C	C/C	C/C	G/G	T/T	G/G	C/C	C/C	T/C	T/T	T/T	G/A	C/C	C/T	C/C	C/C	A/A	C/C	C/C	G/G	C/C	C/C	G/G	G/G	T/T	A/A	C/C	A/A	A/A	C/C
PL004-MP	D3	1	0	0	0	0	G/G	G/G	G/A	G/A	C/T	T/T	G/G	C/C	G/A	G/G	A/T	T/T	C/C	T/T	C/C	C/C	G/A	T/T	G/A	C/C	C/C	T/C	T/C	T/T	G/G	C/C	C/C	C/C	C/C	A/A	C/C	C/C	G/G	C/C	T/T	G/G	G/G	T/T	A/A	C/C	A/A	A/A	T/C
PL005-MP	D3	3	1	1	1	0	G/G	G/G	G/G	G/G	C/C	T/C	G/G	C/C	G/A	G/G	A/A	T/T	C/C	T/T	C/C	C/C	G/G	T/T	G/G	C/C	C/C	T/T	T/T	T/T	A/A	C/C	C/C	C/C	C/C	A/A	C/T	C/C	G/G	C/C	C/T	G/G	G/G	T/A	A/G	C/C	A/A	A/A	T/T
PL006-MP	PL	3	1	1	1	0	G/G	G/G	G/G	G/G	C/C	T/C	G/C	C/C	G/G	G/G	T/T	T/T	C/C	T/T	C/C	C/C	G/G	T/T	G/G	C/C	C/C	T/C	T/C	T/C	G/A	C/C	C/C	C/C	C/C	A/A	C/C	C/C	G/G	C/C	T/T	G/G	G/G	T/T	A/A	C/T	A/A	A/A	T/T
PL007-MP	D3	2	1	1	1	0	G/G	G/G	G/G	G/G	C/C	C/C	G/C	C/C	G/G	G/G	A/T	T/T	C/C	T/T	C/C	C/C	G/G	T/T	G/G	C/C	C/C	T/C	T/T	T/C	G/A	C/C	T/T	C/C	C/C	A/A	C/C	C/C	G/G	C/C	C/T	G/G	G/G	T/T	A/A	C/C	A/A	A/A	T/C
PL008-MP	PL	5	1	1	0	0	G/G	G/G	G/G	G/G	C/C	C/C	C/C	C/C	G/G	G/G	A/T	T/T	C/C	T/T	C/C	C/C	G/G	T/T	G/G	C/C	C/T	C/C	T/T	C/C	G/G	C/C	C/C	C/C	C/C	A/A	C/C	C/C	G/G	C/C	C/C	G/G	G/A	T/T	A/G	C/T	A/A	A/A	T/C
PL009-MP	D3	1	0	0	1	0	G/G	G/G	G/G	G/G	C/C	C/C	G/G	C/C	G/G	G/G	A/A	T/T	C/C	T/T	C/C	C/C	G/G	T/T	G/G	C/T	C/C	C/C	T/T	C/C	G/A	C/C	C/T	C/C	C/C	A/A	C/C	C/C	T/T	C/C	T/T	G/G	G/G	T/T	A/G	C/C	A/A	A/A	T/T
PL010-MP	D3	3	1	1	1	0	G/A	G/G	G/G	G/G	C/T	T/T	G/G	C/C	G/G	G/G	A/T	T/T	C/C	T/C	C/C	C/T	G/G	T/T	G/A	C/C	C/C	T/T	T/T	T/C	G/A	C/C	C/C	C/C	C/C	A/A	C/C	C/C	G/G	C/C	C/T	G/G	G/A	T/T	A/G	C/C	A/A	A/A	T/C
PL011-MP	D3	1	0	0	1	0	G/G	G/G	G/G	G/A	C/C	T/C	G/G	C/C	G/A	G/A	A/T	T/T	C/C	T/T	C/C	C/C	G/A	T/T	G/G	C/C	C/T	T/C	T/T	T/T	G/A	C/C	C/C	C/C	C/C	A/A	C/C	C/C	G/T	C/C	T/T	G/G	G/G	T/T	A/G	C/C	A/A	A/A	T/C
PL012-MP	PL	2	1	1	0	0	G/G	G/G	G/G	G/G	C/C	T/T	G/G	C/C	G/G	G/G	A/T	T/T	C/C	T/T	C/C	C/C	G/G	T/T	G/G	C/C	C/C	T/C	T/T	T/T	A/A	C/C	C/C	C/C	C/C	A/A	C/C	C/C	G/G	C/C	T/T	G/G	G/G	T/A	A/G	C/T	A/A	A/A	T/T
PL013-MP	D3	2	1	1	1	0	G/G	G/G	G/G	G/G	C/C	C/C	G/G	C/C	G/A	G/G	A/T	T/T	C/C	T/T	C/C	C/C	G/G	T/T	G/G	C/C	C/T	T/T	T/T	T/T	A/A	C/C	C/T	C/C	C/C	A/A	C/T	C/T	G/G	C/C	C/T	G/G	G/G	T/T	A/A	C/C	A/A	A/A	T/C
PL014-MP	D3	1	0	0	1	0	G/G	G/G	G/G	G/G	C/C	T/C	G/G	C/C	G/G	G/G	T/T	T/T	C/C	T/T	C/C	C/C	G/A	T/T	G/A	C/C	C/C	T/C	T/T	T/T	G/A	C/T	C/T	C/C	C/C	A/A	C/C	C/C	G/G	C/C	T/T	G/G	G/A	T/T	G/G	C/C	A/A	A/A	T/T
PL015-MP	D3	1	0	0	0	0	G/A	G/G	G/G	G/G	C/C	C/C	G/G	C/C	G/G	G/G	T/T	T/T	C/C	T/T	C/C	C/C	G/G	T/T	G/G	C/C	C/T	C/C	T/T	C/C	A/A	C/C	C/C	C/C	C/C	A/A	C/C	C/C	G/G	C/C	T/T	G/G	G/A	T/T	G/G	C/C	A/G	A/A	C/C
PL016-MP	D3	2	1	1	1	0	G/G	G/G	G/G	G/G	C/T	C/C	G/C	C/C	G/G	G/G	A/T	T/T	C/C	T/T	C/C	C/C	G/G	T/T	G/G	C/C	C/C	C/C	T/T	T/C	A/A	C/C	C/C	C/C	C/C	A/A	C/C	C/C	G/G	C/C	C/T	G/G	G/A	T/T	G/G	C/C	A/A	A/G	T/C
PL017-MP	D3	2	1	1	0	0	G/G	G/G	G/G	G/G	C/C	C/C	G/G	C/C	G/G	G/G	T/T	T/T	C/C	T/C	C/C	C/C	G/A	T/T	G/G	C/T	C/C	C/C	T/T	T/C	A/A	C/C	C/C	C/C	C/C	A/A	C/T	C/C	G/T	C/C	C/T	G/G	G/A	T/T	A/G	C/C	A/A	A/A	T/C
PL018-MP	CZ	1	0	0	0	0	G/G	G/G	G/G	G/G	C/C	C/C	G/C	C/T	G/A	G/G	A/A	T/T	C/C	T/T	C/C	C/C	G/G	G/G	G/G	C/C	C/C	T/C	T/T	T/C	G/G	C/T	C/T	C/T	C/C	A/A	C/C	C/C	G/T	C/C	C/C	G/A	G/G	T/T	A/A	C/T	A/A	A/A	T/T
PL019-MP	D3	2	1	1	1	1	G/G	G/G	G/G	G/G	C/C	C/C	G/G	C/C	G/G	G/G	T/T	T/T	C/C	T/T	C/C	C/C	G/G	T/T	G/G	C/C	C/T	T/C	T/T	T/C	G/A	C/C	T/T	C/C	C/C	A/A	C/T	C/C	G/T	C/C	C/T	G/G	G/G	T/A	A/G	C/C	A/A	A/A	T/T
PL020-MP	PL	1	0	0	1	0	G/G	./.	G/G	G/G	T/T	T/C	G/G	C/C	G/G	G/A	T/T	T/T	C/C	T/T	C/C	C/C	G/G	T/T	G/G	C/C	C/C	T/C	T/C	T/T	G/G	C/C	./.	C/C	C/C	A/T	C/C	./.	G/G	./.	C/C	G/G	G/G	T/A	A/G	C/C	A/A	G/G	C/C
PL021-MP	D3	1	0	0	0	0	G/A	G/G	G/G	G/G	C/C	C/C	G/G	C/C	G/G	G/G	T/T	T/T	C/C	T/T	C/C	C/C	G/G	T/T	G/G	C/C	C/T	T/C	T/T	./.	A/A	C/C	C/C	C/C	C/C	A/A	C/C	C/C	G/G	C/C	T/T	G/G	G/G	T/T	A/G	C/C	A/G	A/A	C/C
PL022-MP	PL	2	1	1	0	0	G/G	./.	G/G	G/G	C/C	./.	./.	C/C	G/G	G/G	A/T	T/T	C/C	T/T	C/C	C/T	G/G	T/T	./.	C/C	C/C	T/C	T/C	T/T	G/G	C/C	C/C	C/C	C/C	A/T	C/C	./.	G/G	C/C	C/C	G/G	G/G	T/T	A/A	C/C	A/A	A/A	T/T
PL023-MP	PL	2	1	1	0	0	G/G	G/G	G/G	G/G	C/C	T/C	G/G	C/C	G/G	G/G	T/T	T/T	C/C	T/C	C/C	C/T	G/A	T/T	G/G	C/C	C/C	C/C	T/C	T/T	G/A	C/C	C/C	C/C	C/C	A/T	C/C	C/C	G/G	C/C	T/T	G/G	G/G	T/T	A/A	C/C	A/A	A/A	T/T
PL024-MP	PL	4	1	1	0	0	G/G	G/G	G/G	G/G	C/T	T/C	G/G	C/C	G/G	G/G	T/T	T/T	C/C	T/T	C/C	C/C	G/G	T/T	G/G	C/C	C/C	T/T	T/T	T/C	A/A	C/C	C/C	C/C	C/C	A/T	C/C	C/C	G/G	C/C	C/C	G/G	G/G	T/T	A/A	C/C	A/A	A/G	T/C
PL026-MP	PL	4	1	1	0	0	G/G	G/G	G/G	G/G	C/C	./.	./.	C/C	G/G	G/G	T/T	T/T	C/C	T/T	C/C	C/C	G/G	T/T	G/G	C/C	C/C	T/T	T/T	C/C	G/A	C/C	C/C	C/C	C/C	A/A	C/C	C/C	G/G	C/C	C/C	G/G	G/G	T/T	A/A	C/T	A/A	A/A	T/C
PL027-MP	PL	3	1	1	0	0	G/G	G/G	G/G	G/G	C/C	C/C	G/C	C/C	G/G	G/G	A/T	T/T	C/C	T/T	C/C	C/C	G/G	T/T	G/G	C/C	C/C	T/T	T/C	T/C	G/A	C/C	C/C	C/C	C/C	A/A	C/C	C/C	G/G	C/C	T/T	G/G	G/G	T/T	A/A	C/T	A/A	A/A	T/T
PL028-MP	PL	5	1	1	0	0	G/G	G/G	G/G	G/G	C/T	T/C	G/G	C/C	G/G	G/G	A/T	T/T	C/C	T/T	C/C	C/C	G/G	T/T	G/G	C/C	C/C	T/C	T/T	T/T	G/A	C/C	C/C	C/C	C/C	A/T	C/C	C/C	G/G	C/C	./.	G/G	G/A	T/T	A/G	C/C	A/A	A/G	C/C
PL029-MP	PL	4	1	1	1	0	G/G	G/G	G/G	G/G	C/C	C/C	./.	C/C	G/G	G/G	A/A	T/T	C/C	T/T	C/C	C/T	G/G	T/T	G/G	C/C	C/C	T/T	T/T	T/C	A/A	C/C	C/C	C/C	C/C	A/T	C/C	C/C	G/G	C/C	./.	G/G	G/A	T/T	A/G	C/C	A/A	A/G	T/C
PL030-MP	PL	4	1	1	0	0	G/G	G/G	G/G	G/G	C/C	T/C	G/C	C/C	G/G	G/G	A/A	T/T	C/C	T/T	C/C	C/C	G/G	T/T	G/G	C/C	C/C	T/C	T/T	T/T	G/G	C/C	C/C	C/C	C/C	A/A	C/C	C/C	G/G	C/C	C/T	G/G	G/G	T/T	A/A	C/T	A/A	A/A	T/T
PL031-MP	D3	1	0	0	1	1	G/G	G/G	G/G	G/G	C/C	T/C	G/G	C/C	G/G	G/G	A/T	T/T	C/C	T/T	C/C	C/C	G/G	T/T	G/G	C/C	C/T	C/C	T/T	T/C	./.	C/C	C/C	C/C	C/C	A/A	C/C	C/C	G/G	C/C	T/T	G/G	G/A	T/T	G/G	C/C	A/G	A/A	C/C
PL032-MP	D3	1	0	0	1	0	G/G	G/G	G/G	G/G	C/C	C/C	G/C	C/C	G/G	G/G	A/T	T/T	C/C	T/T	C/C	C/C	G/G	T/T	G/G	C/T	C/C	T/C	T/T	C/C	G/G	C/C	C/C	C/C	C/C	A/T	C/C	T/T	G/G	C/C	C/T	G/G	G/G	T/T	A/G	C/C	A/A	A/G	T/C
PL033-MP	PL	5	1	1	0	0	G/G	G/G	G/G	G/G	C/C	T/C	G/G	C/C	G/G	G/G	A/A	T/T	C/C	T/T	C/C	C/C	G/G	T/T	G/G	C/C	C/C	C/C	T/T	T/T	G/A	C/C	C/C	C/C	C/C	A/A	C/C	C/C	G/G	C/C	./.	G/G	G/A	T/T	A/G	C/C	A/A	A/G	T/C
PL034-MP	PL	2	1	1	0	0	G/G	G/G	G/G	G/G	C/C	T/C	G/C	C/C	G/A	G/G	A/A	T/T	C/C	T/T	C/C	C/C	G/G	T/T	G/G	C/C	C/C	C/C	T/C	T/C	G/A	C/C	C/C	C/C	C/T	A/A	C/C	C/C	G/G	C/C	C/C	G/G	G/A	T/A	G/G	C/C	A/A	G/G	C/C
PL035-MP	PL	1	0	0	0	0	G/G	G/G	G/G	G/G	C/C	T/C	G/G	C/C	G/A	G/A	T/T	T/T	C/C	T/T	C/C	C/C	G/G	T/T	G/G	C/C	C/C	T/T	T/T	T/C	G/A	C/C	C/C	C/C	C/C	A/A	C/C	C/C	G/G	C/C	C/C	G/G	G/G	T/A	A/G	C/C	A/A	A/A	T/T
PL036-MP	PL	2	1	1	1	0	G/G	G/G	G/G	G/G	C/C	C/C	C/C	C/C	G/G	G/G	A/A	T/T	C/C	T/T	C/C	C/T	G/G	T/T	G/G	C/C	C/C	T/C	T/T	T/T	./.	C/C	C/T	C/C	C/C	A/A	C/C	C/C	G/G	C/C	C/T	G/G	G/G	T/T	A/A	C/T	A/A	A/A	T/C
PL037-MP	PL	2	1	1	0	0	G/G	G/G	G/G	G/G	C/C	C/C	C/C	C/C	G/G	G/G	A/T	T/T	C/C	T/T	C/C	C/T	G/G	T/T	G/G	C/C	C/C	T/C	T/T	T/T	G/G	C/C	C/C	C/C	C/T	A/A	C/C	C/C	G/G	C/C	C/C	G/G	G/G	T/T	A/A	C/T	A/A	A/A	T/T
PL038-MP	PL	4	1	1	0	0	G/G	G/G	G/G	G/G	C/C	./.	./.	C/C	G/G	G/G	A/T	T/T	C/C	T/C	C/T	C/C	G/G	T/T	./.	C/C	C/C	T/T	T/C	T/T	G/A	C/C	C/C	C/C	C/C	A/A	C/C	C/C	G/G	C/C	./.	G/G	G/G	T/T	A/A	C/C	A/A	A/G	C/C
PL039-MP	PL	2	1	1	0	0	G/G	./.	G/G	G/G	C/C	./.	./.	C/C	G/G	G/G	A/T	T/T	C/C	T/T	C/C	C/C	G/G	T/T	G/G	C/C	C/C	T/T	./.	./.	G/A	C/C	C/C	C/C	C/T	A/A	C/C	C/C	G/G	C/C	./.	G/G	G/G	T/T	A/A	C/T	A/A	A/A	T/T
PL040-MP	PL	1	0	0	0	0	G/G	G/G	G/G	G/G	C/C	C/C	G/C	C/C	G/G	G/G	A/T	T/T	C/C	T/T	C/C	C/C	G/G	T/T	G/G	C/C	C/C	T/C	T/T	T/T	A/A	C/C	C/C	C/C	C/C	A/A	C/C	C/C	G/G	C/C	C/C	G/G	G/G	T/T	A/A	C/T	A/A	A/A	T/T
PL041-MP	PL	1	0	0	0	0	G/G	G/G	G/A	G/G	C/C	./.	./.	C/C	G/G	G/G	A/T	T/T	C/C	T/T	C/C	C/C	G/G	T/T	G/G	C/C	C/C	T/C	T/C	T/T	G/G	C/C	C/C	C/C	C/C	A/A	C/C	C/C	G/G	C/C	C/T	G/G	G/A	T/T	A/G	C/C	A/A	A/G	T/C
PL042-MP	PL	4	1	1	0	0	G/G	G/G	G/G	G/G	C/C	./.	./.	C/C	G/G	G/G	A/T	T/T	C/C	T/C	C/C	C/T	G/G	T/T	G/G	C/C	C/C	T/T	./.	T/C	A/A	C/C	C/C	C/C	C/T	A/A	C/C	C/C	G/G	C/C	C/T	G/G	G/A	T/T	A/G	C/C	A/A	A/A	T/T
PL043-MP	PL	3	1	1	0	0	G/G	G/G	G/G	G/G	C/C	T/T	G/G	C/C	G/G	G/G	A/A	T/T	C/C	T/T	C/C	C/C	G/G	T/T	G/G	C/C	C/C	T/C	T/T	T/T	G/A	C/C	C/C	C/C	C/C	A/A	C/C	C/C	G/G	C/C	C/C	G/G	G/G	T/T	A/A	C/T	A/A	A/A	T/T
PL044-MP	PL	3	1	1	0	0	G/G	G/G	G/G	G/G	C/T	C/C	G/G	C/C	G/G	G/A	A/A	T/T	C/C	T/T	C/C	C/T	G/G	T/T	G/G	C/C	C/C	C/C	T/C	T/C	G/A	C/C	C/C	C/C	C/C	A/A	C/C	C/C	G/G	C/C	C/C	G/G	G/G	T/T	A/A	C/C	A/A	A/G	C/C
PL045-MP	PL	5	1	1	0	0	G/G	./.	G/G	G/G	C/T	T/C	G/G	C/C	G/G	G/G	A/A	T/T	C/C	T/T	C/C	C/T	G/G	T/T	G/G	C/C	C/C	T/T	./.	./.	A/A	C/C	C/C	C/C	T/T	A/T	C/C	./.	G/G	C/C	./.	G/G	G/G	T/T	A/A	C/C	A/A	A/G	T/C
PL046-MP	PL	2	1	1	0	0	G/G	G/G	G/G	G/G	C/C	T/T	G/G	C/C	G/G	G/A	A/T	T/T	C/C	T/T	C/C	C/T	G/G	T/T	G/G	C/C	C/C	T/C	T/C	T/C	G/A	C/C	C/C	C/C	C/C	A/A	C/C	C/T	G/G	C/C	C/C	G/G	G/G	T/A	A/G	C/C	A/A	A/A	T/T
PL047-MP	PL	1	0	0	0	0	G/G	G/G	G/G	G/G	C/C	C/C	G/C	C/C	G/G	G/G	A/T	T/T	C/C	T/C	C/C	C/T	G/G	T/T	G/G	C/C	C/C	T/C	T/T	C/C	./.	C/C	C/C	C/C	C/C	A/A	C/C	C/C	G/G	C/C	C/C	G/G	G/A	T/T	A/G	C/T	A/A	A/A	T/T
PL048-MP	PL	1	0	0	0	0	G/G	G/G	G/G	G/G	C/C	C/C	C/C	C/C	G/G	G/G	A/A	T/T	C/C	T/C	C/C	C/C	G/G	T/T	G/G	C/C	C/C	C/C	T/C	T/T	G/A	C/C	C/C	C/C	C/T	A/A	C/C	C/C	G/G	C/C	C/C	G/G	G/G	T/T	A/A	C/C	A/A	A/G	T/C
PL049-MP	CZ	1	0	0	0	0	G/G	G/G	G/G	G/G	C/C	T/T	G/G	C/C	A/A	A/A	T/T	T/T	C/C	T/T	C/C	C/C	G/G	T/T	G/G	C/C	C/C	C/C	T/C	T/T	A/A	C/C	C/C	C/C	C/C	A/A	C/C	C/C	G/G	C/C	C/C	G/A	G/G	T/T	A/A	C/C	A/A	A/A	T/T
PL050-MP	CZ	1	0	0	0	0	G/G	G/G	G/G	G/G	C/C	T/C	G/G	C/C	A/A	A/A	A/T	T/T	C/C	T/T	C/C	C/C	G/G	G/G	G/G	C/C	T/T	C/C	T/T	T/C	A/A	C/C	C/T	C/C	T/T	A/A	C/C	C/C	G/G	C/C	C/C	G/G	G/G	T/T	A/A	C/T	A/A	A/G	T/C
PL051-MP	PL	1	0	0	0	0	G/G	G/G	G/G	G/G	C/C	T/C	G/G	C/C	G/G	G/A	A/T	T/T	C/C	T/C	C/C	C/T	G/G	T/T	G/G	C/C	C/C	T/T	T/T	T/C	G/A	C/C	C/C	C/C	C/C	A/A	C/C	C/C	G/G	C/C	./.	G/G	G/G	T/T	A/A	C/T	A/A	A/G	T/C
PL052-MP	D3	2	1	1	1	0	G/G	G/G	G/G	G/A	C/C	T/T	G/G	C/C	G/G	G/G	T/T	T/T	C/C	T/T	C/C	C/T	G/G	T/T	G/G	C/C	C/C	C/C	T/C	T/T	A/A	C/C	C/C	C/C	C/C	A/A	C/C	C/C	G/G	C/C	C/T	G/G	G/G	T/T	A/G	C/C	A/G	A/A	C/C
PL053-MP	PL	1	0	0	0	0	G/G	G/G	G/G	G/G	C/C	C/C	G/G	C/C	G/G	G/G	A/A	T/T	C/C	T/T	C/C	C/C	G/G	T/T	G/G	C/C	C/C	T/C	T/C	T/T	G/A	C/C	C/C	C/C	C/C	A/A	C/C	C/C	G/G	C/C	C/C	G/G	G/G	T/T	A/A	C/T	A/A	A/G	C/C
PL054-MP	D3	1	0	0	0	0	G/G	G/G	G/G	G/G	C/T	C/C	G/G	C/C	G/G	G/G	A/A	T/T	C/C	T/T	C/T	C/C	G/G	T/T	G/G	C/C	C/C	T/C	T/T	T/T	./.	C/C	C/T	C/C	C/C	A/A	C/C	C/T	G/T	C/C	T/T	G/G	G/G	T/T	A/A	C/C	A/A	A/A	T/T
PL055-MP	D3	2	1	1	0	0	G/G	G/G	G/G	G/G	C/C	T/T	G/G	C/C	G/G	G/G	A/A	T/T	C/C	T/T	C/C	C/C	G/A	T/T	G/G	C/C	C/C	T/C	T/T	T/T	A/A	C/C	C/T	C/C	C/C	A/A	C/T	C/T	G/G	C/C	C/T	G/G	G/G	T/T	A/G	C/C	A/A	A/A	T/C
PL056-MP	PL	3	1	1	0	0	G/G	G/G	G/G	G/G	C/C	T/T	G/G	C/C	G/G	G/G	A/T	T/T	C/C	T/T	C/C	C/C	G/G	T/T	G/G	C/C	C/C	T/T	T/T	T/T	G/A	C/C	./.	C/C	C/C	A/T	C/C	C/C	G/G	C/C	T/T	G/G	G/G	T/T	A/A	C/C	A/A	A/A	T/T
PL057-MP	D3	1	0	0	0	1	G/G	G/G	G/G	G/G	C/C	C/C	G/G	C/C	G/G	G/G	T/T	T/T	C/C	T/T	C/C	C/C	G/A	T/T	G/A	C/C	C/C	C/C	T/T	T/C	G/A	C/T	C/C	C/C	C/C	A/A	C/C	C/T	G/G	C/T	C/C	G/G	G/A	T/T	A/G	C/T	A/A	A/A	T/C
PL058-MP	D3	1	0	0	0	0	G/A	G/G	G/G	G/G	C/C	C/C	G/G	C/C	G/G	G/G	A/T	T/T	C/C	T/T	C/C	C/C	G/G	T/T	G/G	C/C	C/T	C/C	T/T	T/C	A/A	C/C	C/C	C/C	C/C	A/A	C/C	C/C	G/G	C/C	C/T	G/G	G/G	T/T	A/G	C/C	A/A	A/G	C/C
PL059-MP	PL	4	1	1	0	0	G/G	./.	G/G	G/G	C/T	T/C	G/G	C/C	G/G	G/A	A/A	T/T	C/C	T/T	C/C	C/T	G/G	T/T	G/G	C/C	C/C	T/T	T/C	T/T	./.	C/C	C/C	C/C	T/T	A/T	C/C	C/C	G/G	C/C	C/C	G/G	G/G	T/T	A/A	C/T	A/A	A/A	T/T
PL060-MP	PL	1	0	0	0	0	G/G	G/G	G/G	G/G	C/C	C/C	G/G	C/C	G/G	G/G	A/T	T/T	C/C	T/T	C/C	C/T	G/G	T/T	G/A	C/C	C/C	T/C	T/C	C/C	A/A	C/C	C/T	C/C	C/C	A/T	C/C	C/C	G/G	C/C	C/C	G/G	G/G	T/T	A/A	C/C	A/A	A/A	T/C
PL061-MP	PL	2	1	1	0	0	G/G	G/G	G/G	G/G	C/C	C/C	G/C	C/C	G/G	G/G	A/T	T/T	C/C	T/T	C/C	C/C	G/G	T/T	G/G	C/C	C/T	C/C	T/C	C/C	G/A	C/C	C/C	C/C	C/C	A/A	C/C	C/C	G/G	C/C	C/C	G/G	G/G	T/T	A/A	T/T	A/A	A/A	T/C
PL062-MP	D3	3	1	1	1	0	G/G	G/G	G/G	G/G	C/C	C/C	G/G	C/C	G/G	G/G	A/T	T/T	C/C	T/T	C/C	C/C	G/G	T/T	G/G	C/C	C/T	T/T	T/T	T/T	A/A	C/C	C/C	C/C	C/C	A/A	C/C	C/C	G/G	C/C	C/C	G/G	G/A	T/T	A/G	C/C	A/A	A/G	C/C
PL063-MP	CZ	1	0	0	0	0	G/G	G/A	G/G	G/G	C/C	T/C	G/G	C/T	G/A	G/G	A/T	T/T	C/C	T/C	C/C	C/C	G/G	T/T	G/G	C/C	C/C	T/C	T/T	T/C	G/A	C/T	T/T	C/C	C/C	A/A	C/C	C/C	G/T	C/C	C/C	G/A	G/G	T/T	A/A	C/T	A/A	A/A	T/T
PL064-MP	CZ	1	0	0	0	0	G/G	G/G	G/G	G/G	C/C	T/C	G/C	C/C	G/A	G/A	T/T	T/T	C/C	T/T	C/C	C/C	G/G	T/G	G/G	C/C	T/T	T/T	T/T	C/C	G/A	C/C	C/T	C/C	C/C	A/A	C/C	C/C	G/G	C/C	C/C	G/A	G/G	T/T	A/A	T/T	A/A	A/A	T/T
PL065-MP	CZ	1	0	0	0	0	G/G	G/A	G/G	G/G	C/C	T/C	G/G	C/T	G/A	G/G	T/T	T/T	C/C	T/T	C/C	C/C	G/G	T/G	G/G	C/C	C/C	C/C	T/T	T/C	G/G	C/C	C/T	C/C	C/T	A/A	C/C	C/C	G/G	C/C	C/C	G/A	G/G	T/T	A/A	T/T	A/A	A/G	T/C
PL066-MP	CZ	1	0	0	0	0	G/G	G/A	G/G	G/G	C/C	C/C	G/C	C/T	A/A	G/A	A/T	T/A	C/C	T/T	C/C	C/C	G/G	T/T	G/G	C/C	T/T	C/C	T/C	T/C	A/A	C/C	C/T	C/C	C/C	A/A	C/C	C/C	G/T	C/C	C/C	G/G	G/G	T/T	A/A	C/T	A/A	A/A	T/T
PL067-MP	CZ	1	0	0	0	0	G/G	G/A	G/G	G/G	C/C	T/C	G/G	C/T	A/A	G/A	A/A	T/T	C/C	T/T	C/C	C/C	G/G	T/T	G/G	C/C	C/C	T/C	T/T	T/C	G/A	C/C	T/T	C/C	C/C	A/A	C/C	C/C	G/T	C/C	C/C	G/G	G/G	T/T	A/A	T/T	A/A	A/G	T/C
PL068-MP	CZ	1	0	0	0	0	G/G	G/A	G/G	G/G	C/C	T/C	G/G	C/T	A/A	G/G	T/T	T/T	C/C	T/T	C/C	C/C	G/G	G/G	G/G	C/C	C/T	C/C	T/C	T/T	G/G	T/T	C/T	C/C	C/C	A/A	C/C	C/C	G/G	C/C	C/C	G/G	G/G	T/T	A/A	C/T	A/A	A/A	T/C
PL069-MP	CZ	1	0	0	0	0	G/G	G/A	G/G	G/G	C/C	T/T	G/G	C/C	G/A	G/G	A/T	T/T	C/C	T/T	C/C	C/C	G/G	T/T	G/G	C/C	C/C	C/C	T/T	T/C	G/A	C/C	C/T	C/C	C/C	A/A	C/C	C/C	G/T	C/C	C/C	G/A	G/G	T/T	A/A	T/T	A/A	A/G	T/C
PL070-MP	CZ	1	0	0	1	0	G/G	G/A	G/G	G/G	C/C	T/C	G/G	C/T	A/A	G/A	A/A	T/A	C/C	T/T	C/C	C/C	G/G	G/G	G/G	C/C	C/C	C/C	T/T	T/C	G/A	C/T	C/T	C/C	C/T	A/A	C/C	C/C	G/G	C/C	C/C	G/G	G/G	T/T	A/A	C/T	A/A	A/A	T/T
PL071-MP	CZ	1	0	0	0	0	G/G	G/A	G/G	G/G	C/C	T/C	G/G	C/C	A/A	G/G	T/T	T/T	C/C	T/C	C/C	C/C	G/G	T/T	G/G	C/C	C/C	C/C	T/C	T/C	G/A	C/T	C/C	C/T	C/C	A/A	C/C	C/C	./.	C/C	C/C	G/G	G/G	T/T	A/A	T/T	A/A	A/G	T/C
PL072-MP	CZ	1	0	0	0	0	G/G	G/G	G/G	G/G	C/C	T/T	G/G	C/C	A/A	A/A	A/T	T/T	C/C	T/T	C/C	C/C	G/G	T/T	G/G	C/C	C/C	C/C	T/T	T/T	A/A	C/C	C/T	C/C	C/C	A/A	C/C	C/C	G/T	C/C	C/C	G/G	G/G	T/T	A/A	C/C	A/A	A/G	T/C
PL073-MP	CZ	1	0	0	0	1	G/G	G/A	G/G	G/G	C/C	T/C	G/G	C/T	A/A	G/A	A/A	T/T	C/C	T/T	C/C	C/C	G/G	T/T	G/G	C/C	C/C	T/C	T/T	T/C	G/G	C/T	T/T	C/C	C/C	A/A	C/C	C/C	G/T	C/C	C/C	G/A	G/G	T/T	A/A	C/T	A/A	A/A	T/T
PL074-MP	CZ	1	0	0	0	0	G/G	G/G	G/G	G/G	C/C	T/C	G/G	C/T	G/A	G/G	T/T	T/T	C/C	T/C	C/C	C/C	G/G	T/T	G/G	C/C	C/C	C/C	C/C	T/T	G/G	C/T	C/T	C/T	C/C	A/A	C/C	C/C	G/G	C/C	C/C	G/G	G/G	T/T	A/A	C/T	A/A	A/G	T/C
PL075-MP	CZ	1	0	0	0	0	G/G	G/G	G/G	G/G	C/C	C/C	G/G	C/T	A/A	G/A	A/T	T/T	C/C	T/T	C/C	C/C	G/G	T/T	G/G	C/C	C/C	C/C	C/C	T/C	G/A	C/C	C/T	C/C	C/C	A/A	C/C	C/C	G/G	C/C	C/C	G/G	G/G	T/T	A/A	T/T	A/A	A/A	T/T
PL076-MP	CZ	1	0	0	1	0	G/G	G/A	G/G	G/G	C/C	T/T	G/G	C/C	G/A	G/G	T/T	T/T	C/C	T/C	C/C	C/C	G/G	T/T	G/G	C/C	C/C	C/C	T/T	T/T	G/G	C/T	C/C	C/T	C/C	A/A	C/C	C/C	G/G	C/C	C/C	G/G	G/G	T/T	A/A	T/T	A/A	A/A	T/T
PL077-MP	CZ	1	0	0	0	0	G/G	G/A	G/G	G/G	C/C	C/C	G/G	T/T	G/A	G/A	A/A	T/T	C/C	T/T	C/C	C/C	G/G	T/G	G/G	C/C	C/C	C/C	T/C	T/T	G/G	C/T	C/T	C/T	C/C	A/A	C/C	C/C	G/G	C/C	C/C	G/G	G/G	T/T	A/A	C/T	A/A	A/A	T/T
PL078-MP	CZ	1	0	0	0	0	G/G	A/A	G/G	G/G	C/C	T/C	G/C	C/C	G/A	G/A	A/T	T/A	C/C	T/T	C/C	C/C	G/G	T/G	G/G	C/C	C/T	C/C	T/T	T/C	G/A	C/C	T/T	C/C	C/C	A/A	C/C	C/C	G/G	C/C	C/C	G/G	G/G	T/T	A/A	T/T	A/A	A/A	T/T
PL079-MP	CZ	1	0	0	0	0	G/G	G/G	G/G	G/G	C/C	T/T	G/G	C/C	A/A	G/G	A/T	T/A	C/C	T/T	C/C	C/C	G/G	T/T	G/G	C/C	C/C	C/C	C/C	T/T	G/A	C/C	T/T	C/T	T/T	A/A	C/C	C/C	G/T	C/C	C/C	G/G	G/G	T/T	A/A	C/C	A/A	A/A	T/T
PL080-MP	PL	4	1	1	0	0	G/A	G/G	G/G	G/G	C/C	T/T	G/G	C/C	G/G	G/G	A/T	T/T	C/C	T/T	C/C	C/C	G/G	T/T	G/G	C/C	C/C	T/C	./.	T/T	A/A	C/C	C/C	C/C	C/C	A/A	C/C	C/C	G/G	C/C	C/C	G/G	G/G	T/A	A/G	./.	A/A	A/A	T/T
PL081-MP	PL	1	0	0	0	0	G/A	G/G	G/G	G/G	C/C	T/T	G/G	C/C	G/G	G/G	A/T	T/T	C/C	T/T	C/C	C/C	G/G	T/T	G/G	C/C	C/C	T/C	T/C	T/T	A/A	C/C	C/C	C/C	C/C	A/A	C/C	C/C	G/G	C/C	C/T	G/G	G/G	T/T	A/A	C/T	A/A	A/A	T/C
PL082-MP	PL	1	0	0	0	0	G/G	G/G	G/G	G/G	C/C	T/T	G/G	C/C	G/G	G/G	T/T	T/T	C/C	T/C	C/C	C/T	G/G	T/T	G/G	C/C	C/T	T/C	C/C	C/C	G/A	C/C	C/C	C/C	T/T	A/A	C/C	C/C	G/G	C/C	C/C	G/G	G/A	T/T	A/G	C/C	A/A	A/A	T/C
PL083-MP	PL	4	1	1	1	0	G/G	G/G	G/G	G/G	C/C	T/T	G/G	C/C	G/G	G/G	A/A	T/T	C/C	T/T	C/C	T/T	G/G	T/T	G/G	C/C	C/C	T/C	T/T	T/T	G/A	C/C	C/C	C/C	C/T	A/A	C/C	C/C	G/G	C/C	C/C	G/G	G/G	T/T	A/A	C/C	A/A	A/G	T/C
PL084-MP	PL	1	0	1	0	0	G/G	G/G	G/G	G/G	C/T	C/C	G/C	C/C	G/G	G/G	T/T	T/T	C/C	T/T	C/C	C/T	G/G	T/T	G/G	C/C	C/T	T/T	T/C	T/T	G/A	C/C	C/C	C/C	T/T	A/T	C/C	C/C	G/G	C/C	./.	G/G	G/A	T/T	A/G	C/T	A/A	A/A	T/C
PL085-MP	PL	1	0	0	0	0	G/G	G/G	G/G	G/G	C/C	T/C	G/G	C/C	G/G	G/G	A/A	T/T	C/C	T/C	C/T	C/C	G/G	T/T	G/G	C/C	C/T	T/C	T/T	T/C	G/A	C/C	./.	C/C	C/T	A/T	C/C	C/C	G/G	C/C	C/C	G/G	G/G	T/T	A/A	C/C	A/A	A/A	T/T
PL086-MP	PL	1	0	1	0	0	G/G	G/G	G/G	G/G	C/C	T/T	G/G	C/C	G/G	G/G	A/T	T/T	C/C	T/T	C/C	C/T	G/G	T/T	G/G	C/C	C/C	T/T	T/T	T/T	A/A	C/C	./.	C/C	C/C	A/A	C/C	C/C	G/G	C/C	C/C	G/G	G/G	T/A	A/G	C/T	A/A	A/A	T/T
PL087-MP	PL	1	0	0	0	0	G/G	G/G	G/G	G/G	C/C	T/C	G/C	C/C	G/G	G/G	A/T	T/T	C/C	T/T	C/C	C/C	G/G	T/T	G/G	C/C	C/C	T/T	T/T	T/C	G/G	C/C	C/C	C/C	C/C	A/T	C/C	C/C	G/G	C/C	C/T	G/G	G/G	T/T	A/A	C/C	A/A	A/A	T/T
PL088-MP	PL	1	0	0	0	0	G/G	G/G	G/G	G/G	C/C	C/C	G/G	C/C	G/G	G/A	A/A	T/T	C/C	T/C	C/T	C/C	G/G	T/T	G/G	C/C	C/C	T/T	T/T	C/C	G/G	C/C	C/C	C/C	C/C	A/T	C/C	C/C	G/G	C/C	C/T	G/G	G/G	T/T	A/A	C/C	A/A	A/A	T/T
PL089-MP	PL	2	1	1	0	0	G/G	G/G	G/G	G/G	C/C	T/C	G/G	C/C	G/G	G/G	A/T	T/T	C/C	T/T	C/C	C/T	G/G	T/T	G/G	C/C	C/C	C/C	T/T	T/T	A/A	C/C	C/C	C/C	C/T	A/T	C/C	C/C	G/G	C/C	C/T	G/G	G/G	T/T	A/A	C/T	A/A	A/A	T/T
PL090-MP	PL	2	1	1	1	0	G/G	G/G	G/G	G/G	C/C	T/T	G/G	C/C	G/A	G/G	T/T	T/T	C/C	T/C	C/T	C/C	G/G	T/T	G/G	C/C	C/C	T/C	T/C	T/T	G/A	C/C	C/C	C/C	C/C	A/T	C/C	C/C	G/G	C/C	C/C	G/G	G/G	T/T	A/A	C/T	A/A	A/G	T/C
PL091-MP	PL	3	1	1	0	0	G/G	G/G	G/G	G/G	C/C	T/T	G/G	C/C	G/G	G/G	A/T	T/T	C/C	T/T	C/T	C/C	G/G	T/T	G/G	C/C	C/C	T/C	T/T	T/T	A/A	C/C	C/C	C/C	C/T	A/T	C/C	C/C	G/G	C/C	C/T	G/G	G/G	T/T	A/A	C/C	A/A	A/A	T/T
PL092-MP	PL	3	1	1	0	0	G/G	G/G	G/G	G/G	C/C	T/T	G/G	C/C	G/G	G/G	A/T	T/T	C/C	T/C	C/T	C/C	G/G	T/T	G/G	C/C	C/C	C/C	T/T	T/C	A/A	C/C	C/C	C/C	C/T	A/A	C/C	C/C	G/G	C/C	C/T	G/G	G/G	T/T	A/A	C/C	A/A	A/A	T/C
PL093-MP	PL	3	1	1	0	0	G/G	G/G	G/G	G/G	C/T	C/C	G/G	C/C	G/G	G/A	T/T	T/T	C/C	T/T	C/C	C/C	G/G	T/T	./.	./.	C/C	C/C	./.	T/C	G/A	C/C	C/C	C/C	C/C	A/T	C/C	C/C	G/G	C/C	C/T	G/G	G/A	T/T	A/G	C/C	A/A	A/G	T/C
PL094-MP	PL	1	0	0	0	0	G/G	G/G	G/G	G/G	C/C	C/C	G/C	C/C	G/G	G/A	A/T	T/T	C/C	T/T	C/C	C/T	G/G	T/T	G/G	C/C	C/C	T/C	T/T	C/C	G/A	C/C	C/C	C/C	C/T	A/T	C/C	C/C	G/G	C/C	C/C	G/G	G/G	T/T	A/A	C/C	A/A	A/G	T/C
PL095-MP	PL	4	1	1	0	1	G/G	G/G	G/G	G/G	C/C	T/C	G/G	C/C	G/G	G/G	A/T	T/T	C/C	T/T	C/C	C/T	G/G	T/T	G/G	C/C	C/C	T/C	T/T	T/T	G/A	C/C	C/C	C/C	C/C	A/T	C/C	C/C	G/G	C/C	C/T	G/G	G/G	T/T	A/A	C/T	A/A	A/A	T/C
PL099-MP	PL	5	1	1	0	0	G/G	G/G	G/G	G/G	C/C	T/T	G/G	C/C	G/G	G/G	A/T	T/T	C/C	T/T	C/C	C/C	G/G	T/T	G/G	C/C	C/C	T/T	T/T	C/C	A/A	C/C	C/C	C/C	C/T	A/A	C/C	C/C	G/G	C/C	C/C	G/G	G/G	T/A	A/G	C/T	A/A	A/A	T/T
PL102-MP	PL	2	1	1	0	0	G/G	G/G	G/G	G/G	C/C	T/T	G/G	C/C	G/G	G/G	A/T	T/T	C/C	T/T	C/C	C/T	G/G	T/T	G/G	C/C	C/C	T/T	T/T	T/C	A/A	C/C	C/C	C/C	C/C	A/A	C/C	C/C	./.	C/C	C/C	G/G	G/A	T/T	A/G	C/T	A/A	A/G	T/C
PL108-MP	PL	4	1	1	0	0	G/G	G/G	G/G	G/G	C/C	C/C	C/C	C/C	G/G	G/A	A/A	T/T	C/C	T/T	C/T	C/C	G/G	T/T	G/G	C/C	C/C	C/C	T/C	T/C	A/A	C/C	C/C	C/C	C/T	T/T	C/C	C/C	G/G	C/C	T/T	G/G	G/G	T/A	A/G	C/C	A/A	A/A	T/T
PL109-MP	PL	2	1	1	0	0	G/G	G/G	G/G	G/G	C/C	T/C	G/C	C/C	G/G	G/G	A/A	T/T	C/C	T/T	C/C	C/C	G/G	T/T	G/G	C/C	C/C	T/T	T/C	T/T	G/A	C/C	C/C	C/C	C/C	A/A	C/C	C/C	G/G	C/C	C/C	G/G	G/G	T/T	A/A	C/C	A/A	A/A	T/C
PL110-MP	PL	2	1	1	0	0	G/G	G/G	G/G	G/G	C/C	T/T	G/G	C/C	G/G	G/G	A/T	T/T	C/C	T/T	C/C	C/T	G/G	T/T	G/G	C/C	C/C	T/C	./.	T/C	A/A	C/C	C/C	C/C	C/C	A/A	C/C	C/C	G/G	C/C	C/C	G/G	G/G	T/A	A/G	C/C	A/A	A/A	T/T
PL111-MP	PL	5	1	1	0	0	G/G	G/G	G/G	G/G	C/C	T/C	G/C	C/C	G/G	G/G	A/T	T/T	C/C	T/C	C/C	C/C	G/G	T/T	G/G	C/C	C/T	T/C	T/T	T/T	G/A	C/C	C/C	C/C	C/C	A/A	C/C	C/C	G/G	C/C	C/T	G/G	G/G	T/A	A/G	C/C	A/A	A/A	T/C
PL112-MP	PL	1	0	0	0	0	G/G	G/G	G/G	G/G	C/C	C/C	C/C	C/C	G/G	G/G	A/A	T/T	C/C	T/C	C/C	C/C	G/G	T/T	G/G	C/C	C/T	T/T	T/C	T/T	G/A	C/C	C/C	C/C	C/C	A/A	C/C	C/C	G/G	C/C	C/T	G/G	G/A	T/A	G/G	C/C	A/A	A/G	T/C
PL113-MP	PL	1	0	1	0	0	G/G	./.	G/G	G/G	C/C	T/C	G/C	C/C	G/G	G/G	A/A	T/T	C/C	T/T	C/C	C/C	G/G	T/T	./.	C/C	C/C	T/T	T/T	./.	G/A	C/C	C/C	C/C	C/C	A/T	C/C	C/C	./.	C/C	C/C	G/G	G/G	T/T	A/A	C/C	A/A	A/A	T/C
PL114-MP	PL	1	0	0	0	0	G/G	G/G	G/G	G/G	C/C	C/C	G/C	C/C	G/G	G/G	A/T	T/T	C/C	T/T	C/C	C/C	G/G	T/T	G/G	C/C	C/T	T/C	T/C	T/C	A/A	C/C	C/C	C/C	C/C	A/A	C/C	C/C	G/G	C/C	C/C	G/G	G/G	T/A	A/G	C/T	A/A	A/G	C/C
PL115-MP	PL	4	1	1	1	0	G/G	G/G	G/G	G/G	C/C	T/C	G/C	C/C	G/G	G/G	A/A	T/T	C/C	T/T	C/T	C/C	G/G	T/T	G/G	C/C	C/C	T/T	./.	./.	A/A	C/C	C/C	C/C	C/C	A/T	C/C	C/C	G/G	C/C	C/T	G/G	G/G	T/A	A/G	C/T	A/A	A/A	T/T
PL116-MP	PL	3	1	1	0	0	G/G	G/G	G/G	G/G	C/C	C/C	G/G	C/C	G/G	G/A	A/A	T/T	C/C	T/T	C/C	T/T	G/G	T/T	G/G	C/C	C/C	T/C	T/T	T/T	A/A	C/C	C/C	C/C	C/T	A/T	C/C	C/C	G/G	C/C	C/C	G/G	G/G	T/T	A/A	C/C	A/A	G/G	C/C
PL117-MP	PL	4	1	1	0	0	G/G	G/A	G/G	G/G	C/C	C/C	G/G	C/C	G/G	G/G	A/T	T/T	C/C	T/C	C/T	C/C	G/G	T/T	G/G	C/C	C/C	T/C	T/C	T/T	G/G	C/C	C/T	C/C	C/C	A/A	C/C	C/C	G/T	C/C	C/T	G/G	G/G	T/A	A/G	C/C	A/A	A/A	T/T
PL118-MP	PL	4	1	1	0	0	G/G	G/G	G/G	G/G	C/C	T/C	G/G	C/C	G/G	G/G	T/T	T/T	C/C	T/T	C/C	C/T	G/G	T/T	G/G	C/C	C/C	T/C	T/T	T/C	A/A	C/C	C/C	C/C	C/C	A/A	C/C	C/C	G/G	C/C	C/C	G/G	G/G	T/T	A/A	C/C	A/A	A/A	T/C
PL119-MP	PL	5	1	1	0	0	G/G	G/G	G/G	G/G	C/C	T/T	G/G	C/C	G/G	G/G	A/T	T/T	C/C	T/T	C/C	C/C	G/G	T/T	G/G	C/C	C/C	C/C	T/C	C/C	G/A	C/C	C/C	C/C	C/C	A/A	C/C	C/C	G/G	C/C	C/T	G/G	G/G	T/T	A/A	C/T	A/A	A/A	T/T
PL120-MP	PL	5	1	1	0	0	G/G	G/G	G/G	G/G	C/C	T/C	G/C	C/C	G/G	G/G	A/T	T/T	C/C	T/C	C/C	C/T	G/G	T/T	G/G	C/C	C/C	T/T	T/T	C/C	A/A	C/C	C/C	C/C	C/C	A/T	C/C	C/C	G/G	C/C	C/T	G/G	A/A	T/T	G/G	C/T	A/A	A/G	T/C
PL121-MP	PL	3	1	1	0	0	G/G	G/G	G/G	G/G	C/C	T/C	G/C	C/C	G/G	G/G	A/A	T/T	C/C	T/C	C/C	C/C	G/G	T/T	G/G	C/C	C/C	T/T	T/T	T/C	A/A	C/C	C/C	C/C	C/C	A/A	C/C	C/C	G/G	C/C	C/C	G/G	G/A	T/T	A/G	C/C	A/A	A/G	T/C
PL122-MP	PL	4	1	1	0	0	G/G	G/G	G/G	G/G	C/C	C/C	G/G	C/C	G/G	G/G	A/T	T/T	C/C	T/T	C/C	C/C	G/G	T/T	G/G	C/C	C/T	T/C	C/C	T/C	G/G	C/C	C/C	C/C	C/C	A/T	C/C	C/C	G/G	C/C	C/C	G/G	G/G	T/T	A/A	C/C	A/A	A/G	C/C
PL123-MP	PL	2	1	1	0	0	G/G	G/G	G/G	G/G	C/C	T/T	G/G	C/C	G/G	G/G	A/T	T/T	C/C	T/T	C/C	C/T	G/G	T/T	G/G	C/C	C/C	T/C	T/T	T/T	A/A	C/C	C/C	C/C	C/C	A/A	C/C	C/C	G/G	C/C	C/C	G/G	G/G	T/A	A/G	C/C	A/A	A/G	T/C
PL124-MP	PL	1	0	0	0	0	G/G	G/G	G/G	G/G	C/C	C/C	G/C	C/C	G/G	G/G	A/A	T/T	C/C	T/C	C/T	C/C	G/G	T/T	G/G	C/C	C/C	T/C	T/T	T/T	G/A	C/C	C/C	C/C	C/C	A/T	C/C	C/C	G/G	C/C	C/T	G/G	G/G	T/T	A/A	C/T	A/A	A/A	T/T
PL125-MP	PL	4	1	1	0	0	G/G	./.	G/G	G/G	C/C	./.	./.	C/C	G/A	G/A	T/T	T/T	C/C	T/T	C/C	C/T	G/G	T/T	G/G	C/C	C/C	T/T	T/T	./.	G/A	C/C	C/C	./.	./.	A/A	C/C	C/C	G/G	C/C	C/C	G/G	G/G	T/A	A/G	C/C	A/A	A/G	T/C
PL127-MP	PL	1	0	0	0	0	G/G	G/G	G/G	G/G	C/C	T/C	G/G	C/C	G/G	G/G	A/A	T/T	C/C	T/T	C/C	C/C	G/G	T/T	G/G	C/C	C/C	T/T	T/T	T/C	G/A	C/C	C/C	C/C	C/C	A/T	C/C	C/C	G/G	C/C	C/T	G/G	G/G	T/A	A/G	C/C	A/A	A/A	T/T
PL128-MP	PL	1	0	0	0	0	G/G	G/G	G/G	G/G	C/C	T/C	G/G	C/C	G/G	G/G	A/A	T/T	C/C	T/C	C/C	C/C	G/A	T/T	G/G	C/C	C/C	T/C	T/T	T/C	G/A	C/C	C/C	C/C	C/C	A/T	C/C	C/C	G/G	C/C	C/C	G/G	G/G	T/A	A/G	C/C	A/A	A/A	C/C
PL129-MP	PL	1	0	0	0	0	G/G	G/G	G/G	G/G	C/C	T/C	G/C	C/C	G/G	G/G	T/T	T/T	C/C	T/T	C/C	C/C	G/G	T/T	G/G	C/C	C/T	T/C	T/C	T/C	G/G	C/C	C/C	C/C	C/C	A/A	C/C	C/C	G/G	C/C	C/C	G/G	G/G	T/T	A/A	C/C	A/A	A/A	T/C
PL130-MP	PL	4	1	1	0	0	G/G	G/G	G/G	G/G	C/T	T/T	G/G	C/C	G/G	G/A	T/T	T/T	C/T	T/T	C/C	C/C	G/G	T/T	G/G	C/C	C/T	T/C	T/C	T/C	G/G	C/C	C/C	C/C	C/C	A/A	C/C	C/C	G/G	C/C	C/T	G/G	G/G	T/T	A/A	C/C	A/A	A/A	T/C
PL131-MP	PL	3	1	1	0	0	G/G	G/G	G/G	G/G	C/T	T/T	G/G	C/C	G/G	G/G	A/T	T/T	C/C	T/T	C/C	C/C	G/G	T/T	G/G	C/C	C/C	T/T	T/C	T/C	A/A	C/C	C/C	C/C	C/C	A/T	C/C	C/C	G/G	C/C	C/C	G/G	G/G	T/T	A/A	C/C	A/A	A/A	T/T
PL132-MP	PL	1	0	0	0	0	G/G	G/G	G/G	G/G	C/C	T/C	G/G	C/C	G/G	G/A	A/T	T/T	C/C	T/T	C/C	C/T	G/G	T/T	G/G	C/C	C/T	C/C	T/C	T/T	A/A	C/C	C/C	C/C	C/T	A/T	C/C	C/T	G/G	C/C	C/C	G/G	G/G	T/A	A/G	C/C	A/A	A/A	T/T
PL133-MP	PL	4	1	1	1	0	G/G	G/G	G/G	G/G	C/T	T/C	G/C	C/C	G/G	G/G	A/A	T/T	C/C	T/T	C/C	C/C	G/G	T/T	G/G	C/C	C/C	T/C	T/C	T/C	G/G	C/C	C/C	C/C	C/C	A/A	C/C	C/C	G/G	C/C	C/T	G/G	G/A	T/A	G/G	C/C	A/A	A/A	T/T
PL134-MP	PL	1	0	0	0	0	G/G	G/G	G/G	G/G	C/C	T/C	G/C	C/C	G/G	G/G	A/T	T/T	C/C	T/T	C/C	C/C	G/G	T/T	G/G	C/C	C/C	T/C	T/C	T/T	G/A	C/C	C/C	C/C	C/C	A/A	C/C	C/C	G/G	C/C	C/C	G/G	G/G	T/A	A/G	C/T	A/A	A/A	T/T
PL135-MP	D3	2	1	1	1	0	G/G	G/G	G/G	G/G	C/C	T/C	G/C	C/C	G/G	G/G	T/T	T/T	C/C	T/T	C/C	C/C	G/G	T/T	./.	C/C	C/C	T/C	T/T	T/T	G/A	C/C	C/T	C/C	C/C	A/A	C/C	C/C	G/T	C/C	C/T	G/G	G/G	T/T	A/A	C/C	A/A	A/A	T/T
PL137-MP	PL	5	1	1	0	0	G/G	G/G	G/G	G/G	C/C	C/C	G/C	C/C	G/G	G/G	A/A	T/T	C/C	T/C	C/C	C/C	G/A	T/T	G/G	C/C	C/C	T/C	T/T	T/T	G/A	C/C	C/C	C/C	C/C	T/T	C/C	C/C	G/G	C/C	C/T	G/G	G/G	T/A	A/G	C/C	A/A	A/A	T/C
PL138-MP	PL	2	1	1	0	0	G/G	G/G	G/G	G/G	C/C	T/C	G/G	C/C	G/G	G/G	A/T	T/T	C/C	T/T	C/C	C/C	G/G	T/T	G/G	C/C	C/C	T/C	T/T	T/C	A/A	C/C	C/C	C/C	C/C	T/T	C/C	C/C	G/G	C/C	C/C	G/G	G/G	T/A	A/G	C/C	A/A	A/A	T/T
PL139-MP	PL	3	1	1	0	0	G/G	G/G	G/G	G/G	C/C	C/C	G/G	C/C	G/G	G/G	A/T	T/T	C/C	T/C	C/C	C/C	G/G	T/T	G/G	C/C	C/C	T/C	T/T	T/T	A/A	C/C	C/C	C/C	C/C	A/T	C/C	C/C	G/G	C/C	C/C	G/G	G/G	T/A	A/G	C/C	A/A	A/A	T/T
PL140-MP	PL	1	0	0	0	1	G/G	G/G	G/G	G/G	C/C	T/C	G/C	C/C	G/G	G/G	A/A	T/T	C/C	T/T	C/C	C/T	G/G	T/T	G/G	C/C	C/C	T/C	T/C	T/C	G/A	C/C	C/C	C/C	C/C	A/A	C/C	C/C	G/G	C/C	C/T	G/G	G/G	T/A	A/G	C/C	A/A	A/G	T/C
PL141-MP	PL	5	1	1	0	0	G/G	G/G	G/G	G/G	C/C	T/C	G/C	C/C	G/G	G/G	A/A	T/T	C/C	T/T	C/C	C/C	G/G	T/T	G/G	C/C	C/C	T/C	T/C	T/C	G/A	C/C	C/C	C/C	C/C	A/A	C/C	C/C	G/G	C/C	C/T	G/G	G/G	T/A	A/G	C/T	A/A	A/G	T/C
PL142-MP	PL	5	1	1	0	0	G/G	G/G	G/G	G/G	C/C	C/C	G/G	C/C	G/G	G/G	A/T	T/T	C/C	T/C	C/C	C/C	G/G	T/T	G/G	C/C	C/T	T/T	T/C	T/T	G/A	C/C	C/C	C/C	C/C	A/A	C/C	C/C	G/G	C/C	C/C	G/G	G/A	T/T	A/G	C/C	A/A	A/G	C/C
PL143-MP	PL	4	1	1	0	0	G/G	G/G	G/G	G/G	C/C	C/C	G/C	C/C	G/G	G/G	A/A	T/T	C/C	T/T	C/C	T/T	G/G	T/T	G/G	C/C	C/C	T/C	T/T	T/C	G/A	C/C	C/C	C/C	C/C	A/A	C/C	C/C	G/G	C/C	T/T	G/G	G/G	T/T	A/A	C/C	A/A	A/A	T/T
PL144-MP	PL	1	0	0	0	0	G/G	G/G	G/G	G/G	C/C	C/C	C/C	C/C	G/G	G/G	A/A	T/T	C/C	T/T	C/C	C/C	G/G	T/T	G/G	C/C	C/C	T/C	T/C	T/C	G/A	C/C	C/C	C/C	C/C	A/A	C/C	C/C	G/G	C/C	C/T	G/G	G/G	T/T	A/A	C/C	A/A	A/A	T/T
PL145-MP	PL	4	1	1	0	0	G/G	G/G	G/G	G/G	C/C	T/T	G/G	C/C	G/G	G/G	T/T	T/T	C/C	T/C	C/C	C/C	G/G	T/T	G/G	C/C	C/C	T/C	T/T	T/C	A/A	C/C	C/C	C/C	C/C	A/A	C/C	C/C	G/G	C/C	C/C	G/G	G/G	T/T	A/A	C/C	A/A	A/G	T/C
PL146-MP	PL	4	1	1	0	0	G/G	G/G	G/G	G/G	C/C	C/C	G/G	C/C	G/G	G/G	A/A	T/T	C/C	T/T	C/C	T/T	G/G	T/T	G/G	C/C	C/C	T/C	T/C	T/T	G/A	C/C	C/C	C/C	C/C	A/A	C/C	C/C	G/G	C/C	C/C	G/G	A/A	T/T	G/G	C/C	A/A	A/A	C/C
PL147-MP	PL	3	1	1	0	0	G/G	G/G	G/G	G/G	C/C	T/C	G/G	C/C	G/G	G/G	T/T	T/T	C/C	T/T	C/C	C/C	G/G	T/T	G/G	C/C	C/C	C/C	C/C	T/T	G/A	C/C	C/C	C/C	C/T	A/A	C/C	C/C	G/G	C/C	C/T	G/G	G/G	T/T	A/A	C/C	A/A	A/A	T/T
PL148-MP	PL	5	1	1	1	0	G/G	G/G	G/G	G/G	C/C	C/C	G/C	C/C	G/A	G/G	A/A	T/T	C/C	T/T	C/C	C/C	G/G	T/T	G/G	C/C	C/C	C/C	T/T	T/C	A/A	C/C	C/C	C/C	C/C	A/A	C/C	C/C	G/G	C/C	C/C	G/G	G/A	T/T	A/G	C/T	A/A	A/A	T/T
PL149-MP	PL	1	0	0	0	0	G/G	G/G	G/G	G/G	C/C	T/T	G/G	C/C	G/G	G/G	A/A	T/T	C/C	T/T	C/C	C/C	G/G	T/T	G/G	C/C	C/C	T/T	T/T	T/T	G/A	C/C	C/C	C/C	C/C	A/T	C/C	C/C	G/G	C/C	C/T	G/G	G/G	T/T	A/A	C/C	A/A	A/A	T/C
PL150-MP	PL	1	0	0	0	0	G/G	G/G	G/A	G/G	C/C	C/C	G/G	C/C	G/G	G/G	A/A	T/T	C/C	T/C	C/C	C/T	G/G	T/T	G/G	C/C	C/C	T/T	T/T	T/T	G/G	C/C	C/C	C/C	C/T	T/T	C/C	C/C	G/G	C/C	C/T	G/G	G/G	T/T	A/A	C/T	A/A	A/A	T/T
PL151-MP	PL	2	1	1	0	0	G/G	G/G	G/G	G/G	C/C	T/T	G/G	C/C	G/G	G/G	A/T	T/T	C/C	T/T	C/C	C/C	G/G	T/T	G/G	C/C	C/C	C/C	T/C	T/T	G/A	C/C	C/C	C/C	C/T	A/A	C/C	C/C	G/G	C/C	C/T	G/G	G/G	T/T	A/A	C/T	A/A	A/A	T/T
PL152-MP	PL	1	0	0	0	0	G/G	G/G	G/G	G/G	C/C	T/T	G/G	C/C	G/G	G/G	A/A	T/T	C/C	T/T	C/T	C/C	G/G	T/T	G/G	C/C	C/C	T/T	T/T	T/C	A/A	C/C	C/C	C/C	C/C	A/T	C/C	C/C	G/G	C/C	C/T	G/G	G/G	T/T	A/A	C/T	A/A	A/G	T/C
PL153-MP	PL	4	1	1	0	0	G/G	G/G	G/G	G/G	C/C	T/T	G/G	C/C	G/G	G/G	T/T	T/T	C/C	T/T	C/C	C/C	G/G	T/T	G/G	C/C	C/C	T/T	T/T	T/C	G/G	C/C	C/C	C/C	C/C	A/T	C/C	C/C	G/G	C/C	T/T	G/G	G/G	T/T	A/A	C/C	A/A	A/A	T/T
PL154-MP	PL	2	1	1	0	1	G/G	G/G	G/G	G/G	C/C	T/C	G/C	C/C	G/A	G/G	A/A	T/T	C/C	T/T	C/C	C/T	G/G	T/T	G/G	C/C	C/C	C/C	T/C	T/T	G/G	C/C	C/C	C/C	C/C	A/A	C/C	C/C	G/G	C/C	C/T	G/G	G/G	T/T	A/A	C/T	A/A	A/A	T/T
PL156-MP	PL	1	0	0	0	0	G/G	./.	G/G	G/G	C/T	./.	./.	C/C	G/G	G/G	A/T	T/T	C/C	T/T	C/C	C/C	G/G	T/T	G/G	C/C	C/C	T/C	T/T	T/T	G/A	C/C	C/C	C/C	C/C	A/A	C/C	C/C	G/G	C/C	C/C	G/G	G/A	T/T	A/G	C/C	A/A	A/G	T/C
PL157-MP	PL	5	1	1	0	0	G/G	G/G	G/G	G/G	C/C	T/C	G/G	C/C	G/G	G/G	A/A	T/T	C/C	T/T	C/C	C/T	G/G	T/T	G/G	C/C	C/C	T/T	T/T	T/T	A/A	C/C	C/C	C/C	C/T	A/A	C/C	C/C	G/G	C/C	C/C	G/G	G/G	T/T	A/A	C/C	A/A	A/A	T/T
PL158-MP	PL	4	1	1	0	0	G/G	G/G	G/G	G/G	C/T	./.	./.	C/C	G/G	G/G	A/T	T/T	C/C	T/C	C/C	C/T	G/G	T/T	G/G	C/C	C/C	T/C	T/C	T/C	G/A	C/C	C/C	C/C	C/C	A/A	C/C	C/C	G/G	C/C	C/C	G/G	G/G	T/A	A/G	C/C	A/A	G/G	C/C
PL159-MP	PL	1	0	0	0	0	G/G	G/G	G/G	G/G	C/C	T/C	G/C	C/C	G/G	G/G	A/A	T/T	C/C	T/T	C/C	C/C	G/G	T/T	./.	C/C	C/C	T/C	T/T	./.	G/G	C/C	C/C	C/C	C/C	A/T	C/C	C/C	G/G	C/C	C/C	G/G	G/G	T/T	A/A	T/T	A/A	A/G	T/C
PL160-MP	PL	2	1	1	1	0	G/G	G/G	G/G	G/G	C/C	T/T	G/G	C/C	G/G	G/G	A/A	T/T	C/C	T/T	C/C	C/C	G/G	T/T	G/G	C/C	C/C	T/T	T/T	T/C	A/A	C/C	C/C	C/C	C/C	A/A	C/C	C/C	G/G	C/C	C/T	G/G	A/A	T/T	G/G	C/C	A/A	A/G	T/C
PL161-MP	PL	1	0	0	0	0	G/G	G/G	G/A	G/G	C/C	T/C	G/G	C/C	G/G	G/G	A/A	T/T	C/C	T/C	C/C	C/T	G/G	T/T	G/G	C/C	C/C	T/C	T/T	T/T	G/A	C/C	C/C	C/C	C/C	A/T	C/C	C/C	G/G	C/C	C/T	G/G	G/G	T/T	A/A	C/C	A/A	A/A	T/C
PL162-MP	PL	1	0	0	0	0	G/G	G/G	G/G	G/G	C/C	C/C	G/G	C/C	G/G	G/G	A/T	T/T	C/C	T/C	C/C	C/C	G/G	T/T	G/G	C/C	C/C	T/C	C/C	T/T	G/A	C/C	C/C	C/C	C/C	A/T	C/C	C/C	G/G	C/C	C/T	G/G	G/G	T/T	A/A	C/C	A/A	A/A	T/C
PL163-MP	PL	1	0	0	0	0	G/G	G/G	G/G	G/G	C/C	T/T	G/G	C/C	G/G	G/G	A/T	T/T	C/C	T/T	C/C	C/C	G/G	T/T	G/G	C/C	C/C	T/T	T/T	T/C	A/A	C/C	C/C	C/C	C/T	A/A	C/C	C/T	G/G	C/C	C/T	G/G	G/G	T/A	A/G	C/C	A/A	A/A	T/T
PL164-MP	PL	3	1	1	0	0	G/G	G/G	G/G	G/G	C/C	T/T	G/G	C/C	G/G	G/G	A/A	T/T	C/C	T/T	C/C	C/C	G/G	T/T	G/G	C/C	C/C	T/C	T/T	T/C	A/A	C/C	C/C	C/C	C/C	A/A	C/C	C/C	G/G	C/C	C/T	G/G	G/G	T/T	A/A	C/C	A/A	A/A	T/T
PL165-MP	CZ	2	1	1	0	0	G/G	G/A	G/G	G/G	C/C	T/C	G/G	C/C	G/A	G/A	A/T	T/T	C/C	T/T	C/C	C/C	G/G	T/G	G/G	C/C	C/C	T/C	T/C	T/T	G/A	C/C	C/T	C/T	C/C	A/A	C/C	C/C	G/G	C/C	C/C	G/A	G/G	T/T	A/A	C/T	A/A	A/A	T/T
PL170-MP	CZ	1	0	0	0	0	G/G	G/G	G/G	G/G	C/C	T/T	G/G	C/C	A/A	G/A	T/T	./.	C/C	T/C	C/C	C/C	G/G	T/G	G/G	C/C	C/C	C/C	T/T	T/C	G/A	C/C	./.	./.	C/T	A/A	./.	C/C	./.	C/C	./.	G/A	G/G	T/T	A/A	C/C	A/A	A/A	T/T
PL171-MP	CZ	1	0	0	0	0	G/G	G/G	G/G	G/G	C/C	T/T	G/G	C/C	A/A	G/A	A/T	T/T	C/C	T/T	C/C	C/C	G/G	T/T	G/G	C/C	C/T	C/C	T/T	T/C	G/G	C/C	C/C	C/C	C/T	A/A	C/C	C/C	G/T	C/C	C/C	G/G	G/G	T/T	A/A	C/T	A/A	A/A	T/T
PL172-MP	CZ	1	0	0	0	0	G/G	G/A	G/G	G/G	C/C	T/C	G/G	C/T	G/A	G/G	A/A	T/T	C/C	T/T	C/C	C/C	G/G	G/G	G/G	C/C	C/C	C/C	T/T	T/T	G/G	C/C	C/T	C/T	C/C	A/A	C/C	C/C	T/T	C/C	C/C	G/A	G/G	T/T	A/A	T/T	A/A	A/A	T/T
PL173-MP	CZ	1	0	0	0	1	G/G	G/A	G/G	G/G	C/C	C/C	G/G	C/T	G/A	G/G	A/T	T/T	C/C	T/T	C/C	C/C	G/G	T/G	G/G	C/C	C/C	C/C	T/T	T/C	G/G	C/C	C/C	C/T	C/T	A/A	C/C	C/C	G/G	C/C	C/C	G/A	G/G	T/T	A/A	C/T	A/A	A/A	T/T
PL175-MP	CZ	1	0	0	0	0	G/G	G/G	G/G	G/G	C/C	C/C	G/G	C/T	A/A	A/A	T/T	T/T	C/C	T/T	C/C	C/C	G/G	T/G	G/G	C/C	C/C	T/C	T/C	C/C	G/A	C/C	C/T	C/C	C/C	A/A	C/C	C/C	G/G	C/C	C/C	G/A	G/G	T/T	A/A	C/T	A/A	A/A	T/T
PL178-MP	CZ	1	0	0	0	1	G/G	G/A	G/G	G/G	C/C	T/T	G/G	C/C	A/A	G/A	A/T	T/T	C/C	T/T	C/C	C/C	G/G	T/G	G/G	C/C	C/C	T/C	./.	T/T	G/A	C/T	T/T	C/T	C/C	A/A	C/C	C/C	G/G	C/C	C/C	G/G	G/G	T/T	A/A	C/T	A/A	A/A	T/T
PL179-MP	PL	1	0	0	0	0	G/G	./.	G/G	./.	C/T	./.	./.	C/C	G/G	G/G	A/T	T/T	C/C	T/T	C/C	C/C	G/G	T/T	./.	./.	C/C	T/C	./.	./.	./.	C/C	./.	./.	./.	A/A	C/C	./.	./.	./.	./.	G/G	./.	./.	A/G	C/C	A/A	A/G	T/C
PL181-MP	PL	1	0	0	0	0	G/G	./.	G/G	G/G	C/C	./.	./.	C/C	G/G	G/G	A/A	T/T	C/C	T/T	C/C	C/T	G/G	T/T	G/G	C/C	C/C	T/T	./.	T/T	./.	C/C	C/C	C/C	C/T	A/A	C/C	./.	G/G	C/C	./.	G/G	G/G	T/T	A/A	C/C	A/A	A/A	T/T
PL182-MP	PL	1	0	0	0	0	G/G	./.	G/G	G/G	C/T	C/C	G/C	C/C	G/G	G/G	A/T	T/T	C/C	T/C	C/C	C/T	G/G	T/T	G/G	C/C	C/C	T/C	./.	T/T	./.	C/C	C/C	C/C	C/C	A/A	C/C	./.	G/G	C/C	./.	G/G	G/G	T/A	A/G	C/C	A/A	G/G	C/C
PL183-MP	CZ	1	0	0	1	0	G/G	G/G	G/G	G/G	C/C	T/C	G/G	C/C	A/A	A/A	A/A	T/A	C/C	T/T	C/C	C/C	G/G	T/T	G/G	C/C	C/T	C/C	T/T	T/C	G/A	C/C	C/T	C/C	C/C	A/A	C/C	C/C	G/G	C/C	C/C	G/G	G/G	T/T	A/A	C/T	A/A	A/A	T/T
PL184-MP	PL	1	0	0	0	0	G/G	./.	G/G	G/G	C/C	T/T	G/G	C/C	G/G	G/G	A/A	T/T	C/C	T/T	C/C	C/C	G/G	T/T	G/G	C/C	C/C	T/T	T/T	T/C	./.	C/C	./.	C/C	C/C	A/A	C/C	C/C	G/G	C/C	C/T	G/G	A/A	T/T	G/G	C/C	A/A	A/G	T/C
PL185-MP	PL	1	0	0	1	1	G/G	./.	G/A	G/G	C/C	./.	./.	C/C	G/G	G/G	A/A	T/T	C/C	T/C	C/C	C/T	G/G	T/T	G/G	C/C	C/C	T/C	./.	T/C	G/A	C/C	./.	C/C	C/C	A/T	C/C	./.	G/G	C/C	C/T	G/G	G/G	T/T	A/A	C/C	A/A	A/A	T/C
PL186-MP	PL	1	0	0	0	0	G/G	G/G	G/G	G/G	C/C	./.	./.	C/C	G/G	G/G	A/T	T/T	C/C	T/C	C/C	C/C	G/G	T/T	G/G	C/C	C/C	C/C	./.	T/T	G/A	C/C	C/C	C/C	C/C	A/T	C/C	C/C	G/G	C/C	./.	G/G	G/G	T/T	A/A	C/C	A/A	A/A	T/C
PL187-MP	PL	1	0	0	0	0	G/G	./.	G/G	G/G	C/C	./.	./.	./.	G/G	G/G	A/T	T/T	C/C	T/T	C/C	C/C	G/G	T/T	G/G	C/C	C/C	T/T	T/T	T/C	A/A	C/C	C/C	./.	C/T	A/A	C/C	./.	G/G	C/C	./.	G/G	G/G	./.	A/G	C/C	A/A	A/A	T/T
PL188-MP	CZ	1	0	0	0	0	G/G	G/G	G/G	G/G	C/C	T/C	G/C	C/C	A/A	G/A	A/T	T/A	C/C	T/T	C/C	C/C	G/G	T/T	G/G	C/C	T/T	T/C	T/C	T/T	A/A	C/C	C/T	C/C	C/C	A/A	C/C	C/C	G/T	C/C	C/C	G/G	G/G	T/T	A/A	C/C	A/A	A/A	T/T
PL190-MP	CZ	1	0	0	0	0	G/G	G/A	G/G	G/G	C/C	C/C	G/C	C/C	G/A	G/G	A/T	T/T	C/C	T/T	C/C	C/C	G/G	T/T	G/G	C/C	C/T	T/C	T/T	C/C	G/G	C/T	C/C	C/C	C/C	A/A	C/C	C/C	G/G	C/C	C/C	G/G	G/G	T/T	A/A	C/T	A/A	A/A	T/T
PL191-MP	CZ	1	0	0	0	0	G/G	G/G	G/G	G/G	C/C	T/C	G/G	C/C	A/A	A/A	A/T	T/T	C/C	T/T	C/C	C/C	G/G	T/G	G/G	C/C	C/C	./.	C/C	T/T	G/A	C/C	C/T	C/T	C/C	A/A	C/C	C/C	G/T	C/C	C/C	G/G	G/G	T/T	A/A	C/T	A/A	A/A	T/T
PL192-MP	CZ	1	0	0	0	0	G/G	G/A	G/G	G/G	C/C	T/T	G/G	C/C	A/A	G/G	A/T	T/A	C/C	T/T	C/C	C/C	G/G	T/T	G/G	C/C	T/T	C/C	T/T	T/C	A/A	C/C	T/T	C/C	C/C	A/A	C/C	C/C	G/T	C/C	C/C	G/G	G/G	T/T	A/A	C/T	A/A	A/G	T/C
PL193-MP	CZ	1	0	0	0	0	G/G	G/G	G/G	G/G	C/C	C/C	G/G	C/C	G/A	G/G	T/T	T/T	C/C	T/T	C/C	C/C	G/G	T/T	G/G	C/C	C/T	./.	./.	T/T	G/G	C/C	C/T	C/C	C/C	A/A	C/C	./.	G/G	C/C	./.	A/A	G/G	T/T	A/A	C/C	A/A	A/A	T/T
PL194-MP	CZ	1	0	0	0	0	G/G	G/G	G/G	G/G	C/C	C/C	G/G	C/C	A/A	A/A	A/T	T/T	C/C	T/T	C/C	C/C	G/G	T/G	G/G	C/C	C/C	C/C	T/T	T/T	A/A	C/C	C/T	C/T	C/C	A/A	C/C	C/C	./.	C/C	./.	G/G	G/G	T/T	A/A	C/C	A/A	A/A	T/T
PL195-MP	CZ	1	0	1	0	0	G/G	./.	G/G	G/G	C/C	T/C	G/G	C/C	A/A	G/G	T/T	T/T	C/C	T/T	C/C	C/C	G/G	T/T	G/G	C/C	C/T	T/C	T/T	T/C	A/A	C/C	C/C	C/C	C/C	A/A	C/C	C/C	G/G	C/C	./.	G/A	G/G	T/T	A/A	C/T	A/A	A/A	T/T
PL196-MP	CZ	1	0	0	0	0	G/G	G/A	G/G	G/G	C/C	T/C	G/G	C/C	G/A	G/G	T/T	T/T	C/C	T/T	C/C	C/C	G/G	T/T	G/G	C/C	C/C	C/C	T/C	T/T	G/A	C/T	C/T	C/C	C/C	A/A	C/C	C/C	T/T	C/C	C/C	G/A	G/G	T/T	A/A	C/T	A/A	A/A	T/T
PL197-MP	CZ	1	0	0	0	0	G/G	G/A	G/G	G/G	C/C	./.	./.	C/C	A/A	A/A	A/A	T/T	C/C	T/T	C/C	C/C	G/G	T/T	./.	C/C	C/C	C/C	C/C	T/T	G/G	T/T	C/C	C/C	C/T	A/A	C/C	C/C	G/T	./.	C/C	G/G	G/G	T/T	A/A	C/C	A/A	A/G	T/C
PL198-MP	CZ	4	1	1	0	0	G/G	G/A	G/G	G/G	C/C	T/C	G/G	C/C	A/A	A/A	A/T	T/T	C/C	T/T	C/C	C/C	G/G	T/G	G/G	C/C	C/C	T/T	T/C	T/C	G/A	C/T	C/C	C/C	C/T	A/A	C/C	C/C	G/G	C/C	C/C	G/A	G/G	T/T	A/A	C/C	A/A	A/A	T/T
PL199-MP	CZ	1	0	0	0	0	G/G	G/G	G/G	G/G	C/C	T/C	G/G	C/T	A/A	G/A	A/A	T/T	C/C	T/T	C/C	C/C	G/G	T/G	G/G	C/C	C/T	T/C	T/C	T/C	G/A	C/T	C/T	T/T	C/C	A/A	C/C	C/C	G/T	C/C	C/C	G/G	G/G	T/T	A/A	C/C	A/A	A/A	T/T
PL200-MP	CZ	1	0	0	0	0	G/G	G/G	G/G	G/G	C/C	T/C	G/C	C/C	A/A	G/A	A/A	T/T	C/C	T/T	C/C	C/C	G/G	G/G	G/G	C/C	C/T	T/C	T/C	C/C	G/A	C/C	C/T	C/C	C/T	A/A	C/C	C/C	G/G	C/C	C/C	G/A	G/G	T/T	A/A	C/C	A/A	A/G	T/C
PL202-MP	CZ	1	0	0	0	0	G/G	G/G	G/G	G/G	C/C	T/T	G/G	C/C	A/A	A/A	A/T	T/A	C/C	T/T	C/C	C/C	G/G	T/G	G/G	C/C	C/C	T/T	T/T	T/T	./.	C/T	C/C	C/T	C/C	A/A	C/C	C/C	G/T	C/C	C/C	G/G	G/G	T/T	A/A	C/T	A/A	A/G	T/C
PL215-MP	CZ	1	0	0	0	0	G/G	G/G	G/G	G/G	C/C	T/C	G/C	C/C	A/A	G/A	A/T	T/T	C/C	T/T	C/C	C/C	G/G	G/G	G/G	C/C	C/C	C/C	T/C	./.	A/A	C/C	C/T	C/C	C/C	A/A	C/C	C/C	G/G	C/C	C/C	G/G	G/G	T/T	A/A	C/T	A/A	A/G	T/C
PL216-MP	CZ	1	0	0	0	0	G/G	./.	G/G	G/G	C/C	T/C	G/G	C/T	G/A	G/G	A/T	T/T	C/C	T/T	C/C	C/C	G/G	T/T	G/G	C/C	C/T	C/C	./.	C/C	./.	C/T	T/T	C/C	C/C	A/A	C/C	./.	G/G	C/C	C/C	G/G	G/G	./.	A/A	C/T	A/A	A/A	T/T
PL217-MP	CZ	1	0	0	0	0	G/G	G/G	G/G	G/G	C/C	T/C	G/G	C/C	A/A	G/G	A/T	T/T	C/C	T/T	C/C	C/C	G/G	T/G	G/G	C/C	C/T	C/C	T/C	T/T	G/A	C/T	C/T	C/T	C/C	A/A	C/C	C/C	G/G	C/C	./.	G/G	G/G	T/T	A/A	C/T	A/A	A/G	T/C
PL218-MP	CZ	1	0	0	0	0	G/G	G/A	G/G	G/G	C/C	T/C	G/G	./.	A/A	A/A	A/T	T/T	C/C	T/T	C/C	C/C	G/G	T/T	G/G	C/C	C/C	T/C	T/T	T/T	G/A	C/T	C/C	C/T	C/C	A/A	C/C	C/C	G/G	C/C	C/C	G/G	G/G	T/T	A/A	C/C	A/A	A/A	T/T
PL219-MP	CZ	1	0	0	0	0	G/G	A/A	G/G	G/G	C/C	T/C	G/G	C/C	G/A	G/A	A/A	T/T	C/C	T/T	C/C	C/C	G/G	T/T	G/G	C/C	C/C	C/C	T/C	T/T	G/G	T/T	C/T	C/C	C/C	A/A	C/C	C/C	G/G	C/C	C/C	G/G	G/G	T/T	A/A	C/T	A/A	A/G	T/C
PL220-MP	CZ	1	0	0	0	0	G/G	G/G	G/G	G/G	C/C	T/C	G/G	C/C	A/A	A/A	A/T	T/T	C/C	T/T	C/C	C/C	G/G	T/T	G/G	C/C	T/T	C/C	T/C	T/T	A/A	C/C	T/T	C/T	C/T	A/A	C/C	C/C	./.	C/C	C/C	G/A	G/G	T/T	A/A	C/T	A/A	A/G	T/C
PL223-MP	D3	1	0	0	0	0	G/G	G/G	G/G	G/G	C/C	T/C	G/G	C/C	G/G	G/G	A/T	T/T	C/C	T/T	C/T	C/C	G/G	T/T	G/G	C/C	C/C	T/C	T/T	C/C	G/A	C/C	C/T	C/C	C/C	A/A	C/C	C/C	G/G	C/C	C/T	G/G	G/G	T/T	A/G	C/C	A/A	A/A	T/T
PL224-MP	CZ	2	1	1	0	1	G/G	./.	G/G	G/G	C/C	T/T	G/G	C/C	A/A	A/A	A/T	T/A	C/C	T/T	C/C	C/C	G/G	T/G	G/G	C/C	C/C	T/C	T/T	T/T	./.	C/T	./.	T/T	C/C	A/A	C/C	C/C	G/T	C/C	C/C	G/G	G/G	T/T	A/A	C/T	A/A	A/G	T/C
PL225-MP	D3	1	0	0	1	1	G/A	./.	G/G	G/G	C/C	T/C	G/C	C/C	G/G	G/G	A/A	T/T	C/C	T/T	C/C	C/C	G/G	T/T	./.	C/C	C/C	C/C	T/T	T/T	./.	C/C	C/C	C/C	C/C	A/A	C/C	./.	G/G	C/C	C/T	G/G	G/G	T/T	G/G	C/T	A/G	A/A	C/C
PL226-MP	D3	1	0	0	1	0	G/G	G/G	G/G	G/G	C/C	C/C	G/C	C/C	G/G	G/G	T/T	T/T	C/C	T/T	C/C	C/C	G/G	T/T	G/G	C/T	C/C	T/T	./.	T/C	G/A	C/C	C/T	C/C	C/C	A/A	C/C	C/T	G/G	C/C	C/T	G/G	A/A	T/T	A/G	C/C	A/A	A/A	C/C
PL227-MP	D3	1	0	0	1	0	G/G	./.	G/G	G/G	C/C	./.	./.	C/C	G/G	G/G	A/T	T/T	C/C	T/T	C/C	C/C	G/G	T/T	G/G	C/C	C/C	T/T	T/T	T/C	G/G	C/C	C/T	C/C	C/C	A/A	C/C	./.	G/G	C/C	T/T	G/G	G/G	T/T	A/G	C/C	A/G	A/A	T/C
PL228-MP	D3	3	1	1	1	0	G/G	G/G	G/G	G/G	C/C	T/T	G/G	C/C	G/G	G/G	A/T	T/T	C/C	T/T	C/C	C/C	G/A	T/T	G/G	C/C	C/C	T/C	T/T	T/C	A/A	C/C	C/C	C/C	C/T	A/A	C/C	C/T	G/G	C/C	T/T	G/G	G/G	T/A	A/G	C/C	A/A	A/A	T/T
PL229-MP	D3	1	0	0	0	0	G/G	G/G	G/G	G/A	C/C	C/C	G/G	C/C	G/G	G/G	T/T	T/T	C/C	T/T	C/C	C/C	G/G	T/T	G/A	C/C	C/C	C/C	T/T	T/T	A/A	C/C	C/C	C/C	C/C	A/A	C/C	C/C	G/G	C/C	C/T	G/G	G/G	T/A	A/G	C/C	A/A	A/A	T/C
PL230-MP	D3	1	0	0	0	0	G/G	G/G	G/G	G/G	C/C	C/C	G/G	C/C	G/G	G/G	T/T	T/T	C/C	T/T	C/C	C/C	G/G	T/T	G/G	C/C	C/T	C/C	T/T	C/C	A/A	C/C	C/C	C/C	C/C	A/A	C/C	C/C	G/G	C/C	C/T	G/G	G/A	T/T	G/G	C/C	A/G	A/G	C/C
PL231-MP	D3	1	0	0	1	0	G/G	G/G	G/G	G/A	T/T	./.	./.	C/C	G/G	G/G	T/T	T/T	C/C	T/T	C/T	C/C	G/G	T/T	G/G	C/C	C/C	T/C	T/T	T/C	G/G	C/T	C/C	C/C	C/C	A/A	C/C	C/T	G/G	C/C	C/T	G/G	G/G	T/T	A/A	C/T	A/A	A/A	T/C
PL232-MP	D3	2	1	1	1	0	G/G	G/G	G/G	G/A	C/C	T/C	G/G	C/C	G/A	G/G	T/T	T/T	C/C	T/T	C/C	C/C	G/G	T/T	G/G	C/C	C/C	T/T	T/T	T/T	G/A	C/C	C/T	C/C	C/C	A/A	C/C	C/C	G/T	C/C	C/T	G/G	G/A	T/T	G/G	C/C	A/A	A/G	T/C
PL233-MP	D3	3	1	1	0	0	G/G	G/G	G/G	G/G	C/T	./.	./.	C/C	G/G	G/G	T/T	T/T	C/C	T/T	C/C	C/T	G/G	T/T	G/G	C/C	C/C	./.	T/T	T/C	G/A	C/C	C/T	C/C	C/C	A/A	C/C	C/T	G/G	C/T	C/C	G/G	G/G	T/T	A/A	C/C	A/A	A/A	T/T
PL238-MP	D1	1	0	1	0	1	G/A	G/G	G/A	G/G	C/T	C/C	C/C	C/C	G/A	G/G	T/T	T/T	C/C	T/C	C/C	C/T	G/G	T/T	G/G	C/C	C/C	C/C	T/T	T/T	A/A	C/C	C/T	C/C	T/T	A/A	C/T	C/C	G/T	C/C	C/T	G/G	G/A	T/A	G/G	C/C	A/A	A/A	C/C
PL239-MP	D1	1	0	0	0	1	G/G	G/G	G/G	G/G	T/T	C/C	G/C	C/C	G/G	G/G	A/T	T/T	C/C	T/T	C/C	C/C	G/G	T/T	G/A	C/T	C/C	T/T	T/T	T/T	G/A	C/C	T/T	C/C	C/C	A/A	C/C	C/C	G/T	C/C	C/C	G/G	G/G	T/T	A/A	C/C	A/A	A/A	C/C
PL240-MP	D1	1	0	0	0	1	G/G	G/G	G/G	G/G	C/C	C/C	C/C	C/C	G/A	G/G	T/T	T/T	C/C	T/C	C/C	C/C	G/G	T/T	G/A	C/C	C/C	T/C	T/T	C/C	G/G	C/C	C/T	C/C	C/C	A/A	C/C	C/T	G/T	C/C	C/C	G/G	G/G	T/T	A/A	C/C	A/A	A/A	T/C
PL241-MP	D1	1	0	0	0	0	G/G	G/G	G/G	G/G	C/C	C/C	C/C	C/C	G/A	G/G	A/T	T/T	C/C	T/T	C/C	T/T	G/G	T/T	G/A	C/C	C/C	T/C	T/T	T/C	A/A	C/C	C/T	C/C	C/T	A/A	C/C	C/T	G/G	C/T	C/C	G/G	G/G	T/A	G/G	C/C	A/A	A/A	C/C
PL242-MP	D1	1	0	0	0	0	G/A	G/G	G/A	G/G	C/T	C/C	G/C	C/C	A/A	G/G	A/A	T/T	C/C	T/T	C/C	C/C	G/G	T/T	G/G	C/C	C/C	C/C	T/T	C/C	G/A	C/C	C/C	C/C	C/C	A/A	C/C	C/C	G/G	C/T	C/C	G/G	G/G	T/T	A/A	C/C	A/A	A/G	T/C
PL243-MP	D1	1	0	0	0	0	G/A	G/G	G/G	G/G	T/T	C/C	G/G	C/C	G/G	G/G	T/T	T/T	C/T	T/C	C/C	C/T	G/G	T/T	G/G	T/T	C/C	T/C	T/T	T/C	G/A	C/C	C/T	C/C	C/C	A/A	C/C	C/C	G/T	C/T	./.	G/G	./.	./.	A/G	C/C	A/A	A/A	T/C
PL244-MP	D1	1	0	0	0	1	G/G	./.	G/A	G/G	C/T	./.	./.	C/C	G/G	G/G	A/T	T/T	C/C	C/C	C/C	C/C	G/G	T/T	G/A	C/C	C/C	T/C	T/T	C/C	A/A	C/C	C/C	C/C	C/T	A/A	C/T	C/T	G/G	C/C	./.	G/G	G/G	T/A	A/G	C/C	A/A	A/A	T/C
PL245-MP	D1	1	0	0	0	0	G/G	./.	G/A	G/G	C/T	./.	./.	./.	G/G	G/G	T/T	T/T	C/T	T/C	C/C	C/C	G/G	T/T	G/A	C/C	C/C	T/C	./.	T/C	./.	C/C	C/C	C/C	C/C	A/A	T/T	./.	T/T	C/C	./.	G/G	G/G	T/A	G/G	C/C	A/A	A/G	T/C
PL246-MP	D1	1	0	0	0	1	G/G	./.	A/A	G/G	C/C	./.	./.	C/C	G/G	G/G	T/T	T/T	T/T	C/C	C/C	C/T	G/G	T/T	./.	C/C	C/C	./.	./.	./.	./.	C/C	C/C	./.	C/C	A/A	C/T	C/C	G/T	C/C	./.	G/G	G/A	./.	A/G	C/C	A/A	A/A	T/T
PL247-MP	D1	1	0	0	0	0	G/G	G/G	G/G	G/G	C/C	C/C	G/C	C/C	G/A	G/G	A/T	T/T	C/C	T/T	C/C	C/C	G/G	T/T	G/A	C/C	C/C	T/T	T/T	C/C	G/G	C/C	C/T	./.	C/C	A/A	C/C	C/C	G/G	C/C	./.	G/G	G/G	T/A	A/G	C/C	A/A	A/A	T/C
PL248-MP	D1	1	0	0	0	0	G/G	G/G	A/A	G/G	C/T	./.	./.	C/C	G/A	G/G	T/T	T/T	C/T	T/C	C/C	C/T	G/G	T/T	G/A	C/C	C/C	T/C	T/T	C/C	./.	C/C	T/T	C/C	C/T	A/A	C/C	C/C	G/T	C/C	C/T	G/G	G/A	T/A	G/G	C/C	A/A	A/A	T/C
PL249-MP	D1	1	0	0	0	1	G/G	./.	A/A	G/G	C/T	C/C	C/C	C/C	G/A	G/G	T/T	T/T	C/C	T/C	C/C	C/C	G/G	T/T	./.	C/C	C/C	T/C	./.	C/C	A/A	C/C	T/T	./.	C/C	A/A	C/C	C/C	G/T	C/C	C/T	G/G	G/G	T/A	G/G	C/C	A/A	A/A	T/T
PL250-MP	D1	1	0	0	0	1	G/A	./.	G/G	G/G	T/T	C/C	G/G	C/C	G/G	G/G	T/T	T/T	T/T	T/C	C/C	C/T	G/G	T/T	G/G	C/T	C/C	T/T	T/T	T/C	./.	C/C	T/T	C/C	C/T	A/A	C/T	C/C	G/T	C/T	./.	G/G	G/G	T/A	A/G	C/C	A/A	A/A	T/C
PL251-MP	D1	1	0	0	0	0	G/A	G/G	G/G	G/G	C/C	C/C	G/G	C/C	G/A	G/G	A/T	T/T	C/C	T/C	C/C	C/T	G/G	T/T	G/A	C/T	C/C	T/C	T/T	T/C	G/A	C/C	C/T	C/C	C/T	A/A	C/T	C/C	G/G	C/C	C/T	G/G	G/G	T/A	G/G	C/C	A/A	A/A	T/T
PL252-MP	D1	1	0	0	0	0	G/G	G/G	G/A	G/G	C/C	C/C	G/C	C/C	G/G	G/G	A/T	T/T	C/C	T/T	C/C	C/T	G/G	T/T	A/A	C/C	C/C	T/C	T/T	T/C	A/A	C/C	C/C	C/C	C/C	A/A	C/C	C/T	G/G	T/T	./.	G/G	G/G	T/A	A/G	C/C	A/A	G/G	C/C
PL253-MP	D1	1	0	0	0	1	G/G	G/G	G/A	G/G	C/T	C/C	C/C	C/C	G/A	G/G	A/T	T/T	C/C	T/T	C/C	C/C	G/G	T/T	G/A	C/C	C/C	C/C	./.	C/C	G/A	C/C	T/T	C/C	C/T	A/A	C/C	C/C	G/G	C/C	T/T	G/G	G/A	T/T	A/G	C/C	A/A	A/A	T/T
PL254-MP	D1	1	0	1	0	1	G/G	G/G	A/A	G/G	C/C	C/C	G/C	C/C	G/A	G/G	./.	./.	C/C	T/C	C/C	C/C	G/G	T/T	G/G	C/C	C/C	T/T	./.	T/T	G/A	C/C	C/T	C/C	C/C	A/A	C/C	C/C	G/T	C/C	C/T	G/G	G/A	T/T	A/G	C/C	A/A	A/A	T/C
PL255-MP	D1	1	0	0	0	1	G/A	G/G	G/A	G/G	C/C	C/C	G/C	C/C	G/A	G/G	T/T	T/T	C/C	T/C	C/C	C/C	G/G	T/T	G/G	C/T	C/C	T/T	T/T	T/C	G/A	C/C	C/C	C/C	C/C	A/A	C/C	C/T	G/G	C/C	C/T	G/G	G/G	T/T	A/G	C/C	A/A	A/A	T/T
PL261-MP	PL	1	0	0	0	0	G/G	G/G	G/G	G/G	C/C	T/C	G/G	C/C	G/G	G/G	A/T	T/T	C/C	T/T	C/C	C/C	G/G	T/T	G/G	C/C	C/C	T/C	T/C	T/T	A/A	C/C	C/C	C/C	C/C	A/A	C/C	C/C	G/G	C/C	C/C	G/G	G/G	T/T	A/A	C/C	A/A	A/A	T/C
PL262-MP	PL	1	0	0	0	0	G/G	G/G	G/G	G/G	C/C	T/C	G/G	C/C	G/G	G/G	A/T	T/T	C/C	T/T	C/C	C/T	G/G	T/T	G/G	C/C	C/C	T/T	T/T	C/C	G/G	C/C	C/C	C/C	C/T	A/T	C/C	C/C	G/G	C/C	C/C	G/G	G/G	T/A	A/G	C/T	A/A	A/A	T/T
PL263-MP	PL	1	0	0	0	0	G/G	G/G	G/G	G/G	C/C	T/C	G/C	C/C	G/G	G/A	A/T	T/T	C/C	T/T	C/C	C/C	G/G	T/T	G/G	C/C	C/C	T/C	T/T	T/T	A/A	C/C	C/C	C/C	C/C	A/A	C/C	C/C	G/G	C/C	C/T	G/G	G/G	T/T	A/G	T/T	A/A	A/A	T/T
PL264-MP	PL	3	1	1	0	0	G/G	G/G	G/G	G/G	C/C	T/C	G/C	C/C	G/G	G/A	T/T	T/T	C/C	T/T	C/C	C/T	G/G	T/T	G/G	C/C	C/T	T/C	T/T	T/C	A/A	C/C	C/C	C/C	C/C	A/A	C/C	C/C	G/G	C/C	C/T	G/G	G/G	T/T	A/G	C/T	A/A	A/A	T/C
PL265-MP	PL	3	1	1	0	0	G/G	G/G	G/G	G/G	C/C	T/C	G/G	C/C	G/G	G/A	A/T	T/T	C/C	T/T	C/T	C/C	G/G	T/T	G/G	C/C	C/C	T/C	T/T	T/C	G/A	C/C	C/C	C/C	C/C	A/T	C/C	C/C	G/G	C/C	T/T	G/G	G/G	T/T	A/A	C/C	A/A	A/A	T/T
PL266-MP	CZ	1	0	0	0	0	G/G	./.	G/G	./.	C/C	./.	./.	./.	A/A	A/A	T/T	T/T	C/C	T/C	C/C	C/C	G/G	T/T	./.	C/C	C/T	C/C	T/C	./.	./.	C/C	T/T	C/C	./.	A/A	C/C	./.	G/T	C/C	./.	G/G	G/G	T/T	A/A	C/C	A/A	A/A	T/T
PL267-MP	CZ	1	0	0	0	0	G/G	G/G	G/G	G/G	C/C	T/C	G/G	./.	G/A	G/A	./.	T/T	C/C	T/T	C/C	C/C	G/G	G/G	G/G	C/C	C/C	T/C	T/T	T/C	A/A	C/C	T/T	C/C	C/T	A/A	C/C	C/C	G/G	C/C	C/C	G/G	./.	T/T	A/A	T/T	A/A	A/A	T/T
PL268-MP	CZ	1	0	0	0	0	G/G	./.	G/G	G/G	C/C	C/C	G/G	C/T	G/A	G/A	A/A	T/T	C/C	T/T	C/C	C/C	G/G	T/T	G/G	C/C	C/C	C/C	T/C	T/T	G/G	C/T	C/C	C/C	C/C	A/A	C/C	C/C	G/G	C/C	C/C	G/A	G/G	T/T	A/A	C/C	A/A	A/A	T/C
PL269-MP	CZ	1	0	0	0	0	G/G	G/G	G/G	G/G	C/C	T/T	G/G	C/C	A/A	G/A	T/T	T/T	C/C	T/T	C/C	C/C	G/G	T/T	G/G	C/C	C/T	C/C	T/C	T/T	G/A	C/T	T/T	C/C	C/C	A/A	C/C	C/C	G/G	C/C	C/C	G/G	G/G	T/T	A/A	C/C	A/A	A/G	T/C
PL270-MP	CZ	1	0	0	0	0	G/G	G/G	G/G	G/G	C/C	C/C	G/G	./.	G/G	G/G	A/T	T/T	C/C	T/T	C/C	C/C	G/G	T/G	G/G	C/C	C/C	T/C	T/T	T/T	G/A	C/C	T/T	C/C	C/T	A/A	C/C	C/C	G/T	C/C	C/C	G/G	G/G	T/T	A/A	C/C	A/A	A/A	T/C
PL271-MP	CZ	1	0	0	0	0	G/G	G/A	G/G	G/G	C/C	T/C	G/G	./.	A/A	G/A	A/T	T/T	C/C	T/T	C/C	C/C	G/G	T/G	G/G	C/C	C/C	T/C	C/C	T/T	G/A	C/C	T/T	C/C	C/C	A/A	C/C	C/C	G/T	C/C	C/C	G/A	G/G	T/T	A/A	C/C	A/A	A/G	T/C
PL272-MP	CZ	1	0	0	0	0	G/G	G/G	G/G	G/G	C/C	T/C	G/G	C/T	G/A	G/A	A/T	T/T	C/C	T/T	C/C	C/C	G/G	T/G	G/G	C/C	T/T	C/C	T/T	T/T	A/A	C/C	C/C	C/C	C/T	A/A	C/C	C/C	G/G	C/C	C/C	G/A	G/G	T/T	A/A	C/C	A/A	A/A	T/T
PL273-MP	CZ	1	0	0	1	0	G/G	G/G	G/G	G/G	C/C	T/T	G/G	C/C	G/G	G/G	A/T	T/T	C/C	T/T	C/C	C/C	G/G	T/G	G/G	C/C	C/T	C/C	T/T	T/C	G/G	T/T	C/T	C/C	C/C	A/A	C/C	C/C	G/T	C/C	C/C	G/G	G/G	T/T	A/A	C/C	A/A	A/G	T/C
PL274-MP	CZ	2	1	1	0	0	G/G	G/G	G/G	G/G	C/C	T/C	G/G	C/T	A/A	A/A	A/A	T/T	C/C	T/T	C/C	C/C	G/G	G/G	G/G	C/C	C/T	C/C	T/T	T/C	G/G	T/T	T/T	C/C	C/C	A/A	C/C	C/C	G/G	C/C	C/C	G/G	G/G	T/T	A/A	T/T	A/A	A/A	T/T
PL275-MP	CZ	1	0	0	0	0	G/G	./.	G/G	G/G	C/C	T/T	G/G	C/C	G/G	G/G	A/T	T/A	C/C	T/T	C/C	C/C	G/G	T/T	G/G	C/C	C/C	C/C	T/C	T/T	A/A	C/C	T/T	C/C	C/T	A/A	C/C	C/C	T/T	C/C	C/C	G/G	./.	./.	A/A	C/C	A/A	A/G	T/C
PL276-MP	CZ	1	0	0	0	0	G/G	G/A	G/G	G/G	C/C	T/T	G/G	C/C	A/A	G/A	A/T	T/T	C/C	T/T	C/C	C/C	G/G	T/T	G/G	C/C	C/C	C/C	T/T	T/T	G/G	C/T	T/T	C/T	C/C	A/A	C/C	C/C	G/G	C/C	./.	G/A	G/G	T/T	A/A	C/C	A/A	A/A	T/T
PL277-MP	CZ	1	0	0	0	0	G/G	G/G	G/G	G/G	C/C	T/T	G/G	C/C	A/A	G/A	A/A	T/T	C/C	T/T	C/C	C/C	G/G	T/G	G/G	C/C	C/C	C/C	T/C	T/T	G/G	C/T	C/T	C/C	C/C	A/A	C/C	C/C	G/G	C/C	C/C	G/G	G/G	T/T	A/A	T/T	A/A	A/A	T/T
PL278-MP	CZ	1	0	0	0	0	G/G	G/G	G/G	G/G	C/C	T/T	G/G	C/C	A/A	G/A	A/T	T/A	C/C	T/T	C/C	C/C	G/G	T/T	G/G	C/C	C/T	C/C	T/T	T/C	G/A	C/T	C/C	C/C	C/C	A/A	C/C	C/C	G/G	C/C	C/C	G/G	G/G	T/T	A/A	C/T	A/A	A/A	T/T
PL279-MP	CZ	1	0	0	0	0	G/G	G/G	G/G	G/G	C/C	T/T	G/G	./.	A/A	A/A	A/A	T/T	C/C	T/T	C/C	C/C	G/G	T/G	G/G	C/C	C/T	C/C	T/C	T/T	G/G	T/T	C/T	C/T	C/C	A/A	C/C	C/C	G/G	C/C	C/C	G/A	G/G	T/T	A/A	C/T	A/A	A/A	T/T
PL280-MP	CZ	1	0	0	0	0	G/G	G/G	G/G	G/G	C/C	T/C	G/C	C/C	G/A	G/A	A/T	T/T	C/C	T/T	C/C	C/C	G/G	T/T	G/G	C/C	C/T	C/C	T/C	T/C	G/A	C/T	C/T	C/C	C/C	A/T	C/C	C/C	G/T	C/C	C/C	G/G	G/G	T/T	A/A	T/T	A/A	A/A	T/T
PL281-MP	CZ	1	0	0	0	0	G/G	./.	G/G	G/G	C/C	C/C	G/C	C/T	A/A	G/A	T/T	T/T	C/C	T/T	C/C	C/C	G/G	G/G	G/G	C/C	C/T	T/C	T/T	./.	G/G	C/T	T/T	C/C	C/C	A/A	C/C	C/C	G/G	C/C	./.	A/A	G/G	T/T	A/A	C/T	A/A	A/G	T/C
PL282-MP	CZ	1	0	0	0	0	G/G	G/A	G/G	G/G	C/C	T/T	G/G	C/C	G/A	G/A	A/T	T/T	C/C	T/T	C/C	C/C	G/G	T/G	G/G	C/C	C/T	C/C	T/T	T/T	G/A	C/T	T/T	C/C	C/C	A/A	C/C	C/C	G/T	C/C	C/C	G/A	G/G	T/T	A/A	C/C	A/A	A/G	T/C
PL283-MP	CZ	1	0	0	0	0	G/G	G/A	G/G	G/G	C/C	T/C	G/G	C/C	A/A	G/G	T/T	T/T	C/C	T/T	C/C	C/C	G/G	T/T	G/G	C/C	C/T	C/C	T/C	T/T	G/A	C/T	T/T	C/C	C/C	A/A	C/C	C/C	G/G	C/C	C/C	G/G	G/G	T/T	A/A	C/T	A/A	A/G	T/C
PL284-MP	PL	1	0	0	0	0	G/G	G/G	G/G	G/G	C/C	T/C	G/C	C/C	G/G	G/G	A/T	T/T	C/C	T/T	C/C	C/C	G/G	T/T	G/G	C/C	C/C	T/C	T/T	T/T	G/G	C/C	C/C	C/C	C/T	A/A	C/C	C/C	G/G	C/C	C/C	G/G	G/G	T/T	A/A	C/C	A/A	A/A	T/T
PL285-MP	PL	2	1	1	0	0	G/G	G/G	G/G	G/G	C/C	T/T	G/G	C/C	G/A	G/G	A/T	T/T	C/C	T/T	C/T	C/T	G/G	T/T	G/G	C/C	C/T	T/T	T/T	T/T	A/A	C/C	C/C	C/C	C/C	A/T	C/C	C/C	G/G	C/C	C/T	G/G	G/G	T/T	A/A	C/T	A/A	A/G	T/C
PL286-MP	PL	1	0	1	0	0	G/G	G/G	G/G	G/G	C/C	T/C	G/G	C/C	G/G	G/G	T/T	T/T	C/C	T/T	C/C	T/T	G/G	T/T	G/G	C/C	C/T	T/C	T/C	T/T	A/A	C/C	C/C	C/C	C/C	T/T	C/C	C/C	G/G	C/C	C/C	G/G	G/G	T/T	A/A	C/C	A/A	A/A	C/C
PL287-MP	PL	2	1	1	0	0	G/G	G/G	G/G	G/G	C/C	T/T	G/G	C/C	G/G	G/G	A/T	T/T	C/C	T/T	C/C	C/C	G/G	T/T	G/G	C/C	C/C	T/C	T/C	T/T	G/G	C/C	C/C	C/C	C/C	A/A	C/C	C/C	G/G	C/C	C/C	G/G	G/G	T/T	A/A	C/C	A/A	A/A	T/T
[truncated: 154 more columns]

## Sheet: parasite prevalence
Prevalence of detected parasites.
group	species	n infected	%
Digenea	Isthmiophora melis	95	37.40
	Brachylaimidae sp.	7	2.76
	Brachylaimidae sp_2	1	0.39
	Plagiorchis sp.	5	1.97
	Digenea sp.	3	1.18
Cestoda	Atriotaenia incisa	21	8.27
	Mesocestoides sp. (M. linneatus)	22	8.66
	Cestoda sp.	2	0.79
Nematoda	Baylisascaris procyonis	9	3.54
	Larwy (Ancylostomatidae)	13	5.12
	Toxascaris leonina	1	0.39
	Aonchoteca putorii	2	0.79
	Molineus patens	1	0.39
Acanthocephala	Polymorphus minutus	5	1.97
	Acanthocephalus sp.	3	1.18

## Sheet: infections per-population
	I. melis infection intensity class	CZ	D1	D3	PL
1	1	62	18	20	48
2	2	3	0	10	21
3	3	0	0	5	16
4	4	1	0	0	23
5	5	0	0	0	13
	I. melis prevalence
0	not infected	62	18	20	48
1	infected	4	0	15	73
	%	6.06	0	42.86	60.33
	Digenea prevalence
0	not infected	61	16	20	44
1	infected	5	2	15	77
	%	7.57	11.11	42.86	63.64
	Cestoda prevalence
0	not infected	62	18	12	110
1	infected	4	0	23	11
	%	6.06	0	65.71	9.09
	Nematoda prevalence
0	not infected	62	8	31	117
1	infected	4	10	4	4
	%	6.06	55.56	11.43	3.31

## Sheet: Inf.intensity_assoc
Infection class I. melis ~ SNP + population
snp	raw p-values	adjusted (FDR)
G_204238_67	0.797377	1
G_204238_647	0.225491	0.757899
G_204238_784	0.038444	0.479414
G_204238_1144	0.363889	0.843367
G_322391_149	0.0449386	0.487356
G_385130_246	0.747948	1
G_385130_247	0.874815	1
G_385130_447	0.789163	1
G_621907_50	0.791881	1
G_621907_107	0.398397	0.846856
G_433236_258	0.970206	1
G_433236_336	0.996107	1
G_228863_252	0.646137	0.979146
G_209960_237	0.987244	1
G_393751_426	0.789362	1
G_393751_492	0.348243	0.816714
G_393751_859	0.814486	1
G_162264_46	0.574949	0.959872
G_344793_874	0.542367	0.934305
G_344793_1014	0.875012	1
G_344793_1115	0.745709	1
G_41358_42	0.403341	0.846856
G_303102_402	0.873604	1
G_309599_211	0.668878	0.990744
G_155465_171	0.0903959	0.635999
G_155465_594	0.968537	1
G_265198_105	0.0726461	0.572452
G_480532_672	0.822204	1
G_329123_744	0.97792	1
G_428810_55	0.282363	0.78462
G_381177_366	0.631946	0.972604
G_435139_834	0.0833036	0.631185
G_354713_654	0.41331	0.846856
G_222230_528	0.294074	0.78462
G_222230_1003	0.976506	1
G_404977_723	0.808834	1
G_369888_60	0.173744	0.757899
G_369888_93	0.301809	0.78462
G_369888_307	0.56193	0.954312
G_252388_426	0.403126	0.846856
G_271438_39	0.146757	0.757899
G_271438_626	0.582781	0.964771
G_271438_627	0.840991	1
G_314888_504	0.0485982	0.487356
G_433232_225	0.997451	1
G_372070_273	0.812306	1
G_221652_115	0.135852	0.757899
G_266965_261	0.41698	0.846856
G_410766_552	0.0268394	0.479414
G_410766_569	0.24489	0.78462
G_410766_570	0.484864	0.899108
G_410766_610	0.486417	0.899108
G_410766_624	0.300002	0.78462
G_461687_643	0.455311	0.896679
G_461687_699	0.121479	0.718891
G_589289_144	0.0658139	0.540222
G_234776_254	0.123257	0.718891
G_234776_486	0.302696	0.78462
G_342084_2497	0.488348	0.899108
G_362654_2058	0.500742	0.913391
G_153958_145	0.855915	1
G_153958_384	0.0878372	0.635999
G_223488_1410	0.776556	1
G_223488_1530	0.106728	0.718891
G_72382_149	0.0103149	0.368349
G_373125_426	0.750679	1
G_373125_792	0.773574	1
G_438995_351	0.211453	0.757899
G_281950_1015	0.331733	0.809001
G_281950_1710	0.315013	0.79561
G_318275_2206	0.573205	0.959872
G_526800_134	0.707241	1
G_262882_163	0.210232	0.757899
G_262882_252	0.0494778	0.487356
G_121540_174	0.863078	1
G_121540_874	0.0364066	0.479414
G_152845_180	0.00559135	0.275374
G_152845_240	0.537909	0.934305
G_183332_760	0.192431	0.757899
G_183332_963	0.226137	0.757899
G_183332_1134	0.843825	1
G_334485_564	0.637384	0.973369
G_334485_624	0.543434	0.934305
G_100265_641	0.752908	1
G_600228_243	0.389323	0.846856
G_600228_315	0.451167	0.896679
G_600228_549	0.0584955	0.513241
G_260500_369	0.0583701	0.513241
G_293928_105	0.609866	0.966179
G_292200_906	0.872122	1
G_292200_1193	0.686611	1
G_203955_360	0.663708	0.990744
G_203955_702	0.177741	0.757899
G_374909_24	0.0375746	0.479414
G_232236_192	1	1
G_232236_534	0.298294	0.78462
G_232236_1065	0.0412556	0.479414
G_231234_204	0.9186	1
G_231234_262	0.876697	1
G_231234_351	0.0260408	0.479414
G_231234_1035	0.960587	1
G_231234_2074	0.99579	1
G_231234_2083	0.529684	0.934305
G_225441_354	0.000581077	0.0572361
G_251818_120	0.713031	1
G_142225_405	0.156456	0.757899
G_623775_504	0.896001	1
G_240627_207	0.0327274	0.479414
G_240627_381	0.68263	1
G_340268_193	0.0025304	0.166163
G_199751_1059	0.430979	0.866355
G_101329_103	0.792524	1
G_176851_201	0.622369	0.966179
G_176851_1011	0.881856	1
G_114449_398	0.160966	0.757899
G_271499_1357	0.182197	0.757899
G_239007_161	0.519408	0.930212
G_239007_528	0.468195	0.896679
G_244860_1665	0.990056	1
G_138885_311	0.250326	0.78462
G_251880_684	0.290838	0.78462
G_251880_2079	0.0599216	0.513241
G_251880_2352	0.213768	0.757899
G_622808_242	0.85749	1
G_193618_387	0.273509	0.78462
G_417237_213	0.602953	0.966179
G_417237_294	0.336742	0.809001
G_343265_177	0.110766	0.718891
G_343265_423	0.388472	0.846856
G_194809_624	0.0128595	0.368349
G_194809_1116	0.545407	0.934305
G_373156_174	0.963809	1
G_373156_509	0.704657	1
G_397528_23	0.468822	0.896679
G_201987_235	0.185422	0.757899
G_201987_732	0.230567	0.757899
G_201987_837	0.188333	0.757899
G_201987_954	0.154235	0.757899
G_201987_1128	0.190451	0.757899
G_324461_93	0.806855	1
G_297458_264	0.375125	0.846856
G_199628_132	0.216137	0.757899
G_199628_214	0.464561	0.896679
G_199628_248	0.741241	1
G_254919_291	0.413545	0.846856
G_254919_297	0.229363	0.757899
G_201724_525	0.931288	1
G_353771_483	0.714129	1
G_26438_387	0.000458859	0.0572361
G_329556_606	0.969262	1
G_380699_727	0.404319	0.846856
G_246173_255	0.383445	0.846856
G_242486_426	0.286048	0.78462
G_230664_231	0.029379	0.479414
G_437039_207	0.598833	0.966179
G_278191_379	0.978778	1
G_278191_558	0.664593	0.990744
G_43500_219	0.118726	0.718891
G_43500_360	1	1
G_43500_562	0.619818	0.966179
G_43500_642	0.230832	0.757899
G_43500_821	0.14756	0.757899
G_281059_636	0.255408	0.78462
G_281059_675	0.0413708	0.479414
G_286191_456	0.957735	1
G_152082_816	0.990451	1
G_219405_317	0.342206	0.812224
G_182044_141	0.156195	0.757899
G_306701_582	0.962321	1
G_306701_957	0.703591	1
G_343154_267	0.221889	0.757899
G_343154_386	0.0204315	0.479414
G_343154_831	0.268517	0.78462
G_343154_1302	0.969132	1
G_343154_1452	0.622866	0.966179
G_343154_1475	0.595709	0.966179
G_343154_1558	0.617389	0.966179
G_260893_408	0.83321	1
G_260893_819	0.512886	0.926959
G_260893_945	0.311033	0.79561
G_260893_961	0.0130885	0.368349
G_198248_1210	0.48436	0.899108
G_198248_1498	0.731117	1
G_428039_473	0.985525	1
G_428039_659	0.124073	0.718891
G_428039_1406	0.321717	0.802256
G_428039_1687	0.379714	0.846856
G_128936_282	0.334827	0.809001
G_358374_195	0.260895	0.78462
G_271698_251	0.252395	0.78462
G_341837_617	0.289203	0.78462
G_341837_768	0.997408	1
G_338193_2169	0.929893	1
G_373029_222	0.176637	0.757899
G_187211_199	0.791463	1
G_187211_1709	0.164873	0.757899
G_290940_132	0.947711	1

## Sheet: I.melis_prevalence_assoc
Infection (presence/absence) I. melis ~ SNP + population
genetic model	codominant		dominant		recessive		overdominant		log-additive
p values	raw	Adjusted	raw	Adjusted	raw	Adjusted	raw	Adjusted	raw	Adjusted
snp
G_100265_641	0.49486	0.869348	0.675741	0.969435	0.39221	0.922811	0.356128	0.853826	0.98993	0.997092
G_101329_103	0.108348	0.634775	0.0585152	0.531525	0.249747	0.922811	0.119969	0.728133	0.0426029	0.540667
G_114449_398	0.619846	0.916469	0.691821	0.969435	0.480397	0.94029	0.397885	0.867185	0.979672	0.997092
G_121540_174	0.832706	0.969825	0.80625	0.970533	0.643976	0.94029	0.613953	0.923646	0.991085	0.997092
G_121540_874	0.0253942	0.608439	0.00673225	0.230243	0.385262	0.922811	0.0303211	0.446175	0.0137057	0.379192
G_128936_282	0.950092	1	0.919876	0.981987	0.748978	0.970266	0.905429	0.98655	0.815856	0.997092
G_138885_311	0.288992	0.79371	0.336424	0.801291	0.135577	0.922811	0.980289	1	0.158038	0.648075
G_142225_405	0.566123	0.890273	0.288734	0.768919	0.846136	1	0.353351	0.853826	0.368395	0.871641
G_152082_816	0.982631	1	0.851505	0.970533	1	1	0.851505	0.972938	0.851505	0.997092
G_152845_180	0.129296	0.642848	0.89913	0.979499	0.0455916	0.776935	0.648928	0.92653	0.541305	0.927582
G_152845_240	0.10915	0.634775	0.0391958	0.531525	0.352776	0.922811	0.407451	0.876792	0.0619065	0.540867
G_153958_145	0.726765	0.943178	0.783896	0.970533	0.471834	0.94029	0.696334	0.94565	0.878785	0.997092
G_153958_384	0.144749	0.642848	0.164888	0.674979	0.341624	0.922811	0.0509056	0.480775	0.770268	0.997092
G_155465_171	0.14252	0.642848	0.103815	0.634014	0.106628	0.922811	0.761745	0.953109	0.0488555	0.540667
G_155465_594	0.534889	0.883927	0.821556	0.970533	0.329505	0.922811	0.454038	0.890694	0.816987	0.997092
G_162264_46	0.0532377	0.608439	0.015995	0.390736	0.596063	0.94029	0.0903191	0.697921	0.103181	0.562579
G_176851_201	0.0549292	0.608439	0.0464616	0.531525	0.301251	0.922811	0.015995	0.409387	0.425696	0.895539
G_176851_1011	0.714755	0.943178	0.953326	0.987992	0.419757	0.922811	0.865595	0.981007	0.961286	0.997092
G_182044_141	0.27815	0.786077	0.982497	1	0.116886	0.922811	0.626319	0.92653	0.634007	0.98836
G_183332_760	0.374046	0.828852	0.178143	0.674979	0.611376	0.94029	0.20158	0.759461	0.168287	0.649665
G_183332_963	0.249759	0.762059	0.132739	0.635602	0.653271	0.94029	0.104606	0.728133	0.18295	0.655046
G_183332_1134	0.348844	0.82149	0.514088	0.925359	0.27579	0.922811	0.324153	0.847783	0.746248	0.997092
G_187211_199	1	1	1	1	1	1	1	1	1	1
G_187211_1709	0.548627	0.890273	0.583108	0.951836	0.451	0.94029	0.337304	0.853826	0.906718	0.997092
G_193618_387	0.220512	0.754385	0.222802	0.705539	0.1102	0.922811	0.737063	0.947534	0.106677	0.562579
G_194809_624	0.248077	0.762059	0.134564	0.635602	0.313437	0.922811	0.190943	0.753231	0.11181	0.562579
G_194809_1116	0.620379	0.916469	0.334112	0.801291	0.684916	0.944521	0.442183	0.890694	0.344123	0.851302
G_198248_1210	0.78386	0.968067	0.683309	0.969435	0.535361	0.94029	0.809817	0.972938	0.605403	0.975699
G_198248_1498	0.873572	0.969825	0.677297	0.969435	0.864985	1	0.60381	0.91963	0.830574	0.997092
G_199628_132	0.0139715	0.544889
G_199628_214	0.421329	0.854805	0.693053	0.969435	0.191491	0.922811	0.998664	1	0.466578	0.922048
G_199628_248	0.997071	1	0.938951	0.981987	0.938951	1	0.938951	0.98655
G_199751_1059	0.895404	0.97544	0.746618	0.970533	0.718297	0.952162	0.779307	0.953109	0.720903	0.997092
G_201724_525	0.955901	1	0.765511	0.970533	0.885837	1	0.815845	0.972938	0.772662	0.997092
G_201987_235	0.863308	0.969825	0.713776	0.969435	0.716077	0.952162	0.672434	0.944741	0.766254	0.997092
G_201987_732	0.210033	0.744661	0.077492	0.541736	0.724099	0.952469	0.116524	0.728133	0.112492	0.562579
G_201987_837	0.135995	0.642848
G_201987_954	0.390816	0.853332	0.27016	0.768919	0.683359	0.944521	0.17322	0.753231	0.479526	0.925596
G_201987_1128	0.206896	0.744661	0.076146	0.541736	0.708901	0.952162	0.124211	0.728133	0.0930246	0.562579
G_203955_360	0.852577	0.969825	0.575115	0.951836	0.909657	1	0.654021	0.92653	0.654644	0.99698
G_203955_702	0.195051	0.735125	0.496076	0.921595	0.162315	0.922811	0.135559	0.749948	0.923469	0.997092
G_204238_67	0.267321	0.786077
G_204238_647	0.4859	0.869348	0.294658	0.768919	0.644845	0.94029	0.247377	0.793474	0.411077	0.895539
G_204238_784	0.00696067	0.398657	0.00162169	0.110144	1	1	0.00162169	0.1095	0.00162169	0.106923
G_204238_1144	0.60082	0.902485
G_209960_237	0.693093	0.934744	0.391854	0.858341	0.391854	0.922811	0.391854	0.865132	NA
G_219405_317	0.317439	0.82149
G_221652_115	0.127187	0.642848	0.0542737	0.531525	0.902774	1	0.0430076	0.456956	0.113443	0.562579
G_222230_528	0.978355	1	0.83429	0.970533	1	1	0.83429	0.972938	0.83429	0.997092
G_222230_1003	0.985794	1	0.977593	1	0.878612	1	0.895967	0.98655	0.952396	0.997092
G_223488_1410	0.657457	0.934744	0.641	0.969435	0.38759	0.922811	0.832609	0.972938	0.510516	0.926058
G_223488_1530	0.0753604	0.608439
G_225441_354	0.0889923	0.619768	0.12547	0.635602	0.0552635	0.787505	0.631367	0.92653	0.0399637	0.540667
G_228863_252	0.601657	0.902485	0.313437	0.788202	1	1	0.313437	0.837733	0.313437	0.812978
G_230664_231	0.0363878	0.608439	0.0100442	0.286259	1	1	0.0100442	0.341502	0.0100442	0.333467
G_231234_204	0.37125	0.828852	0.176886	0.674979	0.567264	0.94029	0.255171	0.803317	0.159584	0.648075
G_231234_262	0.487398	0.869348	0.478089	0.90837	0.27579	0.922811	0.689927	0.94565	0.362422	0.871641
G_231234_351	0.425211	0.854805	0.353527	0.825278	0.620122	0.94029	0.21294	0.759461	0.570814	0.957123
G_231234_1035	0.780394	0.968067
G_231234_2074	0.145053	0.642848	0.0655954	0.541736	0.658642	0.94029	0.0494116	0.480775	0.236337	0.736944
G_231234_2083	0.0536679	0.608439	0.202789	0.67994	0.0214304	0.610767	0.839391	0.972938	0.0610158	0.540867
G_232236_192
G_232236_534	0.794311	0.968067	0.567851	0.951836	0.884898	1	0.499518	0.890694	0.728367	0.997092
G_232236_1065	0.110679	0.634775	0.117673	0.635602	0.405635	0.922811	0.0393684	0.446175	0.378032	0.871641
G_234776_254	0.402348	0.853332
G_234776_486	0.491126	0.869348	0.296776	0.768919	0.389112	0.922811	0.605874	0.91963	0.233556	0.736944
G_239007_161	0.0997946	0.634775	0.0568776	0.531525	0.526935	0.94029	0.0380295	0.446175	0.304053	0.801461
G_239007_528	0.462553	0.869348	0.214322	0.704789	0.214322	0.922811	0.214322	0.759461
G_240627_207	0.0720017	0.608439	0.0312655	0.531525	0.713793	0.952162	0.022384	0.422809	0.0549186	0.540867
G_240627_381	0.165403	0.713582
G_242486_426	0.82428	0.969825	0.622741	0.969435	0.619133	0.94029	0.848359	0.972938	0.542021	0.927582
G_244860_1665	0.740032	0.943178	0.864497	0.970533	0.525007	0.94029	0.537893	0.890694	0.854251	0.997092
G_246173_255	0.451924	0.869348	0.656644	0.969435	0.285391	0.922811	0.46339	0.890694	0.874446	0.997092
G_251818_120	0.220459	0.754385	0.0823692	0.541736	0.536388	0.94029	0.11715	0.728133	0.10786	0.562579
G_251880_684	0.664909	0.934744	0.833823	0.970533	0.426328	0.922811	0.577821	0.892996	0.915024	0.997092
G_251880_2079	0.929778	1	0.725659	0.969435	0.832316	1	0.768099	0.953109	0.705897	0.997092
G_251880_2352	0.237262	0.762059	0.43089	0.861556	0.187908	0.922811	0.231931	0.773103	0.716981	0.997092
G_252388_426	0.837807	0.969825	0.874047	0.970533	0.600797	0.94029	0.71121	0.94565	0.965838	0.997092
G_254919_291	0.327994	0.82149	0.495685	0.921595	0.269449	0.922811	0.194954	0.753231	0.970097	0.997092
G_254919_297	0.00600952	0.398657	0.902912	0.979499	0.00206499	0.353113	0.170931	0.753231	0.304169	0.801461
G_260500_369	0.0295641	0.608439	0.0422356	0.531525	0.195575	0.922811	0.0168571	0.409387	0.109828	0.562579
G_260893_408	0.347712	0.82149	0.425622	0.861556	0.187908	0.922811	0.648291	0.92653	0.294077	0.801461
G_260893_819	0.43566	0.862651	0.197362	0.674979	0.61422	0.94029	0.243586	0.793474	0.197362	0.668615
G_260893_945	0.970312	1	0.93408	0.981987	0.843227	1	0.836331	0.972938	0.972361	0.997092
G_260893_961	0.73908	0.943178
G_262882_163	0.369015	0.828852	0.5543	0.951836	0.304781	0.922811	0.182201	0.753231	0.870048	0.997092
G_262882_252	0.581452	0.902485	0.885385	0.976779	0.321542	0.922811	0.729219	0.947534	0.962306	0.997092
G_26438_387	0.184957	0.735125	0.219764	0.705539	0.100179	0.922811	0.547114	0.890694	0.112457	0.562579
G_265198_105	0.469724	0.869348	0.45671	0.894854	0.257353	0.922811	0.944772	0.98655	0.267041	0.777698
G_266965_261	0.315579	0.82149	0.288759	0.768919	0.351719	0.922811	0.145902	0.749948	0.637076	0.98836
G_271438_39	0.0716112	0.608439
G_271438_626	0.982909	1	0.861427	0.970533	0.987693	1	0.852751	0.972938	0.883528	0.997092
G_271438_627	0.415726	0.853332	0.188825	0.674979	0.547194	0.94029	0.38171	0.853826	0.216486	0.718734
G_271499_1357	0.598639	0.902485	0.36681	0.836326	0.806185	1	0.315382	0.837733	0.463805	0.922048
G_271698_251	0.51831	0.873508	0.721752	0.969435	0.373992	0.922811	0.306639	0.837733	0.822812	0.997092
G_278191_379	0.689757	0.934744	0.65495	0.969435	0.400972	0.922811	0.793378	0.963387	0.43698	0.895539
G_278191_558	0.493981	0.869348	0.395372	0.858341	0.535361	0.94029	0.283064	0.822312	0.59738	0.972207
G_281059_636	0.265982	0.786077
G_281059_675	0.0062811	0.398657	0.00145053	0.110144	1	1	0.00145053	0.1095	0.00145053	0.106923
G_281950_1015	0.0789066	0.608439	0.0969833	0.614227	0.0436774	0.776935	0.555984	0.890694	0.0341889	0.531514
G_281950_1710	0.132695	0.642848	0.163636	0.674979	0.0599097	0.788043	0.525377	0.890694	0.0477002	0.540667
G_286191_456	0.466523	0.869348	0.753664	0.970533	0.217025	0.922811	0.712019	0.94565	0.410387	0.895539
G_290940_132	0.565175	0.890273	0.285391	0.768919	0.285391	0.922811	0.285391	0.822312
G_292200_906	0.56185	0.890273	0.856899	0.970533	0.285391	0.922811	0.890513	0.98655	0.671281	0.997092
G_292200_1193	0.31054	0.82149
G_293928_105	0.825632	0.969825
G_297458_264	0.0461869	0.608439	0.929558	0.981987	0.0151031	0.610767	0.1447	0.749948	0.193782	0.668615
G_303102_402	0.757489	0.959158	0.989994	1	0.467588	0.94029	0.778425	0.953109	0.795492	0.997092
G_306701_582	0.528545	0.880909	0.672724	0.969435	0.362208	0.922811	0.369838	0.853826	0.962695	0.997092
G_306701_957	0.519625	0.873508	0.827793	0.970533	0.257193	0.922811	0.424394	0.890694	0.404164	0.895539
G_309599_211	0.083178	0.608439	0.941788	0.981987	0.0345034	0.737511	0.192021	0.753231	0.296439	0.801461
G_314888_504	0.437961	0.862651
G_318275_2206	0.17443	0.723698	0.0813641	0.541736	0.301251	0.922811	0.154401	0.749948	0.0668916	0.555201
G_322391_149	0.114269	0.63664	0.506608	0.921595	0.0831049	0.922811	0.222059	0.770409	0.883917	0.997092
G_324461_93	0.485497	0.869348	0.29186	0.768919	0.419757	0.922811	0.454004	0.890694	0.249608	0.753364
G_329123_744	0.866624	0.969825	0.905035	0.979499	0.594879	0.94029	0.914288	0.98655	0.776993	0.997092
G_329556_606	0.86438	0.969825	0.935429	0.981987	0.589941	0.94029	0.990108	1	0.885082	0.997092
G_334485_564	0.284536	0.792635
G_334485_624	0.0730244	0.608439	0.247377	0.719745	0.288285	0.922811	0.0268864	0.446175	0.723922	0.997092
G_338193_2169	0.402908	0.853332	0.17754	0.674979	1	1	0.17754	0.753231	0.17754	0.654926
G_340268_193	0.0588886	0.608439	0.0532424	0.531525	0.424661	0.922811	0.0215059	0.422809	0.150228	0.648075
G_341837_617	0.87533	0.969825	0.866207	0.970533	0.669639	0.94029	0.711967	0.94565	0.982492	0.997092
G_341837_768	1	1	1	1	1	1
G_342084_2497	0.334844	0.82149	0.14235	0.638326	0.666151	0.94029	0.646216	0.92653	0.323784	0.814365
G_343154_267	0.785195	0.968067	0.584461	0.951836	0.553173	0.94029	0.936441	0.98655	0.49132	0.926058
G_343154_386	0.127757	0.642848	0.118953	0.635602	0.339264	0.922811	0.0615864	0.523484	0.239729	0.736944
G_343154_831	0.695066	0.934744	0.556904	0.951836	0.653318	0.94029	0.451272	0.890694	0.713787	0.997092
G_343154_1302	0.679192	0.934744	0.716603	0.969435	0.381812	0.922811	0.949452	0.98655	0.557656	0.9446
G_343154_1452	0.371963	0.828852	0.687956	0.969435	0.162657	0.922811	0.965256	0.994506	0.494493	0.926058
G_343154_1475	0.943548	1	0.733174	0.970533	1	1	0.733174	0.947534	0.733174	0.997092
G_343154_1558	0.668387	0.934744	0.405876	0.860168	0.83429	1	0.371536	0.853826	0.475833	0.925596
G_343265_177	0.583672	0.902485	0.706612	0.969435	0.399868	0.922811	0.461365	0.890694	0.979008	0.997092
G_343265_423	0.108911	0.634775	0.0352208	0.531525	1	1	0.0352208	0.446175	0.0352208	0.531514
G_344793_874	0.168332	0.713582	0.0590583	0.531525	1	1	0.0590583	0.523484	0.0590583	0.540867
G_344793_1014	0.73325	0.943178	0.430847	0.861556	1	1	0.430847	0.890694	0.430847	0.895539
G_344793_1115	0.242054	0.762059	0.137528	0.635602	0.335645	0.922811	0.185144	0.753231	0.115227	0.562579
G_353771_483	0.250112	0.762059	0.433297	0.861556	0.263202	0.922811	0.148329	0.749948	0.873358	0.997092
G_354713_654	0.403626	0.853332	0.830743	0.970533	0.212878	0.922811	0.538651	0.890694	0.885754	0.997092
G_358374_195	0.0709091	0.608439
G_362654_2058	0.274556	0.786077	0.722343	0.969435	0.108015	0.922811	0.996982	1	0.517775	0.926058
G_369888_60	0.835489	0.969825	0.552807	0.951836	0.897645	1	0.567168	0.890694	0.594199	0.972207
G_369888_93	0.950025	1
G_369888_307	0.764811	0.962182	0.465632	0.894854	0.896695	1	0.520672	0.890694	0.53025	0.926542
G_372070_273	0.959736	1	0.825763	0.970533	0.812268	1	0.907163	0.98655	0.786099	0.997092
G_373029_222	0.04722	0.608439	0.181654	0.674979	0.0163703	0.610767	0.571092	0.890694	0.0263083	0.485242
G_373125_426	0.822107	0.969825	0.746771	0.970533	0.66347	0.94029	0.535423	0.890694	0.870226	0.997092
G_373125_792	0.809723	0.969825	0.566634	0.951836	0.632822	0.94029	0.763292	0.953109	0.51666	0.926058
G_373156_174	0.335283	0.82149	0.145583	0.638326	0.475365	0.94029	0.372643	0.853826	0.163607	0.648075
G_373156_509	0.600089	0.902485	0.528203	0.940862	0.367317	0.922811	0.681352	0.94565	0.425552	0.895539
G_374909_24	0.01724	0.560299	0.335754	0.801291	0.00484503	0.41425	0.896202	0.98655	0.0957614	0.562579
G_380699_727	0.691764	0.934744
G_381177_366	0.00817758	0.398657	0.00193235	0.110144	1	1	0.00193235	0.1095	0.00193234	0.106923
G_385130_246	0.0508011	0.608439	0.115378	0.635602	0.0186654	0.610767	0.560205	0.890694	0.0209066	0.433812
G_385130_247	0.509423	0.873508	0.248333	0.719745	0.815328	1	0.277125	0.822312	0.302708	0.801461
G_385130_447	0.884463	0.974409	0.708046	0.969435	0.709088	0.952162	0.762131	0.953109	0.674613	0.997092
G_393751_426	0.562914	0.890273	0.770843	0.970533	0.285391	0.922811	0.944789	0.98655	0.635213	0.98836
G_393751_492	0.454028	0.869348	0.303178	0.773783	0.336804	0.922811	0.494895	0.890694	0.230194	0.736944
G_393751_859	0.894906	0.97544
G_397528_23	0.316948	0.82149	0.190108	0.674979	0.795084	1	0.167167	0.753231	0.518816	0.926058
G_404977_723	0.738344	0.943178	0.611203	0.969435	0.61422	0.94029	0.521213	0.890694	0.738355	0.997092
G_410766_552	0.196033	0.735125	0.0713588	0.541736	0.517183	0.94029	0.153895	0.749948	0.0964171	0.562579
G_410766_569	0.856103	0.969825	0.831609	0.970533	0.67085	0.94029	0.693313	0.94565	0.966907	0.997092
G_410766_570	0.188987	0.735125	0.127719	0.635602	0.618461	0.94029	0.0681931	0.552039	0.320763	0.814365
G_410766_610	0.340621	0.82149	0.227437	0.707123	0.291969	0.922811	0.512957	0.890694	0.146729	0.648075
G_410766_624	0.101953	0.634775	0.620795	0.969435	0.0499783	0.776935	0.331833	0.853826	0.972909	0.997092
G_41358_42	0.790336	0.968067	0.968538	0.99771	0.522469	0.94029	0.547361	0.890694	0.695189	0.997092
G_417237_213	0.735146	0.943178	0.678153	0.969435	0.4493	0.94029	0.951731	0.98655	0.528716	0.926542
G_417237_294	0.477545	0.869348	0.234961	0.71747	0.9121	1	0.303792	0.837733	0.378061	0.871641
G_428039_473	0.637718	0.930769	0.465743	0.894854	0.644493	0.94029	0.378996	0.853826	0.592411	0.972207
G_428039_659	0.711729	0.943178	0.503797	0.921595	0.529806	0.94029	0.640785	0.92653	0.436436	0.895539
G_428039_1406	0.546537	0.890273	0.873031	0.970533	0.327525	0.922811	0.476129	0.890694	0.77089	0.997092
G_428039_1687	0.237262	0.762059	0.43089	0.861556	0.187908	0.922811	0.231931	0.773103	0.716981	0.997092
G_428810_55	0.270327	0.786077	0.116327	0.635602	0.987693	1	0.110289	0.728133	0.176499	0.654926
G_433232_225	0.517946	0.873508	0.337385	0.801291	0.742391	0.969075	0.265537	0.806096	0.451554	0.914122
G_433236_258	0.856189	0.969825	0.578445	0.951836	0.829458	1	0.741306	0.947534	0.625689	0.98836
G_433236_336	0.672238	0.934744
G_43500_219	0.0561866	0.608439	0.0297431	0.531525	0.126987	0.922811	0.101054	0.728133	0.0193241	0.433812
G_43500_360	1	1
G_43500_562	0.0656591	0.608439	0.0238327	0.509423	0.855545	1	0.0337957	0.446175	0.0835567	0.562579
G_43500_642	0.243135	0.762059
G_43500_821	0.130433	0.642848
G_435139_834	0.413191	0.853332	0.357138	0.825278	0.265804	0.922811	0.520807	0.890694	0.272688	0.780451
G_437039_207	0.871377	0.969825	0.782211	0.970533	0.611815	0.94029	0.929298	0.98655	0.644088	0.989987
G_438995_351	0.643661	0.930769	0.667284	0.969435	0.510468	0.94029	0.453549	0.890694	0.907389	0.997092
G_461687_643	0.34966	0.82149	0.247159	0.719745	0.248821	0.922811	0.525183	0.890694	0.163971	0.648075
G_461687_699	0.348896	0.82149	0.178451	0.674979	0.348104	0.922811	0.308053	0.837733	0.147958	0.648075
G_480532_672	0.202621	0.744661	0.407448	0.860168	0.075517	0.922386	0.900172	0.98655	0.149618	0.648075
G_526800_134	0.644409	0.930769	0.396544	0.858341	0.60082	0.94029	0.567872	0.890694	0.348726	0.851302
G_589289_144	0.414604	0.853332	0.195186	0.674979	0.529806	0.94029	0.265462	0.806096	0.185465	0.655046
G_600228_243	0.500429	0.871283	0.645268	0.969435	0.313437	0.922811	0.525298	0.890694	0.780289	0.997092
G_600228_315
G_600228_549	0.0223037	0.608439	0.00581743	0.230243	1	1	0.00581743	0.247241	0.00581743	0.241423
G_621907_50	0.19378	0.735125	0.0808163	0.541736	0.573106	0.94029	0.214436	0.759461	0.077526	0.562579
G_621907_107	0.0842454	0.608439	0.760644	0.970533	0.0263483	0.643652	0.522913	0.890694	0.265142	0.777698
G_622808_242	0.924076	1	0.803612	0.970533	0.801703	1	0.727172	0.947534	0.896661	0.997092
G_623775_504	0.649152	0.930769	0.38966	0.858341	0.942596	1	0.369766	0.853826	0.511708	0.926058
G_72382_149	0.362539	0.828852	0.861488	0.970533	0.169644	0.922811	0.350141	0.853826	0.388073	0.882468

## Sheet: Digenea_prevalence_assoc
Infection (presence/absence) Digenea ~ SNP + population
genetic model	codominant		dominant		recessive		overdominant		log-additive
p values	raw	Adjusted	raw	Adjusted	raw	Adjusted	raw	Adjusted	raw	Adjusted
snp
G_100265_641	0.269336	0.676714	0.460152	0.811195	0.307385	0.799479	0.168894	0.731081	0.868077	0.987159
G_101329_103	0.124748	0.620693	0.0851216	0.589727	0.196024	0.799479	0.182245	0.731081	0.0570394	0.500871
G_114449_398	0.767496	0.923822	0.698563	0.891449	0.655622	0.849329	0.499412	0.914547	0.932138	0.988073
G_121540_174	0.996713	0.996713	0.937875	0.98495	0.965822	0.988955	0.959339	0.98812	0.93639	0.988073
G_121540_874	0.0310425	0.345248	0.00999582	0.255495	0.768214	0.897698	0.0171704	0.244678	0.0400557	0.497899
G_128936_282	0.756757	0.923822	0.923265	0.98495	0.463355	0.823702	0.693092	0.931309	0.665904	0.948104
G_138885_311	0.521514	0.838523	0.624339	0.875098	0.257377	0.799479	0.823531	0.956684	0.370252	0.813582
G_142225_405	0.580878	0.838523	0.313218	0.780935	0.974549	0.991952	0.338602	0.791875	0.443662	0.813582
G_152082_816	0.885431	0.937795	0.990009	0.996774	0.622194	0.837758	0.948528	0.98812	0.931467	0.988073
G_152845_180	0.168401	0.633195	0.644028	0.875254	0.0592575	0.523744	0.945866	0.98812	0.382843	0.813582
G_152845_240	0.408285	0.777738	0.207631	0.639735	0.447693	0.823702	0.717333	0.933287	0.205335	0.71754
G_153958_145	0.537751	0.838523	0.445516	0.811195	0.342793	0.799479	0.630272	0.931309	0.334248	0.808317
G_153958_384	0.134585	0.633195	0.168852	0.589727	0.318649	0.799479	0.0460017	0.561878	0.790159	0.987159
G_155465_171	0.0327862	0.345248	0.0310529	0.408465	0.0331248	0.435718	0.691131	0.931309	0.00906165	0.258257
G_155465_594	0.500582	0.821789	0.55861	0.875098	0.432875	0.823702	0.305867	0.756538	0.881649	0.987159
G_162264_46	0.343419	0.72714	0.149725	0.589727	0.761539	0.897698	0.232754	0.731081	0.280725	0.808317
G_176851_201	0.025454	0.345248	0.0252265	0.408465	0.245739	0.799479	0.00673706	0.200005	0.368918	0.813582
G_176851_1011	0.692846	0.893776	0.730651	0.91198	0.478278	0.823702	0.597207	0.931309	0.875432	0.987159
G_182044_141	0.33694	0.72714	0.83733	0.95351	0.16656	0.799479	0.508532	0.914547	0.82759	0.987159
G_183332_760	0.587003	0.838523	0.36474	0.804332	0.568374	0.837758	0.40931	0.825304	0.338841	0.808317
G_183332_963	0.246525	0.676714	0.119635	0.589727	0.737998	0.897698	0.0981957	0.595345	0.161252	0.643439
G_183332_1134	0.204854	0.668132	0.281902	0.773982	0.27579	0.799479	0.151094	0.731081	0.487304	0.866528
G_187211_199	0.815966	0.927976	0.788632	0.94896	0.611144	0.837758	0.64958	0.931309	0.94207	0.988073
G_187211_1709	0.449115	0.804324	0.207817	0.639735	0.814554	0.904473	0.24955	0.731081	0.265503	0.808317
G_193618_387	0.25926	0.676714	0.152604	0.589727	0.207213	0.799479	0.441683	0.858271	0.102201	0.6051
G_194809_624	0.304433	0.697364	0.174162	0.592646	0.340453	0.799479	0.233159	0.731081	0.147247	0.634086
G_194809_1116	0.390367	0.761409	0.349134	0.796025	0.225204	0.799479	0.789549	0.945208	0.203503	0.71754
G_198248_1210	0.776083	0.923822	0.960277	0.98495	0.486514	0.823702	0.808331	0.953273	0.899847	0.988073
G_198248_1498	0.877849	0.935026	0.670516	0.875254	0.887155	0.954111	0.613204	0.931309	0.818214	0.987159
G_199628_132	0.0151766	0.345248
G_199628_214	0.542695	0.838523	0.572866	0.875098	0.296097	0.799479	0.820166	0.956684	0.412625	0.813582
G_199628_248	0.87807	0.935026	0.865607	0.961161	0.622194	0.837758	0.929281	0.98812	0.810994	0.987159
G_199751_1059	0.920323	0.964023	0.984692	0.996774	0.685474	0.868267	0.94408	0.98812	0.975374	0.992598
G_201724_525	0.948412	0.964023	0.898396	0.98495	0.744983	0.897698	0.959776	0.98812	0.815586	0.987159
G_201987_235	0.918773	0.964023	0.990945	0.996774	0.683002	0.868267	0.939825	0.98812	0.96016	0.988073
G_201987_732	0.186981	0.633195	0.0746779	0.589727	0.988755	0.994572	0.0784727	0.583428	0.144727	0.634086
G_201987_837	0.141553	0.633195
G_201987_954	0.303186	0.697364	0.165965	0.589727	0.843371	0.913343	0.123073	0.671424	0.310048	0.808317
G_201987_1128	0.217478	0.669575	0.0977056	0.589727	0.391781	0.823702	0.242532	0.731081	0.0813003	0.579641
G_203955_360	0.590295	0.838523	0.343815	0.794493	0.500987	0.837758	0.708013	0.931309	0.31026	0.808317
G_203955_702	0.329427	0.72108	0.530794	0.872747	0.270825	0.799479	0.203185	0.731081	0.992598	0.992598
G_204238_67	0.428161	0.795733
G_204238_647	0.498851	0.821789	0.306036	0.780935	0.644845	0.84822	0.257167	0.731081	0.423875	0.813582
G_204238_784	0.0394602	0.370174	0.0487489	0.555737	0.355324	0.799479	0.0128658	0.200005	0.174107	0.676644
G_204238_1144	0.60082	0.841548
G_209960_237	0.495097	0.821789	0.324928	0.780935	0.478925	0.823702	0.370468	0.791875	0.294369	0.808317
G_219405_317	0.0348471	0.345248
G_221652_115	0.0854399	0.467546	0.0289313	0.408465	0.348457	0.799479	0.0660179	0.576376	0.0293925	0.497899
G_222230_528	0.824344	0.927976	0.640384	0.875254	0.622194	0.837758	0.72589	0.933287	0.593815	0.901408
G_222230_1003	0.925897	0.964023	0.821322	0.94896	0.711138	0.894151	0.968145	0.98812	0.721255	0.956083
G_223488_1410	0.557226	0.838523	0.506331	0.857254	0.333791	0.799479	0.703055	0.931309	0.386418	0.813582
G_223488_1530	0.0753604	0.463905
G_225441_354	0.0826396	0.465143	0.146364	0.589727	0.0450277	0.498925	0.785019	0.945208	0.0398343	0.497899
G_228863_252	0.77819	0.923822	0.800671	0.94896	0.478925	0.823702	0.965032	0.98812	0.672708	0.948104
G_230664_231	0.0217253	0.345248	0.00682055	0.255495	0.377839	0.823584	0.0114247	0.200005	0.00590434	0.257336
G_231234_204	0.25653	0.676714	0.150798	0.589727	0.302264	0.799479	0.309694	0.756538	0.102619	0.6051
G_231234_262	0.482321	0.820536	0.466401	0.813822	0.27579	0.799479	0.674466	0.931309	0.353789	0.813582
G_231234_351	0.327661	0.72108	0.322694	0.780935	0.517544	0.837758	0.163736	0.731081	0.576641	0.901408
G_231234_1035	0.737473	0.919508
G_231234_2074	0.565163	0.838523	0.413084	0.811195	0.586907	0.837758	0.322441	0.775593	0.592648	0.901408
G_231234_2083	0.069555	0.463905	0.453498	0.811195	0.0214304	0.429242	0.739667	0.940801	0.147918	0.634086
G_232236_192	0.361723	0.734634
G_232236_534	0.167312	0.633195	0.176754	0.592646	0.431341	0.823702	0.0592898	0.576376	0.563185	0.900043
G_232236_1065	0.188449	0.633195	0.131065	0.589727	0.61211	0.837758	0.0682138	0.576376	0.329308	0.808317
G_234776_254	0.483158	0.820536
G_234776_486	0.18531	0.633195	0.106532	0.589727	0.188972	0.799479	0.456347	0.86722	0.0663547	0.540317
G_239007_161	0.167101	0.633195	0.105592	0.589727	0.549963	0.837758	0.0656521	0.576376	0.42385	0.813582
G_239007_528	0.0294963	0.345248	0.286294	0.773982	0.0260674	0.429242	0.125647	0.671424	0.550794	0.89799
G_240627_207	0.011782	0.345248	0.0104589	0.255495	0.323095	0.799479	0.00364025	0.200005	0.0428535	0.497899
G_240627_381	0.165403	0.633195
G_242486_426	0.712027	0.91084	0.453676	0.811195	0.895426	0.954485	0.41699	0.829132	0.605357	0.901408
G_244860_1665	0.948747	0.964023	0.956219	0.98495	0.751102	0.897698	0.873302	0.98812	0.84863	0.987159
G_246173_255	0.559504	0.838523	0.957785	0.98495	0.285391	0.799479	0.839706	0.963689	0.781865	0.987159
G_251818_120	0.16672	0.633195	0.0739687	0.589727	0.211515	0.799479	0.233194	0.731081	0.0585814	0.500871
G_251880_684	0.831787	0.930181	0.650642	0.875254	0.782204	0.897698	0.561571	0.931309	0.776714	0.987159
G_251880_2079	0.256725	0.676714	0.720686	0.906157	0.100039	0.708658	0.992586	0.992586	0.503494	0.873493
G_251880_2352	0.231122	0.669575	0.417416	0.811195	0.187908	0.799479	0.222692	0.731081	0.701791	0.954715
G_252388_426	0.588901	0.838523	0.615245	0.875098	0.447233	0.823702	0.410239	0.825304	0.872522	0.987159
G_254919_291	0.189637	0.633195	0.610245	0.875098	0.116128	0.763766	0.153111	0.731081	0.719834	0.956083
G_254919_297	0.0152387	0.345248	0.772257	0.945955	0.00641806	0.421606	0.152601	0.731081	0.444365	0.813582
G_260500_369	0.0208245	0.345248	0.02971	0.408465	0.195575	0.799479	0.0112332	0.200005	0.0830853	0.579641
G_260893_408	0.359672	0.734634	0.458793	0.811195	0.187908	0.799479	0.690288	0.931309	0.318011	0.808317
G_260893_819	0.350651	0.72714	0.147692	0.589727	0.571489	0.837758	0.190385	0.731081	0.147692	0.634086
G_260893_945	0.939435	0.964023	0.914293	0.98495	0.771471	0.897698	0.770246	0.940801	0.950458	0.988073
G_260893_961	0.800403	0.927526
G_262882_163	0.612351	0.84953	0.655783	0.875254	0.485012	0.823702	0.344023	0.791875	0.934223	0.988073
G_262882_252	0.643221	0.864097	0.815456	0.94896	0.349505	0.799479	0.950948	0.98812	0.703474	0.954715
G_26438_387	0.206883	0.668132	0.112197	0.589727	0.23181	0.799479	0.259729	0.731081	0.0784656	0.579641
G_265198_105	0.835746	0.930181	0.555168	0.875098	0.793031	0.898068	0.688805	0.931309	0.571141	0.901408
G_266965_261	0.556626	0.838523	0.320255	0.780935	0.777429	0.897698	0.28499	0.75472	0.505707	0.873493
G_271438_39	0.0716112	0.463905
G_271438_626	0.874871	0.935026	0.617907	0.875098	0.790657	0.898068	0.68047	0.931309	0.605618	0.901408
G_271438_627	0.602326	0.841548	0.325453	0.780935	0.902902	0.954485	0.377897	0.797782	0.447232	0.813582
G_271499_1357	0.817433	0.927976	0.662051	0.875254	0.725987	0.897698	0.571922	0.931309	0.775262	0.987159
G_271698_251	0.644783	0.864097	0.583452	0.875098	0.608084	0.837758	0.354961	0.791875	0.918483	0.988073
G_278191_379	0.591648	0.838523	0.426941	0.811195	0.389445	0.823702	0.965323	0.98812	0.308254	0.808317
G_278191_558	0.210585	0.669118	0.152072	0.589727	0.486514	0.823702	0.0909468	0.595345	0.333867	0.808317
G_281059_636	0.822782	0.927976
G_281059_675	0.0274551	0.345248	0.00760401	0.255495	0.571093	0.837758	0.00999278	0.200005	0.00735712	0.257336
G_281950_1015	0.0630932	0.460347	0.149138	0.589727	0.0245244	0.429242	0.828008	0.956684	0.0405473	0.497899
G_281950_1710	0.0258069	0.345248	0.0564957	0.589727	0.0123277	0.421606	0.461503	0.86722	0.00752445	0.257336
G_286191_456	0.170163	0.633195	0.579921	0.875098	0.0604088	0.523744	0.618051	0.931309	0.185169	0.703643
G_290940_132	0.798719	0.927526	0.599678	0.875098	0.622194	0.837758	0.696155	0.931309	0.551398	0.89799
G_292200_906	0.689222	0.893776	0.901215	0.98495	0.442677	0.823702	0.653014	0.931309	0.879804	0.987159
G_292200_1193	0.23954	0.676714
G_293928_105	0.368727	0.741216
G_297458_264	0.0350505	0.345248	0.96191	0.98495	0.0120972	0.421606	0.094779	0.595345	0.20244	0.71754
G_303102_402	0.637977	0.864097	0.953288	0.98495	0.351321	0.799479	0.745912	0.940801	0.709527	0.955348
G_306701_582	0.652356	0.866342	0.441076	0.811195	0.781605	0.897698	0.35533	0.791875	0.639876	0.935204
G_306701_957	0.581981	0.838523	0.687326	0.883704	0.299151	0.799479	0.58609	0.931309	0.377002	0.813582
G_309599_211	0.0338391	0.345248	0.368785	0.804332	0.00925847	0.421606	0.409107	0.825304	0.0579463	0.500871
G_314888_504	0.636537	0.864097
G_318275_2206	0.264168	0.676714	0.168986	0.589727	0.245739	0.799479	0.326566	0.775593	0.126341	0.624267
G_322391_149	0.0511074	0.437746	0.409219	0.811195	0.046683	0.498925	0.120524	0.671424	0.883248	0.987159
G_324461_93	0.299814	0.697364	0.149725	0.589727	0.365007	0.8106	0.271036	0.747535	0.127774	0.624267
G_329123_744	0.468605	0.816949	0.923761	0.98495	0.257419	0.799479	0.554778	0.931309	0.75807	0.987159
G_329556_606	0.410094	0.777738	0.328815	0.780935	0.426164	0.823702	0.260795	0.731081	0.435232	0.813582
G_334485_564	0.229343	0.669575
G_334485_624	0.0424299	0.37994	0.119494	0.589727	0.380486	0.823584	0.0127905	0.200005	0.431209	0.813582
G_338193_2169	0.725607	0.916312	0.818673	0.94896	0.464544	0.823702	0.609732	0.931309	0.950693	0.988073
G_340268_193	0.0164627	0.345248	0.26138	0.732721	0.0258311	0.429242	0.0412143	0.542126	0.814902	0.987159
G_341837_617	0.778449	0.923822	0.937317	0.98495	0.511316	0.837758	0.697569	0.931309	0.852585	0.987159
G_341837_768	0.174466	0.633195	0.0685337	0.589727	0.255836	0.799479	0.51343	0.914547	0.101191	0.6051
G_342084_2497	0.245916	0.676714	0.126283	0.589727	0.339489	0.799479	0.990292	0.992586	0.1618	0.643439
G_343154_267	0.996151	0.996713	0.999433	0.999433	0.934082	0.973951	0.95076	0.98812	0.964425	0.988073
G_343154_386	0.028358	0.345248	0.0305716	0.408465	0.281124	0.799479	0.0114383	0.200005	0.0898531	0.590957
G_343154_831	0.792745	0.927526	0.774466	0.945955	0.602451	0.837758	0.637538	0.931309	0.919795	0.988073
G_343154_1302	0.531881	0.838523	0.430773	0.811195	0.310299	0.799479	0.762131	0.940801	0.330491	0.808317
G_343154_1452	0.633357	0.864097	0.577538	0.875098	0.532585	0.837758	0.403707	0.825304	0.806861	0.987159
G_343154_1475	0.0784009	0.463905	0.614212	0.875098	0.0260674	0.429242	0.970785	0.98812	0.340344	0.808317
G_343154_1558	0.0800648	0.463905	0.339464	0.794493	0.0589065	0.523744	0.100965	0.595345	0.829267	0.987159
G_343265_177	0.326897	0.72108	0.371592	0.804332	0.344383	0.799479	0.192031	0.731081	0.700933	0.954715
G_343265_423	0.184841	0.633195	0.09631	0.589727	0.622194	0.837758	0.0744446	0.578638	0.149826	0.634086
G_344793_874	0.0278391	0.345248	0.00774825	0.255495	0.599064	0.837758	0.0104427	0.200005	0.00747374	0.257336
G_344793_1014	0.459359	0.815258	0.226369	0.670989	0.622194	0.837758	0.260455	0.731081	0.216489	0.72664
G_344793_1115	0.489968	0.821789	0.520581	0.864266	0.279674	0.799479	0.664987	0.931309	0.423903	0.813582
G_353771_483	0.0580124	0.448352	0.571296	0.875098	0.0612566	0.523744	0.0661045	0.576376	0.660871	0.948104
G_354713_654	0.288437	0.696903	0.656106	0.875254	0.167887	0.799479	0.368784	0.791875	0.989923	0.992598
G_358374_195	0.0709091	0.463905
G_362654_2058	0.230811	0.669575	0.841988	0.95351	0.103605	0.708658	0.562431	0.931309	0.881821	0.987159
G_369888_60	0.410583	0.777738	0.209504	0.639735	0.996421	0.996421	0.18374	0.731081	0.29624	0.808317
G_369888_93	0.861579	0.935026
G_369888_307	0.860363	0.935026	0.587123	0.875098	0.946755	0.975272	0.625764	0.931309	0.654161	0.947979
G_372070_273	0.966109	0.976018	0.862065	0.961161	0.812268	0.904473	0.945235	0.98812	0.815829	0.987159
G_373029_222	0.126029	0.620693	0.377934	0.807834	0.0433728	0.498925	0.457745	0.86722	0.0847428	0.579641
G_373125_426	0.770009	0.923822	0.585701	0.875098	0.743371	0.897698	0.507044	0.914547	0.96496	0.988073
G_373125_792	0.721804	0.916312	0.446401	0.811195	0.613516	0.837758	0.633604	0.931309	0.421307	0.813582
G_373156_174	0.425232	0.795733	0.227587	0.670989	0.933151	0.973951	0.220816	0.731081	0.425358	0.813582
G_373156_509	0.948744	0.964023	0.745646	0.923953	0.941103	0.975272	0.761065	0.940801	0.755927	0.987159
G_374909_24	0.0326256	0.345248	0.371571	0.804332	0.00966035	0.421606	0.920024	0.98812	0.119566	0.624267
G_380699_727	0.151867	0.633195
G_381177_366	0.0188083	0.345248	0.00710528	0.255495	0.622194	0.837758	0.0049982	0.200005	0.0209697	0.398425
G_385130_246	0.0591733	0.448352	0.0828528	0.589727	0.0278671	0.429242	0.767122	0.940801	0.0201182	0.398425
G_385130_247	0.694151	0.893776	0.394135	0.811195	0.843907	0.913343	0.438575	0.858271	0.445626	0.813582
G_385130_447	0.748869	0.923822	0.491578	0.840598	0.675222	0.868142	0.542791	0.931309	0.468051	0.842492
G_393751_426	0.536274	0.838523	0.602396	0.875098	0.285391	0.799479	0.761372	0.940801	0.491539	0.866528
G_393751_492	0.10708	0.570126	0.100979	0.589727	0.0908714	0.706319	0.299405	0.756538	0.0504079	0.500871
G_393751_859	0.949342	0.964023
G_397528_23	0.271373	0.676714	0.110767	0.589727	0.75958	0.897698	0.253724	0.731081	0.244373	0.788449
G_404977_723	0.445046	0.804324	0.297654	0.780935	0.571489	0.837758	0.232754	0.731081	0.437172	0.813582
G_410766_552	0.275575	0.678604	0.118041	0.589727	0.400965	0.823702	0.286882	0.75472	0.117201	0.624267
G_410766_569	0.772586	0.923822	0.805981	0.94896	0.571502	0.837758	0.625929	0.931309	0.982242	0.992598
G_410766_570	0.135618	0.633195	0.185731	0.610769	0.306645	0.799479	0.0545061	0.576376	0.561921	0.900043
G_410766_610	0.0775187	0.463905	0.245453	0.699541	0.0301223	0.429242	0.921719	0.98812	0.0517274	0.500871
G_410766_624	0.841981	0.931856	0.799256	0.94896	0.639129	0.847218	0.701256	0.931309	0.903177	0.988073
G_41358_42	0.390367	0.761409	0.841793	0.95351	0.176187	0.799479	0.300565	0.756538	0.323196	0.808317
G_417237_213	0.381437	0.759021	0.566279	0.875098	0.169461	0.799479	0.952359	0.98812	0.323409	0.808317
G_417237_294	0.350629	0.72714	0.165728	0.589727	0.988467	0.994572	0.202883	0.731081	0.336884	0.808317
G_428039_473	0.734755	0.919508	0.862909	0.961161	0.433739	0.823702	0.90351	0.98812	0.676425	0.948104
G_428039_659	0.669629	0.879447	0.399548	0.811195	0.621295	0.837758	0.488012	0.907065	0.371442	0.813582
G_428039_1406	0.519909	0.838523	0.93786	0.98495	0.269	0.799479	0.586899	0.931309	0.594585	0.901408
G_428039_1687	0.231122	0.669575	0.417416	0.811195	0.187908	0.799479	0.222692	0.731081	0.701791	0.954715
G_428810_55	0.313282	0.709385	0.289677	0.773982	0.416585	0.823702	0.164113	0.731081	0.517451	0.87608
G_433232_225	0.655254	0.866342	0.42021	0.811195	0.841614	0.913343	0.364653	0.791875	0.511849	0.875262
G_433236_258	0.432671	0.796599	0.416009	0.811195	0.22669	0.799479	0.806534	0.953273	0.216717	0.72664
G_433236_336	0.85159	0.935026
G_43500_219	0.0535925	0.439905	0.0279702	0.408465	0.126987	0.799479	0.0958676	0.595345	0.0182272	0.398425
G_43500_360	0.478925	0.820536
G_43500_562	0.169915	0.633195	0.082236	0.589727	0.904249	0.954485	0.070783	0.576376	0.229402	0.754378
G_43500_642	0.26876	0.676714
G_43500_821	0.170391	0.633195
G_435139_834	0.290081	0.696903	0.19765	0.637701	0.265805	0.799479	0.302444	0.756538	0.152032	0.634086
G_437039_207	0.865051	0.935026	0.710534	0.90001	0.63073	0.842616	0.979004	0.99059	0.60621	0.901408
G_438995_351	0.807613	0.927976	0.513755	0.861295	0.821752	0.906578	0.569559	0.931309	0.535848	0.892521
G_461687_643	0.574058	0.838523	0.489818	0.840598	0.342323	0.799479	0.790437	0.945208	0.353754	0.813582
G_461687_699	0.44763	0.804324	0.235454	0.682418	0.430421	0.823702	0.356762	0.791875	0.205611	0.71754
G_480532_672	0.257406	0.676714	0.648657	0.875254	0.101181	0.708658	0.679953	0.931309	0.288332	0.808317
G_526800_134	0.297513	0.697364	0.126757	0.589727	0.60082	0.837758	0.216498	0.731081	0.126857	0.624267
G_589289_144	0.223856	0.669575	0.0845271	0.589727	0.726753	0.897698	0.0976854	0.595345	0.107027	0.610053
G_600228_243	0.591548	0.838523	0.61979	0.875098	0.340453	0.799479	0.725671	0.933287	0.5376	0.892521
G_600228_315	0.464544	0.816949
G_600228_549	0.0053504	0.345248	0.0012191	0.208466	0.478925	0.823702	0.00181301	0.200005	0.0012191	0.208466
G_621907_50	0.113689	0.589385	0.0458648	0.555737	0.461679	0.823702	0.189068	0.731081	0.0436753	0.497899
G_621907_107	0.163158	0.633195	0.788638	0.94896	0.0747028	0.608294	0.279671	0.75472	0.627868	0.925564
G_622808_242	0.785693	0.926835	0.669003	0.875254	0.65407	0.849329	0.543315	0.931309	0.831504	0.987159
G_623775_504	0.346788	0.72714	0.163162	0.589727	0.806906	0.904473	0.171461	0.731081	0.255814	0.808317
G_72382_149	0.526976	0.838523	0.681863	0.883323	0.257702	0.799479	0.611611	0.931309	0.373617	0.813582

## Sheet: Cestoda_prevalence_assoc
Infection (presence/absence) Cestoda ~ SNP + population
genetic model	codominant		dominant		recessive		overdominant		log-additive
p values	raw	Adjusted	raw	Adjusted	raw	Adjusted	raw	Adjusted	raw	Adjusted
snp
G_100265_641	0.047974	0.788171	0.0320749	0.872958	0.0455829	0.725324	0.305425	0.917054	0.0138196	0.908546
G_101329_103	0.180487	0.816417	0.342881	0.872958	0.0812738	0.772101	0.896208	0.98187	0.103686	0.908546
G_114449_398	0.915301	1	0.796704	0.966215	0.687199	0.9596	0.9962	1	0.705081	0.945092
G_121540_174	0.600981	1	0.960727	1	0.330701	0.943054	0.576139	0.941766	0.622936	0.945092
G_121540_874	0.669082	1	0.428821	0.872958	0.842161	1	0.37853	0.917054	0.632268	0.945092
G_128936_282	0.241653	0.891593	0.310807	0.872958	0.107741	0.83744	0.918902	0.988692	0.122671	0.908546
G_138885_311	0.726022	1	0.734625	0.966215	0.567126	0.9596	0.468334	0.917054	0.968559	0.997413
G_142225_405	0.227549	0.891593	0.100975	0.872958	0.994749	1	0.117668	0.823456	0.236869	0.908546
G_152082_816	0.835984	1	0.549456	0.915899	1	1	0.549456	0.917054	0.549456	0.945092
G_152845_180	0.00328721	0.64758	0.348729	0.872958	0.000728195	0.124521	0.614544	0.960259	0.0394294	0.908546
G_152845_240	0.331253	0.945752	0.181136	0.872958	0.317237	0.943054	0.700205	0.967763	0.140326	0.908546
G_153958_145	0.55852	1	0.570553	0.915899	0.404005	0.943054	0.45127	0.917054	0.724801	0.945092
G_153958_384	0.42402	1	0.227397	0.872958	0.409638	0.943054	0.595917	0.953949	0.193419	0.908546
G_155465_171	0.323662	0.945752	0.150786	0.872958	0.36975	0.943054	0.542988	0.917054	0.150061	0.908546
G_155465_594	0.520414	1	0.400781	0.872958	0.329505	0.943054	0.750555	0.98187	0.270038	0.908546
G_162264_46	0.834778	1	1	1	0.596063	0.9596	0.661786	0.967763	0.782741	0.946047
G_176851_201	0.717425	1	0.573106	0.915899	0.463255	0.943054	1	1	0.425696	0.908546
G_176851_1011	0.553987	1	0.541878	0.915899	0.419757	0.943054	0.444949	0.917054	0.664769	0.945092
G_182044_141	0.0697698	0.788171	0.108046	0.872958	0.317399	0.943054	0.0290043	0.715311	0.302543	0.908546
G_183332_760	0.878461	1	0.934549	1	0.611375	0.9596	0.99469	1	0.871582	0.988765
G_183332_963	0.375604	1	0.523348	0.915899	0.175595	0.943054	0.794034	0.98187	0.341657	0.908546
G_183332_1134	0.278868	0.891593	0.137929	0.872958	0.346267	0.943054	0.204831	0.916349	0.11883	0.908546
G_187211_199	1	1	1	1	1	1	1	1	1	1
G_187211_1709	0.747016	1	0.530014	0.915899	0.806306	1	0.447498	0.917054	0.676018	0.945092
G_193618_387	0.464749	1	0.224381	0.872958	0.861262	1	0.243092	0.916674	0.310483	0.908546
G_194809_624	0.13478	0.788171	0.0629136	0.872958	0.661711	0.9596	0.0495034	0.715311	0.102737	0.908546
G_194809_1116	0.667651	1	0.369105	0.872958	0.823445	1	0.440341	0.917054	0.427233	0.908546
G_198248_1210	0.756056	1	0.74219	0.966215	0.535361	0.9596	0.61757	0.960259	0.889056	0.989148
G_198248_1498	0.703765	1	0.867479	1	0.455167	0.943054	0.526445	0.917054	0.810792	0.96605
G_199628_132	0.765934	1
G_199628_214	0.0483886	0.788171	0.0209228	0.872958	0.740245	0.973707	0.0138734	0.715311	0.0608584	0.908546
G_199628_248	0.121914	0.788171	0.0402129	0.872958	1	1	0.0402129	0.715311	0.0402129	0.908546
G_199751_1059	0.736538	1	0.50221	0.915899	0.718297	0.9596	0.474157	0.917054	0.545185	0.945092
G_201724_525	0.10506	0.788171	0.892061	1	0.0457252	0.725324	0.276833	0.916674	0.337743	0.908546
G_201987_235	0.734013	1	0.509783	0.915899	0.716076	0.9596	0.471898	0.917054	0.57133	0.945092
G_201987_732	0.126294	0.788171	0.0799182	0.872958	0.597736	0.9596	0.0420591	0.715311	0.20306	0.908546
G_201987_837	0.774269	1
G_201987_954	0.971078	1	0.860313	1	0.831332	1	0.939201	0.992037	0.821428	0.970864
G_201987_1128	0.182347	0.816417	0.961403	1	0.0663361	0.756232	0.453104	0.917054	0.464936	0.945092
G_203955_360	0.693111	1	0.412911	0.872958	0.617971	0.9596	0.711746	0.968578	0.407139	0.908546
G_203955_702	0.367082	1	0.198436	0.872958	0.861236	1	0.162253	0.86197	0.375999	0.908546
G_204238_67	0.168634	0.790972
G_204238_647	0.855581	1	0.932139	1	0.592882	0.9596	0.825024	0.98187	0.964256	0.997413
G_204238_784	0.934214	1	0.71219	0.966215	1	1	0.71219	0.968578	0.71219	0.945092
G_204238_1144	0.956864	1
G_209960_237	0.999852	1	0.986263	1	1	1	0.986263	1	0.986263	0.997413
G_219405_317	0.660321	1
G_221652_115	0.446422	1	0.222255	0.872958	0.479548	0.95352	0.348863	0.917054	0.205223	0.908546
G_222230_528	0.104413	0.788171	0.0335242	0.872958	0.0335242	0.71658	0.0335242	0.715311
G_222230_1003	0.527209	1	0.277859	0.872958	0.968061	1	0.33355	0.917054	0.483754	0.945092
G_223488_1410	0.393575	1	0.551519	0.915899	0.18285	0.943054	0.893887	0.98187	0.342814	0.908546
G_223488_1530	0.81294	1
G_225441_354	0.218479	0.891593	0.972218	1	0.0968411	0.788563	0.322227	0.917054	0.465011	0.945092
G_228863_252	0.908713	1	0.661711	0.95892	1	1	0.661711	0.967763	0.661711	0.945092
G_230664_231	0.231225	0.891593	0.0870159	0.872958	1	1	0.0870159	0.789121	0.0870159	0.908546
G_231234_204	0.511558	1	0.247101	0.872958	0.871777	1	0.285787	0.916674	0.288668	0.908546
G_231234_262	0.131508	0.788171	0.0955745	0.872958	0.1436	0.90633	0.225434	0.916674	0.0590622	0.908546
G_231234_351	0.279594	0.891593	0.32469	0.872958	0.340391	0.943054	0.18141	0.884294	0.572335	0.945092
G_231234_1035	0.440648	1
G_231234_2074	0.645347	1	0.421949	0.872958	0.528684	0.9596	0.5401	0.917054	0.378891	0.908546
G_231234_2083	0.272974	0.891593	0.163073	0.872958	0.734393	0.973498	0.109616	0.823456	0.38689	0.908546
G_232236_192	1	1
G_232236_534	0.593607	1	0.319579	0.872958	0.556503	0.9596	0.55994	0.924172	0.32181	0.908546
G_232236_1065	0.62101	1	0.795253	0.966215	0.329792	0.943054	0.797275	0.98187	0.535082	0.945092
G_234776_254	0.973384	1
G_234776_486	0.953914	1	0.974137	1	0.777482	1	0.825402	0.98187	0.905172	0.997413
G_239007_161	0.988327	1	0.949678	1	0.900079	1	0.881671	0.98187	0.965281	0.997413
G_239007_528	0.670946	1	0.371652	0.872958	1	1	0.371652	0.917054	0.371652	0.908546
G_240627_207	0.312336	0.932275	0.274944	0.872958	0.205944	0.943054	0.456727	0.917054	0.177894	0.908546
G_240627_381	0.0569824	0.788171
G_242486_426	0.863323	1	0.847074	1	0.590172	0.9596	0.899761	0.98187	0.685714	0.945092
G_244860_1665	0.109443	0.788171	0.237895	0.872958	0.192561	0.943054	0.053758	0.715311	0.733802	0.945092
G_246173_255	0.613761	1	0.594842	0.924709	0.355146	0.943054	0.77374	0.98187	0.486306	0.945092
G_251818_120	0.880227	1	0.895567	1	0.616557	0.9596	0.906786	0.98187	0.768712	0.946047
G_251880_684	0.569598	1	0.558081	0.915899	0.314504	0.943054	0.896448	0.98187	0.381227	0.908546
G_251880_2079	0.495255	1	0.763071	0.966215	0.236762	0.943054	0.959022	1	0.54175	0.945092
G_251880_2352	0.258665	0.891593	0.239542	0.872958	0.355146	0.943054	0.148442	0.823456	0.410253	0.908546
G_252388_426	0.684439	1	0.40504	0.872958	0.94481	1	0.391116	0.917054	0.510336	0.945092
G_254919_291	0.293258	0.902684	0.363987	0.872958	0.346938	0.943054	0.127412	0.823456	0.86591	0.988765
G_254919_297	0.0870769	0.788171	0.787696	0.966215	0.0517871	0.725324	0.132463	0.823456	0.503044	0.945092
G_260500_369	0.389049	1	0.423793	0.872958	0.346267	0.943054	0.285362	0.916674	0.61892	0.945092
G_260893_408	0.0679818	0.788171	0.137928	0.872958	0.138209	0.90633	0.0521649	0.715311	0.337817	0.908546
G_260893_819	0.149807	0.788171	0.13296	0.872958	0.0741776	0.772101	0.596063	0.953949	0.0577416	0.908546
G_260893_945	0.444874	1	0.301945	0.872958	0.705412	0.9596	0.203107	0.916349	0.540261	0.945092
G_260893_961	0.285129	0.891593
G_262882_163	0.0826351	0.788171	0.414147	0.872958	0.0255438	0.71658	0.262547	0.916674	0.0683418	0.908546
G_262882_252	0.896655	1	0.929336	1	0.658914	0.9596	0.870624	0.98187	0.98728	0.997413
G_26438_387	0.654143	1	0.427293	0.872958	0.803312	1	0.362434	0.917054	0.548451	0.945092
G_265198_105	0.396711	1	0.280627	0.872958	0.606678	0.9596	0.173903	0.884294	0.586127	0.945092
G_266965_261	0.830526	1	0.581173	0.918947	0.869265	1	0.547899	0.917054	0.72667	0.945092
G_271438_39	0.597733	1
G_271438_626	0.696597	1	0.585762	0.918947	0.444057	0.943054	0.775474	0.98187	0.469747	0.945092
G_271438_627	0.831544	1	0.998453	1	0.564957	0.9596	0.685604	0.967763	0.766909	0.946047
G_271499_1357	0.199563	0.873643	0.509549	0.915899	0.148405	0.90633	0.221059	0.916674	0.908632	0.997413
G_271698_251	0.209728	0.891593	0.106037	0.872958	0.828964	1	0.0928378	0.789121	0.321403	0.908546
G_278191_379	0.164672	0.790972	0.409461	0.872958	0.0593833	0.725324	0.438263	0.917054	0.098514	0.908546
G_278191_558	0.493981	1	0.395372	0.872958	0.535361	0.9596	0.283064	0.916674	0.59738	0.945092
G_281059_636	0.14007	0.788171
G_281059_675	0.928117	1	0.699306	0.966215	1	1	0.699306	0.967763	0.699306	0.945092
G_281950_1015	0.585657	1	0.46118	0.906503	0.692696	0.9596	0.306735	0.917054	0.712566	0.945092
G_281950_1710	0.478777	1	0.753508	0.966215	0.326096	0.943054	0.246227	0.916674	0.670955	0.945092
G_286191_456	0.814716	1	0.560294	0.915899	0.911825	1	0.525882	0.917054	0.674735	0.945092
G_290940_132	0.652143	1	0.355147	0.872958	1	1	0.355147	0.917054	0.355146	0.908546
G_292200_906	0.297953	0.903027	0.918342	1	0.138209	0.90633	0.600427	0.953949	0.572476	0.945092
G_292200_1193	0.0906827	0.788171
G_293928_105	0.820153	1
G_297458_264	0.650965	1	0.372764	0.872958	0.627105	0.9596	0.692012	0.967763	0.381935	0.908546
G_303102_402	0.328904	0.945752	0.291123	0.872958	0.215867	0.943054	0.499718	0.917054	0.208432	0.908546
G_306701_582	0.779395	1	0.794193	0.966215	0.586184	0.9596	0.550233	0.917054	0.954399	0.997413
G_306701_957	0.558109	1	0.300156	0.872958	0.519171	0.9596	0.787	0.98187	0.314197	0.908546
G_309599_211	0.0927459	0.788171	0.484659	0.915899	0.0861145	0.77503	0.0715311	0.715311	0.77981	0.946047
G_314888_504	1	1
G_318275_2206	0.138398	0.788171	0.142099	0.872958	0.30125	0.943054	0.0626693	0.715311	0.422992	0.908546
G_322391_149	0.0329909	0.788171	0.835754	1	0.0166179	0.71658	0.253483	0.916674	0.589381	0.945092
G_324461_93	0.405932	1	0.29186	0.872958	0.263202	0.943054	0.753072	0.98187	0.181447	0.908546
G_329123_744	0.520794	1	0.461203	0.906503	0.305936	0.943054	0.657666	0.967763	0.366461	0.908546
G_329556_606	0.269441	0.891593	0.332225	0.872958	0.137054	0.90633	0.638444	0.967763	0.180131	0.908546
G_334485_564	0.284536	0.891593
G_334485_624	0.457062	1	0.338411	0.872958	0.288285	0.943054	0.811673	0.98187	0.214477	0.908546
G_338193_2169	0.671611	1	0.372247	0.872958	0.372247	0.943054	0.372247	0.917054
G_340268_193	0.641208	1	0.771388	0.966215	0.448624	0.943054	0.53388	0.917054	0.991476	0.997413
G_341837_617	0.566553	1	0.304869	0.872958	1	1	0.295153	0.917054	0.403993	0.908546
G_341837_768	1	1	1	1	1	1
G_342084_2497	0.679938	1	0.440069	0.885316	0.523249	0.9596	0.997174	1	0.384587	0.908546
G_343154_267	0.985363	1	0.884999	1	0.894326	1	0.965914	1	0.863756	0.988765
G_343154_386	0.736104	1	0.785763	0.966215	0.446535	0.943054	0.888912	0.98187	0.702346	0.945092
G_343154_831	0.12285	0.788171	0.774466	0.966215	0.079823	0.772101	0.227053	0.916674	0.306922	0.908546
G_343154_1302	0.740134	1	0.781506	0.966215	0.441259	0.943054	0.762131	0.98187	0.563025	0.945092
G_343154_1452	0.49739	1	0.240937	0.872958	0.847915	1	0.260717	0.916674	0.288766	0.908546
G_343154_1475	0.540348	1	0.267196	0.872958	1	1	0.267196	0.916674	0.267196	0.908546
G_343154_1558	0.0627746	0.788171	0.170177	0.872958	0.0335242	0.71658	0.548539	0.917054	0.0595426	0.908546
G_343265_177	0.583671	1	0.706612	0.966215	0.399868	0.943054	0.461365	0.917054	0.979008	0.997413
G_343265_423	0.813722	1	0.520818	0.915899	1	1	0.520818	0.917054	0.520818	0.945092
G_344793_874	0.714434	1	0.412171	0.872958	1	1	0.412171	0.917054	0.412171	0.908546
G_344793_1014	0.913488	1	0.670541	0.963551	1	1	0.670541	0.967763	0.670541	0.945092
G_344793_1115	0.466331	1	0.361687	0.872958	0.335645	0.943054	0.48603	0.917054	0.296938	0.908546
G_353771_483	0.416914	1	0.239452	0.872958	0.419757	0.943054	0.352448	0.917054	0.204952	0.908546
G_354713_654	0.971432	1	0.980982	1	0.813381	1	0.939518	0.992037	0.918814	0.997413
G_358374_195	0.360151	0.999292
G_362654_2058	0.0894786	0.788171	0.513324	0.915899	0.0280358	0.71658	0.88183	0.98187	0.215014	0.908546
G_369888_60	0.354442	0.997502	0.254034	0.872958	0.222052	0.943054	0.519772	0.917054	0.168307	0.908546
G_369888_93	0.620354	1
G_369888_307	0.407555	1	0.494944	0.915899	0.194458	0.943054	0.840958	0.98187	0.245691	0.908546
G_372070_273	0.00766444	0.754947	0.229278	0.872958	0.0213653	0.71658	0.0158041	0.715311	0.921504	0.997413
G_373029_222	0.78803	1	0.755058	0.966215	0.641696	0.9596	0.499779	0.917054	0.945267	0.997413
G_373125_426	0.252102	0.891593	0.190024	0.872958	0.177464	0.943054	0.827636	0.98187	0.0971996	0.908546
G_373125_792	0.964121	1	0.947974	1	0.788625	1	0.903271	0.98187	0.859172	0.988765
G_373156_174	0.931748	1	0.905821	1	0.706949	0.9596	0.862839	0.98187	0.776621	0.946047
G_373156_509	0.508611	1	0.261294	0.872958	0.585156	0.9596	0.321079	0.917054	0.244926	0.908546
G_374909_24	0.0528043	0.788171	0.0176175	0.872958	0.400129	0.943054	0.0260295	0.715311	0.0158652	0.908546
G_380699_727	0.866186	1
G_381177_366	0.959395	1	0.7734	0.966215	1	1	0.7734	0.98187	0.7734	0.946047
G_385130_246	0.515442	1	0.251385	0.872958	0.701771	0.9596	0.45668	0.917054	0.361161	0.908546
G_385130_247	0.255535	0.891593	0.0993341	0.872958	0.598508	0.9596	0.143758	0.823456	0.117107	0.908546
G_385130_447	0.884463	1	0.708046	0.966215	0.709088	0.9596	0.762131	0.98187	0.674613	0.945092
G_393751_426	0.649012	1	0.886738	1	0.355146	0.943054	0.90241	0.98187	0.72966	0.945092
G_393751_492	0.73744	1	0.944199	1	0.444057	0.943054	0.797102	0.98187	0.736947	0.945092
G_393751_859	0.12579	0.788171
G_397528_23	0.930782	1	0.935315	1	0.706954	0.9596	0.825537	0.98187	0.790309	0.948371
G_404977_723	0.13774	0.788171	0.0464616	0.872958	0.61422	0.9596	0.0590325	0.715311	0.0464616	0.908546
G_410766_552	0.693154	1	0.657013	0.95892	0.599107	0.9596	0.424968	0.917054	0.934577	0.997413
G_410766_569	0.264332	0.891593	0.129709	0.872958	0.378361	0.943054	0.18206	0.884294	0.112922	0.908546
G_410766_570	0.735442	1	0.6286	0.951245	0.668877	0.9596	0.453379	0.917054	0.86052	0.988765
G_410766_610	0.906474	1	0.660256	0.95892	0.956576	1	0.684843	0.967763	0.704693	0.945092
G_410766_624	0.158401	0.788171	0.0950916	0.872958	0.473409	0.952387	0.0695229	0.715311	0.155763	0.908546
G_41358_42	0.707508	1	0.567026	0.915899	0.450811	0.943054	0.885801	0.98187	0.413872	0.908546
G_417237_213	0.885749	1	0.95933	1	0.650975	0.9596	0.774659	0.98187	0.886437	0.989148
G_417237_294	0.0918917	0.788171	0.168628	0.872958	0.249103	0.943054	0.0298704	0.715311	0.75402	0.946047
G_428039_473	0.769378	1	0.788925	0.966215	0.549616	0.9596	0.621344	0.960259	0.966428	0.997413
G_428039_659	0.227889	0.891593	0.185717	0.872958	0.378361	0.943054	0.123185	0.823456	0.316229	0.908546
G_428039_1406	0.145632	0.788171	0.708282	0.966215	0.0963254	0.788563	0.15016	0.823456	0.633025	0.945092
G_428039_1687	0.258665	0.891593	0.239542	0.872958	0.355147	0.943054	0.148442	0.823456	0.410253	0.908546
G_428810_55	0.38227	1	0.42682	0.872958	0.32359	0.943054	0.282354	0.916674	0.647675	0.945092
G_433232_225	0.74623	1	0.940028	1	0.445564	0.943054	0.925191	0.989198	0.82639	0.970864
G_433236_258	0.0559883	0.788171	0.0173217	0.872958	0.641548	0.9596	0.0925532	0.789121	0.0712378	0.908546
G_433236_336	0.112841	0.788171
G_43500_219	0.499837	1	0.240956	0.872958	0.638016	0.9596	0.327389	0.917054	0.259642	0.908546
G_43500_360	1	1
G_43500_562	0.160035	0.788171	0.616294	0.949426	0.128469	0.90633	0.105265	0.823456	0.675217	0.945092
G_43500_642	0.675165	1
G_43500_821	0.605395	1
G_435139_834	0.508036	1	0.655592	0.95892	0.337016	0.943054	0.462124	0.917054	0.87694	0.988765
G_437039_207	0.059597	0.788171	0.133144	0.872958	0.207263	0.943054	0.0197741	0.715311	0.621336	0.945092
G_438995_351	0.14939	0.788171	0.909279	1	0.058597	0.725324	0.487936	0.917054	0.475918	0.945092
G_461687_643	0.256565	0.891593	0.512693	0.915899	0.213477	0.943054	0.194431	0.916349	0.967299	0.997413
G_461687_699	0.154366	0.788171	0.654498	0.95892	0.055563	0.725324	0.644612	0.967763	0.266773	0.908546
G_480532_672	0.866951	1	0.792701	0.966215	0.611376	0.9596	0.900172	0.98187	0.722773	0.945092
G_526800_134	0.912598	1	0.685385	0.966215	0.956864	1	0.683488	0.967763	0.776187	0.946047
G_589289_144	0.387215	1	0.225591	0.872958	0.339683	0.943054	0.370622	0.917054	0.173458	0.908546
G_600228_243	0.0870095	0.788171	0.622818	0.950909	0.0271492	0.71658	0.963872	1	0.329652	0.908546
G_600228_315	1	1
G_600228_549	0.633932	1	0.339683	0.872958	1	1	0.339683	0.917054	0.339683	0.908546
G_621907_50	0.529941	1	0.331914	0.872958	0.611203	0.9596	0.263158	0.916674	0.638762	0.945092
G_621907_107	0.825166	1	0.558328	0.915899	0.970996	1	0.547442	0.917054	0.653046	0.945092
G_622808_242	0.775102	1	0.503001	0.915899	0.701187	0.9596	0.644918	0.967763	0.477643	0.945092
G_623775_504	0.0747055	0.788171	0.022882	0.872958	0.341788	0.943054	0.067068	0.715311	0.0401113	0.908546
G_72382_149	0.143302	0.788171	0.0487027	0.872958	0.461244	0.943054	0.14863	0.823456	0.0770502	0.908546

## Sheet: Nematoda_prevalence_assoc
Infection (presence/absence) Nematoda ~ SNP + population
genetic model	codominant		dominant		recessive		overdominant		log-additive
p values	raw	Adjusted	raw	Adjusted	raw	Adjusted	raw	Adjusted	raw	Adjusted
snp
G_100265_641	0.732559	0.931465	0.959875	0.979295	0.45181	0.904434	0.769837	0.983759	0.782512	0.974317
G_101329_103	0.29703	0.883402	0.185269	0.792702	0.321148	0.904434	0.319231	0.791664	0.14302	0.868544
G_114449_398	0.0346219	0.683731	0.0531368	0.604129	0.789665	0.948767	0.00977298	0.403264	0.188984	0.883585
G_121540_174	0.75368	0.931465	0.862126	0.957858	0.523095	0.904434	0.512858	0.832269	0.80811	0.974317
G_121540_874	0.50212	0.883402	0.370566	0.835967	0.707534	0.920671	0.242024	0.786006	0.687305	0.974317
G_128936_282	0.813244	0.945578	0.570247	0.885383	0.903297	0.963839	0.523672	0.832269	0.710732	0.974317
G_138885_311	0.0952117	0.847812	0.0367296	0.604129	0.920411	0.963839	0.0460117	0.590409	0.0985508	0.868544
G_142225_405	0.533038	0.883402	0.394753	0.835967	0.341511	0.904434	0.932998	0.98866	0.262457	0.883585
G_152082_816	0.335853	0.883402	0.367813	0.835967	0.192837	0.904434	0.664902	0.924376	0.231057	0.883585
G_152845_180	0.61427	0.900127	0.34961	0.835967	0.648478	0.904434	0.39239	0.832269	0.333797	0.891289
G_152845_240	0.00445561	0.471414	0.626784	0.888836	0.00233079	0.220932	0.0188661	0.403264	0.277422	0.883585
G_153958_145	0.535222	0.883402	0.264576	0.835967	0.699437	0.920671	0.32258	0.791664	0.283703	0.883585
G_153958_384	0.174826	0.875321	0.0746626	0.618376	0.990577	0.996404	0.11481	0.600906	0.261333	0.883585
G_155465_171	0.200673	0.883402	0.0732027	0.618376	0.553648	0.904434	0.269032	0.786006	0.143054	0.868544
G_155465_594	0.172503	0.875321	0.137522	0.792702	0.374765	0.904434	0.0742455	0.590409	0.361758	0.891289
G_162264_46	0.182206	0.875477	0.29186	0.835967	0.243586	0.904434	0.0903191	0.590409	0.782741	0.974317
G_176851_201	0.0549292	0.683731	0.0464617	0.604129	0.301251	0.904434	0.015995	0.403264	0.425696	0.898881
G_176851_1011	0.967343	0.993636	0.833227	0.956253	0.843349	0.948767	0.890737	0.98866	0.804525	0.974317
G_182044_141	0.748684	0.931465	0.892427	0.95978	0.446885	0.904434	0.955057	0.98866	0.769641	0.974317
G_183332_760	0.621407	0.900127	0.379878	0.835967	0.611376	0.904434	0.424813	0.832269	0.356303	0.891289
G_183332_963	0.646555	0.907093	0.413868	0.835967	0.567865	0.904434	0.47393	0.832269	0.383793	0.898881
G_183332_1134	0.520673	0.883402	0.348246	0.835967	0.664878	0.904434	0.285121	0.786006	0.464357	0.912436
G_187211_199	0.421021	0.883402	0.485179	0.835967	0.209036	0.904434	0.857639	0.98866	0.317058	0.891289
G_187211_1709	0.127811	0.847812	0.0600597	0.604129	0.280105	0.904434	0.113099	0.600906	0.0478758	0.746243
G_193618_387	0.526025	0.883402	0.973568	0.979295	0.268781	0.904434	0.721378	0.983759	0.806562	0.974317
G_194809_624	0.226507	0.883402	0.0856494	0.619309	0.794987	0.948767	0.0887953	0.590409	0.0849965	0.868544
G_194809_1116	0.740686	0.931465	0.464	0.835967	0.660214	0.904434	0.753408	0.983759	0.456018	0.912436
G_198248_1210	0.501225	0.883402	0.364792	0.835967	0.535362	0.904434	0.279908	0.786006	0.538905	0.92732
G_198248_1498	0.613021	0.900127	0.672377	0.888836	0.442211	0.904434	0.346264	0.794515	0.87286	0.989241
G_199628_132	0.862207	0.963433
G_199628_214	0.438444	0.883402	0.703231	0.902166	0.258857	0.904434	0.451372	0.832269	0.98873	0.998162
G_199628_248	0.476547	0.883402	0.732613	0.902166	0.268877	0.904434	0.493915	0.832269	0.998162	0.998162
G_199751_1059	0.0505322	0.683731	0.0145489	0.548974	0.75571	0.948767	0.0162412	0.403264	0.0145489	0.74023
G_201724_525	0.0799085	0.828524	0.531341	0.859799	0.0542021	0.904434	0.135313	0.642737	0.871717	0.989241
G_201987_235	0.115448	0.847812	0.0377141	0.604129	0.716077	0.920671	0.0427738	0.590409	0.0377141	0.74023
G_201987_732	0.939908	0.993636	0.825564	0.956253	0.832255	0.948767	0.746665	0.983759	0.920858	0.997107
G_201987_837	0.949037	0.993636
G_201987_954	0.0555315	0.683731	0.209567	0.792702	0.0185646	0.775523	0.953576	0.98866	0.0391886	0.74023
G_201987_1128	0.820781	0.945578	0.806361	0.944436	0.625685	0.904434	0.5704	0.868778	0.937432	0.998162
G_203955_360	0.493049	0.883402	0.28624	0.835967	0.798921	0.948767	0.303371	0.786006	0.654418	0.974317
G_203955_702	0.812924	0.945578	0.543031	0.859799	0.977239	0.994689	0.537948	0.832269	0.635638	0.974317
G_204238_67	0.980941	0.993636
G_204238_647	0.12332	0.847812	0.0530696	0.604129	0.644845	0.904434	0.041578	0.590409	0.139741	0.868544
G_204238_784	0.395926	0.883402	0.205764	0.792702	0.364067	0.904434	0.527093	0.832269	0.175169	0.883585
G_204238_1144	0.204803	0.883402
G_209960_237	0.272618	0.883402	0.663142	0.888836	0.110301	0.904434	0.885914	0.98866	0.380365	0.898881
G_219405_317	0.0158208	0.670217
G_221652_115	0.547772	0.883402	0.539245	0.859799	0.313159	0.904434	0.736638	0.983759	0.42829	0.898881
G_222230_528	0.356024	0.883402	0.324794	0.835967	0.192837	0.904434	0.64252	0.912373	0.2166	0.883585
G_222230_1003	0.248836	0.883402	0.115702	0.761727	0.838799	0.948767	0.129947	0.634884	0.345337	0.891289
G_223488_1410	0.724611	0.931465	0.921182	0.976463	0.42226	0.904434	0.931243	0.98866	0.796383	0.974317
G_223488_1530	0.391515	0.883402
G_225441_354	0.0389179	0.683731	0.020663	0.588896	0.54051	0.904434	0.0163668	0.403264	0.227723	0.883585
G_228863_252	0.0238148	0.670217	0.397286	0.835967	0.110301	0.904434	0.0169388	0.403264	0.956766	0.998162
G_230664_231	0.336379	0.883402	0.355013	0.835967	0.395757	0.904434	0.160875	0.689897	0.744677	0.974317
G_231234_204	0.580743	0.883402	0.661608	0.888836	0.303558	0.904434	0.86652	0.98866	0.413429	0.898881
G_231234_262	0.506913	0.883402	0.314229	0.835967	0.664878	0.904434	0.265343	0.786006	0.422783	0.898881
G_231234_351	0.817932	0.945578	0.862632	0.957858	0.526087	0.904434	0.973087	0.98866	0.753202	0.974317
G_231234_1035	0.0458844	0.683731
G_231234_2074	0.238896	0.883402	0.413084	0.835967	0.0945552	0.904434	0.833393	0.98866	0.142203	0.868544
G_231234_2083	0.132145	0.847812	0.480029	0.835967	0.0444951	0.904434	0.40037	0.832269	0.112128	0.868544
G_232236_192	0.4512	0.883402
G_232236_534	0.920551	0.990246	0.733339	0.902166	0.749956	0.948767	0.977097	0.98866	0.684361	0.974317
G_232236_1065	0.988592	0.993636	0.932418	0.976463	0.921001	0.963839	0.894427	0.98866	0.97443	0.998162
G_234776_254	0.0204432	0.670217
G_234776_486	0.356374	0.883402	0.971289	0.979295	0.177285	0.904434	0.286358	0.786006	0.479717	0.912436
G_239007_161	0.10444	0.847812	0.0759409	0.618376	0.099181	0.904434	0.988712	0.991383	0.0344703	0.74023
G_239007_528	0.264189	0.883402	0.159945	0.792702	0.268877	0.904434	0.261539	0.786006	0.12414	0.868544
G_240627_207	0.528586	0.883402	0.267296	0.835967	0.924384	0.963839	0.290258	0.786006	0.357675	0.891289
G_240627_381	0.308954	0.883402
G_242486_426	0.536886	0.883402	0.327723	0.835967	0.444179	0.904434	0.643099	0.912373	0.264813	0.883585
G_244860_1665	0.00717889	0.471414	0.675724	0.888836	0.00258399	0.220932	0.0986865	0.590409	0.0680529	0.826357
G_246173_255	0.842329	0.958029	0.708687	0.902166	0.619561	0.904434	0.770899	0.983759	0.664114	0.974317
G_251818_120	0.633736	0.904681	0.343358	0.835967	0.851017	0.951137	0.476309	0.832269	0.464042	0.912436
G_251880_684	0.793887	0.945578	0.496867	0.84123	0.87692	0.961801	0.538008	0.832269	0.524188	0.92732
G_251880_2079	0.328321	0.883402	0.144044	0.792702	0.649889	0.904434	0.161379	0.689897	0.138434	0.868544
G_251880_2352	0.230904	0.883402	0.120273	0.761727	0.619561	0.904434	0.0927644	0.590409	0.214496	0.883585
G_252388_426	0.00702902	0.471414	0.0095607	0.548974	0.154907	0.904434	0.00211541	0.361735	0.143044	0.868544
G_254919_291	0.365383	0.883402	0.175379	0.792702	0.877433	0.961801	0.266159	0.786006	0.495963	0.912436
G_254919_297	0.695107	0.931465	0.542052	0.859799	0.463255	0.904434	0.813532	0.98866	0.41983	0.898881
G_260500_369	0.737357	0.931465	0.611633	0.885383	0.614042	0.904434	0.529861	0.832269	0.72257	0.974317
G_260893_408	0.582194	0.883402	0.328849	0.835967	0.619561	0.904434	0.388679	0.832269	0.308872	0.88997
G_260893_819	0.43566	0.883402	0.197362	0.792702	0.61422	0.904434	0.243586	0.786006	0.197362	0.883585
G_260893_945	0.453465	0.883402	0.675709	0.888836	0.320318	0.904434	0.29653	0.786006	0.879708	0.9904
G_260893_961	0.264197	0.883402
G_262882_163	0.579501	0.883402	0.430968	0.835967	0.670863	0.904434	0.300508	0.786006	0.786434	0.974317
G_262882_252	0.649239	0.907093	0.362681	0.835967	0.793274	0.948767	0.374101	0.830795	0.357362	0.891289
G_26438_387	0.838448	0.958029	0.670905	0.888836	0.607184	0.904434	0.840965	0.98866	0.586967	0.941363
G_265198_105	0.0188173	0.670217	0.605449	0.885383	0.0216625	0.775523	0.0129434	0.403264	0.340378	0.891289
G_266965_261	0.582956	0.883402	0.485709	0.835967	0.509704	0.904434	0.302649	0.786006	0.908512	0.997107
G_271438_39	0.148151	0.847812
G_271438_626	0.0982427	0.847812	0.0518863	0.604129	0.153286	0.904434	0.124174	0.624521	0.0369273	0.74023
G_271438_627	0.875404	0.963433	0.653419	0.888836	0.920123	0.963839	0.615577	0.89969	0.790724	0.974317
G_271499_1357	0.521568	0.883402	0.417017	0.835967	0.501969	0.904434	0.327838	0.791664	0.561845	0.92732
G_271698_251	0.376688	0.883402	0.942202	0.976463	0.169557	0.904434	0.534934	0.832269	0.5626	0.92732
G_278191_379	0.382968	0.883402	0.205946	0.792702	0.812346	0.948767	0.190944	0.770381	0.468719	0.912436
G_278191_558	0.223242	0.883402	0.0833159	0.619309	0.535362	0.904434	0.115964	0.600906	0.0833159	0.868544
G_281059_636	0.207342	0.883402
G_281059_675	0.470139	0.883402	0.731197	0.902166	0.278049	0.904434	0.448362	0.832269	0.962795	0.998162
G_281950_1015	0.994331	0.994331	0.980753	0.980753	0.915979	0.963839	0.964696	0.98866	0.946748	0.998162
G_281950_1710	0.924899	0.990246	0.697725	0.902166	0.839224	0.948767	0.838601	0.98866	0.71132	0.974317
G_286191_456	0.641562	0.907093	0.379497	0.835967	0.911825	0.963839	0.353118	0.794515	0.499156	0.912436
G_290940_132	0.315831	0.883402	0.304677	0.835967	0.192837	0.904434	0.607683	0.895808	0.190839	0.883585
G_292200_906	0.846178	0.958029	0.757281	0.918404	0.57259	0.904434	0.954255	0.98866	0.645908	0.974317
G_292200_1193	0.31054	0.883402
G_293928_105	0.580249	0.883402
G_297458_264	0.396197	0.883402	0.174713	0.792702	0.694153	0.920671	0.488594	0.832269	0.291063	0.883585
G_303102_402	0.565784	0.883402	0.467853	0.835967	0.358372	0.904434	0.67914	0.936556	0.375094	0.898881
G_306701_582	0.862729	0.963433	0.590942	0.885383	0.908546	0.963839	0.641589	0.912373	0.660692	0.974317
G_306701_957	0.463711	0.883402	0.937317	0.976463	0.237187	0.904434	0.352984	0.794515	0.450687	0.912436
G_309599_211	0.718867	0.931465	0.71531	0.902166	0.420888	0.904434	0.803065	0.98866	0.498445	0.912436
G_314888_504	0.401903	0.883402
G_318275_2206	0.422051	0.883402	0.279612	0.835967	0.301251	0.904434	0.540245	0.832269	0.21904	0.883585
G_322391_149	0.788783	0.945578	0.597448	0.885383	0.83009	0.948767	0.491379	0.832269	0.771366	0.974317
G_324461_93	0.341465	0.883402	0.29186	0.835967	0.419757	0.904434	0.172302	0.718627	0.576228	0.932941
G_329123_744	0.763913	0.934726	0.577871	0.885383	0.790196	0.948767	0.476552	0.832269	0.718498	0.974317
G_329556_606	0.883058	0.966458	0.869762	0.959543	0.619427	0.904434	0.973058	0.98866	0.755096	0.974317
G_334485_564	0.496594	0.883402
G_334485_624	0.457062	0.883402	0.338411	0.835967	0.288285	0.904434	0.811673	0.98866	0.214477	0.883585
G_338193_2169	0.957273	0.993636	0.856089	0.957858	0.788632	0.948767	0.784248	0.986077
G_340268_193	0.701195	0.931465	0.427829	0.835967	0.607366	0.904434	0.589687	0.876839	0.400619	0.898881
G_341837_617	0.470321	0.883402	0.842879	0.956977	0.259233	0.904434	0.536596	0.832269	0.869056	0.989241
G_341837_768	0.597993	0.898098	0.485179	0.835967	0.325544	0.904434	0.949228	0.98866	0.341916	0.891289
G_342084_2497	0.704771	0.931465	0.425344	0.835967	0.666151	0.904434	0.949822	0.98866	0.488988	0.912436
G_343154_267	0.502087	0.883402	0.75205	0.918404	0.240505	0.904434	0.653349	0.91576	0.422167	0.898881
G_343154_386	0.41583	0.883402	0.234275	0.835967	0.651284	0.904434	0.203467	0.773174	0.302471	0.88997
G_343154_831	0.121748	0.847812	0.0649522	0.617046	0.653318	0.904434	0.0420699	0.590409	0.180415	0.883585
G_343154_1302	0.365684	0.883402	0.403805	0.835967	0.381812	0.904434	0.201366	0.773174	0.769618	0.974317
G_343154_1452	0.0360387	0.683731	0.0116829	0.548974	0.246395	0.904434	0.0961633	0.590409	0.0147028	0.74023
G_343154_1475	0.347863	0.883402	0.398344	0.835967	0.268877	0.904434	0.252228	0.786006	0.633712	0.974317
G_343154_1558	0.224865	0.883402	0.330077	0.835967	0.116097	0.904434	0.911807	0.98866	0.114175	0.868544
G_343265_177	0.144266	0.847812	0.488869	0.835967	0.288285	0.904434	0.0687012	0.590409	0.979008	0.998162
G_343265_423	0.33198	0.883402	0.596208	0.885383	0.268877	0.904434	0.295986	0.786006	0.920779	0.997107
G_344793_874	0.457625	0.883402	0.616144	0.885383	0.228046	0.904434	0.946293	0.98866	0.411607	0.898881
G_344793_1014	0.421393	0.883402	0.832855	0.956253	0.192837	0.904434	0.764076	0.983759	0.557262	0.92732
G_344793_1115	0.455786	0.883402	0.321495	0.835967	0.335645	0.904434	0.485823	0.832269	0.259237	0.883585
G_353771_483	0.979765	0.993636	0.973351	0.979295	0.843349	0.948767	0.937758	0.98866	0.9138	0.997107
G_354713_654	0.106758	0.847812	0.254904	0.835967	0.125058	0.904434	0.0942516	0.590409	0.603201	0.958357
G_358374_195	0.601771	0.898098
G_362654_2058	0.462176	0.883402	0.508837	0.85305	0.384932	0.904434	0.350809	0.794515	0.718957	0.974317
G_369888_60	0.572542	0.883402	0.528557	0.859799	0.469819	0.904434	0.41684	0.832269	0.678523	0.974317
G_369888_93	0.377178	0.883402
G_369888_307	0.960314	0.993636	0.89054	0.95978	0.781967	0.948767	0.924869	0.98866	0.799189	0.974317
G_372070_273	0.397927	0.883402	0.794441	0.940278	0.18232	0.904434	0.586168	0.876839	0.417544	0.898881
G_373029_222	0.15493	0.847812	0.0869206	0.619309	0.185384	0.904434	0.884903	0.98866	0.0621882	0.81323
G_373125_426	0.705853	0.931465	0.63539	0.888836	0.578923	0.904434	0.411822	0.832269	0.990804	0.998162
G_373125_792	0.350893	0.883402	0.45949	0.835967	0.159622	0.904434	0.973225	0.98866	0.269151	0.883585
G_373156_174	0.17773	0.875321	0.698619	0.902166	0.128245	0.904434	0.100128	0.590409	0.541418	0.92732
G_373156_509	0.747877	0.931465	0.481892	0.835967	0.963109	0.994253	0.462041	0.832269	0.61838	0.973375
G_374909_24	0.746712	0.931465	0.890632	0.95978	0.444747	0.904434	0.95564	0.98866	0.767353	0.974317
G_380699_727	0.619809	0.900127
G_381177_366	0.187099	0.877583	0.365294	0.835967	0.192837	0.904434	0.159879	0.689897	0.701932	0.974317
G_385130_246	0.535626	0.883402	0.452235	0.835967	0.619468	0.904434	0.265824	0.786006	0.865239	0.989241
G_385130_247	0.545247	0.883402	0.425392	0.835967	0.34491	0.904434	0.854397	0.98866	0.28827	0.883585
G_385130_447	0.696441	0.931465	0.476412	0.835967	0.709088	0.920671	0.430212	0.832269	0.558115	0.92732
G_393751_426	0.375177	0.883402	0.161437	0.792702	0.619561	0.904434	0.193722	0.770381	0.161437	0.883585
G_393751_492	0.255616	0.883402	0.602093	0.885383	0.153286	0.904434	0.313446	0.791664	0.968294	0.998162
G_393751_859	0.902501	0.976883
G_397528_23	0.0614475	0.712068	0.934333	0.976463	0.0226761	0.775523	0.149623	0.689897	0.348841	0.891289
G_404977_723	0.738344	0.931465	0.611203	0.885383	0.61422	0.904434	0.521213	0.832269	0.738355	0.974317
G_410766_552	0.289431	0.883402	0.150558	0.792702	0.262892	0.904434	0.535262	0.832269	0.118963	0.868544
G_410766_569	0.153036	0.847812	0.052676	0.604129	0.600956	0.904434	0.0648033	0.590409	0.0526759	0.746243
G_410766_570	0.194649	0.883402	0.437324	0.835967	0.228511	0.904434	0.0855346	0.590409	0.906742	0.997107
G_410766_610	0.441499	0.883402	0.20958	0.792702	0.834513	0.948767	0.26357	0.786006	0.307616	0.88997
G_410766_624	0.75652	0.931465	0.63455	0.888836	0.608205	0.904434	0.574105	0.868778	0.710515	0.974317
G_41358_42	0.804737	0.945578	0.718922	0.902166	0.525606	0.904434	0.842	0.98866	0.543848	0.92732
G_417237_213	0.325842	0.883402	0.210264	0.792702	0.277144	0.904434	0.391288	0.832269	0.161227	0.883585
G_417237_294	0.354293	0.883402	0.189853	0.792702	0.338069	0.904434	0.728408	0.983759	0.16077	0.883585
G_428039_473	0.0283931	0.683731	0.0160519	0.548974	0.185908	0.904434	0.301916	0.786006	0.00924041	0.74023
G_428039_659	0.871458	0.963433	0.91361	0.976421	0.600956	0.904434	0.991383	0.991383	0.84726	0.987807
G_428039_1406	0.682214	0.931465	0.410599	0.835967	0.998477	0.998477	0.405253	0.832269	0.555464	0.92732
G_428039_1687	0.230904	0.883402	0.120273	0.761727	0.619561	0.904434	0.0927644	0.590409	0.214496	0.883585
G_428810_55	0.817734	0.945578	0.885087	0.95978	0.557854	0.904434	0.764816	0.983759	0.99469	0.998162
G_433232_225	0.151255	0.847812	0.0555068	0.604129	0.498571	0.904434	0.0733493	0.590409	0.0526082	0.746243
G_433236_258	0.579912	0.883402	0.323303	0.835967	0.989794	0.996404	0.427259	0.832269	0.567301	0.92732
G_433236_336	0.672238	0.929417
G_43500_219	0.0987669	0.847812	0.568838	0.885383	0.157483	0.904434	0.0692314	0.590409	0.821825	0.976995
G_43500_360	0.867171	0.963433
G_43500_562	0.123945	0.847812	0.0562147	0.604129	0.82807	0.948767	0.0579957	0.590409	0.130403	0.868544
G_43500_642	0.984952	0.993636
G_43500_821	0.140774	0.847812
G_435139_834	0.9021	0.976883	0.954506	0.979295	0.659842	0.904434	0.894667	0.98866	0.987258	0.998162
G_437039_207	0.0512958	0.683731	0.0149437	0.548974	0.434427	0.904434	0.0445465	0.590409	0.0198862	0.74023
G_438995_351	0.78608	0.945578	0.660178	0.888836	0.711001	0.920671	0.514283	0.832269	0.841961	0.987807
G_461687_643	0.63114	0.904681	0.515919	0.856525	0.427646	0.904434	0.645597	0.912373	0.441914	0.912436
G_461687_699	0.51472	0.883402	0.282862	0.835967	0.556153	0.904434	0.333332	0.791664	0.263301	0.883585
G_480532_672	0.0768462	0.828524	0.0593993	0.604129	0.075517	0.904434	0.328764	0.791664	0.0238546	0.74023
G_526800_134	0.270684	0.883402	0.148055	0.792702	0.671714	0.904434	0.106347	0.600906	0.284204	0.883585
G_589289_144	0.43487	0.883402	0.201291	0.792702	0.612343	0.904434	0.264824	0.786006	0.205833	0.883585
G_600228_243	0.930721	0.991092	0.797312	0.940278	0.794987	0.948767	0.779768	0.986077	0.817478	0.976995
G_600228_315	0.788632	0.945578
G_600228_549	0.561227	0.883402	0.371186	0.835967	0.867171	0.961801	0.282748	0.786006	0.558417	0.92732
G_621907_50	0.979001	0.993636	0.84505	0.956977	0.969544	0.994253	0.848471	0.98866	0.901528	0.997107
G_621907_107	0.949038	0.993636	0.770999	0.921964	0.970996	0.994253	0.755589	0.983759	0.848352	0.987807
G_622808_242	0.163038	0.868066	0.184077	0.792702	0.232216	0.904434	0.0866831	0.590409	0.475767	0.912436
G_623775_504	0.674653	0.929417	0.764053	0.920092	0.530374	0.904434	0.462039	0.832269	0.953816	0.998162
G_72382_149	0.449624	0.883402	0.213242	0.792702	0.563468	0.904434	0.472863	0.832269	0.246217	0.883585
