# Supplementary material for: Non-MHC immunity genes do not affect parasite load in European invasive populations of common raccoon
Source: Sci Rep. 2023 Sep 21;13:15696. doi: 10.1038/s41598-023-41721-1 (PMC10514260; doi:10.1038/s41598-023-41721-1)
Supplement: Supplementary file 5 — Supplementary Table S2b. [file 41598_2023_41721_MOESM5_ESM.xlsx]

## Sheet: SNP genotypes
id	pop	I.m_inf.class	Im_prevalence	Dig_prevalence	Ces_prevalence	Nem_prevalence	G_204238_67	G_204238_647	G_204238_784	G_204238_1144	G_322391_149	G_385130_246	G_385130_247	G_385130_447	G_621907_50	G_621907_107	G_433236_258	G_433236_336	G_228863_252	G_209960_237	G_393751_426	G_393751_492	G_393751_859	G_162264_46	G_344793_874	G_344793_1014	G_344793_1115	G_41358_42	G_303102_402	G_309599_211	G_155465_171	G_155465_594	G_265198_105	G_480532_672	G_329123_744	G_428810_55	G_381177_366	G_435139_834	G_354713_654	G_222230_528	G_222230_1003	G_404977_723	G_369888_60	G_369888_93	G_369888_307	G_252388_426	G_271438_39	G_271438_626	G_271438_627
PL001-MP	D3	1	0	0	1	0	G/G	G/G	G/G	G/G	C/C	C/C	G/G	C/C	G/G	G/G	A/T	T/T	C/C	T/T	T/T	C/C	G/G	T/T	G/A	C/C	C/T	C/C	T/T	T/C	G/G	C/C	C/C	C/C	C/C	A/T	C/C	C/C	G/G	C/C	T/T	G/G	G/G	T/A	A/G	C/C	A/A	A/A	T/T
PL002-MP	D3	1	0	0	1	0	G/G	G/G	G/A	G/G	C/C	C/C	G/G	C/C	G/G	G/G	A/T	T/T	C/C	T/T	C/C	C/C	G/G	T/T	G/G	C/C	C/C	C/C	T/T	C/C	G/A	C/C	C/T	C/C	C/C	A/A	C/C	C/T	G/T	C/C	C/T	G/G	G/A	T/T	A/G	C/C	A/A	A/A	T/C
PL003-MP	D3	2	1	1	1	0	G/G	G/G	G/G	G/G	C/C	C/C	G/G	C/C	G/G	G/G	A/T	T/T	C/C	T/C	C/C	C/C	G/G	T/T	G/G	C/C	C/C	T/C	T/T	T/T	G/A	C/C	C/T	C/C	C/C	A/A	C/C	C/C	G/G	C/C	C/C	G/G	G/G	T/T	A/A	C/C	A/A	A/A	C/C
PL004-MP	D3	1	0	0	0	0	G/G	G/G	G/A	G/A	C/T	T/T	G/G	C/C	G/A	G/G	A/T	T/T	C/C	T/T	C/C	C/C	G/A	T/T	G/A	C/C	C/C	T/C	T/C	T/T	G/G	C/C	C/C	C/C	C/C	A/A	C/C	C/C	G/G	C/C	T/T	G/G	G/G	T/T	A/A	C/C	A/A	A/A	T/C
PL005-MP	D3	3	1	1	1	0	G/G	G/G	G/G	G/G	C/C	T/C	G/G	C/C	G/A	G/G	A/A	T/T	C/C	T/T	C/C	C/C	G/G	T/T	G/G	C/C	C/C	T/T	T/T	T/T	A/A	C/C	C/C	C/C	C/C	A/A	C/T	C/C	G/G	C/C	C/T	G/G	G/G	T/A	A/G	C/C	A/A	A/A	T/T
PL006-MP	PL	3	1	1	1	0	G/G	G/G	G/G	G/G	C/C	T/C	G/C	C/C	G/G	G/G	T/T	T/T	C/C	T/T	C/C	C/C	G/G	T/T	G/G	C/C	C/C	T/C	T/C	T/C	G/A	C/C	C/C	C/C	C/C	A/A	C/C	C/C	G/G	C/C	T/T	G/G	G/G	T/T	A/A	C/T	A/A	A/A	T/T
PL007-MP	D3	2	1	1	1	0	G/G	G/G	G/G	G/G	C/C	C/C	G/C	C/C	G/G	G/G	A/T	T/T	C/C	T/T	C/C	C/C	G/G	T/T	G/G	C/C	C/C	T/C	T/T	T/C	G/A	C/C	T/T	C/C	C/C	A/A	C/C	C/C	G/G	C/C	C/T	G/G	G/G	T/T	A/A	C/C	A/A	A/A	T/C
PL008-MP	PL	5	1	1	0	0	G/G	G/G	G/G	G/G	C/C	C/C	C/C	C/C	G/G	G/G	A/T	T/T	C/C	T/T	C/C	C/C	G/G	T/T	G/G	C/C	C/T	C/C	T/T	C/C	G/G	C/C	C/C	C/C	C/C	A/A	C/C	C/C	G/G	C/C	C/C	G/G	G/A	T/T	A/G	C/T	A/A	A/A	T/C
PL009-MP	D3	1	0	0	1	0	G/G	G/G	G/G	G/G	C/C	C/C	G/G	C/C	G/G	G/G	A/A	T/T	C/C	T/T	C/C	C/C	G/G	T/T	G/G	C/T	C/C	C/C	T/T	C/C	G/A	C/C	C/T	C/C	C/C	A/A	C/C	C/C	T/T	C/C	T/T	G/G	G/G	T/T	A/G	C/C	A/A	A/A	T/T
PL010-MP	D3	3	1	1	1	0	G/A	G/G	G/G	G/G	C/T	T/T	G/G	C/C	G/G	G/G	A/T	T/T	C/C	T/C	C/C	C/T	G/G	T/T	G/A	C/C	C/C	T/T	T/T	T/C	G/A	C/C	C/C	C/C	C/C	A/A	C/C	C/C	G/G	C/C	C/T	G/G	G/A	T/T	A/G	C/C	A/A	A/A	T/C
PL011-MP	D3	1	0	0	1	0	G/G	G/G	G/G	G/A	C/C	T/C	G/G	C/C	G/A	G/A	A/T	T/T	C/C	T/T	C/C	C/C	G/A	T/T	G/G	C/C	C/T	T/C	T/T	T/T	G/A	C/C	C/C	C/C	C/C	A/A	C/C	C/C	G/T	C/C	T/T	G/G	G/G	T/T	A/G	C/C	A/A	A/A	T/C
PL012-MP	PL	2	1	1	0	0	G/G	G/G	G/G	G/G	C/C	T/T	G/G	C/C	G/G	G/G	A/T	T/T	C/C	T/T	C/C	C/C	G/G	T/T	G/G	C/C	C/C	T/C	T/T	T/T	A/A	C/C	C/C	C/C	C/C	A/A	C/C	C/C	G/G	C/C	T/T	G/G	G/G	T/A	A/G	C/T	A/A	A/A	T/T
PL013-MP	D3	2	1	1	1	0	G/G	G/G	G/G	G/G	C/C	C/C	G/G	C/C	G/A	G/G	A/T	T/T	C/C	T/T	C/C	C/C	G/G	T/T	G/G	C/C	C/T	T/T	T/T	T/T	A/A	C/C	C/T	C/C	C/C	A/A	C/T	C/T	G/G	C/C	C/T	G/G	G/G	T/T	A/A	C/C	A/A	A/A	T/C
PL014-MP	D3	1	0	0	1	0	G/G	G/G	G/G	G/G	C/C	T/C	G/G	C/C	G/G	G/G	T/T	T/T	C/C	T/T	C/C	C/C	G/A	T/T	G/A	C/C	C/C	T/C	T/T	T/T	G/A	C/T	C/T	C/C	C/C	A/A	C/C	C/C	G/G	C/C	T/T	G/G	G/A	T/T	G/G	C/C	A/A	A/A	T/T
PL015-MP	D3	1	0	0	0	0	G/A	G/G	G/G	G/G	C/C	C/C	G/G	C/C	G/G	G/G	T/T	T/T	C/C	T/T	C/C	C/C	G/G	T/T	G/G	C/C	C/T	C/C	T/T	C/C	A/A	C/C	C/C	C/C	C/C	A/A	C/C	C/C	G/G	C/C	T/T	G/G	G/A	T/T	G/G	C/C	A/G	A/A	C/C
PL016-MP	D3	2	1	1	1	0	G/G	G/G	G/G	G/G	C/T	C/C	G/C	C/C	G/G	G/G	A/T	T/T	C/C	T/T	C/C	C/C	G/G	T/T	G/G	C/C	C/C	C/C	T/T	T/C	A/A	C/C	C/C	C/C	C/C	A/A	C/C	C/C	G/G	C/C	C/T	G/G	G/A	T/T	G/G	C/C	A/A	A/G	T/C
PL017-MP	D3	2	1	1	0	0	G/G	G/G	G/G	G/G	C/C	C/C	G/G	C/C	G/G	G/G	T/T	T/T	C/C	T/C	C/C	C/C	G/A	T/T	G/G	C/T	C/C	C/C	T/T	T/C	A/A	C/C	C/C	C/C	C/C	A/A	C/T	C/C	G/T	C/C	C/T	G/G	G/A	T/T	A/G	C/C	A/A	A/A	T/C
PL019-MP	D3	2	1	1	1	1	G/G	G/G	G/G	G/G	C/C	C/C	G/G	C/C	G/G	G/G	T/T	T/T	C/C	T/T	C/C	C/C	G/G	T/T	G/G	C/C	C/T	T/C	T/T	T/C	G/A	C/C	T/T	C/C	C/C	A/A	C/T	C/C	G/T	C/C	C/T	G/G	G/G	T/A	A/G	C/C	A/A	A/A	T/T
PL020-MP	PL	1	0	0	1	0	G/G		G/G	G/G	T/T	T/C	G/G	C/C	G/G	G/A	T/T	T/T	C/C	T/T	C/C	C/C	G/G	T/T	G/G	C/C	C/C	T/C	T/C	T/T	G/G	C/C		C/C	C/C	A/T	C/C		G/G		C/C	G/G	G/G	T/A	A/G	C/C	A/A	G/G	C/C
PL021-MP	D3	1	0	0	0	0	G/A	G/G	G/G	G/G	C/C	C/C	G/G	C/C	G/G	G/G	T/T	T/T	C/C	T/T	C/C	C/C	G/G	T/T	G/G	C/C	C/T	T/C	T/T		A/A	C/C	C/C	C/C	C/C	A/A	C/C	C/C	G/G	C/C	T/T	G/G	G/G	T/T	A/G	C/C	A/G	A/A	C/C
PL022-MP	PL	2	1	1	0	0	G/G		G/G	G/G	C/C			C/C	G/G	G/G	A/T	T/T	C/C	T/T	C/C	C/T	G/G	T/T		C/C	C/C	T/C	T/C	T/T	G/G	C/C	C/C	C/C	C/C	A/T	C/C		G/G	C/C	C/C	G/G	G/G	T/T	A/A	C/C	A/A	A/A	T/T
PL023-MP	PL	2	1	1	0	0	G/G	G/G	G/G	G/G	C/C	T/C	G/G	C/C	G/G	G/G	T/T	T/T	C/C	T/C	C/C	C/T	G/A	T/T	G/G	C/C	C/C	C/C	T/C	T/T	G/A	C/C	C/C	C/C	C/C	A/T	C/C	C/C	G/G	C/C	T/T	G/G	G/G	T/T	A/A	C/C	A/A	A/A	T/T
PL024-MP	PL	4	1	1	0	0	G/G	G/G	G/G	G/G	C/T	T/C	G/G	C/C	G/G	G/G	T/T	T/T	C/C	T/T	C/C	C/C	G/G	T/T	G/G	C/C	C/C	T/T	T/T	T/C	A/A	C/C	C/C	C/C	C/C	A/T	C/C	C/C	G/G	C/C	C/C	G/G	G/G	T/T	A/A	C/C	A/A	A/G	T/C
PL026-MP	PL	4	1	1	0	0	G/G	G/G	G/G	G/G	C/C			C/C	G/G	G/G	T/T	T/T	C/C	T/T	C/C	C/C	G/G	T/T	G/G	C/C	C/C	T/T	T/T	C/C	G/A	C/C	C/C	C/C	C/C	A/A	C/C	C/C	G/G	C/C	C/C	G/G	G/G	T/T	A/A	C/T	A/A	A/A	T/C
PL027-MP	PL	3	1	1	0	0	G/G	G/G	G/G	G/G	C/C	C/C	G/C	C/C	G/G	G/G	A/T	T/T	C/C	T/T	C/C	C/C	G/G	T/T	G/G	C/C	C/C	T/T	T/C	T/C	G/A	C/C	C/C	C/C	C/C	A/A	C/C	C/C	G/G	C/C	T/T	G/G	G/G	T/T	A/A	C/T	A/A	A/A	T/T
PL028-MP	PL	5	1	1	0	0	G/G	G/G	G/G	G/G	C/T	T/C	G/G	C/C	G/G	G/G	A/T	T/T	C/C	T/T	C/C	C/C	G/G	T/T	G/G	C/C	C/C	T/C	T/T	T/T	G/A	C/C	C/C	C/C	C/C	A/T	C/C	C/C	G/G	C/C		G/G	G/A	T/T	A/G	C/C	A/A	A/G	C/C
PL029-MP	PL	4	1	1	1	0	G/G	G/G	G/G	G/G	C/C	C/C		C/C	G/G	G/G	A/A	T/T	C/C	T/T	C/C	C/T	G/G	T/T	G/G	C/C	C/C	T/T	T/T	T/C	A/A	C/C	C/C	C/C	C/C	A/T	C/C	C/C	G/G	C/C		G/G	G/A	T/T	A/G	C/C	A/A	A/G	T/C
PL030-MP	PL	4	1	1	0	0	G/G	G/G	G/G	G/G	C/C	T/C	G/C	C/C	G/G	G/G	A/A	T/T	C/C	T/T	C/C	C/C	G/G	T/T	G/G	C/C	C/C	T/C	T/T	T/T	G/G	C/C	C/C	C/C	C/C	A/A	C/C	C/C	G/G	C/C	C/T	G/G	G/G	T/T	A/A	C/T	A/A	A/A	T/T
PL031-MP	D3	1	0	0	1	1	G/G	G/G	G/G	G/G	C/C	T/C	G/G	C/C	G/G	G/G	A/T	T/T	C/C	T/T	C/C	C/C	G/G	T/T	G/G	C/C	C/T	C/C	T/T	T/C		C/C	C/C	C/C	C/C	A/A	C/C	C/C	G/G	C/C	T/T	G/G	G/A	T/T	G/G	C/C	A/G	A/A	C/C
PL032-MP	D3	1	0	0	1	0	G/G	G/G	G/G	G/G	C/C	C/C	G/C	C/C	G/G	G/G	A/T	T/T	C/C	T/T	C/C	C/C	G/G	T/T	G/G	C/T	C/C	T/C	T/T	C/C	G/G	C/C	C/C	C/C	C/C	A/T	C/C	T/T	G/G	C/C	C/T	G/G	G/G	T/T	A/G	C/C	A/A	A/G	T/C
PL033-MP	PL	5	1	1	0	0	G/G	G/G	G/G	G/G	C/C	T/C	G/G	C/C	G/G	G/G	A/A	T/T	C/C	T/T	C/C	C/C	G/G	T/T	G/G	C/C	C/C	C/C	T/T	T/T	G/A	C/C	C/C	C/C	C/C	A/A	C/C	C/C	G/G	C/C		G/G	G/A	T/T	A/G	C/C	A/A	A/G	T/C
PL034-MP	PL	2	1	1	0	0	G/G	G/G	G/G	G/G	C/C	T/C	G/C	C/C	G/A	G/G	A/A	T/T	C/C	T/T	C/C	C/C	G/G	T/T	G/G	C/C	C/C	C/C	T/C	T/C	G/A	C/C	C/C	C/C	C/T	A/A	C/C	C/C	G/G	C/C	C/C	G/G	G/A	T/A	G/G	C/C	A/A	G/G	C/C
PL035-MP	PL	1	0	0	0	0	G/G	G/G	G/G	G/G	C/C	T/C	G/G	C/C	G/A	G/A	T/T	T/T	C/C	T/T	C/C	C/C	G/G	T/T	G/G	C/C	C/C	T/T	T/T	T/C	G/A	C/C	C/C	C/C	C/C	A/A	C/C	C/C	G/G	C/C	C/C	G/G	G/G	T/A	A/G	C/C	A/A	A/A	T/T
PL036-MP	PL	2	1	1	1	0	G/G	G/G	G/G	G/G	C/C	C/C	C/C	C/C	G/G	G/G	A/A	T/T	C/C	T/T	C/C	C/T	G/G	T/T	G/G	C/C	C/C	T/C	T/T	T/T		C/C	C/T	C/C	C/C	A/A	C/C	C/C	G/G	C/C	C/T	G/G	G/G	T/T	A/A	C/T	A/A	A/A	T/C
PL037-MP	PL	2	1	1	0	0	G/G	G/G	G/G	G/G	C/C	C/C	C/C	C/C	G/G	G/G	A/T	T/T	C/C	T/T	C/C	C/T	G/G	T/T	G/G	C/C	C/C	T/C	T/T	T/T	G/G	C/C	C/C	C/C	C/T	A/A	C/C	C/C	G/G	C/C	C/C	G/G	G/G	T/T	A/A	C/T	A/A	A/A	T/T
PL038-MP	PL	4	1	1	0	0	G/G	G/G	G/G	G/G	C/C			C/C	G/G	G/G	A/T	T/T	C/C	T/C	C/T	C/C	G/G	T/T		C/C	C/C	T/T	T/C	T/T	G/A	C/C	C/C	C/C	C/C	A/A	C/C	C/C	G/G	C/C		G/G	G/G	T/T	A/A	C/C	A/A	A/G	C/C
PL039-MP	PL	2	1	1	0	0	G/G		G/G	G/G	C/C			C/C	G/G	G/G	A/T	T/T	C/C	T/T	C/C	C/C	G/G	T/T	G/G	C/C	C/C	T/T			G/A	C/C	C/C	C/C	C/T	A/A	C/C	C/C	G/G	C/C		G/G	G/G	T/T	A/A	C/T	A/A	A/A	T/T
PL040-MP	PL	1	0	0	0	0	G/G	G/G	G/G	G/G	C/C	C/C	G/C	C/C	G/G	G/G	A/T	T/T	C/C	T/T	C/C	C/C	G/G	T/T	G/G	C/C	C/C	T/C	T/T	T/T	A/A	C/C	C/C	C/C	C/C	A/A	C/C	C/C	G/G	C/C	C/C	G/G	G/G	T/T	A/A	C/T	A/A	A/A	T/T
PL041-MP	PL	1	0	0	0	0	G/G	G/G	G/A	G/G	C/C			C/C	G/G	G/G	A/T	T/T	C/C	T/T	C/C	C/C	G/G	T/T	G/G	C/C	C/C	T/C	T/C	T/T	G/G	C/C	C/C	C/C	C/C	A/A	C/C	C/C	G/G	C/C	C/T	G/G	G/A	T/T	A/G	C/C	A/A	A/G	T/C
PL042-MP	PL	4	1	1	0	0	G/G	G/G	G/G	G/G	C/C			C/C	G/G	G/G	A/T	T/T	C/C	T/C	C/C	C/T	G/G	T/T	G/G	C/C	C/C	T/T		T/C	A/A	C/C	C/C	C/C	C/T	A/A	C/C	C/C	G/G	C/C	C/T	G/G	G/A	T/T	A/G	C/C	A/A	A/A	T/T
PL043-MP	PL	3	1	1	0	0	G/G	G/G	G/G	G/G	C/C	T/T	G/G	C/C	G/G	G/G	A/A	T/T	C/C	T/T	C/C	C/C	G/G	T/T	G/G	C/C	C/C	T/C	T/T	T/T	G/A	C/C	C/C	C/C	C/C	A/A	C/C	C/C	G/G	C/C	C/C	G/G	G/G	T/T	A/A	C/T	A/A	A/A	T/T
PL044-MP	PL	3	1	1	0	0	G/G	G/G	G/G	G/G	C/T	C/C	G/G	C/C	G/G	G/A	A/A	T/T	C/C	T/T	C/C	C/T	G/G	T/T	G/G	C/C	C/C	C/C	T/C	T/C	G/A	C/C	C/C	C/C	C/C	A/A	C/C	C/C	G/G	C/C	C/C	G/G	G/G	T/T	A/A	C/C	A/A	A/G	C/C
PL045-MP	PL	5	1	1	0	0	G/G		G/G	G/G	C/T	T/C	G/G	C/C	G/G	G/G	A/A	T/T	C/C	T/T	C/C	C/T	G/G	T/T	G/G	C/C	C/C	T/T			A/A	C/C	C/C	C/C	T/T	A/T	C/C		G/G	C/C		G/G	G/G	T/T	A/A	C/C	A/A	A/G	T/C
PL046-MP	PL	2	1	1	0	0	G/G	G/G	G/G	G/G	C/C	T/T	G/G	C/C	G/G	G/A	A/T	T/T	C/C	T/T	C/C	C/T	G/G	T/T	G/G	C/C	C/C	T/C	T/C	T/C	G/A	C/C	C/C	C/C	C/C	A/A	C/C	C/T	G/G	C/C	C/C	G/G	G/G	T/A	A/G	C/C	A/A	A/A	T/T
PL047-MP	PL	1	0	0	0	0	G/G	G/G	G/G	G/G	C/C	C/C	G/C	C/C	G/G	G/G	A/T	T/T	C/C	T/C	C/C	C/T	G/G	T/T	G/G	C/C	C/C	T/C	T/T	C/C		C/C	C/C	C/C	C/C	A/A	C/C	C/C	G/G	C/C	C/C	G/G	G/A	T/T	A/G	C/T	A/A	A/A	T/T
PL048-MP	PL	1	0	0	0	0	G/G	G/G	G/G	G/G	C/C	C/C	C/C	C/C	G/G	G/G	A/A	T/T	C/C	T/C	C/C	C/C	G/G	T/T	G/G	C/C	C/C	C/C	T/C	T/T	G/A	C/C	C/C	C/C	C/T	A/A	C/C	C/C	G/G	C/C	C/C	G/G	G/G	T/T	A/A	C/C	A/A	A/G	T/C
PL051-MP	PL	1	0	0	0	0	G/G	G/G	G/G	G/G	C/C	T/C	G/G	C/C	G/G	G/A	A/T	T/T	C/C	T/C	C/C	C/T	G/G	T/T	G/G	C/C	C/C	T/T	T/T	T/C	G/A	C/C	C/C	C/C	C/C	A/A	C/C	C/C	G/G	C/C		G/G	G/G	T/T	A/A	C/T	A/A	A/G	T/C
PL052-MP	D3	2	1	1	1	0	G/G	G/G	G/G	G/A	C/C	T/T	G/G	C/C	G/G	G/G	T/T	T/T	C/C	T/T	C/C	C/T	G/G	T/T	G/G	C/C	C/C	C/C	T/C	T/T	A/A	C/C	C/C	C/C	C/C	A/A	C/C	C/C	G/G	C/C	C/T	G/G	G/G	T/T	A/G	C/C	A/G	A/A	C/C
PL053-MP	PL	1	0	0	0	0	G/G	G/G	G/G	G/G	C/C	C/C	G/G	C/C	G/G	G/G	A/A	T/T	C/C	T/T	C/C	C/C	G/G	T/T	G/G	C/C	C/C	T/C	T/C	T/T	G/A	C/C	C/C	C/C	C/C	A/A	C/C	C/C	G/G	C/C	C/C	G/G	G/G	T/T	A/A	C/T	A/A	A/G	C/C
PL054-MP	D3	1	0	0	0	0	G/G	G/G	G/G	G/G	C/T	C/C	G/G	C/C	G/G	G/G	A/A	T/T	C/C	T/T	C/T	C/C	G/G	T/T	G/G	C/C	C/C	T/C	T/T	T/T		C/C	C/T	C/C	C/C	A/A	C/C	C/T	G/T	C/C	T/T	G/G	G/G	T/T	A/A	C/C	A/A	A/A	T/T
PL055-MP	D3	2	1	1	0	0	G/G	G/G	G/G	G/G	C/C	T/T	G/G	C/C	G/G	G/G	A/A	T/T	C/C	T/T	C/C	C/C	G/A	T/T	G/G	C/C	C/C	T/C	T/T	T/T	A/A	C/C	C/T	C/C	C/C	A/A	C/T	C/T	G/G	C/C	C/T	G/G	G/G	T/T	A/G	C/C	A/A	A/A	T/C
PL056-MP	PL	3	1	1	0	0	G/G	G/G	G/G	G/G	C/C	T/T	G/G	C/C	G/G	G/G	A/T	T/T	C/C	T/T	C/C	C/C	G/G	T/T	G/G	C/C	C/C	T/T	T/T	T/T	G/A	C/C		C/C	C/C	A/T	C/C	C/C	G/G	C/C	T/T	G/G	G/G	T/T	A/A	C/C	A/A	A/A	T/T
PL057-MP	D3	1	0	0	0	1	G/G	G/G	G/G	G/G	C/C	C/C	G/G	C/C	G/G	G/G	T/T	T/T	C/C	T/T	C/C	C/C	G/A	T/T	G/A	C/C	C/C	C/C	T/T	T/C	G/A	C/T	C/C	C/C	C/C	A/A	C/C	C/T	G/G	C/T	C/C	G/G	G/A	T/T	A/G	C/T	A/A	A/A	T/C
PL058-MP	D3	1	0	0	0	0	G/A	G/G	G/G	G/G	C/C	C/C	G/G	C/C	G/G	G/G	A/T	T/T	C/C	T/T	C/C	C/C	G/G	T/T	G/G	C/C	C/T	C/C	T/T	T/C	A/A	C/C	C/C	C/C	C/C	A/A	C/C	C/C	G/G	C/C	C/T	G/G	G/G	T/T	A/G	C/C	A/A	A/G	C/C
PL059-MP	PL	4	1	1	0	0	G/G		G/G	G/G	C/T	T/C	G/G	C/C	G/G	G/A	A/A	T/T	C/C	T/T	C/C	C/T	G/G	T/T	G/G	C/C	C/C	T/T	T/C	T/T		C/C	C/C	C/C	T/T	A/T	C/C	C/C	G/G	C/C	C/C	G/G	G/G	T/T	A/A	C/T	A/A	A/A	T/T
PL060-MP	PL	1	0	0	0	0	G/G	G/G	G/G	G/G	C/C	C/C	G/G	C/C	G/G	G/G	A/T	T/T	C/C	T/T	C/C	C/T	G/G	T/T	G/A	C/C	C/C	T/C	T/C	C/C	A/A	C/C	C/T	C/C	C/C	A/T	C/C	C/C	G/G	C/C	C/C	G/G	G/G	T/T	A/A	C/C	A/A	A/A	T/C
PL061-MP	PL	2	1	1	0	0	G/G	G/G	G/G	G/G	C/C	C/C	G/C	C/C	G/G	G/G	A/T	T/T	C/C	T/T	C/C	C/C	G/G	T/T	G/G	C/C	C/T	C/C	T/C	C/C	G/A	C/C	C/C	C/C	C/C	A/A	C/C	C/C	G/G	C/C	C/C	G/G	G/G	T/T	A/A	T/T	A/A	A/A	T/C
PL062-MP	D3	3	1	1	1	0	G/G	G/G	G/G	G/G	C/C	C/C	G/G	C/C	G/G	G/G	A/T	T/T	C/C	T/T	C/C	C/C	G/G	T/T	G/G	C/C	C/T	T/T	T/T	T/T	A/A	C/C	C/C	C/C	C/C	A/A	C/C	C/C	G/G	C/C	C/C	G/G	G/A	T/T	A/G	C/C	A/A	A/G	C/C
PL080-MP	PL	4	1	1	0	0	G/A	G/G	G/G	G/G	C/C	T/T	G/G	C/C	G/G	G/G	A/T	T/T	C/C	T/T	C/C	C/C	G/G	T/T	G/G	C/C	C/C	T/C		T/T	A/A	C/C	C/C	C/C	C/C	A/A	C/C	C/C	G/G	C/C	C/C	G/G	G/G	T/A	A/G		A/A	A/A	T/T
PL081-MP	PL	1	0	0	0	0	G/A	G/G	G/G	G/G	C/C	T/T	G/G	C/C	G/G	G/G	A/T	T/T	C/C	T/T	C/C	C/C	G/G	T/T	G/G	C/C	C/C	T/C	T/C	T/T	A/A	C/C	C/C	C/C	C/C	A/A	C/C	C/C	G/G	C/C	C/T	G/G	G/G	T/T	A/A	C/T	A/A	A/A	T/C
PL082-MP	PL	1	0	0	0	0	G/G	G/G	G/G	G/G	C/C	T/T	G/G	C/C	G/G	G/G	T/T	T/T	C/C	T/C	C/C	C/T	G/G	T/T	G/G	C/C	C/T	T/C	C/C	C/C	G/A	C/C	C/C	C/C	T/T	A/A	C/C	C/C	G/G	C/C	C/C	G/G	G/A	T/T	A/G	C/C	A/A	A/A	T/C
PL083-MP	PL	4	1	1	1	0	G/G	G/G	G/G	G/G	C/C	T/T	G/G	C/C	G/G	G/G	A/A	T/T	C/C	T/T	C/C	T/T	G/G	T/T	G/G	C/C	C/C	T/C	T/T	T/T	G/A	C/C	C/C	C/C	C/T	A/A	C/C	C/C	G/G	C/C	C/C	G/G	G/G	T/T	A/A	C/C	A/A	A/G	T/C
PL084-MP	PL	1	0	1	0	0	G/G	G/G	G/G	G/G	C/T	C/C	G/C	C/C	G/G	G/G	T/T	T/T	C/C	T/T	C/C	C/T	G/G	T/T	G/G	C/C	C/T	T/T	T/C	T/T	G/A	C/C	C/C	C/C	T/T	A/T	C/C	C/C	G/G	C/C		G/G	G/A	T/T	A/G	C/T	A/A	A/A	T/C
PL085-MP	PL	1	0	0	0	0	G/G	G/G	G/G	G/G	C/C	T/C	G/G	C/C	G/G	G/G	A/A	T/T	C/C	T/C	C/T	C/C	G/G	T/T	G/G	C/C	C/T	T/C	T/T	T/C	G/A	C/C		C/C	C/T	A/T	C/C	C/C	G/G	C/C	C/C	G/G	G/G	T/T	A/A	C/C	A/A	A/A	T/T
PL086-MP	PL	1	0	1	0	0	G/G	G/G	G/G	G/G	C/C	T/T	G/G	C/C	G/G	G/G	A/T	T/T	C/C	T/T	C/C	C/T	G/G	T/T	G/G	C/C	C/C	T/T	T/T	T/T	A/A	C/C		C/C	C/C	A/A	C/C	C/C	G/G	C/C	C/C	G/G	G/G	T/A	A/G	C/T	A/A	A/A	T/T
PL087-MP	PL	1	0	0	0	0	G/G	G/G	G/G	G/G	C/C	T/C	G/C	C/C	G/G	G/G	A/T	T/T	C/C	T/T	C/C	C/C	G/G	T/T	G/G	C/C	C/C	T/T	T/T	T/C	G/G	C/C	C/C	C/C	C/C	A/T	C/C	C/C	G/G	C/C	C/T	G/G	G/G	T/T	A/A	C/C	A/A	A/A	T/T
PL088-MP	PL	1	0	0	0	0	G/G	G/G	G/G	G/G	C/C	C/C	G/G	C/C	G/G	G/A	A/A	T/T	C/C	T/C	C/T	C/C	G/G	T/T	G/G	C/C	C/C	T/T	T/T	C/C	G/G	C/C	C/C	C/C	C/C	A/T	C/C	C/C	G/G	C/C	C/T	G/G	G/G	T/T	A/A	C/C	A/A	A/A	T/T
PL089-MP	PL	2	1	1	0	0	G/G	G/G	G/G	G/G	C/C	T/C	G/G	C/C	G/G	G/G	A/T	T/T	C/C	T/T	C/C	C/T	G/G	T/T	G/G	C/C	C/C	C/C	T/T	T/T	A/A	C/C	C/C	C/C	C/T	A/T	C/C	C/C	G/G	C/C	C/T	G/G	G/G	T/T	A/A	C/T	A/A	A/A	T/T
PL090-MP	PL	2	1	1	1	0	G/G	G/G	G/G	G/G	C/C	T/T	G/G	C/C	G/A	G/G	T/T	T/T	C/C	T/C	C/T	C/C	G/G	T/T	G/G	C/C	C/C	T/C	T/C	T/T	G/A	C/C	C/C	C/C	C/C	A/T	C/C	C/C	G/G	C/C	C/C	G/G	G/G	T/T	A/A	C/T	A/A	A/G	T/C
PL091-MP	PL	3	1	1	0	0	G/G	G/G	G/G	G/G	C/C	T/T	G/G	C/C	G/G	G/G	A/T	T/T	C/C	T/T	C/T	C/C	G/G	T/T	G/G	C/C	C/C	T/C	T/T	T/T	A/A	C/C	C/C	C/C	C/T	A/T	C/C	C/C	G/G	C/C	C/T	G/G	G/G	T/T	A/A	C/C	A/A	A/A	T/T
PL092-MP	PL	3	1	1	0	0	G/G	G/G	G/G	G/G	C/C	T/T	G/G	C/C	G/G	G/G	A/T	T/T	C/C	T/C	C/T	C/C	G/G	T/T	G/G	C/C	C/C	C/C	T/T	T/C	A/A	C/C	C/C	C/C	C/T	A/A	C/C	C/C	G/G	C/C	C/T	G/G	G/G	T/T	A/A	C/C	A/A	A/A	T/C
PL093-MP	PL	3	1	1	0	0	G/G	G/G	G/G	G/G	C/T	C/C	G/G	C/C	G/G	G/A	T/T	T/T	C/C	T/T	C/C	C/C	G/G	T/T			C/C	C/C		T/C	G/A	C/C	C/C	C/C	C/C	A/T	C/C	C/C	G/G	C/C	C/T	G/G	G/A	T/T	A/G	C/C	A/A	A/G	T/C
PL094-MP	PL	1	0	0	0	0	G/G	G/G	G/G	G/G	C/C	C/C	G/C	C/C	G/G	G/A	A/T	T/T	C/C	T/T	C/C	C/T	G/G	T/T	G/G	C/C	C/C	T/C	T/T	C/C	G/A	C/C	C/C	C/C	C/T	A/T	C/C	C/C	G/G	C/C	C/C	G/G	G/G	T/T	A/A	C/C	A/A	A/G	T/C
PL095-MP	PL	4	1	1	0	1	G/G	G/G	G/G	G/G	C/C	T/C	G/G	C/C	G/G	G/G	A/T	T/T	C/C	T/T	C/C	C/T	G/G	T/T	G/G	C/C	C/C	T/C	T/T	T/T	G/A	C/C	C/C	C/C	C/C	A/T	C/C	C/C	G/G	C/C	C/T	G/G	G/G	T/T	A/A	C/T	A/A	A/A	T/C
PL099-MP	PL	5	1	1	0	0	G/G	G/G	G/G	G/G	C/C	T/T	G/G	C/C	G/G	G/G	A/T	T/T	C/C	T/T	C/C	C/C	G/G	T/T	G/G	C/C	C/C	T/T	T/T	C/C	A/A	C/C	C/C	C/C	C/T	A/A	C/C	C/C	G/G	C/C	C/C	G/G	G/G	T/A	A/G	C/T	A/A	A/A	T/T
PL102-MP	PL	2	1	1	0	0	G/G	G/G	G/G	G/G	C/C	T/T	G/G	C/C	G/G	G/G	A/T	T/T	C/C	T/T	C/C	C/T	G/G	T/T	G/G	C/C	C/C	T/T	T/T	T/C	A/A	C/C	C/C	C/C	C/C	A/A	C/C	C/C		C/C	C/C	G/G	G/A	T/T	A/G	C/T	A/A	A/G	T/C
PL108-MP	PL	4	1	1	0	0	G/G	G/G	G/G	G/G	C/C	C/C	C/C	C/C	G/G	G/A	A/A	T/T	C/C	T/T	C/T	C/C	G/G	T/T	G/G	C/C	C/C	C/C	T/C	T/C	A/A	C/C	C/C	C/C	C/T	T/T	C/C	C/C	G/G	C/C	T/T	G/G	G/G	T/A	A/G	C/C	A/A	A/A	T/T
PL109-MP	PL	2	1	1	0	0	G/G	G/G	G/G	G/G	C/C	T/C	G/C	C/C	G/G	G/G	A/A	T/T	C/C	T/T	C/C	C/C	G/G	T/T	G/G	C/C	C/C	T/T	T/C	T/T	G/A	C/C	C/C	C/C	C/C	A/A	C/C	C/C	G/G	C/C	C/C	G/G	G/G	T/T	A/A	C/C	A/A	A/A	T/C
PL110-MP	PL	2	1	1	0	0	G/G	G/G	G/G	G/G	C/C	T/T	G/G	C/C	G/G	G/G	A/T	T/T	C/C	T/T	C/C	C/T	G/G	T/T	G/G	C/C	C/C	T/C		T/C	A/A	C/C	C/C	C/C	C/C	A/A	C/C	C/C	G/G	C/C	C/C	G/G	G/G	T/A	A/G	C/C	A/A	A/A	T/T
PL111-MP	PL	5	1	1	0	0	G/G	G/G	G/G	G/G	C/C	T/C	G/C	C/C	G/G	G/G	A/T	T/T	C/C	T/C	C/C	C/C	G/G	T/T	G/G	C/C	C/T	T/C	T/T	T/T	G/A	C/C	C/C	C/C	C/C	A/A	C/C	C/C	G/G	C/C	C/T	G/G	G/G	T/A	A/G	C/C	A/A	A/A	T/C
PL112-MP	PL	1	0	0	0	0	G/G	G/G	G/G	G/G	C/C	C/C	C/C	C/C	G/G	G/G	A/A	T/T	C/C	T/C	C/C	C/C	G/G	T/T	G/G	C/C	C/T	T/T	T/C	T/T	G/A	C/C	C/C	C/C	C/C	A/A	C/C	C/C	G/G	C/C	C/T	G/G	G/A	T/A	G/G	C/C	A/A	A/G	T/C
PL113-MP	PL	1	0	1	0	0	G/G		G/G	G/G	C/C	T/C	G/C	C/C	G/G	G/G	A/A	T/T	C/C	T/T	C/C	C/C	G/G	T/T		C/C	C/C	T/T	T/T		G/A	C/C	C/C	C/C	C/C	A/T	C/C	C/C		C/C	C/C	G/G	G/G	T/T	A/A	C/C	A/A	A/A	T/C
PL114-MP	PL	1	0	0	0	0	G/G	G/G	G/G	G/G	C/C	C/C	G/C	C/C	G/G	G/G	A/T	T/T	C/C	T/T	C/C	C/C	G/G	T/T	G/G	C/C	C/T	T/C	T/C	T/C	A/A	C/C	C/C	C/C	C/C	A/A	C/C	C/C	G/G	C/C	C/C	G/G	G/G	T/A	A/G	C/T	A/A	A/G	C/C
PL115-MP	PL	4	1	1	1	0	G/G	G/G	G/G	G/G	C/C	T/C	G/C	C/C	G/G	G/G	A/A	T/T	C/C	T/T	C/T	C/C	G/G	T/T	G/G	C/C	C/C	T/T			A/A	C/C	C/C	C/C	C/C	A/T	C/C	C/C	G/G	C/C	C/T	G/G	G/G	T/A	A/G	C/T	A/A	A/A	T/T
PL116-MP	PL	3	1	1	0	0	G/G	G/G	G/G	G/G	C/C	C/C	G/G	C/C	G/G	G/A	A/A	T/T	C/C	T/T	C/C	T/T	G/G	T/T	G/G	C/C	C/C	T/C	T/T	T/T	A/A	C/C	C/C	C/C	C/T	A/T	C/C	C/C	G/G	C/C	C/C	G/G	G/G	T/T	A/A	C/C	A/A	G/G	C/C
PL117-MP	PL	4	1	1	0	0	G/G	G/A	G/G	G/G	C/C	C/C	G/G	C/C	G/G	G/G	A/T	T/T	C/C	T/C	C/T	C/C	G/G	T/T	G/G	C/C	C/C	T/C	T/C	T/T	G/G	C/C	C/T	C/C	C/C	A/A	C/C	C/C	G/T	C/C	C/T	G/G	G/G	T/A	A/G	C/C	A/A	A/A	T/T
PL118-MP	PL	4	1	1	0	0	G/G	G/G	G/G	G/G	C/C	T/C	G/G	C/C	G/G	G/G	T/T	T/T	C/C	T/T	C/C	C/T	G/G	T/T	G/G	C/C	C/C	T/C	T/T	T/C	A/A	C/C	C/C	C/C	C/C	A/A	C/C	C/C	G/G	C/C	C/C	G/G	G/G	T/T	A/A	C/C	A/A	A/A	T/C
PL119-MP	PL	5	1	1	0	0	G/G	G/G	G/G	G/G	C/C	T/T	G/G	C/C	G/G	G/G	A/T	T/T	C/C	T/T	C/C	C/C	G/G	T/T	G/G	C/C	C/C	C/C	T/C	C/C	G/A	C/C	C/C	C/C	C/C	A/A	C/C	C/C	G/G	C/C	C/T	G/G	G/G	T/T	A/A	C/T	A/A	A/A	T/T
PL120-MP	PL	5	1	1	0	0	G/G	G/G	G/G	G/G	C/C	T/C	G/C	C/C	G/G	G/G	A/T	T/T	C/C	T/C	C/C	C/T	G/G	T/T	G/G	C/C	C/C	T/T	T/T	C/C	A/A	C/C	C/C	C/C	C/C	A/T	C/C	C/C	G/G	C/C	C/T	G/G	A/A	T/T	G/G	C/T	A/A	A/G	T/C
PL121-MP	PL	3	1	1	0	0	G/G	G/G	G/G	G/G	C/C	T/C	G/C	C/C	G/G	G/G	A/A	T/T	C/C	T/C	C/C	C/C	G/G	T/T	G/G	C/C	C/C	T/T	T/T	T/C	A/A	C/C	C/C	C/C	C/C	A/A	C/C	C/C	G/G	C/C	C/C	G/G	G/A	T/T	A/G	C/C	A/A	A/G	T/C
PL122-MP	PL	4	1	1	0	0	G/G	G/G	G/G	G/G	C/C	C/C	G/G	C/C	G/G	G/G	A/T	T/T	C/C	T/T	C/C	C/C	G/G	T/T	G/G	C/C	C/T	T/C	C/C	T/C	G/G	C/C	C/C	C/C	C/C	A/T	C/C	C/C	G/G	C/C	C/C	G/G	G/G	T/T	A/A	C/C	A/A	A/G	C/C
PL123-MP	PL	2	1	1	0	0	G/G	G/G	G/G	G/G	C/C	T/T	G/G	C/C	G/G	G/G	A/T	T/T	C/C	T/T	C/C	C/T	G/G	T/T	G/G	C/C	C/C	T/C	T/T	T/T	A/A	C/C	C/C	C/C	C/C	A/A	C/C	C/C	G/G	C/C	C/C	G/G	G/G	T/A	A/G	C/C	A/A	A/G	T/C
PL124-MP	PL	1	0	0	0	0	G/G	G/G	G/G	G/G	C/C	C/C	G/C	C/C	G/G	G/G	A/A	T/T	C/C	T/C	C/T	C/C	G/G	T/T	G/G	C/C	C/C	T/C	T/T	T/T	G/A	C/C	C/C	C/C	C/C	A/T	C/C	C/C	G/G	C/C	C/T	G/G	G/G	T/T	A/A	C/T	A/A	A/A	T/T
PL125-MP	PL	4	1	1	0	0	G/G		G/G	G/G	C/C			C/C	G/A	G/A	T/T	T/T	C/C	T/T	C/C	C/T	G/G	T/T	G/G	C/C	C/C	T/T	T/T		G/A	C/C	C/C			A/A	C/C	C/C	G/G	C/C	C/C	G/G	G/G	T/A	A/G	C/C	A/A	A/G	T/C
PL127-MP	PL	1	0	0	0	0	G/G	G/G	G/G	G/G	C/C	T/C	G/G	C/C	G/G	G/G	A/A	T/T	C/C	T/T	C/C	C/C	G/G	T/T	G/G	C/C	C/C	T/T	T/T	T/C	G/A	C/C	C/C	C/C	C/C	A/T	C/C	C/C	G/G	C/C	C/T	G/G	G/G	T/A	A/G	C/C	A/A	A/A	T/T
PL128-MP	PL	1	0	0	0	0	G/G	G/G	G/G	G/G	C/C	T/C	G/G	C/C	G/G	G/G	A/A	T/T	C/C	T/C	C/C	C/C	G/A	T/T	G/G	C/C	C/C	T/C	T/T	T/C	G/A	C/C	C/C	C/C	C/C	A/T	C/C	C/C	G/G	C/C	C/C	G/G	G/G	T/A	A/G	C/C	A/A	A/A	C/C
PL129-MP	PL	1	0	0	0	0	G/G	G/G	G/G	G/G	C/C	T/C	G/C	C/C	G/G	G/G	T/T	T/T	C/C	T/T	C/C	C/C	G/G	T/T	G/G	C/C	C/T	T/C	T/C	T/C	G/G	C/C	C/C	C/C	C/C	A/A	C/C	C/C	G/G	C/C	C/C	G/G	G/G	T/T	A/A	C/C	A/A	A/A	T/C
PL130-MP	PL	4	1	1	0	0	G/G	G/G	G/G	G/G	C/T	T/T	G/G	C/C	G/G	G/A	T/T	T/T	C/T	T/T	C/C	C/C	G/G	T/T	G/G	C/C	C/T	T/C	T/C	T/C	G/G	C/C	C/C	C/C	C/C	A/A	C/C	C/C	G/G	C/C	C/T	G/G	G/G	T/T	A/A	C/C	A/A	A/A	T/C
PL131-MP	PL	3	1	1	0	0	G/G	G/G	G/G	G/G	C/T	T/T	G/G	C/C	G/G	G/G	A/T	T/T	C/C	T/T	C/C	C/C	G/G	T/T	G/G	C/C	C/C	T/T	T/C	T/C	A/A	C/C	C/C	C/C	C/C	A/T	C/C	C/C	G/G	C/C	C/C	G/G	G/G	T/T	A/A	C/C	A/A	A/A	T/T
PL132-MP	PL	1	0	0	0	0	G/G	G/G	G/G	G/G	C/C	T/C	G/G	C/C	G/G	G/A	A/T	T/T	C/C	T/T	C/C	C/T	G/G	T/T	G/G	C/C	C/T	C/C	T/C	T/T	A/A	C/C	C/C	C/C	C/T	A/T	C/C	C/T	G/G	C/C	C/C	G/G	G/G	T/A	A/G	C/C	A/A	A/A	T/T
PL133-MP	PL	4	1	1	1	0	G/G	G/G	G/G	G/G	C/T	T/C	G/C	C/C	G/G	G/G	A/A	T/T	C/C	T/T	C/C	C/C	G/G	T/T	G/G	C/C	C/C	T/C	T/C	T/C	G/G	C/C	C/C	C/C	C/C	A/A	C/C	C/C	G/G	C/C	C/T	G/G	G/A	T/A	G/G	C/C	A/A	A/A	T/T
PL134-MP	PL	1	0	0	0	0	G/G	G/G	G/G	G/G	C/C	T/C	G/C	C/C	G/G	G/G	A/T	T/T	C/C	T/T	C/C	C/C	G/G	T/T	G/G	C/C	C/C	T/C	T/C	T/T	G/A	C/C	C/C	C/C	C/C	A/A	C/C	C/C	G/G	C/C	C/C	G/G	G/G	T/A	A/G	C/T	A/A	A/A	T/T
PL135-MP	D3	2	1	1	1	0	G/G	G/G	G/G	G/G	C/C	T/C	G/C	C/C	G/G	G/G	T/T	T/T	C/C	T/T	C/C	C/C	G/G	T/T		C/C	C/C	T/C	T/T	T/T	G/A	C/C	C/T	C/C	C/C	A/A	C/C	C/C	G/T	C/C	C/T	G/G	G/G	T/T	A/A	C/C	A/A	A/A	T/T
PL137-MP	PL	5	1	1	0	0	G/G	G/G	G/G	G/G	C/C	C/C	G/C	C/C	G/G	G/G	A/A	T/T	C/C	T/C	C/C	C/C	G/A	T/T	G/G	C/C	C/C	T/C	T/T	T/T	G/A	C/C	C/C	C/C	C/C	T/T	C/C	C/C	G/G	C/C	C/T	G/G	G/G	T/A	A/G	C/C	A/A	A/A	T/C
PL138-MP	PL	2	1	1	0	0	G/G	G/G	G/G	G/G	C/C	T/C	G/G	C/C	G/G	G/G	A/T	T/T	C/C	T/T	C/C	C/C	G/G	T/T	G/G	C/C	C/C	T/C	T/T	T/C	A/A	C/C	C/C	C/C	C/C	T/T	C/C	C/C	G/G	C/C	C/C	G/G	G/G	T/A	A/G	C/C	A/A	A/A	T/T
PL139-MP	PL	3	1	1	0	0	G/G	G/G	G/G	G/G	C/C	C/C	G/G	C/C	G/G	G/G	A/T	T/T	C/C	T/C	C/C	C/C	G/G	T/T	G/G	C/C	C/C	T/C	T/T	T/T	A/A	C/C	C/C	C/C	C/C	A/T	C/C	C/C	G/G	C/C	C/C	G/G	G/G	T/A	A/G	C/C	A/A	A/A	T/T
PL140-MP	PL	1	0	0	0	1	G/G	G/G	G/G	G/G	C/C	T/C	G/C	C/C	G/G	G/G	A/A	T/T	C/C	T/T	C/C	C/T	G/G	T/T	G/G	C/C	C/C	T/C	T/C	T/C	G/A	C/C	C/C	C/C	C/C	A/A	C/C	C/C	G/G	C/C	C/T	G/G	G/G	T/A	A/G	C/C	A/A	A/G	T/C
PL141-MP	PL	5	1	1	0	0	G/G	G/G	G/G	G/G	C/C	T/C	G/C	C/C	G/G	G/G	A/A	T/T	C/C	T/T	C/C	C/C	G/G	T/T	G/G	C/C	C/C	T/C	T/C	T/C	G/A	C/C	C/C	C/C	C/C	A/A	C/C	C/C	G/G	C/C	C/T	G/G	G/G	T/A	A/G	C/T	A/A	A/G	T/C
PL142-MP	PL	5	1	1	0	0	G/G	G/G	G/G	G/G	C/C	C/C	G/G	C/C	G/G	G/G	A/T	T/T	C/C	T/C	C/C	C/C	G/G	T/T	G/G	C/C	C/T	T/T	T/C	T/T	G/A	C/C	C/C	C/C	C/C	A/A	C/C	C/C	G/G	C/C	C/C	G/G	G/A	T/T	A/G	C/C	A/A	A/G	C/C
PL143-MP	PL	4	1	1	0	0	G/G	G/G	G/G	G/G	C/C	C/C	G/C	C/C	G/G	G/G	A/A	T/T	C/C	T/T	C/C	T/T	G/G	T/T	G/G	C/C	C/C	T/C	T/T	T/C	G/A	C/C	C/C	C/C	C/C	A/A	C/C	C/C	G/G	C/C	T/T	G/G	G/G	T/T	A/A	C/C	A/A	A/A	T/T
PL144-MP	PL	1	0	0	0	0	G/G	G/G	G/G	G/G	C/C	C/C	C/C	C/C	G/G	G/G	A/A	T/T	C/C	T/T	C/C	C/C	G/G	T/T	G/G	C/C	C/C	T/C	T/C	T/C	G/A	C/C	C/C	C/C	C/C	A/A	C/C	C/C	G/G	C/C	C/T	G/G	G/G	T/T	A/A	C/C	A/A	A/A	T/T
PL145-MP	PL	4	1	1	0	0	G/G	G/G	G/G	G/G	C/C	T/T	G/G	C/C	G/G	G/G	T/T	T/T	C/C	T/C	C/C	C/C	G/G	T/T	G/G	C/C	C/C	T/C	T/T	T/C	A/A	C/C	C/C	C/C	C/C	A/A	C/C	C/C	G/G	C/C	C/C	G/G	G/G	T/T	A/A	C/C	A/A	A/G	T/C
PL146-MP	PL	4	1	1	0	0	G/G	G/G	G/G	G/G	C/C	C/C	G/G	C/C	G/G	G/G	A/A	T/T	C/C	T/T	C/C	T/T	G/G	T/T	G/G	C/C	C/C	T/C	T/C	T/T	G/A	C/C	C/C	C/C	C/C	A/A	C/C	C/C	G/G	C/C	C/C	G/G	A/A	T/T	G/G	C/C	A/A	A/A	C/C
PL147-MP	PL	3	1	1	0	0	G/G	G/G	G/G	G/G	C/C	T/C	G/G	C/C	G/G	G/G	T/T	T/T	C/C	T/T	C/C	C/C	G/G	T/T	G/G	C/C	C/C	C/C	C/C	T/T	G/A	C/C	C/C	C/C	C/T	A/A	C/C	C/C	G/G	C/C	C/T	G/G	G/G	T/T	A/A	C/C	A/A	A/A	T/T
PL148-MP	PL	5	1	1	1	0	G/G	G/G	G/G	G/G	C/C	C/C	G/C	C/C	G/A	G/G	A/A	T/T	C/C	T/T	C/C	C/C	G/G	T/T	G/G	C/C	C/C	C/C	T/T	T/C	A/A	C/C	C/C	C/C	C/C	A/A	C/C	C/C	G/G	C/C	C/C	G/G	G/A	T/T	A/G	C/T	A/A	A/A	T/T
PL149-MP	PL	1	0	0	0	0	G/G	G/G	G/G	G/G	C/C	T/T	G/G	C/C	G/G	G/G	A/A	T/T	C/C	T/T	C/C	C/C	G/G	T/T	G/G	C/C	C/C	T/T	T/T	T/T	G/A	C/C	C/C	C/C	C/C	A/T	C/C	C/C	G/G	C/C	C/T	G/G	G/G	T/T	A/A	C/C	A/A	A/A	T/C
PL150-MP	PL	1	0	0	0	0	G/G	G/G	G/A	G/G	C/C	C/C	G/G	C/C	G/G	G/G	A/A	T/T	C/C	T/C	C/C	C/T	G/G	T/T	G/G	C/C	C/C	T/T	T/T	T/T	G/G	C/C	C/C	C/C	C/T	T/T	C/C	C/C	G/G	C/C	C/T	G/G	G/G	T/T	A/A	C/T	A/A	A/A	T/T
PL151-MP	PL	2	1	1	0	0	G/G	G/G	G/G	G/G	C/C	T/T	G/G	C/C	G/G	G/G	A/T	T/T	C/C	T/T	C/C	C/C	G/G	T/T	G/G	C/C	C/C	C/C	T/C	T/T	G/A	C/C	C/C	C/C	C/T	A/A	C/C	C/C	G/G	C/C	C/T	G/G	G/G	T/T	A/A	C/T	A/A	A/A	T/T
PL152-MP	PL	1	0	0	0	0	G/G	G/G	G/G	G/G	C/C	T/T	G/G	C/C	G/G	G/G	A/A	T/T	C/C	T/T	C/T	C/C	G/G	T/T	G/G	C/C	C/C	T/T	T/T	T/C	A/A	C/C	C/C	C/C	C/C	A/T	C/C	C/C	G/G	C/C	C/T	G/G	G/G	T/T	A/A	C/T	A/A	A/G	T/C
PL153-MP	PL	4	1	1	0	0	G/G	G/G	G/G	G/G	C/C	T/T	G/G	C/C	G/G	G/G	T/T	T/T	C/C	T/T	C/C	C/C	G/G	T/T	G/G	C/C	C/C	T/T	T/T	T/C	G/G	C/C	C/C	C/C	C/C	A/T	C/C	C/C	G/G	C/C	T/T	G/G	G/G	T/T	A/A	C/C	A/A	A/A	T/T
PL154-MP	PL	2	1	1	0	1	G/G	G/G	G/G	G/G	C/C	T/C	G/C	C/C	G/A	G/G	A/A	T/T	C/C	T/T	C/C	C/T	G/G	T/T	G/G	C/C	C/C	C/C	T/C	T/T	G/G	C/C	C/C	C/C	C/C	A/A	C/C	C/C	G/G	C/C	C/T	G/G	G/G	T/T	A/A	C/T	A/A	A/A	T/T
PL156-MP	PL	1	0	0	0	0	G/G		G/G	G/G	C/T			C/C	G/G	G/G	A/T	T/T	C/C	T/T	C/C	C/C	G/G	T/T	G/G	C/C	C/C	T/C	T/T	T/T	G/A	C/C	C/C	C/C	C/C	A/A	C/C	C/C	G/G	C/C	C/C	G/G	G/A	T/T	A/G	C/C	A/A	A/G	T/C
PL157-MP	PL	5	1	1	0	0	G/G	G/G	G/G	G/G	C/C	T/C	G/G	C/C	G/G	G/G	A/A	T/T	C/C	T/T	C/C	C/T	G/G	T/T	G/G	C/C	C/C	T/T	T/T	T/T	A/A	C/C	C/C	C/C	C/T	A/A	C/C	C/C	G/G	C/C	C/C	G/G	G/G	T/T	A/A	C/C	A/A	A/A	T/T
PL158-MP	PL	4	1	1	0	0	G/G	G/G	G/G	G/G	C/T			C/C	G/G	G/G	A/T	T/T	C/C	T/C	C/C	C/T	G/G	T/T	G/G	C/C	C/C	T/C	T/C	T/C	G/A	C/C	C/C	C/C	C/C	A/A	C/C	C/C	G/G	C/C	C/C	G/G	G/G	T/A	A/G	C/C	A/A	G/G	C/C
PL159-MP	PL	1	0	0	0	0	G/G	G/G	G/G	G/G	C/C	T/C	G/C	C/C	G/G	G/G	A/A	T/T	C/C	T/T	C/C	C/C	G/G	T/T		C/C	C/C	T/C	T/T		G/G	C/C	C/C	C/C	C/C	A/T	C/C	C/C	G/G	C/C	C/C	G/G	G/G	T/T	A/A	T/T	A/A	A/G	T/C
PL160-MP	PL	2	1	1	1	0	G/G	G/G	G/G	G/G	C/C	T/T	G/G	C/C	G/G	G/G	A/A	T/T	C/C	T/T	C/C	C/C	G/G	T/T	G/G	C/C	C/C	T/T	T/T	T/C	A/A	C/C	C/C	C/C	C/C	A/A	C/C	C/C	G/G	C/C	C/T	G/G	A/A	T/T	G/G	C/C	A/A	A/G	T/C
PL161-MP	PL	1	0	0	0	0	G/G	G/G	G/A	G/G	C/C	T/C	G/G	C/C	G/G	G/G	A/A	T/T	C/C	T/C	C/C	C/T	G/G	T/T	G/G	C/C	C/C	T/C	T/T	T/T	G/A	C/C	C/C	C/C	C/C	A/T	C/C	C/C	G/G	C/C	C/T	G/G	G/G	T/T	A/A	C/C	A/A	A/A	T/C
PL162-MP	PL	1	0	0	0	0	G/G	G/G	G/G	G/G	C/C	C/C	G/G	C/C	G/G	G/G	A/T	T/T	C/C	T/C	C/C	C/C	G/G	T/T	G/G	C/C	C/C	T/C	C/C	T/T	G/A	C/C	C/C	C/C	C/C	A/T	C/C	C/C	G/G	C/C	C/T	G/G	G/G	T/T	A/A	C/C	A/A	A/A	T/C
PL163-MP	PL	1	0	0	0	0	G/G	G/G	G/G	G/G	C/C	T/T	G/G	C/C	G/G	G/G	A/T	T/T	C/C	T/T	C/C	C/C	G/G	T/T	G/G	C/C	C/C	T/T	T/T	T/C	A/A	C/C	C/C	C/C	C/T	A/A	C/C	C/T	G/G	C/C	C/T	G/G	G/G	T/A	A/G	C/C	A/A	A/A	T/T
PL164-MP	PL	3	1	1	0	0	G/G	G/G	G/G	G/G	C/C	T/T	G/G	C/C	G/G	G/G	A/A	T/T	C/C	T/T	C/C	C/C	G/G	T/T	G/G	C/C	C/C	T/C	T/T	T/C	A/A	C/C	C/C	C/C	C/C	A/A	C/C	C/C	G/G	C/C	C/T	G/G	G/G	T/T	A/A	C/C	A/A	A/A	T/T
PL179-MP	PL	1	0	0	0	0	G/G		G/G		C/T			C/C	G/G	G/G	A/T	T/T	C/C	T/T	C/C	C/C	G/G	T/T			C/C	T/C				C/C				A/A	C/C					G/G			A/G	C/C	A/A	A/G	T/C
PL181-MP	PL	1	0	0	0	0	G/G		G/G	G/G	C/C			C/C	G/G	G/G	A/A	T/T	C/C	T/T	C/C	C/T	G/G	T/T	G/G	C/C	C/C	T/T		T/T		C/C	C/C	C/C	C/T	A/A	C/C		G/G	C/C		G/G	G/G	T/T	A/A	C/C	A/A	A/A	T/T
PL182-MP	PL	1	0	0	0	0	G/G		G/G	G/G	C/T	C/C	G/C	C/C	G/G	G/G	A/T	T/T	C/C	T/C	C/C	C/T	G/G	T/T	G/G	C/C	C/C	T/C		T/T		C/C	C/C	C/C	C/C	A/A	C/C		G/G	C/C		G/G	G/G	T/A	A/G	C/C	A/A	G/G	C/C
PL184-MP	PL	1	0	0	0	0	G/G		G/G	G/G	C/C	T/T	G/G	C/C	G/G	G/G	A/A	T/T	C/C	T/T	C/C	C/C	G/G	T/T	G/G	C/C	C/C	T/T	T/T	T/C		C/C		C/C	C/C	A/A	C/C	C/C	G/G	C/C	C/T	G/G	A/A	T/T	G/G	C/C	A/A	A/G	T/C
PL185-MP	PL	1	0	0	1	1	G/G		G/A	G/G	C/C			C/C	G/G	G/G	A/A	T/T	C/C	T/C	C/C	C/T	G/G	T/T	G/G	C/C	C/C	T/C		T/C	G/A	C/C		C/C	C/C	A/T	C/C		G/G	C/C	C/T	G/G	G/G	T/T	A/A	C/C	A/A	A/A	T/C
PL186-MP	PL	1	0	0	0	0	G/G	G/G	G/G	G/G	C/C			C/C	G/G	G/G	A/T	T/T	C/C	T/C	C/C	C/C	G/G	T/T	G/G	C/C	C/C	C/C		T/T	G/A	C/C	C/C	C/C	C/C	A/T	C/C	C/C	G/G	C/C		G/G	G/G	T/T	A/A	C/C	A/A	A/A	T/C
PL187-MP	PL	1	0	0	0	0	G/G		G/G	G/G	C/C				G/G	G/G	A/T	T/T	C/C	T/T	C/C	C/C	G/G	T/T	G/G	C/C	C/C	T/T	T/T	T/C	A/A	C/C	C/C		C/T	A/A	C/C		G/G	C/C		G/G	G/G		A/G	C/C	A/A	A/A	T/T
PL223-MP	D3	1	0	0	0	0	G/G	G/G	G/G	G/G	C/C	T/C	G/G	C/C	G/G	G/G	A/T	T/T	C/C	T/T	C/T	C/C	G/G	T/T	G/G	C/C	C/C	T/C	T/T	C/C	G/A	C/C	C/T	C/C	C/C	A/A	C/C	C/C	G/G	C/C	C/T	G/G	G/G	T/T	A/G	C/C	A/A	A/A	T/T
PL225-MP	D3	1	0	0	1	1	G/A		G/G	G/G	C/C	T/C	G/C	C/C	G/G	G/G	A/A	T/T	C/C	T/T	C/C	C/C	G/G	T/T		C/C	C/C	C/C	T/T	T/T		C/C	C/C	C/C	C/C	A/A	C/C		G/G	C/C	C/T	G/G	G/G	T/T	G/G	C/T	A/G	A/A	C/C
PL226-MP	D3	1	0	0	1	0	G/G	G/G	G/G	G/G	C/C	C/C	G/C	C/C	G/G	G/G	T/T	T/T	C/C	T/T	C/C	C/C	G/G	T/T	G/G	C/T	C/C	T/T		T/C	G/A	C/C	C/T	C/C	C/C	A/A	C/C	C/T	G/G	C/C	C/T	G/G	A/A	T/T	A/G	C/C	A/A	A/A	C/C
PL227-MP	D3	1	0	0	1	0	G/G		G/G	G/G	C/C			C/C	G/G	G/G	A/T	T/T	C/C	T/T	C/C	C/C	G/G	T/T	G/G	C/C	C/C	T/T	T/T	T/C	G/G	C/C	C/T	C/C	C/C	A/A	C/C		G/G	C/C	T/T	G/G	G/G	T/T	A/G	C/C	A/G	A/A	T/C
PL228-MP	D3	3	1	1	1	0	G/G	G/G	G/G	G/G	C/C	T/T	G/G	C/C	G/G	G/G	A/T	T/T	C/C	T/T	C/C	C/C	G/A	T/T	G/G	C/C	C/C	T/C	T/T	T/C	A/A	C/C	C/C	C/C	C/T	A/A	C/C	C/T	G/G	C/C	T/T	G/G	G/G	T/A	A/G	C/C	A/A	A/A	T/T
PL229-MP	D3	1	0	0	0	0	G/G	G/G	G/G	G/A	C/C	C/C	G/G	C/C	G/G	G/G	T/T	T/T	C/C	T/T	C/C	C/C	G/G	T/T	G/A	C/C	C/C	C/C	T/T	T/T	A/A	C/C	C/C	C/C	C/C	A/A	C/C	C/C	G/G	C/C	C/T	G/G	G/G	T/A	A/G	C/C	A/A	A/A	T/C
PL230-MP	D3	1	0	0	0	0	G/G	G/G	G/G	G/G	C/C	C/C	G/G	C/C	G/G	G/G	T/T	T/T	C/C	T/T	C/C	C/C	G/G	T/T	G/G	C/C	C/T	C/C	T/T	C/C	A/A	C/C	C/C	C/C	C/C	A/A	C/C	C/C	G/G	C/C	C/T	G/G	G/A	T/T	G/G	C/C	A/G	A/G	C/C
PL231-MP	D3	1	0	0	1	0	G/G	G/G	G/G	G/A	T/T			C/C	G/G	G/G	T/T	T/T	C/C	T/T	C/T	C/C	G/G	T/T	G/G	C/C	C/C	T/C	T/T	T/C	G/G	C/T	C/C	C/C	C/C	A/A	C/C	C/T	G/G	C/C	C/T	G/G	G/G	T/T	A/A	C/T	A/A	A/A	T/C
PL232-MP	D3	2	1	1	1	0	G/G	G/G	G/G	G/A	C/C	T/C	G/G	C/C	G/A	G/G	T/T	T/T	C/C	T/T	C/C	C/C	G/G	T/T	G/G	C/C	C/C	T/T	T/T	T/T	G/A	C/C	C/T	C/C	C/C	A/A	C/C	C/C	G/T	C/C	C/T	G/G	G/A	T/T	G/G	C/C	A/A	A/G	T/C
PL233-MP	D3	3	1	1	0	0	G/G	G/G	G/G	G/G	C/T			C/C	G/G	G/G	T/T	T/T	C/C	T/T	C/C	C/T	G/G	T/T	G/G	C/C	C/C		T/T	T/C	G/A	C/C	C/T	C/C	C/C	A/A	C/C	C/T	G/G	C/T	C/C	G/G	G/G	T/T	A/A	C/C	A/A	A/A	T/T
PL261-MP	PL	1	0	0	0	0	G/G	G/G	G/G	G/G	C/C	T/C	G/G	C/C	G/G	G/G	A/T	T/T	C/C	T/T	C/C	C/C	G/G	T/T	G/G	C/C	C/C	T/C	T/C	T/T	A/A	C/C	C/C	C/C	C/C	A/A	C/C	C/C	G/G	C/C	C/C	G/G	G/G	T/T	A/A	C/C	A/A	A/A	T/C
PL262-MP	PL	1	0	0	0	0	G/G	G/G	G/G	G/G	C/C	T/C	G/G	C/C	G/G	G/G	A/T	T/T	C/C	T/T	C/C	C/T	G/G	T/T	G/G	C/C	C/C	T/T	T/T	C/C	G/G	C/C	C/C	C/C	C/T	A/T	C/C	C/C	G/G	C/C	C/C	G/G	G/G	T/A	A/G	C/T	A/A	A/A	T/T
PL263-MP	PL	1	0	0	0	0	G/G	G/G	G/G	G/G	C/C	T/C	G/C	C/C	G/G	G/A	A/T	T/T	C/C	T/T	C/C	C/C	G/G	T/T	G/G	C/C	C/C	T/C	T/T	T/T	A/A	C/C	C/C	C/C	C/C	A/A	C/C	C/C	G/G	C/C	C/T	G/G	G/G	T/T	A/G	T/T	A/A	A/A	T/T
PL264-MP	PL	3	1	1	0	0	G/G	G/G	G/G	G/G	C/C	T/C	G/C	C/C	G/G	G/A	T/T	T/T	C/C	T/T	C/C	C/T	G/G	T/T	G/G	C/C	C/T	T/C	T/T	T/C	A/A	C/C	C/C	C/C	C/C	A/A	C/C	C/C	G/G	C/C	C/T	G/G	G/G	T/T	A/G	C/T	A/A	A/A	T/C
PL265-MP	PL	3	1	1	0	0	G/G	G/G	G/G	G/G	C/C	T/C	G/G	C/C	G/G	G/A	A/T	T/T	C/C	T/T	C/T	C/C	G/G	T/T	G/G	C/C	C/C	T/C	T/T	T/C	G/A	C/C	C/C	C/C	C/C	A/T	C/C	C/C	G/G	C/C	T/T	G/G	G/G	T/T	A/A	C/C	A/A	A/A	T/T
PL284-MP	PL	1	0	0	0	0	G/G	G/G	G/G	G/G	C/C	T/C	G/C	C/C	G/G	G/G	A/T	T/T	C/C	T/T	C/C	C/C	G/G	T/T	G/G	C/C	C/C	T/C	T/T	T/T	G/G	C/C	C/C	C/C	C/T	A/A	C/C	C/C	G/G	C/C	C/C	G/G	G/G	T/T	A/A	C/C	A/A	A/A	T/T
PL285-MP	PL	2	1	1	0	0	G/G	G/G	G/G	G/G	C/C	T/T	G/G	C/C	G/A	G/G	A/T	T/T	C/C	T/T	C/T	C/T	G/G	T/T	G/G	C/C	C/T	T/T	T/T	T/T	A/A	C/C	C/C	C/C	C/C	A/T	C/C	C/C	G/G	C/C	C/T	G/G	G/G	T/T	A/A	C/T	A/A	A/G	T/C
PL286-MP	PL	1	0	1	0	0	G/G	G/G	G/G	G/G	C/C	T/C	G/G	C/C	G/G	G/G	T/T	T/T	C/C	T/T	C/C	T/T	G/G	T/T	G/G	C/C	C/T	T/C	T/C	T/T	A/A	C/C	C/C	C/C	C/C	T/T	C/C	C/C	G/G	C/C	C/C	G/G	G/G	T/T	A/A	C/C	A/A	A/A	C/C
PL287-MP	PL	2	1	1	0	0	G/G	G/G	G/G	G/G	C/C	T/T	G/G	C/C	G/G	G/G	A/T	T/T	C/C	T/T	C/C	C/C	G/G	T/T	G/G	C/C	C/C	T/C	T/C	T/T	G/G	C/C	C/C	C/C	C/C	A/A	C/C	C/C	G/G	C/C	C/C	G/G	G/G	T/T	A/A	C/C	A/A	A/A	T/T
[truncated: 154 more columns]

## Sheet: Inf.intensity_assoc
Infection class I. melis ~ SNP + population
snp	raw p-values	adjusted (FDR)
snp	raw	adjusted
G_322391_149	0.0562247	0.811493
G_385130_246	0.777194	0.947017
G_385130_247	0.839576	0.947017
G_621907_107	0.699404	0.947017
G_433236_258	0.785351	0.947017
G_209960_237	0.949514	0.981431
G_393751_426	0.845515	0.947017
G_393751_492	0.447295	0.893375
G_344793_1115	0.636759	0.932397
G_41358_42	0.455522	0.893375
G_303102_402	0.692674	0.947017
G_309599_211	0.619427	0.917947
G_155465_171	0.32158	0.893375
G_265198_105	0.843411	0.947017
G_329123_744	0.803625	0.947017
G_428810_55	0.409066	0.893375
G_222230_1003	0.914219	0.964654
G_369888_60	0.226361	0.893375
G_369888_93	0.790825	0.947017
G_369888_307	0.655503	0.932463
G_252388_426	0.294668	0.893375
G_271438_626	0.538777	0.917947
G_271438_627	0.92112	0.964654
G_433232_225	0.804941	0.947017
G_372070_273	0.722462	0.947017
G_221652_115	0.137419	0.893375
G_266965_261	0.533701	0.917947
G_410766_552	0.130738	0.893375
G_410766_569	0.368039	0.893375
G_410766_570	0.600471	0.917947
G_410766_624	0.216611	0.893375
G_461687_643	0.560222	0.917947
G_461687_699	0.220427	0.893375
G_589289_144	0.127654	0.893375
G_234776_254	0.59419	0.917947
G_234776_486	0.412056	0.893375
G_362654_2058	0.473181	0.893375
G_153958_145	0.808632	0.947017
G_153958_384	0.274946	0.893375
G_223488_1410	0.776174	0.947017
G_72382_149	0.0576124	0.811493
G_373125_426	0.890532	0.960837
G_373125_792	0.833479	0.947017
G_438995_351	0.065975	0.811493
G_281950_1015	0.400038	0.893375
G_281950_1710	0.167243	0.893375
G_526800_134	0.588257	0.917947
G_262882_163	0.426042	0.893375
G_262882_252	0.263451	0.893375
G_121540_174	0.526412	0.917947
G_121540_874	0.0525475	0.811493
G_152845_180	0.0463925	0.811493
G_152845_240	0.617042	0.917947
G_183332_963	0.244766	0.893375
G_100265_641	0.743726	0.947017
G_600228_243	0.507328	0.915042
G_260500_369	0.124595	0.893375
G_293928_105	0.404279	0.893375
G_203955_360	0.282699	0.893375
G_203955_702	0.286911	0.893375
G_374909_24	0.378743	0.893375
G_232236_534	0.355108	0.893375
G_232236_1065	0.226226	0.893375
G_231234_204	0.513316	0.915042
G_231234_351	0.0350911	0.811493
G_231234_1035	0.824137	0.947017
G_231234_2083	0.458733	0.893375
G_225441_354	0.0938231	0.893375
G_251818_120	0.78918	0.947017
G_142225_405	0.554384	0.917947
G_623775_504	0.414849	0.893375
G_240627_207	0.105692	0.893375
G_340268_193	0.00775163	0.476725
G_176851_1011	0.839227	0.947017
G_114449_398	0.479372	0.893375
G_271499_1357	0.170023	0.893375
G_239007_161	0.323806	0.893375
G_239007_528	0.271939	0.893375
G_244860_1665	0.989076	0.989076
G_138885_311	0.169766	0.893375
G_251880_684	0.430364	0.893375
G_251880_2079	0.151612	0.893375
G_622808_242	0.471379	0.893375
G_193618_387	0.473945	0.893375
G_417237_213	0.881689	0.959715
G_417237_294	0.234598	0.893375
G_194809_624	0.0370337	0.811493
G_194809_1116	0.350514	0.893375
G_373156_174	0.971057	0.987107
G_373156_509	0.429604	0.893375
G_397528_23	0.314372	0.893375
G_201987_732	0.30438	0.893375
G_201987_954	0.232921	0.893375
G_297458_264	0.607948	0.917947
G_199628_214	0.84719	0.947017
G_254919_291	0.659547	0.932463
G_201724_525	0.394885	0.893375
G_26438_387	0.00143325	0.176289
G_329556_606	0.462155	0.893375
G_242486_426	0.215591	0.893375
G_437039_207	0.727542	0.947017
G_278191_379	0.9792	0.987226
G_43500_219	0.569978	0.917947
G_43500_562	0.724797	0.947017
G_182044_141	0.584534	0.917947
G_306701_582	0.552543	0.917947
G_306701_957	0.968514	0.987107
G_343154_267	0.182393	0.893375
G_343154_386	0.062699	0.811493
G_343154_1452	0.847709	0.947017
G_343154_1475	0.898594	0.961105
G_343154_1558	0.648175	0.932463
G_260893_408	0.878593	0.959715
G_260893_945	0.854625	0.947017
G_198248_1498	0.84106	0.947017
G_428039_473	0.925441	0.964654
G_428039_659	0.215671	0.893375
G_428039_1406	0.446904	0.893375
G_128936_282	0.494792	0.908349
G_271698_251	0.37604	0.893375
G_341837_617	0.340781	0.893375
G_373029_222	0.26437	0.893375
G_187211_1709	0.446077	0.893375
>

## Sheet: I.melis_prevalence_assoc
Infection (presence/absence) I. melis ~ SNP + population
genetic model	codominant		dominant		recessive		overdominant		log-additive
p values	raw	Adjusted	raw	Adjusted	raw	Adjusted	raw	Adjusted	raw	Adjusted
snp
G_100265_641	0.49486	0.869196	0.675741	0.890708	0.39221	0.750608	0.356128	0.934298	0.98993	0.98993
G_114449_398	0.881589	0.963701	0.890318	0.950244	0.681419	0.852279	0.694564	0.989506	0.933948	0.978003
G_121540_174	0.167886	0.61851	0.73022	0.890708	0.0589306	0.506807	0.756603	0.989506	0.395143	0.843479
G_121540_874	0.0324274	0.617065	0.00901118	0.622361	0.313004	0.728301	0.0366357	0.608446	0.0132918	0.609694
G_128936_282	0.82209	0.940303	0.653584	0.890708	0.791108	0.926061	0.531734	0.967051	0.85455	0.952571
G_138885_311	0.138298	0.617065	0.265141	0.735767	0.0538829	0.506807	0.962774	0.989506	0.094946	0.616283
G_142225_405	0.518609	0.869196	0.285992	0.755837	0.485203	0.815604	0.496843	0.967051	0.2527	0.715998
G_152845_180	0.129296	0.617065	0.89913	0.950509	0.0455916	0.506807	0.648928	0.989506	0.541305	0.858477
G_152845_240	0.101173	0.617065	0.352776	0.818375	0.0355987	0.506807	0.394616	0.952226	0.0591907	0.616283
G_153958_145	0.935906	0.965727
G_153958_384	0.127062	0.617065	0.277188	0.750437	0.173924	0.719233	0.0429958	0.608446	0.869455	0.952571
G_155465_171	0.0879581	0.617065	0.0567666	0.622361	0.0893975	0.583713	0.592653	0.989506	0.0274637	0.609694
G_176851_1011	0.617036	0.885339
G_182044_141	0.586531	0.869196	0.936844	0.971866	0.314915	0.728301	0.784775	0.989506	0.917765	0.978003
G_183332_963	0.14047	0.617065	0.114738	0.622361	0.317439	0.728301	0.0812819	0.644449	0.171387	0.664773
G_187211_1709	0.502345	0.869196	0.494905	0.878648	0.469875	0.81494	0.280521	0.86903	0.814813	0.952571
G_193618_387	0.289051	0.789521	0.500359	0.878648	0.115601	0.61285	0.790499	0.989506	0.231952	0.715998
G_194809_624	0.248077	0.744231	0.134564	0.622361	0.313437	0.728301	0.190943	0.847787	0.11181	0.616283
G_194809_1116	0.551926	0.869196	0.410082	0.843644	0.365097	0.728301	0.684668	0.989506	0.303553	0.732487
G_198248_1498	0.875939	0.963701	0.61256	0.890708	0.94445	0.972608	0.656509	0.989506	0.689684	0.922349
G_199628_214	0.419396	0.854038	0.840998	0.942937	0.187908	0.719233	0.989381	0.989506	0.689346	0.922349
G_201724_525	0.0774181	0.617065	0.260512	0.735767	0.0274751	0.506807	0.859119	0.989506	0.097628	0.616283
G_201987_732	0.181027	0.61851	0.0694352	0.622361	0.955083	0.972608	0.0778995	0.644449	0.12906	0.616283
G_201987_954	0.304101	0.789521	0.206461	0.661587	0.683359	0.852279	0.123822	0.763569	0.41309	0.858477
G_203955_360	0.81722	0.940303	0.589871	0.890708	0.623643	0.852279	0.870212	0.989506	0.525438	0.858477
G_203955_702	0.339792	0.803738	0.681661	0.890708	0.21195	0.728301	0.272987	0.86903	0.82679	0.952571
G_209960_237	0.466533	0.869196
G_221652_115	0.357088	0.813367	0.154081	0.633443	0.83429	0.926339	0.166231	0.838712	0.192762	0.668644
G_222230_1003	0.985794	0.985794	0.977593	0.98648	0.878612	0.937749	0.895967	0.989506	0.952396	0.984648
G_223488_1410	0.724646	0.908925	0.709745	0.890708	0.441676	0.791624	0.883902	0.989506	0.584246	0.895955
G_225441_354	0.0941083	0.617065	0.120557	0.622361	0.0615324	0.506807	0.618163	0.989506	0.039843	0.616283
G_231234_204	0.0936769	0.617065	0.189425	0.661587	0.0639216	0.506807	0.370352	0.934298	0.102515	0.616283
G_231234_351	0.327362	0.789521	0.254694	0.735767	0.655424	0.852279	0.144888	0.80413	0.45206	0.858477
G_231234_1035	0.780394	0.931926
G_231234_2083	0.0536679	0.617065	0.202789	0.661587	0.0214304	0.506807	0.839391	0.989506	0.0610158	0.616283
G_232236_534	0.705048	0.908925	0.403712	0.843644	0.799201	0.926061	0.49023	0.967051	0.462727	0.858477
G_232236_1065	0.110679	0.617065	0.117673	0.622361	0.405635	0.763144	0.0393684	0.608446	0.378032	0.842883
G_234776_254	0.539495	0.869196
G_234776_486	0.366357	0.819307	0.32574	0.803491	0.205027	0.728301	0.809924	0.989506	0.185657	0.664773
G_239007_161	0.0517517	0.617065	0.0501926	0.622361	0.244107	0.728301	0.0152209	0.608446	0.42878	0.858477
G_239007_528	0.214322	0.675938
G_240627_207	0.129407	0.617065	0.0565089	0.622361	0.76577	0.926061	0.0438519	0.608446	0.086909	0.616283
G_242486_426	0.536645	0.869196	0.616683	0.890708	0.274226	0.728301	0.915158	0.989506	0.379677	0.842883
G_244860_1665	0.703325	0.908925	0.726144	0.890708	0.572556	0.846584	0.444487	0.967051	0.97794	0.98683
G_251818_120	0.243858	0.744231	0.093193	0.622361	0.536388	0.815604	0.132853	0.77614	0.119352	0.616283
G_251880_684	0.778387	0.931926	0.989933	0.989933	0.492699	0.815604	0.775272	0.989506	0.797204	0.952571
G_251880_2079	0.916691	0.963701	0.693837	0.890708	0.832316	0.926061	0.737578	0.989506	0.677358	0.922349
G_252388_426	0.620724	0.885339	0.965904	0.983627	0.345324	0.728301	0.727508	0.989506	0.817391	0.952571
G_254919_291	0.486789	0.869196	0.37799	0.843175	0.579643	0.846584	0.244284	0.86903	0.620722	0.911668
G_260500_369	0.0309838	0.617065	0.0444325	0.622361	0.195575	0.723627	0.0177956	0.608446	0.114863	0.616283
G_260893_408	0.347712	0.806954	0.425622	0.843644	0.187908	0.719233	0.648291	0.989506	0.294077	0.732487
G_260893_945	0.945733	0.965727	0.784476	0.926349	0.791454	0.926061	0.927084	0.989506	0.740122	0.952571
G_262882_163	0.71116	0.908925	0.593024	0.890708	0.679032	0.852279	0.411819	0.952331	0.87593	0.952571
G_262882_252	0.581453	0.869196	0.885385	0.950244	0.321543	0.728301	0.729219	0.989506	0.962306	0.984648
G_26438_387	0.162908	0.61851	0.166527	0.660162	0.100179	0.61285	0.464516	0.967051	0.084512	0.616283
G_265198_105	0.13996	0.617065	0.310815	0.784101	0.0594722	0.506807	0.744015	0.989506	0.144355	0.616283
G_266965_261	0.325189	0.789521	0.379808	0.843175	0.285391	0.728301	0.260427	0.86903	0.549116	0.858477
G_271438_626	0.941891	0.965727	0.742979	0.89642	0.987693	0.996672	0.73002	0.989506	0.782921	0.952571
G_271438_627	0.486774	0.869196	0.236575	0.709725	0.547194	0.820791	0.468073	0.967051	0.258017	0.715998
G_271499_1357	0.58349	0.869196	0.353892	0.818375	0.806185	0.926061	0.303181	0.895708	0.451038	0.858477
G_271698_251	0.51831	0.869196	0.721752	0.890708	0.373992	0.741306	0.306639	0.895708	0.822812	0.952571
G_278191_379	0.560203	0.869196	0.413369	0.843644	0.357015	0.728301	0.989506	0.989506	0.285622	0.732487
G_281950_1015	0.0820246	0.617065	0.103926	0.622361	0.0436774	0.506807	0.584011	0.989506	0.0364518	0.616283
G_281950_1710	0.177813	0.61851	0.0642905	0.622361	0.352013	0.728301	0.281848	0.86903	0.0883471	0.616283
G_293928_105	0.825632	0.940303
G_297458_264	0.25632	0.750652	0.857717	0.950233	0.117969	0.61285	0.271339	0.86903	0.53346	0.858477
G_303102_402	0.908546	0.963701	0.960153	0.983627	0.663504	0.852279	0.909311	0.989506	0.85263	0.952571
G_306701_582	0.17296	0.61851	0.407193	0.843644	0.126987	0.671217	0.184657	0.847787	0.770596	0.952571
G_306701_957	0.472081	0.869196	0.222168	0.685018	0.633746	0.852279	0.515516	0.967051	0.292892	0.732487
G_309599_211	0.107644	0.617065	0.913349	0.956432	0.0446013	0.506807	0.218171	0.86903	0.300844	0.732487
G_322391_149	0.114269	0.617065	0.506608	0.878648	0.0831049	0.57654	0.222059	0.86903	0.883917	0.952571
G_329123_744	0.910611	0.963701	0.873187	0.950233	0.665437	0.852279	0.981667	0.989506	0.777067	0.952571
G_329556_606	0.521338	0.869196
G_340268_193	0.0752438	0.617065	0.0866532	0.622361	0.319972	0.728301	0.0340598	0.608446	0.227937	0.715998
G_341837_617	0.804273	0.940303	0.564545	0.890708	0.859576	0.926339	0.510177	0.967051	0.672342	0.922349
G_343154_267	0.633413	0.885339	0.523832	0.890708	0.373992	0.728301	0.985402	0.989506	0.368043	0.842883
G_343154_386	0.127757	0.617065	0.118953	0.622361	0.339264	0.728301	0.0615864	0.644449	0.239729	0.715998
G_343154_1452	0.563426	0.869196	0.822109	0.941925	0.285391	0.728301	0.986783	0.989506	0.684196	0.922349
G_343154_1475	0.669878	0.908925
G_343154_1558	0.707204	0.908925	0.44482	0.851293	0.83429	0.926061	0.408137	0.952331	0.516433	0.858477
G_344793_1115	0.193634	0.634529
G_362654_2058	0.311718	0.789521	0.803186	0.93846	0.126987	0.61285	0.936969	0.989506	0.597303	0.895955
G_369888_60	0.835489	0.942799	0.552807	0.890708	0.897645	0.939987	0.567168	0.986729	0.594199	0.895955
G_369888_93	0.950025	0.965727
G_369888_307	0.764811	0.931404	0.465632	0.87602	0.896695	0.939987	0.520672	0.967051	0.53025	0.858477
G_372070_273	0.959736	0.967603	0.825763	0.941925	0.812268	0.926061	0.907163	0.989506	0.786099	0.952571
G_373029_222	0.0491304	0.617065	0.150651	0.633443	0.0187715	0.506807	0.63619	0.989506	0.0231529	0.609694
G_373125_426	0.898977	0.963701	0.647476	0.890708	0.852213	0.926339	0.736019	0.989506	0.662487	0.922349
G_373125_792	0.809723	0.940303	0.566634	0.890708	0.632822	0.852279	0.763292	0.989506	0.51666	0.858477
G_373156_174	0.314618	0.789521	0.130212	0.622361	0.519874	0.815604	0.329316	0.934298	0.166674	0.664773
G_373156_509	0.415403	0.854038	0.692353	0.890708	0.187908	0.719233	0.906069	0.989506	0.529749	0.858477
G_374909_24	0.568589	0.869196	0.640589	0.890708	0.313437	0.728301	0.759797	0.989506	0.547397	0.858477
G_385130_246	0.0323051	0.617065	0.176255	0.661587	0.00913784	0.506807	0.338397	0.934298	0.0223656	0.609694
G_385130_247	0.63168	0.885339	0.339204	0.818375	0.815328	0.926061	0.37906	0.935015	0.38834	0.843479
G_393751_426	0.562914	0.869196	0.770843	0.920039	0.285391	0.728301	0.944789	0.989506	0.635213	0.915697
G_393751_492	0.454028	0.869196	0.303178	0.782623	0.336804	0.728301	0.494895	0.967051	0.230194	0.715998
G_397528_23	0.162115	0.61851	0.120921	0.622361	0.616674	0.852279	0.0733776	0.644449	0.531867	0.858477
G_410766_552	0.196033	0.634529	0.0713588	0.622361	0.517183	0.815604	0.153895	0.813445	0.0964171	0.616283
G_410766_569	0.856103	0.957278	0.831609	0.941925	0.67085	0.852279	0.693313	0.989506	0.966907	0.984648
G_410766_570	0.174887	0.61851	0.0717749	0.622361	0.947193	0.972608	0.0688249	0.644449	0.135501	0.616283
G_410766_624	0.0829756	0.617065	0.443803	0.851293	0.0538882	0.506807	0.214163	0.86903	0.77227	0.952571
G_41358_42	0.618077	0.885339	0.723185	0.890708	0.448062	0.791624	0.36059	0.934298	0.847944	0.952571
G_417237_213	0.731574	0.908925	0.66208	0.890708	0.4493	0.791624	0.934716	0.989506	0.516788	0.858477
G_417237_294	0.423547	0.854038	0.190314	0.661587	0.654596	0.852279	0.363315	0.934298	0.247412	0.715998
G_428039_473	0.717787	0.908925	0.708099	0.890708	0.515198	0.815604	0.568925	0.986729	0.867109	0.952571
G_428039_659	0.70204	0.908925	0.488058	0.878648	0.529806	0.815604	0.623243	0.989506	0.423521	0.858477
G_428039_1406	0.546537	0.869196	0.873031	0.950233	0.327525	0.728301	0.476129	0.967051	0.77089	0.952571
G_428810_55	0.278068	0.789521	0.120398	0.622361	0.987693	0.987693	0.114235	0.751593	0.181607	0.664773
G_433232_225	0.119563	0.617065	0.130697	0.622361	0.313437	0.728301	0.0703255	0.644449	0.247346	0.715998
G_433236_258	0.745617	0.917109	0.544594	0.890708	0.524712	0.815604	0.960592	0.989506	0.44531	0.858477
G_43500_219	0.0561866	0.617065	0.0297431	0.622361	0.126987	0.61285	0.101054	0.747798	0.0193241	0.609694
G_43500_562	0.0656591	0.617065	0.0238327	0.622361	0.855545	0.926339	0.0337957	0.608446	0.0835567	0.616283
G_437039_207	0.885896	0.963701	0.654431	0.890708	0.74289	0.916231	0.845248	0.989506	0.624205	0.911668
G_438995_351	0.0957308	0.617065	0.505517	0.878648	0.078012	0.57654	0.18788	0.847787	0.929013	0.978003
G_461687_643	0.318659	0.789521	0.208608	0.661587	0.248821	0.728301	0.465554	0.967051	0.140319	0.616283
G_461687_699	0.312395	0.789521	0.15	0.633443	0.348104	0.728301	0.265643	0.86903	0.127316	0.616283
G_526800_134	0.667844	0.908925	0.422816	0.843644	0.60082	0.852279	0.600221	0.989506	0.369594	0.842883
G_589289_144	0.414604	0.854038	0.195186	0.661587	0.529806	0.815604	0.265462	0.86903	0.185465	0.664773
G_600228_243	0.500429	0.869196	0.645268	0.890708	0.313437	0.728301	0.525298	0.967051	0.780289	0.952571
G_621907_107	0.724025	0.908925
G_622808_242	0.392732	0.854038	0.724025	0.890708	0.172409	0.719233	0.965582	0.989506	0.540987	0.858477
G_623775_504	0.162878	0.61851	0.0573786	0.622361	0.430847	0.791624	0.115109	0.751593	0.0846237	0.616283
G_72382_149	0.414148	0.854038	0.619014	0.890708	0.184291	0.719233	0.540154	0.967051	0.290741	0.732487

## Sheet: Digenea_prevalence_assoc
Infection (presence/absence) Digenea ~ SNP + population
genetic model	codominant		dominant		recessive		overdominant		log-additive
p values	raw	Adjusted	raw	Adjusted	raw	Adjusted	raw	Adjusted	raw	Adjusted
snp
G_100265_641	0.269336	0.753239	0.460152	0.820532	0.307385	0.731983	0.168894	0.863515	0.868077	0.960271
G_114449_398	0.978196	0.986282	0.969221	0.969221	0.835585	0.926705	0.929199	0.963221	0.901725	0.960271
G_121540_174	0.167248	0.633321	0.630423	0.831245	0.0589306	0.487015	0.861011	0.963221	0.332371	0.737865
G_121540_874	0.0557447	0.514754	0.0162997	0.440967	0.411831	0.771356	0.0472329	0.524285	0.0256494	0.467674
G_128936_282	0.818595	0.932289	0.569198	0.820532	0.654294	0.888639	0.806526	0.963221	0.527314	0.808693
G_138885_311	0.205958	0.703689	0.391884	0.820532	0.0791083	0.487835	0.90366	0.963221	0.162116	0.653618
G_142225_405	0.444054	0.815204	0.24275	0.67363	0.415709	0.771356	0.475958	0.963221	0.20275	0.653618
G_152845_180	0.168401	0.633321	0.644028	0.831245	0.0592575	0.487015	0.945866	0.963221	0.382843	0.750363
G_152845_240	0.285685	0.754392	0.36379	0.818807	0.137338	0.609781	0.690682	0.963221	0.133612	0.653618
G_153958_145	0.779799	0.932289
G_153958_384	0.107276	0.514754	0.136854	0.594655	0.293143	0.731983	0.0364028	0.448968	0.793881	0.940775
G_155465_171	0.0384295	0.514754	0.0317814	0.440967	0.0418199	0.472701	0.620423	0.963221	0.0107091	0.467674
G_176851_1011	0.86127	0.95438
G_182044_141	0.536252	0.849948	0.661001	0.83926	0.343738	0.731983	0.533186	0.963221	0.805012	0.940775
G_183332_963	0.0757616	0.514754	0.0524939	0.463569	0.34492	0.731983	0.0360365	0.448968	0.0845016	0.586688
G_187211_1709	0.415122	0.815204	0.185737	0.625725	0.773418	0.926705	0.237706	0.868707	0.237164	0.658129
G_193618_387	0.466429	0.83146	0.558787	0.820532	0.219109	0.718287	0.881036	0.963221	0.327558	0.737865
G_194809_624	0.346738	0.815204	0.208652	0.625957	0.340453	0.731983	0.280934	0.924814	0.175637	0.653618
G_194809_1116	0.660703	0.895509	0.52473	0.820532	0.426125	0.771356	0.789573	0.963221	0.405602	0.750363
G_198248_1498	0.790763	0.932289	0.505329	0.820532	0.719508	0.905444	0.688334	0.963221	0.508966	0.808693
G_199628_214	0.41845	0.815204	0.817043	0.925426	0.187908	0.6784	0.988175	0.988175	0.665947	0.890603
G_201724_525	0.0731878	0.514754	0.221684	0.647552	0.0274751	0.434195	0.782423	0.963221	0.0825829	0.586688
G_201987_732	0.145936	0.633321	0.0503792	0.463569	0.775664	0.926705	0.0738175	0.625959	0.0844133	0.586688
G_201987_954	0.243963	0.753239	0.132331	0.594655	0.843371	0.926705	0.0940631	0.625959	0.275615	0.695302
G_203955_360	0.683254	0.903659	0.497602	0.820532	0.460975	0.812193	0.907484	0.963221	0.388464	0.750363
G_203955_702	0.522111	0.849948	0.848549	0.951404	0.302647	0.731983	0.448638	0.963221	0.767222	0.940775
G_209960_237	0.257225	0.753239
G_221652_115	0.419082	0.815204	0.18974	0.625725	0.83429	0.926705	0.205062	0.868707	0.22965	0.653618
G_222230_1003	0.869772	0.955196	0.612562	0.831245	0.77719	0.926705	0.778555	0.963221	0.608176	0.854525
G_223488_1410	0.669811	0.895509	0.665359	0.83926	0.393804	0.771356	0.856672	0.963221	0.531494	0.808693
G_225441_354	0.0816906	0.514754	0.150003	0.594655	0.0425857	0.472701	0.769943	0.963221	0.0414127	0.467674
G_231234_204	0.0932878	0.514754	0.187344	0.625725	0.0639216	0.487015	0.370557	0.963221	0.100517	0.619856
G_231234_351	0.219809	0.730717	0.20602	0.625957	0.555931	0.888639	0.0929192	0.625959	0.426521	0.751489
G_231234_1035	0.622058	0.895509
G_231234_2083	0.069555	0.514754	0.453498	0.820532	0.0214304	0.434195	0.739667	0.963221	0.147918	0.653618
G_232236_534	0.275538	0.753239	0.126653	0.594655	0.935112	0.976559	0.130369	0.723549	0.244241	0.661021
G_232236_1065	0.0811725	0.514754	0.0621372	0.49266	0.551682	0.888639	0.0251902	0.448968	0.226126	0.653618
G_234776_254	0.453178	0.819718
G_234776_486	0.303355	0.777346	0.188264	0.625725	0.244684	0.731983	0.530608	0.963221	0.124748	0.653618
G_239007_161	0.0291931	0.514754	0.0261556	0.440967	0.252405	0.731983	0.00837579	0.435812	0.318211	0.735863
G_239007_528	0.176241	0.637576
G_240627_207	0.052508	0.514754	0.0230887	0.440967	0.691667	0.905444	0.0157049	0.435812	0.0421328	0.467674
G_242486_426	0.957618	0.986282	0.781241	0.912819	0.868264	0.926705	0.853288	0.963221	0.769647	0.940775
G_244860_1665	0.886076	0.95603	0.745011	0.889312	0.831095	0.926705	0.626058	0.963221	0.89925	0.960271
G_251818_120	0.33915	0.815204	0.143192	0.594655	0.474566	0.823075	0.223185	0.868707	0.154719	0.653618
G_251880_684	0.986282	0.986282	0.881213	0.951472	0.975216	0.996498	0.868021	0.963221	0.908364	0.960271
G_251880_2079	0.243714	0.753239	0.551197	0.820532	0.100039	0.584441	0.838423	0.963221	0.365021	0.750363
G_252388_426	0.491996	0.849948	0.776291	0.912819	0.286172	0.731983	0.522957	0.963221	0.958421	0.969505
G_254919_291	0.600881	0.879861	0.448712	0.820532	0.656472	0.888639	0.324483	0.924814	0.662548	0.890603
G_260500_369	0.0221284	0.514754	0.0317076	0.440967	0.195575	0.6784	0.0120384	0.435812	0.0880451	0.586688
G_260893_408	0.359672	0.815204	0.458793	0.820532	0.187908	0.6784	0.690288	0.963221	0.318011	0.735863
G_260893_945	0.921353	0.976952	0.698395	0.861354	0.996498	0.996498	0.708122	0.963221	0.774694	0.940775
G_262882_163	0.982611	0.986282	0.967624	0.969221	0.852551	0.926705	0.923237	0.963221	0.900202	0.960271
G_262882_252	0.643238	0.895509	0.941436	0.967587	0.349505	0.731983	0.912273	0.963221	0.81247	0.940775
G_26438_387	0.154965	0.633321	0.11279	0.594655	0.132998	0.609781	0.316439	0.924814	0.0644127	0.586688
G_265198_105	0.143909	0.633321	0.331984	0.801091	0.0594722	0.487015	0.779922	0.963221	0.154589	0.653618
G_266965_261	0.365838	0.815204	0.447344	0.820532	0.285391	0.731983	0.313645	0.924814	0.62607	0.864269
G_271438_626	0.980448	0.986282	0.885665	0.951472	0.86379	0.926705	0.936858	0.963221	0.85688	0.960271
G_271438_627	0.652865	0.895509	0.356708	0.818807	0.704898	0.905444	0.528796	0.963221	0.404539	0.750363
G_271499_1357	0.804147	0.932289	0.641318	0.831245	0.725987	0.905444	0.551657	0.963221	0.756253	0.940775
G_271698_251	0.644783	0.895509	0.583452	0.830297	0.608084	0.888639	0.354961	0.963221	0.918483	0.961808
G_278191_379	0.437489	0.815204	0.239235	0.67363	0.390057	0.771356	0.701091	0.963221	0.205063	0.653618
G_281950_1015	0.0577259	0.514754	0.0816466	0.570512	0.0312934	0.434195	0.560553	0.963221	0.0251974	0.467674
G_281950_1710	0.0354684	0.514754	0.0158755	0.440967	0.0659771	0.487015	0.366806	0.963221	0.0103718	0.467674
G_293928_105	0.368727	0.815204
G_297458_264	0.265019	0.753239	0.745099	0.889312	0.136045	0.609781	0.230735	0.868707	0.630683	0.864269
G_303102_402	0.817618	0.932289	0.931852	0.967587	0.55365	0.888639	0.754216	0.963221	0.904452	0.960271
G_306701_582	0.186679	0.656042	0.449943	0.820532	0.126987	0.609781	0.208919	0.868707	0.822075	0.940775
G_306701_957	0.654414	0.895509	0.368832	0.818807	0.63857	0.888639	0.703747	0.963221	0.396888	0.750363
G_309599_211	0.0913134	0.514754	0.535484	0.820532	0.0291672	0.434195	0.405154	0.963221	0.135741	0.653618
G_322391_149	0.0703001	0.514754	0.355917	0.818807	0.0745879	0.487015	0.12666	0.723549	0.727102	0.927682
G_329123_744	0.848235	0.94848	0.891469	0.951472	0.627863	0.888639	0.727043	0.963221	0.960771	0.969505
G_329556_606	0.732372	0.926975
G_340268_193	0.00825925	0.514754	0.147054	0.594655	0.0203789	0.434195	0.0276466	0.448968	0.501585	0.808693
G_341837_617	0.88517	0.95603	0.811874	0.925426	0.715733	0.905444	0.68832	0.963221	0.947407	0.969505
G_343154_267	0.835813	0.943165	0.639546	0.831245	0.608084	0.888639	0.929319	0.963221	0.555281	0.811216
G_343154_386	0.028358	0.514754	0.0305716	0.440967	0.281124	0.731983	0.0114383	0.435812	0.0898531	0.586688
G_343154_1452	0.545902	0.849948	0.683124	0.851986	0.285391	0.731983	0.841006	0.963221	0.561728	0.811216
G_343154_1475	0.738565	0.926975
G_343154_1558	0.575293	0.873593	0.3242	0.801091	0.83429	0.926705	0.29382	0.924814	0.393477	0.750363
G_344793_1115	0.511864	0.849948
G_362654_2058	0.288264	0.754392	0.932028	0.967587	0.126987	0.609781	0.667376	0.963221	0.822119	0.940775
G_369888_60	0.750276	0.932161	0.476977	0.820532	0.996421	0.996498	0.450377	0.963221	0.55809	0.811216
G_369888_93	0.935915	0.98391
G_369888_307	0.797563	0.932289	0.505583	0.820532	0.789844	0.926705	0.61717	0.963221	0.522502	0.808693
G_372070_273	0.966109	0.986282	0.862065	0.951472	0.812268	0.926705	0.945235	0.963221	0.815829	0.940775
G_373029_222	0.0818416	0.514754	0.207625	0.625957	0.0307437	0.434195	0.612226	0.963221	0.0403618	0.467674
G_373125_426	0.918757	0.976952	0.722609	0.881425	0.765164	0.926705	0.866937	0.963221	0.681163	0.893728
G_373125_792	0.721804	0.926975	0.446401	0.820532	0.613516	0.888639	0.633604	0.963221	0.421307	0.751489
G_373156_174	0.25028	0.753239	0.0973562	0.577958	0.682884	0.905444	0.199102	0.868707	0.176002	0.653618
G_373156_509	0.418231	0.815204	0.877315	0.951472	0.187908	0.672831	0.895621	0.963221	0.684386	0.893728
G_374909_24	0.572483	0.873593	0.565345	0.820532	0.340453	0.731983	0.669706	0.963221	0.487391	0.808693
G_385130_246	0.030113	0.514754	0.144572	0.594655	0.00880143	0.434195	0.399325	0.963221	0.0187332	0.467674
G_385130_247	0.726127	0.926975	0.441295	0.820532	0.652405	0.888639	0.562365	0.963221	0.426117	0.751489
G_393751_426	0.536274	0.849948	0.602396	0.831245	0.285391	0.731983	0.761372	0.963221	0.491539	0.808693
G_393751_492	0.0467521	0.514754	0.0989298	0.577958	0.0311937	0.434195	0.324935	0.924814	0.0421312	0.467674
G_397528_23	0.0987526	0.514754	0.042313	0.463569	0.979229	0.996498	0.0839471	0.625959	0.219665	0.653618
G_410766_552	0.275575	0.753239	0.118041	0.594655	0.400965	0.771356	0.286882	0.924814	0.117201	0.650464
G_410766_569	0.772586	0.932289	0.805981	0.925426	0.571502	0.888639	0.625929	0.963221	0.982242	0.982242
G_410766_570	0.101042	0.514754	0.0436872	0.463569	0.941368	0.976559	0.0344514	0.448968	0.106535	0.62239
G_410766_624	0.664652	0.895509	0.467893	0.820532	0.698411	0.905444	0.399776	0.963221	0.562735	0.811216
G_41358_42	0.430775	0.815204	0.330058	0.801091	0.609208	0.888639	0.197253	0.868707	0.722109	0.927682
G_417237_213	0.379145	0.815204	0.547013	0.820532	0.169461	0.672831	0.973521	0.982371	0.311535	0.735863
G_417237_294	0.381943	0.815204	0.172819	0.625725	0.865618	0.926705	0.244672	0.868707	0.295466	0.728815
G_428039_473	0.817655	0.932289	0.958902	0.969221	0.53852	0.888639	0.813865	0.963221	0.904287	0.960271
G_428039_659	0.784094	0.932289	0.550943	0.820532	0.621295	0.888639	0.660844	0.963221	0.499846	0.808693
G_428039_1406	0.519909	0.849948	0.93786	0.967587	0.269	0.731983	0.586899	0.963221	0.594585	0.84614
G_428810_55	0.322782	0.81025	0.30063	0.776045	0.416585	0.771356	0.171147	0.863515	0.531843	0.808693
G_433232_225	0.0997422	0.514754	0.0986279	0.577958	0.340453	0.731983	0.0529365	0.534178	0.193797	0.653618
G_433236_258	0.431741	0.815204	0.435617	0.820532	0.220016	0.718287	0.799663	0.963221	0.224794	0.653618
G_43500_219	0.0535925	0.514754	0.0279702	0.440967	0.126987	0.609781	0.0958676	0.625959	0.0182272	0.467674
G_43500_562	0.169915	0.633321	0.082236	0.570512	0.904249	0.95592	0.070783	0.625959	0.229402	0.653618
G_437039_207	0.696929	0.911939	0.489273	0.820532	0.499082	0.852279	0.856156	0.963221	0.397324	0.750363
G_438995_351	0.10881	0.514754	0.625063	0.831245	0.0714773	0.487015	0.250438	0.868707	0.938127	0.969505
G_461687_643	0.592226	0.877637	0.530678	0.820532	0.342323	0.731983	0.853018	0.963221	0.380301	0.750363
G_461687_699	0.511725	0.849948	0.291634	0.776045	0.430421	0.771356	0.439563	0.963221	0.250116	0.661021
G_526800_134	0.541176	0.849948	0.295834	0.776045	0.60082	0.888639	0.449542	0.963221	0.269196	0.694902
G_589289_144	0.421979	0.815204	0.191663	0.625725	0.621295	0.888639	0.240676	0.868707	0.195638	0.653618
G_600228_243	0.588064	0.877637	0.605827	0.831245	0.340453	0.731983	0.714903	0.963221	0.522814	0.808693
G_621907_107	0.515747	0.849948
G_622808_242	0.336669	0.815204	0.515747	0.820532	0.15343	0.655028	0.743652	0.963221	0.366652	0.750363
G_623775_504	0.155274	0.633321	0.0542919	0.463569	0.430847	0.771356	0.108914	0.671639	0.0813777	0.586688
G_72382_149	0.401771	0.815204	0.465075	0.820532	0.183497	0.672831	0.696482	0.963221	0.226117	0.653618

## Sheet: Cestoda_prevalence_assoc
Infection (presence/absence) Cestoda ~ SNP + population
genetic model	codominant		dominant		recessive		overdominant		log-additive
p values	raw	Adjusted	raw	Adjusted	raw	Adjusted	raw	Adjusted	raw	Adjusted
snp
G_100265_641	0.047974	0.655645	0.0320749	0.827249	0.0455829	0.562189	0.305425	0.847555	0.0138196	0.76526
G_114449_398	0.321676	0.804338	0.151864	0.827249	0.368134	0.792418	0.406079	0.866001	0.141725	0.76526
G_121540_174	0.332967	0.804338	0.638774	0.93207	0.230908	0.730016	0.27566	0.847555	0.914415	0.97866
G_121540_874	0.852577	0.936504	0.574672	0.92177	0.919173	0.950603	0.614098	0.897558	0.631808	0.951175
G_128936_282	0.143479	0.781063	0.14276	0.827249	0.0811437	0.663946	0.899826	0.954886	0.0524674	0.76526
G_138885_311	0.932352	0.945582	0.945773	0.974306	0.713652	0.851778	0.87351	0.954886	0.829755	0.97866
G_142225_405	0.413864	0.804338	0.231033	0.827249	0.827099	0.870545	0.192403	0.839971	0.424274	0.887097
G_152845_180	0.00328721	0.314242	0.348729	0.893065	0.000728195	0.0808296	0.614544	0.897558	0.0394294	0.76526
G_152845_240	0.340707	0.804338	0.317237	0.893065	0.189045	0.677951	0.72009	0.940353	0.145059	0.76526
G_153958_145	0.370449	0.804338
G_153958_384	0.577108	0.869583	0.531012	0.893065	0.32806	0.792418	0.679874	0.940353	0.302745	0.76526
G_155465_171	0.52691	0.840068	0.27156	0.881209	0.528084	0.807143	0.562914	0.892621	0.279813	0.76526
G_176851_1011	0.205618	0.781063
G_182044_141	0.0433898	0.655645	0.602507	0.92177	0.0291014	0.461465	0.183125	0.839971	0.864407	0.97866
G_183332_963	0.855658	0.936504	0.702766	0.935943	0.660321	0.807143	0.73845	0.94216	0.674527	0.951175
G_187211_1709	0.537401	0.840068	0.344657	0.893065	0.756415	0.870545	0.265754	0.847555	0.513102	0.951175
G_193618_387	0.187511	0.781063	0.0750292	0.827249	0.81428	0.870545	0.0870087	0.773464	0.157215	0.76526
G_194809_624	0.13478	0.781063	0.0629136	0.827249	0.661711	0.807143	0.0495034	0.681039	0.102737	0.76526
G_194809_1116	0.355747	0.804338	0.474909	0.893065	0.31334	0.792418	0.214732	0.847555	0.875042	0.97866
G_198248_1498	0.88328	0.936504	0.937997	0.974306	0.652309	0.807143	0.71576	0.940353	0.870836	0.97866
G_199628_214	0.0340541	0.655645	0.0116941	0.827249	0.355147	0.792418	0.0177986	0.513783	0.00999587	0.76526
G_201724_525	0.00567302	0.314242	0.663994	0.93207	0.00194528	0.107963	0.164649	0.839971	0.108523	0.76526
G_201987_732	0.152212	0.781063	0.0614926	0.827249	0.924911	0.950603	0.0552194	0.681039	0.104763	0.76526
G_201987_954	0.727088	0.879479	0.523092	0.893065	0.831332	0.870545	0.426585	0.866001	0.677039	0.951175
G_203955_360	0.887665	0.936504	0.749927	0.943401	0.652202	0.807143	0.969576	0.987366	0.642936	0.951175
G_203955_702	0.062294	0.699616	0.0474957	0.827249	0.491584	0.807143	0.0185147	0.513783	0.226693	0.76526
G_209960_237	0.693935	0.879479
G_221652_115	0.591554	0.869583	0.312065	0.893065	0.638016	0.807143	0.406427	0.866001	0.315368	0.76526
G_222230_1003	0.527209	0.840068	0.277859	0.881209	0.968061	0.968061	0.33355	0.848043	0.483754	0.948616
G_223488_1410	0.935259	0.945582	0.746736	0.943401	0.818718	0.870545	0.799481	0.954219	0.72021	0.951175
G_225441_354	0.18141	0.781063	0.594764	0.92177	0.0646755	0.652635	0.571187	0.892982	0.198247	0.76526
G_231234_204	0.137895	0.781063	0.106966	0.827249	0.178647	0.677951	0.208669	0.847555	0.0703101	0.76526
G_231234_351	0.460793	0.827093	0.541369	0.896896	0.376247	0.792418	0.351441	0.848043	0.78684	0.97866
G_231234_1035	0.440648	0.826275
G_231234_2083	0.272974	0.804338	0.163073	0.827249	0.734393	0.867209	0.109616	0.773464	0.38689	0.849868
G_232236_534	0.443367	0.826275	0.222276	0.827249	0.41767	0.807143	0.499463	0.883695	0.208558	0.76526
G_232236_1065	0.62101	0.869583	0.795253	0.943401	0.329792	0.792418	0.797275	0.954219	0.535082	0.951175
G_234776_254	0.724866	0.879479
G_234776_486	0.688219	0.879479	0.493094	0.893065	0.480662	0.807143	0.857506	0.954886	0.392303	0.849868
G_239007_161	0.609599	0.869583	0.979563	0.991589	0.325304	0.792418	0.429099	0.866001	0.493139	0.948616
G_239007_528	0.371652	0.804338
G_240627_207	0.294877	0.804338	0.485753	0.893065	0.130757	0.663946	0.783632	0.954219	0.292505	0.76526
G_242486_426	0.665758	0.879479	0.799107	0.943401	0.437449	0.807143	0.520807	0.888961	0.910101	0.97866
G_244860_1665	0.0259907	0.655645	0.85453	0.958109	0.0118489	0.438409	0.13851	0.839971	0.431561	0.887097
G_251818_120	0.881095	0.936504	0.807724	0.943401	0.616557	0.807143	0.997324	0.997324	0.700953	0.951175
G_251880_684	0.390909	0.804338	0.430776	0.893065	0.195445	0.677951	0.839064	0.954886	0.250262	0.76526
G_251880_2079	0.493069	0.840068	0.707863	0.935943	0.236762	0.730016	0.98039	0.989303	0.479237	0.948616
G_252388_426	0.515646	0.840068	0.456711	0.893065	0.444528	0.807143	0.359902	0.849982	0.596718	0.951175
G_254919_291	0.375289	0.804338	0.213248	0.827249	0.796793	0.870545	0.164493	0.839971	0.398136	0.849868
G_260500_369	0.401547	0.804338	0.443358	0.893065	0.346267	0.792418	0.299799	0.847555	0.642132	0.951175
G_260893_408	0.0679818	0.699616	0.137928	0.827249	0.138209	0.663946	0.0521649	0.681039	0.337817	0.76526
G_260893_945	0.622141	0.869583	0.524614	0.893065	0.630157	0.807143	0.337796	0.848043	0.814571	0.97866
G_262882_163	0.254286	0.804338	0.459085	0.893065	0.0987045	0.663946	0.549193	0.891904	0.165178	0.76526
G_262882_252	0.896655	0.936504	0.929336	0.974306	0.658914	0.807143	0.870624	0.954886	0.98728	0.99042
G_26438_387	0.808679	0.936504	0.612551	0.92177	0.803312	0.870545	0.528571	0.888961	0.736537	0.951175
G_265198_105	0.242955	0.804338	0.194004	0.827249	0.186876	0.677951	0.394171	0.866001	0.130445	0.76526
G_266965_261	0.463979	0.827093	0.336227	0.893065	0.355147	0.792418	0.451604	0.872998	0.277434	0.76526
G_271438_626	0.606315	0.869583	0.408838	0.893065	0.444057	0.807143	0.588201	0.894387	0.331431	0.76526
G_271438_627	0.739467	0.879479	0.777471	0.943401	0.564957	0.807143	0.471813	0.872998	0.904466	0.97866
G_271499_1357	0.204976	0.781063	0.526781	0.893065	0.148405	0.663946	0.230339	0.847555	0.929712	0.97866
G_271698_251	0.209728	0.781063	0.106037	0.827249	0.828964	0.870545	0.0928378	0.773464	0.321403	0.76526
G_278191_379	0.302739	0.804338	0.362397	0.893065	0.140461	0.663946	0.748341	0.94393	0.147165	0.76526
G_281950_1015	0.539556	0.840068	0.419026	0.893065	0.692696	0.835753	0.270216	0.847555	0.677589	0.951175
G_281950_1710	0.387023	0.804338	0.350867	0.893065	0.570377	0.807143	0.168337	0.839971	0.766511	0.977963
G_293928_105	0.820153	0.936504
G_297458_264	0.898435	0.936504	0.657189	0.93207	0.816651	0.870545	0.826431	0.954886	0.659246	0.951175
G_303102_402	0.698266	0.879479	0.995029	0.995029	0.401784	0.807143	0.835367	0.954886	0.845519	0.97866
G_306701_582	0.415208	0.804338	0.923865	0.974306	0.186876	0.677951	0.719748	0.940353	0.638052	0.951175
G_306701_957	0.57441	0.869583	0.459434	0.893065	0.341653	0.792418	0.929966	0.973832	0.305554	0.76526
G_309599_211	0.206123	0.781063	0.815914	0.943401	0.116218	0.663946	0.19675	0.839971	0.561283	0.951175
G_322391_149	0.0329909	0.655645	0.835754	0.951429	0.0166179	0.461148	0.253483	0.847555	0.589381	0.951175
G_329123_744	0.517772	0.840068	0.358805	0.893065	0.374111	0.792418	0.501557	0.883695	0.301694	0.76526
G_329556_606	0.515763	0.840068
G_340268_193	0.735971	0.879479	0.840001	0.951429	0.514533	0.807143	0.6254	0.901551	0.958406	0.978665
G_341837_617	0.459746	0.827093	0.2188	0.827249	0.64515	0.807143	0.304058	0.847555	0.22675	0.76526
G_343154_267	0.921977	0.945582	0.792833	0.943401	0.828964	0.870545	0.693845	0.940353	0.926367	0.97866
G_343154_386	0.736104	0.879479	0.785763	0.943401	0.446536	0.807143	0.888912	0.954886	0.702346	0.951175
G_343154_1452	0.166638	0.781063	0.148556	0.827249	0.138209	0.663946	0.301748	0.847555	0.0915192	0.76526
G_343154_1475	0.308423	0.804338
G_343154_1558	0.0682553	0.699616	0.19576	0.827249	0.0335242	0.465148	0.611114	0.897558	0.0687459	0.76526
G_344793_1115	0.211164	0.781063
G_362654_2058	0.418517	0.804338	0.719736	0.939891	0.186876	0.677951	0.96936	0.987366	0.520221	0.951175
G_369888_60	0.354442	0.804338	0.254034	0.854477	0.222052	0.724935	0.519772	0.888961	0.168307	0.76526
G_369888_93	0.620354	0.869583
G_369888_307	0.407555	0.804338	0.494944	0.893065	0.194458	0.677951	0.840958	0.954886	0.245691	0.76526
G_372070_273	0.00766444	0.314242	0.229278	0.827249	0.0213653	0.461465	0.0158041	0.513783	0.921504	0.97866
G_373029_222	0.84194	0.936504	0.908143	0.974306	0.562552	0.807143	0.695338	0.940353	0.676389	0.951175
G_373125_426	0.215904	0.781063	0.184838	0.827249	0.133975	0.663946	0.849096	0.954886	0.0849987	0.76526
G_373125_792	0.964121	0.964121	0.947974	0.974306	0.788625	0.870545	0.903271	0.954886	0.859172	0.97866
G_373156_174	0.828252	0.936504	0.680677	0.932779	0.780831	0.870545	0.539511	0.891904	0.913137	0.97866
G_373156_509	0.493783	0.840068	0.355971	0.893065	0.355147	0.792418	0.471891	0.872998	0.298156	0.76526
G_374909_24	0.237063	0.804338	0.0941263	0.827249	0.661711	0.807143	0.102841	0.773464	0.0912276	0.76526
G_385130_246	0.639991	0.874655	0.410502	0.893065	0.959319	0.96804	0.384408	0.866001	0.630526	0.951175
G_385130_247	0.0940234	0.770992	0.029744	0.827249	0.598508	0.807143	0.049005	0.681039	0.0521851	0.76526
G_393751_426	0.649012	0.877236	0.886738	0.974306	0.355147	0.792418	0.90241	0.954886	0.72966	0.951175
G_393751_492	0.73744	0.879479	0.944199	0.974306	0.444057	0.807143	0.797102	0.954219	0.736947	0.951175
G_397528_23	0.743624	0.879479	0.671762	0.93207	0.636612	0.807143	0.446401	0.872998	0.99042	0.99042
G_410766_552	0.693154	0.879479	0.657013	0.93207	0.599107	0.807143	0.424968	0.866001	0.934577	0.97866
G_410766_569	0.264332	0.804338	0.129709	0.827249	0.378362	0.792418	0.18206	0.839971	0.112922	0.76526
G_410766_570	0.596678	0.869583	0.468105	0.893065	0.647413	0.807143	0.324608	0.848043	0.694832	0.951175
G_410766_624	0.187746	0.781063	0.102458	0.827249	0.533364	0.807143	0.0799816	0.773464	0.155637	0.76526
G_41358_42	0.321388	0.804338	0.38198	0.893065	0.149537	0.663946	0.698289	0.940353	0.161176	0.76526
G_417237_213	0.890505	0.936504	0.982656	0.991589	0.650975	0.807143	0.796561	0.954219	0.867277	0.97866
G_417237_294	0.0459092	0.655645	0.0421409	0.827249	0.519098	0.807143	0.0142573	0.513783	0.304226	0.76526
G_428039_473	0.63161	0.872899	0.805883	0.943401	0.389327	0.800284	0.581451	0.894387	0.961031	0.978665
G_428039_659	0.211732	0.781063	0.170762	0.827249	0.378362	0.792418	0.11149	0.773464	0.299214	0.76526
G_428039_1406	0.145633	0.781063	0.708282	0.935943	0.0963254	0.663946	0.15016	0.839971	0.633025	0.951175
G_428810_55	0.364527	0.804338	0.401208	0.893065	0.32359	0.792418	0.260939	0.847555	0.6233	0.951175
G_433232_225	0.761744	0.892328	0.51777	0.893065	0.661711	0.807143	0.554427	0.891904	0.495673	0.948616
G_433236_258	0.121467	0.781063	0.0403854	0.827249	0.601524	0.807143	0.184197	0.839971	0.105608	0.76526
G_43500_219	0.499837	0.840068	0.240956	0.835815	0.638016	0.807143	0.327389	0.848043	0.259642	0.76526
G_43500_562	0.160035	0.781063	0.616294	0.92177	0.128469	0.663946	0.105265	0.773464	0.675217	0.951175
G_437039_207	0.0785859	0.743543	0.368917	0.893065	0.0940329	0.663946	0.0430427	0.681039	0.845136	0.97866
G_438995_351	0.250355	0.804338	0.907204	0.974306	0.12586	0.663946	0.481731	0.876592	0.718129	0.951175
G_461687_643	0.28641	0.804338	0.586161	0.92177	0.213477	0.718058	0.230609	0.847555	0.947762	0.978665
G_461687_699	0.158028	0.781063	0.570851	0.92177	0.055563	0.61675	0.718688	0.940353	0.222991	0.76526
G_526800_134	0.937894	0.945582	0.737033	0.943401	0.956864	0.96804	0.731307	0.94216	0.818748	0.97866
G_589289_144	0.387215	0.804338	0.225591	0.827249	0.339683	0.792418	0.370622	0.857063	0.173458	0.76526
G_600228_243	0.0870095	0.764441	0.622818	0.92177	0.0271492	0.461465	0.963872	0.987366	0.329652	0.76526
G_621907_107	0.863808	0.936504
G_622808_242	0.702779	0.879479	0.51996	0.893065	0.661711	0.807143	0.466555	0.872998	0.596922	0.951175
G_623775_504	0.351977	0.804338	0.148442	0.827249	0.49155	0.807143	0.271818	0.847555	0.189674	0.76526
G_72382_149	0.357864	0.804338	0.152707	0.827249	0.525608	0.807143	0.348724	0.848043	0.189231	0.76526

## Sheet: Nematoda_prevalence_assoc
Infection (presence/absence) Nematoda ~ SNP + population
genetic model	codominant		dominant		recessive		overdominant		log-additive
p values	raw	Adjusted	raw	Adjusted	raw	Adjusted	raw	Adjusted	raw	Adjusted
snp
G_100265_641	0.732559	0.93381	0.959875	0.982473	0.45181	0.850499	0.769837	0.979547	0.782512	0.928488
G_114449_398	0.0970223	0.657823	0.0307722	0.365305	0.403968	0.850499	0.0640128	0.499957	0.0307722	0.491776
G_121540_174	0.455252	0.888826	0.27602	0.712515	0.382232	0.850499	0.445119	0.888216	0.231442	0.710743
G_121540_874	0.441231	0.888826	0.201324	0.669387	0.683403	0.859243	0.316782	0.817741	0.258164	0.721685
G_128936_282	0.550079	0.93381	0.291786	0.727558	0.913368	0.938739	0.327311	0.825717	0.442067	0.835799
G_138885_311	0.103525	0.657823	0.0449515	0.365305	0.187466	0.850499	0.144622	0.612215	0.0354433	0.491776
G_142225_405	0.348302	0.866899	0.424851	0.827342	0.161426	0.850499	0.807881	0.979547	0.180478	0.64172
G_152845_180	0.61427	0.93381	0.34961	0.776134	0.648478	0.850499	0.39239	0.879368	0.333797	0.786727
G_152845_240	0.119024	0.692963	0.056621	0.365305	0.677461	0.859243	0.120929	0.559299	0.538728	0.835799
G_153958_145	0.382127	0.866899
G_153958_384	0.171438	0.702898	0.989931	0.989931	0.0647017	0.850499	0.190616	0.645281	0.337966	0.786727
G_155465_171	0.0448382	0.569268	0.0158178	0.365305	0.987306	0.996281	0.0502797	0.499957	0.192455	0.647348
G_176851_1011	0.664653	0.93381
G_182044_141	0.859817	0.935179	0.640957	0.857184	0.816956	0.880408	0.613265	0.950689	0.684896	0.927115
G_183332_963	0.960637	0.968512	0.89496	0.982473	0.794136	0.865133	0.91675	0.979547	0.875979	0.953271
G_187211_1709	0.234396	0.759799	0.122369	0.565956	0.308649	0.850499	0.230887	0.671203	0.0985211	0.576308
G_193618_387	0.360087	0.866899	0.212561	0.669387	0.294941	0.850499	0.403182	0.879368	0.171827	0.635761
G_194809_624	0.47184	0.896794	0.220329	0.669387	0.794987	0.865133	0.232355	0.671203	0.220329	0.698757
G_194809_1116	0.473916	0.896794	0.924178	0.982473	0.240344	0.850499	0.575891	0.950689	0.766776	0.928488
G_198248_1498	0.31203	0.852881	0.419843	0.827342	0.149663	0.850499	0.919352	0.979547	0.243317	0.710743
G_199628_214	0.850059	0.935179	0.733986	0.915421	0.619561	0.850499	0.805029	0.979547	0.683097	0.927115
G_201724_525	0.191578	0.736376	0.23519	0.669387	0.308954	0.850499	0.0982187	0.526209	0.579788	0.835799
G_201987_732	0.701678	0.93381	0.904504	0.982473	0.399942	0.850499	0.899626	0.979547	0.746789	0.928488
G_201987_954	0.0606444	0.657823	0.210866	0.669387	0.0185646	0.850499	0.668052	0.950689	0.0340068	0.491776
G_203955_360	0.814886	0.935179	0.601621	0.856152	0.604781	0.850499	0.946256	0.979547	0.5223	0.835799
G_203955_702	0.739928	0.93381	0.965137	0.982473	0.475395	0.850499	0.62422	0.950689	0.762157	0.928488
G_209960_237	0.753882	0.93381
G_221652_115	0.696587	0.93381	0.530568	0.847059	0.479142	0.850499	0.688808	0.967819	0.460955	0.835799
G_222230_1003	0.2385	0.759799	0.150371	0.642765	0.547356	0.850499	0.101326	0.526209	0.573954	0.835799
G_223488_1410	0.671252	0.93381	0.578614	0.847059	0.53233	0.850499	0.485111	0.928403	0.707501	0.928488
G_225441_354	0.0279525	0.569268	0.00748797	0.365305	0.587992	0.850499	0.0578177	0.499957	0.0497898	0.514478
G_231234_204	0.682142	0.93381	0.491585	0.847059	0.536871	0.850499	0.595431	0.950689	0.438141	0.835799
G_231234_351	0.804747	0.93381	0.804585	0.970749	0.59939	0.850499	0.666523	0.950689	0.946037	0.972316
G_231234_1035	0.0358306	0.569268
G_231234_2083	0.132145	0.70106	0.480029	0.847059	0.0444951	0.850499	0.40037	0.879368	0.112128	0.576308
G_232236_534	0.732017	0.93381	0.5787	0.847059	0.459841	0.850499	0.997113	0.997113	0.44714	0.835799
G_232236_1065	0.64482	0.93381	0.631261	0.857184	0.374111	0.850499	0.859143	0.979547	0.507596	0.835799
G_234776_254	0.0458889	0.569268
G_234776_486	0.865399	0.935179	0.633435	0.857184	0.940701	0.957962	0.608616	0.950689	0.769268	0.928488
G_239007_161	0.519804	0.93381	0.34871	0.776134	0.44226	0.850499	0.961897	0.979547	0.260067	0.721685
G_239007_528	0.0965695	0.657823
G_240627_207	0.919228	0.942209	0.825792	0.982473	0.712686	0.859871	0.867555	0.979547	0.792603	0.928488
G_242486_426	0.665588	0.93381	0.57987	0.847059	0.411544	0.850499	0.898889	0.979547	0.415964	0.835799
G_244860_1665	0.000143098	0.017601	0.346696	0.776134	8.05926e-05	0.00894578	0.0170428	0.499957	0.00726462	0.340103
G_251818_120	0.61797	0.93381	0.463675	0.847059	0.401074	0.850499	0.66165	0.950689	0.389396	0.835799
G_251880_684	0.414262	0.866899	0.260712	0.712515	0.358184	0.850499	0.403106	0.879368	0.21419	0.698757
G_251880_2079	0.901862	0.940076	0.973622	0.982473	0.649889	0.850499	0.956888	0.979547	0.910976	0.972292
G_252388_426	0.106963	0.657823	0.0452041	0.365305	0.649889	0.850499	0.0362066	0.499957	0.0888378	0.576308
G_254919_291	0.152425	0.70106	0.0526259	0.365305	0.696941	0.85956	0.112842	0.544585	0.119123	0.576308
G_260500_369	0.701907	0.93381	0.560581	0.847059	0.614041	0.850499	0.479603	0.928403	0.677331	0.927115
G_260893_408	0.582194	0.93381	0.328849	0.776134	0.619561	0.850499	0.388679	0.879368	0.308872	0.767666
G_260893_945	0.977697	0.977697	0.962441	0.982473	0.858553	0.899051	0.867089	0.979547	0.958013	0.974261
G_262882_163	0.744788	0.93381	0.469605	0.847059	0.599778	0.850499	0.736912	0.979547	0.445442	0.835799
G_262882_252	0.415408	0.866899	0.185	0.669387	0.793274	0.865133	0.195273	0.645281	0.185	0.64172
G_26438_387	0.37578	0.866899	0.193853	0.669387	0.416415	0.850499	0.286339	0.784453	0.17153	0.635761
G_265198_105	0.0686306	0.657823	0.39695	0.815953	0.157483	0.850499	0.0409797	0.499957	0.985092	0.985092
G_266965_261	0.793283	0.93381	0.698779	0.901912	0.619561	0.850499	0.615364	0.950689	0.803017	0.928488
G_271438_626	0.611929	0.93381	0.370534	0.790947	0.557854	0.850499	0.448109	0.888216	0.341759	0.786727
G_271438_627	0.747598	0.93381	0.447478	0.847059	0.741116	0.865133	0.657504	0.950689	0.502549	0.835799
G_271499_1357	0.490911	0.914879	0.383048	0.802233	0.501969	0.850499	0.29682	0.784453	0.530227	0.835799
G_271698_251	0.376688	0.866899	0.942202	0.982473	0.169557	0.850499	0.534934	0.943081	0.5626	0.835799
G_278191_379	0.685947	0.93381	0.53377	0.847059	0.688942	0.859243	0.385269	0.879368	0.842784	0.94494
G_281950_1015	0.451233	0.888826	0.294956	0.727558	0.89369	0.927099	0.210615	0.649396	0.483759	0.835799
G_281950_1710	0.952501	0.968245	0.956274	0.982473	0.762781	0.865133	0.840382	0.979547	0.839964	0.94494
G_293928_105	0.580249	0.93381
G_297458_264	0.156983	0.70106	0.0592387	0.365305	0.458019	0.850499	0.291309	0.784453	0.0898606	0.576308
G_303102_402	0.739761	0.93381	0.5876	0.847059	0.633361	0.850499	0.510717	0.943081	0.703082	0.928488
G_306701_582	0.76377	0.93381	0.759433	0.936634	0.479142	0.850499	0.938595	0.979547	0.642961	0.9034
G_306701_957	0.335517	0.866899	0.229323	0.669387	0.757284	0.865133	0.155294	0.615629	0.529473	0.835799
G_309599_211	0.181071	0.718442	0.629442	0.857184	0.10887	0.850499	0.188346	0.645281	0.799298	0.928488
G_322391_149	0.261092	0.783275	0.101248	0.549809	0.575235	0.850499	0.127905	0.567899	0.101248	0.576308
G_329123_744	0.295959	0.82734	0.118649	0.565956	0.597807	0.850499	0.148917	0.612215	0.118649	0.576308
G_329556_606	0.789029	0.93381
G_340268_193	0.498848	0.915795	0.486951	0.847059	0.25185	0.850499	0.891152	0.979547	0.311216	0.767666
G_341837_617	0.700587	0.93381	0.709037	0.904633	0.486146	0.850499	0.571945	0.950689	0.875606	0.953271
G_343154_267	0.235513	0.759799	0.186717	0.669387	0.169557	0.850499	0.510719	0.943081	0.119415	0.576308
G_343154_386	0.41583	0.866899	0.234275	0.669387	0.651283	0.850499	0.203467	0.645281	0.302471	0.767666
G_343154_1452	0.0111609	0.569268	0.00398109	0.365305	0.619561	0.850499	0.00283255	0.314413	0.012256	0.340103
G_343154_1475	0.39659	0.866899
G_343154_1558	0.0772132	0.657823	0.0391241	0.365305	0.479142	0.850499	0.0260134	0.499957	0.105313	0.576308
G_344793_1115	0.765876	0.93381
G_362654_2058	0.690057	0.93381	0.505306	0.847059	0.479142	0.850499	0.636652	0.950689	0.44732	0.835799
G_369888_60	0.767964	0.93381	0.928507	0.982473	0.469819	0.850499	0.899382	0.979547	0.795984	0.928488
G_369888_93	0.728097	0.93381
G_369888_307	0.589637	0.93381	0.918045	0.982473	0.314277	0.850499	0.526803	0.943081	0.526036	0.835799
G_372070_273	0.397927	0.866899	0.794441	0.969043	0.18232	0.850499	0.586168	0.950689	0.417544	0.835799
G_373029_222	0.0181502	0.569268	0.0176748	0.365305	0.0292116	0.850499	0.762193	0.979547	0.0076713	0.340103
G_373125_426	0.788296	0.93381	0.539085	0.847059	0.627028	0.850499	0.811869	0.979547	0.490468	0.835799
G_373125_792	0.350893	0.866899	0.45949	0.847059	0.159622	0.850499	0.973225	0.982073	0.269151	0.728676
G_373156_174	0.165291	0.70106	0.264433	0.712515	0.417185	0.850499	0.0577884	0.499957	0.799842	0.928488
G_373156_509	0.883423	0.936733	0.941453	0.982473	0.619561	0.850499	0.957805	0.979547	0.860855	0.953271
G_374909_24	0.843277	0.935179	0.584867	0.847059	0.794987	0.865133	0.604766	0.950689	0.573741	0.835799
G_385130_246	0.0361438	0.569268	0.272564	0.712515	0.0625348	0.850499	0.0215142	0.499957	0.930838	0.972316
G_385130_247	0.431191	0.883942	0.31653	0.763801	0.51892	0.850499	0.235828	0.671203	0.47914	0.835799
G_393751_426	0.375177	0.866899	0.161437	0.663685	0.619561	0.850499	0.193722	0.645281	0.161437	0.635761
G_393751_492	0.101963	0.657823	0.0507616	0.365305	0.557854	0.850499	0.0353619	0.499957	0.125752	0.578989
G_397528_23	0.0801773	0.657823	0.516658	0.847059	0.0502401	0.850499	0.0694191	0.499957	0.637367	0.9034
G_410766_552	0.289431	0.82734	0.150558	0.642765	0.262892	0.850499	0.535262	0.943081	0.118963	0.576308
G_410766_569	0.153036	0.70106	0.0526759	0.365305	0.600955	0.850499	0.0648033	0.499957	0.0526759	0.514478
G_410766_570	0.219947	0.759799	0.208731	0.669387	0.537835	0.850499	0.0852747	0.52586	0.466882	0.835799
G_410766_624	0.915174	0.942209	0.874579	0.982473	0.711515	0.859871	0.8278	0.979547	0.924778	0.972316
G_41358_42	0.046282	0.569268	0.02187	0.365305	0.123841	0.850499	0.841318	0.979547	0.0310344	0.491776
G_417237_213	0.337498	0.866899	0.222158	0.669387	0.277144	0.850499	0.411956	0.879368	0.169884	0.635761
G_417237_294	0.206066	0.759799	0.896909	0.982473	0.0956326	0.850499	0.199921	0.645281	0.290766	0.767666
G_428039_473	0.150177	0.70106	0.0575893	0.365305	0.450922	0.850499	0.0912992	0.526209	0.0525739	0.514478
G_428039_659	0.623515	0.93381	0.370534	0.790947	0.600955	0.850499	0.43178	0.888216	0.347294	0.786727
G_428039_1406	0.682214	0.93381	0.410599	0.827342	0.998477	0.998477	0.405253	0.879368	0.555464	0.835799
G_428810_55	0.8037	0.93381	0.837674	0.982473	0.557854	0.850499	0.715991	0.979547	0.965484	0.974261
G_433232_225	0.25798	0.783275	0.0997369	0.549809	0.794987	0.865133	0.104294	0.526209	0.0997369	0.576308
G_433236_258	0.240912	0.759799	0.104018	0.549809	0.843532	0.891734	0.187393	0.645281	0.238051	0.710743
G_43500_219	0.0987669	0.657823	0.568838	0.847059	0.157483	0.850499	0.0692314	0.499957	0.821825	0.940439
G_43500_562	0.123945	0.692963	0.0562147	0.365305	0.82807	0.883806	0.0579957	0.499957	0.130403	0.578989
G_437039_207	0.0394867	0.569268	0.0164861	0.365305	0.17011	0.850499	0.07657	0.499957	0.0119079	0.340103
G_438995_351	0.822896	0.935179	0.933539	0.982473	0.567971	0.850499	0.786483	0.979547	0.939813	0.972316
G_461687_643	0.696425	0.93381	0.652136	0.861751	0.427646	0.850499	0.839381	0.979547	0.544523	0.835799
G_461687_699	0.160139	0.70106	0.0556193	0.365305	0.556153	0.850499	0.0726881	0.499957	0.0556193	0.514478
G_526800_134	0.84549	0.935179	0.638034	0.857184	0.671714	0.859243	0.871873	0.979547	0.562971	0.835799
G_589289_144	0.871419	0.935179	0.964107	0.982473	0.600955	0.850499	0.946058	0.979547	0.886415	0.955263
G_600228_243	0.900099	0.940076	0.72529	0.914855	0.794987	0.865133	0.701357	0.973133	0.756062	0.928488
G_621907_107	0.223802	0.759799
G_622808_242	0.874354	0.935179	0.683772	0.892926	0.794987	0.865133	0.649327	0.950689	0.733197	0.928488
G_623775_504	0.693986	0.93381	0.523633	0.847059	0.414435	0.850499	0.948478	0.979547	0.410626	0.835799
G_72382_149	0.28682	0.82734	0.121345	0.565956	0.421107	0.850499	0.439103	0.888216	0.154026	0.635761
