# Supplementary material for: Non-MHC immunity genes do not affect parasite load in European invasive populations of common raccoon
Source: Sci Rep. 2023 Sep 21;13:15696. doi: 10.1038/s41598-023-41721-1 (PMC10514260; doi:10.1038/s41598-023-41721-1)
Supplement: Supplementary file 7 — Supplementary Information 1. [file 41598_2023_41721_MOESM7_ESM.txt]

$G_100265_641

SNP: G_100265_641  adjusted by: pop 
               0    %  1    %    OR lower upper p-value   AIC
Codominant                                                   
C/C           91 74.6 25 78.1  1.00             0.04797 114.9
C/T           27 22.1  4 12.5  2.97  0.69 12.68              
T/T            4  3.3  3  9.4 10.40  1.53 70.96              
Dominant                                                     
C/C           91 74.6 25 78.1  1.00             0.03207 114.4
C/T-T/T       31 25.4  7 21.9  4.05  1.10 14.94              
Recessive                                                    
C/C-C/T      118 96.7 29 90.6  1.00             0.04558 115.0
T/T            4  3.3  3  9.4  7.07  1.19 41.87              
Overdominant                                                 
C/C-T/T       95 77.9 28 87.5  1.00             0.30543 117.9
C/T           27 22.1  4 12.5  2.05  0.54  7.81              
log-Additive                                                 
0,1,2        122 79.2 32 20.8  3.17  1.27  7.93 0.01382 112.9

$G_114449_398

SNP: G_114449_398  adjusted by: pop 
               0    %  1    %   OR lower upper p-value   AIC
Codominant                                                  
C/C           63 55.8 24 75.0 1.00              0.3217 117.1
C/A           40 35.4  6 18.8 2.38  0.56 10.09              
A/A           10  8.8  2  6.2 3.64  0.54 24.76              
Dominant                                                    
C/C           63 55.8 24 75.0 1.00              0.1519 115.3
C/A-A/A       50 44.2  8 25.0 2.61  0.66 10.37              
Recessive                                                   
C/C-C/A      103 91.2 30 93.8 1.00              0.3681 116.5
A/A           10  8.8  2  6.2 2.27  0.42 12.22              
Overdominant                                                
C/C-A/A       73 64.6 26 81.2 1.00              0.4061 116.7
C/A           40 35.4  6 18.8 1.70  0.48  5.96              
log-Additive                                                
0,1,2        113 77.9 32 22.1 1.97  0.80  4.85  0.1417 115.2

$G_121540_174

SNP: G_121540_174  adjusted by: pop 
               0    %  1    %   OR lower upper p-value   AIC
Codominant                                                  
A/A          110 90.2 22 64.7 1.00              0.3330 124.5
A/G           10  8.2 11 32.4 1.76  0.50  6.19              
G/G            2  1.6  1  2.9 0.28  0.02  3.63              
Dominant                                                    
A/A          110 90.2 22 64.7 1.00              0.6388 124.5
A/G-G/G       12  9.8 12 35.3 1.33  0.40  4.42              
Recessive                                                   
A/A-A/G      120 98.4 33 97.1 1.00              0.2309 123.3
G/G            2  1.6  1  2.9 0.23  0.02  2.81              
Overdominant                                                
A/A-G/G      112 91.8 23 67.6 1.00              0.2757 123.5
A/G           10  8.2 11 32.4 1.97  0.59  6.63              
log-Additive                                                
0,1,2        122 78.2 34 21.8 0.95  0.35  2.55  0.9144 124.7

$G_121540_874

SNP: G_121540_874  adjusted by: pop 
               0    %  1    %   OR lower upper p-value   AIC
Codominant                                                  
G/G           68 55.7 13 38.2 1.00              0.8526 126.4
G/A           44 36.1 18 52.9 1.32  0.49  3.54              
A/A           10  8.2  3  8.8 1.25  0.23  6.96              
Dominant                                                    
G/G           68 55.7 13 38.2 1.00              0.5747 124.4
G/A-A/A       54 44.3 21 61.8 1.31  0.51  3.37              
Recessive                                                   
G/G-G/A      112 91.8 31 91.2 1.00              0.9192 124.7
A/A           10  8.2  3  8.8 1.09  0.21  5.69              
Overdominant                                                
G/G-A/A       78 63.9 16 47.1 1.00              0.6141 124.5
G/A           44 36.1 18 52.9 1.28  0.50  3.27              
log-Additive                                                
0,1,2        122 78.2 34 21.8 1.20  0.58  2.47  0.6318 124.5

$G_128936_282

SNP: G_128936_282  adjusted by: pop 
               0    %  1    %   OR lower upper p-value   AIC
Codominant                                                  
T/T           48 39.3 18 52.9 1.00             0.14348 122.8
C/T           60 49.2 10 29.4 1.76  0.51  6.13              
C/C           14 11.5  6 17.6 4.56  0.98 21.11              
Dominant                                                    
T/T           48 39.3 18 52.9 1.00             0.14276 122.6
C/T-C/C       74 60.7 16 47.1 2.29  0.71  7.41              
Recessive                                                   
T/T-C/T      108 88.5 28 82.4 1.00             0.08114 121.7
C/C           14 11.5  6 17.6 3.24  0.90 11.70              
Overdominant                                                
T/T-C/C       62 50.8 24 70.6 1.00             0.89983 124.7
C/T           60 49.2 10 29.4 1.07  0.38  3.01              
log-Additive                                                
0,1,2        122 78.2 34 21.8 2.11  0.96  4.61 0.05247 121.0

$G_138885_311

SNP: G_138885_311  adjusted by: pop 
               0    %  1    %   OR lower upper p-value   AIC
Codominant                                                  
C/C           67 54.9 19 55.9 1.00              0.9324 126.6
C/T           45 36.9 11 32.4 0.96  0.35  2.64              
T/T           10  8.2  4 11.8 1.32  0.27  6.35              
Dominant                                                    
C/C           67 54.9 19 55.9 1.00              0.9458 124.7
C/T-T/T       55 45.1 15 44.1 1.03  0.41  2.63              
Recessive                                                   
C/C-C/T      112 91.8 30 88.2 1.00              0.7137 124.6
T/T           10  8.2  4 11.8 1.33  0.29  6.14              
Overdominant                                                
C/C-T/T       77 63.1 23 67.6 1.00              0.8735 124.7
C/T           45 36.9 11 32.4 0.92  0.35  2.46              
log-Additive                                                
0,1,2        122 78.2 34 21.8 1.08  0.54  2.16  0.8298 124.7

$G_142225_405

SNP: G_142225_405  adjusted by: pop 
               0    %  1    %   OR lower upper p-value   AIC
Codominant                                                  
T/T           59 53.6 14 45.2 1.00              0.4139 112.2
T/C           44 40.0 13 41.9 0.47  0.15  1.51              
C/C            7  6.4  4 12.9 0.79  0.13  4.85              
Dominant                                                    
T/T           59 53.6 14 45.2 1.00              0.2310 110.5
T/C-C/C       51 46.4 17 54.8 0.52  0.17  1.58              
Recessive                                                   
T/T-T/C      103 93.6 27 87.1 1.00              0.8271 111.9
C/C            7  6.4  4 12.9 1.20  0.23  6.18              
Overdominant                                                
T/T-C/C       66 60.0 18 58.1 1.00              0.1924 110.2
T/C           44 40.0 13 41.9 0.50  0.17  1.47              
log-Additive                                                
0,1,2        110 78.0 31 22.0 0.72  0.32  1.63  0.4243 111.3

$G_152845_180

SNP: G_152845_180  adjusted by: pop 
               0    %  1    %    OR lower  upper   p-value   AIC
Codominant                                                      
G/G           89 73.6 21 65.6  1.00              0.0032872 109.4
G/A           31 25.6  8 25.0  0.92  0.29   2.96                
A/A            1  0.8  3  9.4 45.35  4.09 502.40                
Dominant                                                        
G/G           89 73.6 21 65.6  1.00              0.3487288 117.9
G/A-A/A       32 26.4 11 34.4  1.64  0.58   4.62                
Recessive                                                       
G/G-G/A      120 99.2 29 90.6  1.00              0.0007282 107.4
A/A            1  0.8  3  9.4 46.29  4.25 504.52                
Overdominant                                                    
G/G-A/A       90 74.4 24 75.0  1.00              0.6145445 118.6
G/A           31 25.6  8 25.0  0.75  0.25   2.28                
log-Additive                                                    
0,1,2        121 79.1 32 20.9  2.53  1.06   6.02 0.0394294 114.6

$G_152845_240

SNP: G_152845_240  adjusted by: pop 
               0    %  1    %   OR lower upper p-value   AIC
Codominant                                                  
T/T           33 27.0  4 11.8 1.00              0.3407 124.6
C/T           71 58.2 15 44.1 1.54  0.41  5.78              
C/C           18 14.8 15 44.1 2.82  0.66 12.06              
Dominant                                                    
T/T           33 27.0  4 11.8 1.00              0.3172 123.7
C/T-C/C       89 73.0 30 88.2 1.88  0.52  6.78              
Recessive                                                   
T/T-C/T      104 85.2 19 55.9 1.00              0.1890 123.0
C/C           18 14.8 15 44.1 2.04  0.72  5.80              
Overdominant                                                
T/T-C/C       51 41.8 19 55.9 1.00              0.7201 124.6
C/T           71 58.2 15 44.1 0.84  0.33  2.15              
log-Additive                                                
0,1,2        122 78.2 34 21.8 1.70  0.83  3.49  0.1451 122.6

$G_153958_145

SNP: G_153958_145  adjusted by: pop 
               0    %  1    %   OR lower upper p-value   AIC
Codominant                                                  
G/G          100 87.7 27 84.4 1.00              0.3704 118.7
G/C           14 12.3  5 15.6 0.54  0.13  2.16              
log-Additive                                                
0,1,2        114 78.1 32 21.9 0.54  0.13  2.16         118.7

$G_153958_384

SNP: G_153958_384  adjusted by: pop 
               0    %  1    %   OR lower upper p-value   AIC
Codominant                                                  
A/A           30 27.8  3 10.7 1.00              0.5771 107.9
A/G           57 52.8 14 50.0 1.33  0.30  5.86              
G/G           21 19.4 11 39.3 2.17  0.44 10.78              
Dominant                                                    
A/A           30 27.8  3 10.7 1.00              0.5310 106.6
A/G-G/G       78 72.2 25 89.3 1.56  0.37  6.54              
Recessive                                                   
A/A-A/G       87 80.6 17 60.7 1.00              0.3281 106.1
G/G           21 19.4 11 39.3 1.74  0.58  5.22              
Overdominant                                                
A/A-G/G       51 47.2 14 50.0 1.00              0.6799 106.9
A/G           57 52.8 14 50.0 0.81  0.29  2.22              
log-Additive                                                
0,1,2        108 79.4 28 20.6 1.51  0.69  3.29  0.3027 106.0

$G_155465_171

SNP: G_155465_171  adjusted by: pop 
               0    %  1    %   OR lower upper p-value   AIC
Codominant                                                  
A/A           44 38.3 10 32.3 1.00              0.5269 115.7
G/A           52 45.2 15 48.4 1.69  0.56  5.16              
G/G           19 16.5  6 19.4 2.04  0.49  8.49              
Dominant                                                    
A/A           44 38.3 10 32.3 1.00              0.2716 113.7
G/A-G/G       71 61.7 21 67.7 1.78  0.62  5.09              
Recessive                                                   
A/A-G/A       96 83.5 25 80.6 1.00              0.5281 114.6
G/G           19 16.5  6 19.4 1.50  0.43  5.26              
Overdominant                                                
A/A-G/G       63 54.8 16 51.6 1.00              0.5629 114.6
G/A           52 45.2 15 48.4 1.33  0.50  3.55              
log-Additive                                                
0,1,2        115 78.8 31 21.2 1.46  0.73  2.91  0.2798 113.8

$G_176851_1011

SNP: G_176851_1011  adjusted by: pop 
               0    %  1    %   OR lower upper p-value   AIC
Codominant                                                  
C/C           96 78.7 20 58.8 1.00              0.2056 123.1
C/T           26 21.3 14 41.2 1.91  0.71  5.17              
log-Additive                                                
0,1,2        122 78.2 34 21.8 1.91  0.71  5.17         123.1

$G_182044_141

SNP: G_182044_141  adjusted by: pop 
               0     %  1    %   OR lower upper p-value   AIC
Codominant                                                   
C/C           95  82.6 30 93.8 1.00             0.04339 117.3
C/T           20  17.4  1  3.1 0.30  0.03  2.66              
T/T            0   0.0  1  3.1       0.00                    
Dominant                                                     
C/C           95  82.6 30 93.8 1.00             0.60251 121.3
C/T-T/T       20  17.4  2  6.2 0.66  0.13  3.40              
Recessive                                                    
C/C-C/T      115 100.0 31 96.9 1.00             0.02910 116.8
T/T            0   0.0  1  3.1       0.00                    
Overdominant                                                 
C/C-T/T       95  82.6 31 96.9 1.00             0.18312 119.8
C/T           20  17.4  1  3.1 0.28  0.03  2.43              
log-Additive                                                 
0,1,2        115  78.2 32 21.8 1.13  0.29  4.40 0.86441 121.6

$G_183332_963

SNP: G_183332_963  adjusted by: pop 
               0    %  1     %   OR lower upper p-value   AIC
Codominant                                                   
C/C           92 76.0 25  73.5 1.00              0.8557 126.2
C/T           28 23.1  9  26.5 0.83  0.28  2.44              
T/T            1  0.8  0   0.0 0.00  0.00                    
Dominant                                                     
C/C           92 76.0 25  73.5 1.00              0.7028 124.4
C/T-T/T       29 24.0  9  26.5 0.81  0.28  2.38              
Recessive                                                    
C/C-C/T      120 99.2 34 100.0 1.00              0.6603 124.3
T/T            1  0.8  0   0.0 0.00  0.00                    
Overdominant                                                 
C/C-T/T       93 76.9 25  73.5 1.00              0.7384 124.4
C/T           28 23.1  9  26.5 0.83  0.28  2.46              
log-Additive                                                 
0,1,2        121 78.1 34  21.9 0.80  0.28  2.30  0.6745 124.4

$G_187211_1709

SNP: G_187211_1709  adjusted by: pop 
               0    %  1    %   OR lower upper p-value   AIC
Codominant                                                  
A/A           55 45.8 19 55.9 1.00              0.5374 125.1
G/A           55 45.8 13 38.2 0.59  0.22  1.57              
G/G           10  8.3  2  5.9 1.06  0.17  6.62              
Dominant                                                    
A/A           55 45.8 19 55.9 1.00              0.3447 123.4
G/A-G/G       65 54.2 15 44.1 0.64  0.25  1.63              
Recessive                                                   
A/A-G/A      110 91.7 32 94.1 1.00              0.7564 124.2
G/G           10  8.3  2  5.9 1.33  0.22  7.98              
Overdominant                                                
A/A-G/G       65 54.2 21 61.8 1.00              0.2658 123.1
G/A           55 45.8 13 38.2 0.58  0.22  1.53              
log-Additive                                                
0,1,2        120 77.9 34 22.1 0.77  0.35  1.69  0.5131 123.9

$G_193618_387

SNP: G_193618_387  adjusted by: pop 
               0    %  1    %   OR lower upper p-value   AIC
Codominant                                                  
C/C           76 62.3 22 64.7 1.00             0.18751 123.4
C/T           35 28.7 10 29.4 2.87  0.89  9.26              
T/T           11  9.0  2  5.9 1.92  0.28 13.01              
Dominant                                                    
C/C           76 62.3 22 64.7 1.00             0.07503 121.6
C/T-T/T       46 37.7 12 35.3 2.65  0.87  8.08              
Recessive                                                   
C/C-C/T      111 91.0 32 94.1 1.00             0.81428 124.7
T/T           11  9.0  2  5.9 1.24  0.21  7.28              
Overdominant                                                
C/C-T/T       87 71.3 24 70.6 1.00             0.08701 121.8
C/T           35 28.7 10 29.4 2.60  0.86  7.86              
log-Additive                                                
0,1,2        122 78.2 34 21.8 1.74  0.81  3.72 0.15722 122.7

$G_194809_624

SNP: G_194809_624  adjusted by: pop 
               0    %  1     %   OR lower upper p-value   AIC
Codominant                                                   
A/A          111 91.0 29  85.3 1.00             0.13478 122.7
A/G           10  8.2  5  14.7 4.23  1.06 16.81              
G/G            1  0.8  0   0.0 0.00  0.00                    
Dominant                                                     
A/A          111 91.0 29  85.3 1.00             0.06291 121.3
A/G-G/G       11  9.0  5  14.7 3.87  0.99 15.14              
Recessive                                                    
A/A-A/G      121 99.2 34 100.0 1.00             0.66171 124.5
G/G            1  0.8  0   0.0 0.00  0.00                    
Overdominant                                                 
A/A-G/G      112 91.8 29  85.3 1.00             0.04950 120.9
A/G           10  8.2  5  14.7 4.26  1.07 16.97              
log-Additive                                                 
0,1,2        122 78.2 34  21.8 2.91  0.86  9.81 0.10274 122.1

$G_194809_1116

SNP: G_194809_1116  adjusted by: pop 
               0    %  1    %   OR lower upper p-value   AIC
Codominant                                                  
G/G           73 59.8 15 44.1 1.00              0.3557 124.7
G/A           42 34.4 17 50.0 1.66  0.63  4.39              
A/A            7  5.7  2  5.9 0.49  0.07  3.51              
Dominant                                                    
G/G           73 59.8 15 44.1 1.00              0.4749 124.2
G/A-A/A       49 40.2 19 55.9 1.41  0.55  3.57              
Recessive                                                   
G/G-G/A      115 94.3 32 94.1 1.00              0.3133 123.7
A/A            7  5.7  2  5.9 0.38  0.06  2.61              
Overdominant                                                
G/G-A/A       80 65.6 17 50.0 1.00              0.2147 123.2
G/A           42 34.4 17 50.0 1.81  0.71  4.64              
log-Additive                                                
0,1,2        122 78.2 34 21.8 1.06  0.50  2.25  0.8750 124.7

$G_198248_1498

SNP: G_198248_1498  adjusted by: pop 
               0    %  1    %   OR lower upper p-value   AIC
Codominant                                                  
A/A           47 38.5 12 35.3 1.00              0.8833 126.5
G/A           57 46.7 19 55.9 1.11  0.41  3.02              
G/G           18 14.8  3  8.8 0.76  0.15  3.82              
Dominant                                                    
A/A           47 38.5 12 35.3 1.00              0.9380 124.7
G/A-G/G       75 61.5 22 64.7 1.04  0.40  2.72              
Recessive                                                   
A/A-G/A      104 85.2 31 91.2 1.00              0.6523 124.5
G/G           18 14.8  3  8.8 0.71  0.16  3.22              
Overdominant                                                
A/A-G/G       65 53.3 15 44.1 1.00              0.7158 124.6
G/A           57 46.7 19 55.9 1.19  0.47  3.01              
log-Additive                                                
0,1,2        122 78.2 34 21.8 0.94  0.46  1.92  0.8708 124.7

$G_199628_214

SNP: G_199628_214  adjusted by: pop 
               0     %  1    %   OR lower upper  p-value   AIC
Codominant                                                    
T/T           97  79.5 18 52.9 1.00             0.034054 120.0
T/A           25  20.5 15 44.1 3.48  1.26  9.59               
A/A            0   0.0  1  2.9       0.00                     
Dominant                                                      
T/T           97  79.5 18 52.9 1.00             0.011694 118.4
T/A-A/A       25  20.5 16 47.1 3.61  1.32  9.87               
Recessive                                                     
T/T-T/A      122 100.0 33 97.1 1.00             0.355147 123.9
A/A            0   0.0  1  2.9       0.00                     
Overdominant                                                  
T/T-A/A       97  79.5 19 55.9 1.00             0.017799 119.1
T/A           25  20.5 15 44.1 3.38  1.23  9.34               
log-Additive                                                  
0,1,2        122  78.2 34 21.8 3.58  1.33  9.66 0.009996 118.1

$G_201724_525

SNP: G_201724_525  adjusted by: pop 
               0    %  1     %   OR lower upper  p-value   AIC
Codominant                                                    
G/G          112 91.8 25  73.5 1.00             0.005673 116.4
G/T            6  4.9  9  26.5 1.93  0.43  8.62               
T/T            4  3.3  0   0.0 0.00  0.00                     
Dominant                                                      
G/G          112 91.8 25  73.5 1.00             0.663994 124.5
G/T-T/T       10  8.2  9  26.5 0.75  0.20  2.78               
Recessive                                                     
G/G-G/T      118 96.7 34 100.0 1.00             0.001945 115.1
T/T            4  3.3  0   0.0 0.00  0.00                     
Overdominant                                                  
G/G-T/T      116 95.1 25  73.5 1.00             0.164649 122.8
G/T            6  4.9  9  26.5 2.66  0.67 10.63               
log-Additive                                                  
0,1,2        122 78.2 34  21.8 0.45  0.17  1.22 0.108523 122.2

$G_201987_732

SNP: G_201987_732  adjusted by: pop 
               0    %  1    %   OR lower upper p-value   AIC
Codominant                                                  
G/G           48 39.7 21 61.8 1.00             0.15221 122.8
G/A           64 52.9 12 35.3 0.38  0.14  1.03              
A/A            9  7.4  1  2.9 0.72  0.08  6.50              
Dominant                                                    
G/G           48 39.7 21 61.8 1.00             0.06149 121.0
G/A-A/A       73 60.3 13 38.2 0.41  0.16  1.06              
Recessive                                                   
G/G-G/A      112 92.6 33 97.1 1.00             0.92491 124.5
A/A            9  7.4  1  2.9 1.11  0.13  9.69              
Overdominant                                                
G/G-A/A       57 47.1 22 64.7 1.00             0.05522 120.9
G/A           64 52.9 12 35.3 0.39  0.15  1.05              
log-Additive                                                
0,1,2        121 78.1 34 21.9 0.50  0.21  1.19 0.10476 121.9

$G_201987_954

SNP: G_201987_954  adjusted by: pop 
               0    %  1    %   OR lower upper p-value   AIC
Codominant                                                  
G/G           77 63.1 30 88.2 1.00              0.7271 126.1
G/A           37 30.3  3  8.8 0.59  0.14  2.38              
A/A            8  6.6  1  2.9 1.09  0.12  9.88              
Dominant                                                    
G/G           77 63.1 30 88.2 1.00              0.5231 124.3
G/A-A/A       45 36.9  4 11.8 0.67  0.19  2.36              
Recessive                                                   
G/G-G/A      114 93.4 33 97.1 1.00              0.8313 124.7
A/A            8  6.6  1  2.9 1.27  0.14 11.26              
Overdominant                                                
G/G-A/A       85 69.7 31 91.2 1.00              0.4266 124.1
G/A           37 30.3  3  8.8 0.58  0.15  2.31              
log-Additive                                                
0,1,2        122 78.2 34 21.8 0.81  0.30  2.22  0.6770 124.6

$G_203955_360

SNP: G_203955_360  adjusted by: pop 
               0    %  1    %   OR lower upper p-value   AIC
Codominant                                                  
G/G           47 38.5 11 32.4 1.00              0.8877 126.5
A/G           57 46.7 17 50.0 0.91  0.32  2.56              
A/A           18 14.8  6 17.6 0.71  0.17  2.91              
Dominant                                                    
G/G           47 38.5 11 32.4 1.00              0.7499 124.6
A/G-A/A       75 61.5 23 67.6 0.85  0.32  2.29              
Recessive                                                   
G/G-A/G      104 85.2 28 82.4 1.00              0.6522 124.5
A/A           18 14.8  6 17.6 0.75  0.21  2.66              
Overdominant                                                
G/G-A/A       65 53.3 17 50.0 1.00              0.9696 124.7
A/G           57 46.7 17 50.0 1.02  0.40  2.58              
log-Additive                                                
0,1,2        122 78.2 34 21.8 0.85  0.43  1.69  0.6429 124.5

$G_203955_702

SNP: G_203955_702  adjusted by: pop 
               0    %  1    %   OR lower upper p-value   AIC
Codominant                                                  
T/T           58 47.9 20 58.8 1.00             0.06229 121.0
T/C           52 43.0 13 38.2 4.06  1.05 15.76              
C/C           11  9.1  1  2.9 0.91  0.07 12.52              
Dominant                                                    
T/T           58 47.9 20 58.8 1.00             0.04750 120.6
T/C-C/C       63 52.1 14 41.2 3.29  0.90 12.04              
Recessive                                                   
T/T-T/C      110 90.9 33 97.1 1.00             0.49158 124.1
C/C           11  9.1  1  2.9 0.47  0.05  4.76              
Overdominant                                                
T/T-C/C       69 57.0 21 61.8 1.00             0.01851 119.0
T/C           52 43.0 13 38.2 4.12  1.12 15.20              
log-Additive                                                
0,1,2        121 78.1 34 21.9 1.67  0.72  3.84 0.22669 123.1

$G_209960_237

SNP: G_209960_237  adjusted by: pop 
               0    %  1    %   OR lower upper p-value   AIC
Codominant                                                  
T/T           94 77.0 30 88.2 1.00              0.6939 124.6
T/C           28 23.0  4 11.8 0.77  0.21  2.84              
log-Additive                                                
0,1,2        122 78.2 34 21.8 0.77  0.21  2.84         124.6

$G_221652_115

SNP: G_221652_115  adjusted by: pop 
               0    %  1    %   OR lower upper p-value   AIC
Codominant                                                  
G/G          110 90.2 27 79.4 1.00              0.5916 125.7
G/A           11  9.0  6 17.6 0.53  0.13  2.14              
A/A            1  0.8  1  2.9 0.41  0.02  7.43              
Dominant                                                    
G/G          110 90.2 27 79.4 1.00              0.3121 123.7
G/A-A/A       12  9.8  7 20.6 0.51  0.13  1.93              
Recessive                                                   
G/G-G/A      121 99.2 33 97.1 1.00              0.6380 124.5
A/A            1  0.8  1  2.9 0.50  0.03  8.77              
Overdominant                                                
G/G-A/A      111 91.0 28 82.4 1.00              0.4064 124.0
G/A           11  9.0  6 17.6 0.56  0.14  2.22              
log-Additive                                                
0,1,2        122 78.2 34 21.8 0.58  0.19  1.71  0.3154 123.7

$G_222230_1003

SNP: G_222230_1003  adjusted by: pop 
               0    %  1    %   OR lower upper p-value   AIC
Codominant                                                  
C/C           55 50.0  6 18.2 1.00              0.5272 118.4
C/T           43 39.1 19 57.6 1.94  0.61  6.20              
T/T           12 10.9  8 24.2 1.58  0.35  7.15              
Dominant                                                    
C/C           55 50.0  6 18.2 1.00              0.2779 116.5
C/T-T/T       55 50.0 27 81.8 1.86  0.60  5.72              
Recessive                                                   
C/C-C/T       98 89.1 25 75.8 1.00              0.9681 117.6
T/T           12 10.9  8 24.2 0.97  0.27  3.47              
Overdominant                                                
C/C-T/T       67 60.9 14 42.4 1.00              0.3335 116.7
C/T           43 39.1 19 57.6 1.60  0.62  4.18              
log-Additive                                                
0,1,2        110 76.9 33 23.1 1.30  0.62  2.71  0.4838 117.1

$G_223488_1410

SNP: G_223488_1410  adjusted by: pop 
               0    %  1    %   OR lower upper p-value   AIC
Codominant                                                  
T/T           84 69.4 18 52.9 1.00              0.9353 124.4
T/C           35 28.9 15 44.1 1.16  0.43  3.13              
C/C            2  1.7  1  2.9 1.53  0.07 34.55              
Dominant                                                    
T/T           84 69.4 18 52.9 1.00              0.7467 122.4
T/C-C/C       37 30.6 16 47.1 1.18  0.44  3.12              
Recessive                                                   
T/T-T/C      119 98.3 33 97.1 1.00              0.8187 122.5
C/C            2  1.7  1  2.9 1.44  0.06 32.31              
Overdominant                                                
T/T-C/C       86 71.1 19 55.9 1.00              0.7995 122.5
T/C           35 28.9 15 44.1 1.14  0.42  3.06              
log-Additive                                                
0,1,2        121 78.1 34 21.9 1.18  0.49  2.85  0.7202 122.4

$G_225441_354

SNP: G_225441_354  adjusted by: pop 
               0    %  1    %   OR lower upper p-value   AIC
Codominant                                                  
T/T           53 45.7 11 33.3 1.00             0.18141 115.3
T/C           56 48.3 17 51.5 1.02  0.35  2.94              
C/C            7  6.0  5 15.2 4.47  0.88 22.64              
Dominant                                                    
T/T           53 45.7 11 33.3 1.00             0.59476 116.5
T/C-C/C       63 54.3 22 66.7 1.31  0.48  3.55              
Recessive                                                   
T/T-T/C      109 94.0 28 84.8 1.00             0.06468 113.3
C/C            7  6.0  5 15.2 4.44  0.97 20.33              
Overdominant                                                
T/T-C/C       60 51.7 16 48.5 1.00             0.57119 116.4
T/C           56 48.3 17 51.5 0.75  0.28  2.02              
log-Additive                                                
0,1,2        116 77.9 33 22.1 1.66  0.77  3.62 0.19825 115.1

$G_231234_204

SNP: G_231234_204  adjusted by: pop 
               0     %  1    %   OR lower upper p-value   AIC
Codominant                                                   
C/C           89  73.6 14 42.4 1.00             0.13789 121.7
C/T           32  26.4 17 51.5 2.07  0.79  5.42              
T/T            0   0.0  2  6.1       0.00                    
Dominant                                                     
C/C           89  73.6 14 42.4 1.00             0.10697 121.1
C/T-T/T       32  26.4 19 57.6 2.21  0.85  5.74              
Recessive                                                    
C/C-C/T      121 100.0 31 93.9 1.00             0.17865 121.9
T/T            0   0.0  2  6.1       0.00                    
Overdominant                                                 
C/C-T/T       89  73.6 16 48.5 1.00             0.20867 122.1
C/T           32  26.4 17 51.5 1.86  0.71  4.85              
log-Additive                                                 
0,1,2        121  78.6 33 21.4 2.30  0.93  5.69 0.07031 120.4

$G_231234_351

SNP: G_231234_351  adjusted by: pop 
               0    %  1     %   OR lower upper p-value   AIC
Codominant                                                   
A/A          100 82.6 31  91.2 1.00              0.4608 125.0
A/C           17 14.0  3   8.8 1.94  0.47  8.07              
C/C            4  3.3  0   0.0 0.00  0.00                    
Dominant                                                     
A/A          100 82.6 31  91.2 1.00              0.5414 124.2
A/C-C/C       21 17.4  3   8.8 1.57  0.38  6.43              
Recessive                                                    
A/A-A/C      117 96.7 34 100.0 1.00              0.3762 123.8
C/C            4  3.3  0   0.0 0.00  0.00                    
Overdominant                                                 
A/A-C/C      104 86.0 31  91.2 1.00              0.3514 123.7
A/C           17 14.0  3   8.8 2.03  0.49  8.43              
log-Additive                                                 
0,1,2        121 78.1 34  21.9 1.18  0.37  3.81  0.7868 124.5

$G_231234_1035

SNP: G_231234_1035  adjusted by: pop 
               0    %  1    %   OR lower upper p-value   AIC
Codominant                                                  
C/C          105 86.1 24 70.6 1.00              0.4406 124.1
C/A           17 13.9 10 29.4 1.56  0.51  4.81              
log-Additive                                                
0,1,2        122 78.2 34 21.8 1.56  0.51  4.81         124.1

$G_231234_2083

SNP: G_231234_2083  adjusted by: pop 
               0    %  1    %   OR lower upper p-value   AIC
Codominant                                                  
G/G           95 89.6 22 68.8 1.00              0.2730 115.3
G/A           10  9.4  7 21.9 0.29  0.06  1.46              
A/A            1  0.9  3  9.4 0.77  0.06 10.33              
Dominant                                                    
G/G           95 89.6 22 68.8 1.00              0.1631 113.9
G/A-A/A       11 10.4 10 31.2 0.35  0.07  1.64              
Recessive                                                   
G/G-G/A      105 99.1 29 90.6 1.00              0.7344 115.7
A/A            1  0.9  3  9.4 1.50  0.14 16.54              
Overdominant                                                
G/G-A/A       96 90.6 25 78.1 1.00              0.1096 113.3
G/A           10  9.4  7 21.9 0.31  0.07  1.37              
log-Additive                                                
0,1,2        106 76.8 32 23.2 0.63  0.22  1.80  0.3869 115.1

$G_232236_534

SNP: G_232236_534  adjusted by: pop 
               0    %  1    %   OR lower upper p-value   AIC
Codominant                                                  
G/G           58 47.9 18 52.9 1.00              0.4434 124.9
G/A           50 41.3 11 32.4 0.60  0.21  1.69              
A/A           13 10.7  5 14.7 0.45  0.10  1.97              
Dominant                                                    
G/G           58 47.9 18 52.9 1.00              0.2223 123.0
G/A-A/A       63 52.1 16 47.1 0.55  0.21  1.45              
Recessive                                                   
G/G-G/A      108 89.3 29 85.3 1.00              0.4177 123.9
A/A           13 10.7  5 14.7 0.57  0.14  2.29              
Overdominant                                                
G/G-A/A       71 58.7 23 67.6 1.00              0.4995 124.1
G/A           50 41.3 11 32.4 0.72  0.27  1.89              
log-Additive                                                
0,1,2        121 78.1 34 21.9 0.65  0.33  1.29  0.2086 123.0

$G_232236_1065

SNP: G_232236_1065  adjusted by: pop 
               0    %  1    %   OR lower upper p-value   AIC
Codominant                                                  
G/G           70 58.3 24 70.6 1.00              0.6210 125.4
G/A           41 34.2  8 23.5 0.97  0.33  2.89              
A/A            9  7.5  2  5.9 2.42  0.43 13.61              
Dominant                                                    
G/G           70 58.3 24 70.6 1.00              0.7953 124.3
G/A-A/A       50 41.7 10 29.4 1.14  0.41  3.16              
Recessive                                                   
G/G-G/A      111 92.5 32 94.1 1.00              0.3298 123.4
A/A            9  7.5  2  5.9 2.44  0.46 13.08              
Overdominant                                                
G/G-A/A       79 65.8 26 76.5 1.00              0.7973 124.3
G/A           41 34.2  8 23.5 0.87  0.31  2.49              
log-Additive                                                
0,1,2        120 77.9 34 22.1 1.29  0.58  2.88  0.5351 124.0

$G_234776_254

SNP: G_234776_254  adjusted by: pop 
               0    %  1    %   OR lower upper p-value   AIC
Codominant                                                  
T/T           87 76.3 25 78.1 1.00              0.7249 121.3
T/G           27 23.7  7 21.9 0.82  0.27  2.52              
log-Additive                                                
0,1,2        114 78.1 32 21.9 0.82  0.27  2.52         121.3

$G_234776_486

SNP: G_234776_486  adjusted by: pop 
               0    %  1    %   OR lower upper p-value   AIC
Codominant                                                  
C/C           73 64.6 14 45.2 1.00              0.6882 117.7
C/T           32 28.3 13 41.9 0.75  0.23  2.39              
T/T            8  7.1  4 12.9 0.48  0.09  2.69              
Dominant                                                    
C/C           73 64.6 14 45.2 1.00              0.4931 116.0
C/T-T/T       40 35.4 17 54.8 0.68  0.22  2.09              
Recessive                                                   
C/C-C/T      105 92.9 27 87.1 1.00              0.4807 116.0
T/T            8  7.1  4 12.9 0.57  0.12  2.72              
Overdominant                                                
C/C-T/T       81 71.7 18 58.1 1.00              0.8575 116.4
C/T           32 28.3 13 41.9 0.91  0.32  2.57              
log-Additive                                                
0,1,2        113 78.5 31 21.5 0.71  0.31  1.59  0.3923 115.7

$G_239007_161

SNP: G_239007_161  adjusted by: pop 
               0    %  1    %   OR lower upper p-value   AIC
Codominant                                                  
G/G           97 80.2 11 32.4 1.00              0.6096 125.5
G/A           18 14.9 17 50.0 1.13  0.22  5.71              
A/A            6  5.0  6 17.6 0.54  0.07  4.18              
Dominant                                                    
G/G           97 80.2 11 32.4 1.00              0.9796 124.5
G/A-A/A       24 19.8 23 67.6 1.02  0.20  5.14              
Recessive                                                   
G/G-G/A      115 95.0 28 82.4 1.00              0.3253 123.6
A/A            6  5.0  6 17.6 0.48  0.11  2.07              
Overdominant                                                
G/G-A/A      103 85.1 17 50.0 1.00              0.4291 123.9
G/A           18 14.9 17 50.0 1.58  0.52  4.77              
log-Additive                                                
0,1,2        121 78.1 34 21.9 0.69  0.23  2.04  0.4931 124.1

$G_239007_528

SNP: G_239007_528  adjusted by: pop 
               0    %  1    %   OR lower upper p-value   AIC
Codominant                                                  
A/A          109 89.3 23 67.6 1.00              0.3717 123.9
A/G           13 10.7 11 32.4 0.55  0.15  2.08              
log-Additive                                                
0,1,2        122 78.2 34 21.8 0.55  0.15  2.08         123.9

$G_240627_207

SNP: G_240627_207  adjusted by: pop 
               0    %  1    %    OR lower  upper p-value   AIC
Codominant                                                    
C/C           89 73.0 23 67.6  1.00               0.2949 124.3
C/T           32 26.2 10 29.4  1.24  0.43   3.53              
T/T            1  0.8  1  2.9 11.59  0.66 203.27              
Dominant                                                      
C/C           89 73.0 23 67.6  1.00               0.4858 124.2
C/T-T/T       33 27.0 11 32.4  1.43  0.52   3.94              
Recessive                                                     
C/C-C/T      121 99.2 33 97.1  1.00               0.1308 122.4
T/T            1  0.8  1  2.9 10.90  0.63 187.77              
Overdominant                                                  
C/C-T/T       90 73.8 24 70.6  1.00               0.7836 124.7
C/T           32 26.2 10 29.4  1.16  0.41   3.24              
log-Additive                                                  
0,1,2        122 78.2 34 21.8  1.66  0.66   4.19  0.2925 123.6

$G_242486_426

SNP: G_242486_426  adjusted by: pop 
               0    %  1    %   OR lower upper p-value   AIC
Codominant                                                  
G/G           52 42.6 17 50.0 1.00              0.6658 125.9
G/A           59 48.4 15 44.1 0.80  0.30  2.11              
A/A           11  9.0  2  5.9 1.78  0.32  9.95              
Dominant                                                    
G/G           52 42.6 17 50.0 1.00              0.7991 124.7
G/A-A/A       70 57.4 17 50.0 0.89  0.35  2.25              
Recessive                                                   
G/G-G/A      111 91.0 32 94.1 1.00              0.4374 124.1
A/A           11  9.0  2  5.9 2.00  0.38 10.46              
Overdominant                                                
G/G-A/A       63 51.6 19 55.9 1.00              0.5208 124.3
G/A           59 48.4 15 44.1 0.74  0.29  1.88              
log-Additive                                                
0,1,2        122 78.2 34 21.8 1.05  0.48  2.28  0.9101 124.7

$G_244860_1665

SNP: G_244860_1665  adjusted by: pop 
               0    %  1     %   OR lower upper p-value  AIC
Codominant                                                  
C/C           49 48.0 19  61.3 1.00             0.02599 94.0
C/T           35 34.3 12  38.7 1.79  0.55  5.81             
T/T           18 17.6  0   0.0 0.00  0.00                   
Dominant                                                    
C/C           49 48.0 19  61.3 1.00             0.85453 99.3
C/T-T/T       53 52.0 12  38.7 1.11  0.37  3.35             
Recessive                                                   
C/C-C/T       84 82.4 31 100.0 1.00             0.01185 93.0
T/T           18 17.6  0   0.0 0.00  0.00                   
Overdominant                                                
C/C-T/T       67 65.7 19  61.3 1.00             0.13851 97.1
C/T           35 34.3 12  38.7 2.38  0.74  7.70             
log-Additive                                                
0,1,2        102 76.7 31  23.3 0.72  0.31  1.65 0.43156 98.7

$G_251818_120

SNP: G_251818_120  adjusted by: pop 
               0    %  1    %   OR lower upper p-value   AIC
Codominant                                                  
C/C          105 86.1 25 73.5 1.00              0.8811 126.5
C/T           14 11.5  7 20.6 1.03  0.29  3.68              
T/T            3  2.5  2  5.9 1.84  0.18 19.05              
Dominant                                                    
C/C          105 86.1 25 73.5 1.00              0.8077 124.7
C/T-T/T       17 13.9  9 26.5 1.16  0.36  3.69              
Recessive                                                   
C/C-C/T      119 97.5 32 94.1 1.00              0.6166 124.5
T/T            3  2.5  2  5.9 1.82  0.18 18.76              
Overdominant                                                
C/C-T/T      108 88.5 27 79.4 1.00              0.9973 124.7
C/T           14 11.5  7 20.6 1.00  0.28  3.54              
log-Additive                                                
0,1,2        122 78.2 34 21.8 1.20  0.48  2.95  0.7010 124.6

$G_251880_684

SNP: G_251880_684  adjusted by: pop 
               0    %  1    %   OR lower upper p-value   AIC
Codominant                                                  
C/C           76 62.3 17 50.0 1.00              0.3909 124.8
C/T           42 34.4 14 41.2 1.25  0.47  3.34              
T/T            4  3.3  3  8.8 4.02  0.58 27.71              
Dominant                                                    
C/C           76 62.3 17 50.0 1.00              0.4308 124.1
C/T-T/T       46 37.7 17 50.0 1.46  0.57  3.70              
Recessive                                                   
C/C-C/T      118 96.7 31 91.2 1.00              0.1954 123.0
T/T            4  3.3  3  8.8 3.68  0.55 24.41              
Overdominant                                                
C/C-T/T       80 65.6 20 58.8 1.00              0.8391 124.7
C/T           42 34.4 14 41.2 1.10  0.43  2.87              
log-Additive                                                
0,1,2        122 78.2 34 21.8 1.58  0.73  3.41  0.2503 123.4

$G_251880_2079

SNP: G_251880_2079  adjusted by: pop 
               0    %  1    %   OR lower upper p-value   AIC
Codominant                                                  
C/C           80 66.1 26 76.5 1.00              0.4931 125.1
C/T           39 32.2  7 20.6 1.07  0.35  3.28              
T/T            2  1.7  1  2.9 5.48  0.44 68.11              
Dominant                                                    
C/C           80 66.1 26 76.5 1.00              0.7079 124.4
C/T-T/T       41 33.9  8 23.5 1.23  0.42  3.60              
Recessive                                                   
C/C-C/T      119 98.3 33 97.1 1.00              0.2368 123.1
T/T            2  1.7  1  2.9 5.35  0.45 64.30              
Overdominant                                                
C/C-T/T       82 67.8 27 79.4 1.00              0.9804 124.5
C/T           39 32.2  7 20.6 0.99  0.33  2.95              
log-Additive                                                
0,1,2        121 78.1 34 21.9 1.42  0.54  3.73  0.4792 124.0

$G_252388_426

SNP: G_252388_426  adjusted by: pop 
               0    %  1     %   OR lower upper p-value   AIC
Codominant                                                   
C/C           84 69.4 27  79.4 1.00              0.5156 125.2
C/T           34 28.1  7  20.6 1.66  0.53  5.20              
T/T            3  2.5  0   0.0 0.00  0.00                    
Dominant                                                     
C/C           84 69.4 27  79.4 1.00              0.4567 124.0
C/T-T/T       37 30.6  7  20.6 1.54  0.49  4.82              
Recessive                                                    
C/C-C/T      118 97.5 34 100.0 1.00              0.4445 123.9
T/T            3  2.5  0   0.0 0.00  0.00                    
Overdominant                                                 
C/C-T/T       87 71.9 27  79.4 1.00              0.3599 123.7
C/T           34 28.1  7  20.6 1.71  0.54  5.39              
log-Additive                                                 
0,1,2        121 78.1 34  21.9 1.32  0.48  3.65  0.5967 124.3

$G_254919_291

SNP: G_254919_291  adjusted by: pop 
               0    %  1    %   OR lower upper p-value   AIC
Codominant                                                  
T/T           68 55.7 17 51.5 1.00              0.3753 119.9
T/C           48 39.3 12 36.4 0.47  0.16  1.42              
C/C            6  4.9  4 12.1 0.86  0.14  5.30              
Dominant                                                    
T/T           68 55.7 17 51.5 1.00              0.2132 118.3
T/C-C/C       54 44.3 16 48.5 0.52  0.18  1.49              
Recessive                                                   
T/T-T/C      116 95.1 29 87.9 1.00              0.7968 119.8
C/C            6  4.9  4 12.1 1.25  0.23  6.78              
Overdominant                                                
T/T-C/C       74 60.7 21 63.6 1.00              0.1645 117.9
T/C           48 39.3 12 36.4 0.49  0.17  1.38              
log-Additive                                                
0,1,2        122 78.7 33 21.3 0.72  0.33  1.57  0.3981 119.1

$G_260500_369

SNP: G_260500_369  adjusted by: pop 
               0     %  1    %   OR lower upper p-value   AIC
Codominant                                                   
C/C          109  90.8 27 81.8 1.00              0.4015 123.7
C/T           11   9.2  5 15.2 0.50  0.12  2.08              
T/T            0   0.0  1  3.0       0.00                    
Dominant                                                     
C/C          109  90.8 27 81.8 1.00              0.4434 122.9
C/T-T/T       11   9.2  6 18.2 0.59  0.15  2.32              
Recessive                                                    
C/C-C/T      120 100.0 32 97.0 1.00              0.3463 122.6
T/T            0   0.0  1  3.0       0.00                    
Overdominant                                                 
C/C-T/T      109  90.8 28 84.8 1.00              0.2998 122.4
C/T           11   9.2  5 15.2 0.48  0.11  1.98              
log-Additive                                                 
0,1,2        120  78.4 33 21.6 0.75  0.23  2.49  0.6421 123.3

$G_260893_408

SNP: G_260893_408  adjusted by: pop 
               0    %  1     %   OR lower upper p-value   AIC
Codominant                                                   
G/G          116 95.1 21  61.8 1.00             0.06798 121.3
G/A            5  4.1 13  38.2 3.44  0.87 13.57              
A/A            1  0.8  0   0.0 0.00  0.00                    
Dominant                                                     
G/G          116 95.1 21  61.8 1.00             0.13793 122.5
G/A-A/A        6  4.9 13  38.2 2.70  0.72 10.06              
Recessive                                                    
G/G-G/A      121 99.2 34 100.0 1.00             0.13821 122.5
A/A            1  0.8  0   0.0 0.00  0.00                    
Overdominant                                                 
G/G-A/A      117 95.9 21  61.8 1.00             0.05216 121.0
G/A            5  4.1 13  38.2 3.75  0.97 14.47              
log-Additive                                                 
0,1,2        122 78.2 34  21.8 1.81  0.53  6.21 0.33782 123.8

$G_260893_945

SNP: G_260893_945  adjusted by: pop 
               0    %  1    %   OR lower upper p-value   AIC
Codominant                                                  
T/T           42 35.0 20 58.8 1.00              0.6221 125.4
T/G           64 53.3 10 29.4 0.64  0.23  1.79              
G/G           14 11.7  4 11.8 1.14  0.26  5.06              
Dominant                                                    
T/T           42 35.0 20 58.8 1.00              0.5246 123.9
T/G-G/G       78 65.0 14 41.2 0.73  0.28  1.91              
Recessive                                                   
T/T-T/G      106 88.3 30 88.2 1.00              0.6302 124.1
G/G           14 11.7  4 11.8 1.43  0.34  5.93              
Overdominant                                                
T/T-G/G       56 46.7 24 70.6 1.00              0.3378 123.4
T/G           64 53.3 10 29.4 0.62  0.23  1.65              
log-Additive                                                
0,1,2        120 77.9 34 22.1 0.92  0.45  1.88  0.8146 124.3

$G_262882_163

SNP: G_262882_163  adjusted by: pop 
               0    %  1    %   OR lower upper p-value   AIC
Codominant                                                  
A/A           43 35.2 12 35.3 1.00              0.2543 124.0
G/A           65 53.3 12 35.3 1.06  0.36  3.12              
G/G           14 11.5 10 29.4 2.76  0.76 10.11              
Dominant                                                    
A/A           43 35.2 12 35.3 1.00              0.4591 124.2
G/A-G/G       79 64.8 22 64.7 1.45  0.54  3.91              
Recessive                                                   
A/A-G/A      108 88.5 24 70.6 1.00              0.0987 122.0
G/G           14 11.5 10 29.4 2.67  0.84  8.47              
Overdominant                                                
A/A-G/G       57 46.7 22 64.7 1.00              0.5492 124.4
G/A           65 53.3 12 35.3 0.75  0.29  1.94              
log-Additive                                                
0,1,2        122 78.2 34 21.8 1.58  0.82  3.06  0.1652 122.8

$G_262882_252

SNP: G_262882_252  adjusted by: pop 
               0    %  1     %   OR lower upper p-value   AIC
Codominant                                                   
C/C          104 86.7 31  91.2 1.00              0.8967 126.1
C/T           15 12.5  3   8.8 1.13  0.25  5.15              
T/T            1  0.8  0   0.0 0.00  0.00                    
Dominant                                                     
C/C          104 86.7 31  91.2 1.00              0.9293 124.3
C/T-T/T       16 13.3  3   8.8 1.07  0.24  4.84              
Recessive                                                    
C/C-C/T      119 99.2 34 100.0 1.00              0.6589 124.1
T/T            1  0.8  0   0.0 0.00  0.00                    
Overdominant                                                 
C/C-T/T      105 87.5 31  91.2 1.00              0.8706 124.3
C/T           15 12.5  3   8.8 1.14  0.25  5.20              
log-Additive                                                 
0,1,2        120 77.9 34  22.1 1.01  0.24  4.22  0.9873 124.3

$G_26438_387

SNP: G_26438_387  adjusted by: pop 
               0    %  1    %   OR lower upper p-value   AIC
Codominant                                                  
C/C           79 64.8 23 67.6 1.00              0.8087 126.3
C/T           37 30.3 10 29.4 1.37  0.49  3.87              
T/T            6  4.9  1  2.9 0.81  0.06 10.39              
Dominant                                                    
C/C           79 64.8 23 67.6 1.00              0.6126 124.5
C/T-T/T       43 35.2 11 32.4 1.29  0.48  3.50              
Recessive                                                   
C/C-C/T      116 95.1 33 97.1 1.00              0.8033 124.7
T/T            6  4.9  1  2.9 0.73  0.06  9.07              
Overdominant                                                
C/C-T/T       85 69.7 24 70.6 1.00              0.5286 124.3
C/T           37 30.3 10 29.4 1.39  0.50  3.88              
log-Additive                                                
0,1,2        122 78.2 34 21.8 1.15  0.51  2.63  0.7365 124.6

$G_265198_105

SNP: G_265198_105  adjusted by: pop 
               0     %  1    %   OR lower upper p-value   AIC
Codominant                                                   
C/C          111  94.9 20 62.5 1.00              0.2430 113.1
C/T            6   5.1 10 31.2 2.08  0.52  8.22              
T/T            0   0.0  2  6.2       0.00                    
Dominant                                                     
C/C          111  94.9 20 62.5 1.00              0.1940 112.3
C/T-T/T        6   5.1 12 37.5 2.43  0.63  9.29              
Recessive                                                    
C/C-C/T      117 100.0 30 93.8 1.00              0.1869 112.2
T/T            0   0.0  2  6.2       0.00                    
Overdominant                                                 
C/C-T/T      111  94.9 22 68.8 1.00              0.3942 113.2
C/T            6   5.1 10 31.2 1.82  0.46  7.19              
log-Additive                                                 
0,1,2        117  78.5 32 21.5 2.49  0.73  8.55  0.1304 111.7

$G_266965_261

SNP: G_266965_261  adjusted by: pop 
               0     %  1    %   OR lower upper p-value   AIC
Codominant                                                   
C/C          113  92.6 24 70.6 1.00              0.4640 125.2
C/T            9   7.4  9 26.5 1.72  0.48  6.20              
T/T            0   0.0  1  2.9       0.00                    
Dominant                                                     
C/C          113  92.6 24 70.6 1.00              0.3362 123.8
C/T-T/T        9   7.4 10 29.4 1.86  0.53  6.55              
Recessive                                                    
C/C-C/T      122 100.0 33 97.1 1.00              0.3551 123.9
T/T            0   0.0  1  2.9       0.00                    
Overdominant                                                 
C/C-T/T      113  92.6 25 73.5 1.00              0.4516 124.2
C/T            9   7.4  9 26.5 1.64  0.45  5.95              
log-Additive                                                 
0,1,2        122  78.2 34 21.8 1.92  0.58  6.31  0.2774 123.5

$G_271438_626

SNP: G_271438_626  adjusted by: pop 
               0    %  1    %   OR lower upper p-value   AIC
Codominant                                                  
A/A           86 70.5 25 73.5 1.00              0.6063 125.7
A/G           32 26.2  8 23.5 1.44  0.48  4.38              
G/G            4  3.3  1  2.9 2.99  0.29 30.38              
Dominant                                                    
A/A           86 70.5 25 73.5 1.00              0.4088 124.0
A/G-G/G       36 29.5  9 26.5 1.57  0.54  4.54              
Recessive                                                   
A/A-A/G      118 96.7 33 97.1 1.00              0.4441 124.1
G/G            4  3.3  1  2.9 2.65  0.27 26.04              
Overdominant                                                
A/A-G/G       90 73.8 26 76.5 1.00              0.5882 124.4
A/G           32 26.2  8 23.5 1.35  0.46  4.01              
log-Additive                                                
0,1,2        122 78.2 34 21.8 1.57  0.64  3.80  0.3314 123.8

$G_271438_627

SNP: G_271438_627  adjusted by: pop 
               0    %  1    %   OR lower upper p-value   AIC
Codominant                                                  
T/T           54 44.3 11 32.4 1.00              0.7395 126.1
T/C           50 41.0 16 47.1 1.32  0.47  3.72              
C/C           18 14.8  7 20.6 0.82  0.21  3.19              
Dominant                                                    
T/T           54 44.3 11 32.4 1.00              0.7775 124.6
T/C-C/C       68 55.7 23 67.6 1.15  0.44  3.03              
Recessive                                                   
T/T-T/C      104 85.2 27 79.4 1.00              0.5650 124.4
C/C           18 14.8  7 20.6 0.70  0.20  2.40              
Overdominant                                                
T/T-C/C       72 59.0 18 52.9 1.00              0.4718 124.2
T/C           50 41.0 16 47.1 1.41  0.55  3.60              
log-Additive                                                
0,1,2        122 78.2 34 21.8 0.96  0.50  1.84  0.9045 124.7

$G_271499_1357

SNP: G_271499_1357  adjusted by: pop 
               0    %  1    %   OR lower upper p-value   AIC
Codominant                                                  
A/A           79 64.8 23 67.6 1.00              0.2050 123.6
A/G           41 33.6  9 26.5 0.58  0.20  1.66              
G/G            2  1.6  2  5.9 5.25  0.51 54.28              
Dominant                                                    
A/A           79 64.8 23 67.6 1.00              0.5268 124.3
A/G-G/G       43 35.2 11 32.4 0.73  0.27  1.96              
Recessive                                                   
A/A-A/G      120 98.4 32 94.1 1.00              0.1484 122.6
G/G            2  1.6  2  5.9 6.14  0.61 62.20              
Overdominant                                                
A/A-G/G       81 66.4 25 73.5 1.00              0.2303 123.3
A/G           41 33.6  9 26.5 0.53  0.19  1.52              
log-Additive                                                
0,1,2        122 78.2 34 21.8 0.96  0.40  2.29  0.9297 124.7

$G_271698_251

SNP: G_271698_251  adjusted by: pop 
               0    %  1    %   OR lower upper p-value   AIC
Codominant                                                  
G/G           54 44.3 21 61.8 1.00             0.20973 123.6
G/A           45 36.9 11 32.4 3.03  0.80 11.50              
A/A           23 18.9  2  5.9 1.71  0.26 11.22              
Dominant                                                    
G/G           54 44.3 21 61.8 1.00             0.10604 122.1
G/A-A/A       68 55.7 13 38.2 2.70  0.73  9.93              
Recessive                                                   
G/G-G/A       99 81.1 32 94.1 1.00             0.82896 124.7
A/A           23 18.9  2  5.9 0.84  0.17  4.16              
Overdominant                                                
G/G-A/A       77 63.1 23 67.6 1.00             0.09284 121.9
G/A           45 36.9 11 32.4 2.55  0.83  7.88              
log-Additive                                                
0,1,2        122 78.2 34 21.8 1.47  0.68  3.19 0.32140 123.7

$G_278191_379

SNP: G_278191_379  adjusted by: pop 
               0    %  1    %   OR lower upper p-value   AIC
Codominant                                                  
C/C           36 29.5 11 32.4 1.00              0.3027 124.3
C/T           64 52.5 15 44.1 1.30  0.43  3.96              
T/T           22 18.0  8 23.5 2.84  0.72 11.12              
Dominant                                                    
C/C           36 29.5 11 32.4 1.00              0.3624 123.9
C/T-T/T       86 70.5 23 67.6 1.61  0.57  4.60              
Recessive                                                   
C/C-C/T      100 82.0 26 76.5 1.00              0.1405 122.6
T/T           22 18.0  8 23.5 2.40  0.76  7.55              
Overdominant                                                
C/C-T/T       58 47.5 19 55.9 1.00              0.7483 124.6
C/T           64 52.5 15 44.1 0.86  0.34  2.18              
log-Additive                                                
0,1,2        122 78.2 34 21.8 1.66  0.83  3.32  0.1472 122.6

$G_281950_1015

SNP: G_281950_1015  adjusted by: pop 
               0    %  1    %   OR lower upper p-value   AIC
Codominant                                                  
G/G           81 67.5 17 50.0 1.00              0.5396 125.1
G/A           31 25.8 13 38.2 1.72  0.62  4.76              
A/A            8  6.7  4 11.8 0.89  0.18  4.49              
Dominant                                                    
G/G           81 67.5 17 50.0 1.00              0.4190 123.7
G/A-A/A       39 32.5 17 50.0 1.48  0.58  3.79              
Recessive                                                   
G/G-G/A      112 93.3 30 88.2 1.00              0.6927 124.2
A/A            8  6.7  4 11.8 0.73  0.15  3.51              
Overdominant                                                
G/G-A/A       89 74.2 21 61.8 1.00              0.2702 123.1
G/A           31 25.8 13 38.2 1.75  0.65  4.70              
log-Additive                                                
0,1,2        120 77.9 34 22.1 1.16  0.58  2.33  0.6776 124.2

$G_281950_1710

SNP: G_281950_1710  adjusted by: pop 
               0    %  1    %   OR lower upper p-value   AIC
Codominant                                                  
A/A           50 41.0 11 32.4 1.00              0.3870 124.8
A/G           45 36.9 17 50.0 1.95  0.68  5.62              
G/G           27 22.1  6 17.6 1.02  0.27  3.84              
Dominant                                                    
A/A           50 41.0 11 32.4 1.00              0.3509 123.9
A/G-G/G       72 59.0 23 67.6 1.59  0.60  4.22              
Recessive                                                   
A/A-A/G       95 77.9 28 82.4 1.00              0.5704 124.4
G/G           27 22.1  6 17.6 0.71  0.22  2.33              
Overdominant                                                
A/A-G/G       77 63.1 17 50.0 1.00              0.1683 122.8
A/G           45 36.9 17 50.0 1.94  0.75  5.00              
log-Additive                                                
0,1,2        122 78.2 34 21.8 1.10  0.59  2.03  0.7665 124.6

$G_293928_105

SNP: G_293928_105  adjusted by: pop 
               0    %  1    %   OR lower upper p-value   AIC
Codominant                                                  
C/C          104 85.2 27 79.4 1.00              0.8202 124.7
C/T           18 14.8  7 20.6 0.87  0.26  2.94              
log-Additive                                                
0,1,2        122 78.2 34 21.8 0.87  0.26  2.94         124.7

$G_297458_264

SNP: G_297458_264  adjusted by: pop 
               0    %  1    %   OR lower upper p-value   AIC
Codominant                                                  
T/T           70 60.9  9 28.1 1.00              0.8984 123.4
T/C           37 32.2 14 43.8 1.26  0.41  3.89              
C/C            8  7.0  9 28.1 1.38  0.29  6.48              
Dominant                                                    
T/T           70 60.9  9 28.1 1.00              0.6572 121.4
T/C-C/C       45 39.1 23 71.9 1.28  0.43  3.84              
Recessive                                                   
T/T-T/C      107 93.0 23 71.9 1.00              0.8167 121.6
C/C            8  7.0  9 28.1 1.17  0.31  4.41              
Overdominant                                                
T/T-C/C       78 67.8 18 56.2 1.00              0.8264 121.6
T/C           37 32.2 14 43.8 1.11  0.42  2.94              
log-Additive                                                
0,1,2        115 78.2 32 21.8 1.19  0.56  2.54  0.6592 121.4

$G_303102_402

SNP: G_303102_402  adjusted by: pop 
               0    %  1     %   OR lower upper p-value   AIC
Codominant                                                   
T/T           70 62.5 26  83.9 1.00              0.6983 113.6
T/C           38 33.9  5  16.1 1.08  0.31  3.83              
C/C            4  3.6  0   0.0 0.00  0.00                    
Dominant                                                     
T/T           70 62.5 26  83.9 1.00              0.9950 112.3
T/C-C/C       42 37.5  5  16.1 1.00  0.28  3.50              
Recessive                                                    
T/T-T/C      108 96.4 31 100.0 1.00              0.4018 111.6
C/C            4  3.6  0   0.0 0.00  0.00                    
Overdominant                                                 
T/T-C/C       74 66.1 26  83.9 1.00              0.8354 112.2
T/C           38 33.9  5  16.1 1.14  0.32  4.05              
log-Additive                                                 
0,1,2        112 78.3 31  21.7 0.89  0.29  2.78  0.8455 112.2

$G_306701_582

SNP: G_306701_582  adjusted by: pop 
               0     %  1    %   OR lower upper p-value   AIC
Codominant                                                   
A/A          110  91.7 21 61.8 1.00              0.4152 124.6
A/G           10   8.3 11 32.4 0.92  0.25  3.44              
G/G            0   0.0  2  5.9       0.00                    
Dominant                                                     
A/A          110  91.7 21 61.8 1.00              0.9239 124.3
A/G-G/G       10   8.3 13 38.2 1.07  0.29  3.88              
Recessive                                                    
A/A-A/G      120 100.0 32 94.1 1.00              0.1869 122.6
G/G            0   0.0  2  5.9       0.00                    
Overdominant                                                 
A/A-G/G      110  91.7 23 67.6 1.00              0.7197 124.2
A/G           10   8.3 11 32.4 0.79  0.21  2.92              
log-Additive                                                 
0,1,2        120  77.9 34 22.1 1.31  0.43  3.98  0.6381 124.1

$G_306701_957

SNP: G_306701_957  adjusted by: pop 
               0    %  1    %   OR lower upper p-value   AIC
Codominant                                                  
C/C           27 22.3 13 38.2 1.00              0.5744 125.4
C/T           64 52.9 16 47.1 0.78  0.27  2.26              
T/T           30 24.8  5 14.7 0.48  0.12  1.92              
Dominant                                                    
C/C           27 22.3 13 38.2 1.00              0.4594 124.0
C/T-T/T       94 77.7 21 61.8 0.68  0.25  1.86              
Recessive                                                   
C/C-C/T       91 75.2 29 85.3 1.00              0.3417 123.6
T/T           30 24.8  5 14.7 0.56  0.17  1.91              
Overdominant                                                
C/C-T/T       57 47.1 18 52.9 1.00              0.9300 124.5
C/T           64 52.9 16 47.1 1.04  0.41  2.65              
log-Additive                                                
0,1,2        121 78.1 34 21.9 0.71  0.36  1.38  0.3056 123.5

$G_309599_211

SNP: G_309599_211  adjusted by: pop 
               0    %  1    %   OR lower upper p-value   AIC
Codominant                                                  
T/T           57 49.6 14 42.4 1.00              0.2061 115.4
T/C           43 37.4 16 48.5 1.55  0.55  4.41              
C/C           15 13.0  3  9.1 0.36  0.07  1.94              
Dominant                                                    
T/T           57 49.6 14 42.4 1.00              0.8159 116.5
T/C-C/C       58 50.4 19 57.6 1.12  0.43  2.96              
Recessive                                                   
T/T-T/C      100 87.0 30 90.9 1.00              0.1162 114.1
C/C           15 13.0  3  9.1 0.30  0.06  1.46              
Overdominant                                                
T/T-C/C       72 62.6 17 51.5 1.00              0.1967 114.9
T/C           43 37.4 16 48.5 1.91  0.71  5.14              
log-Additive                                                
0,1,2        115 77.7 33 22.3 0.81  0.40  1.64  0.5613 116.2

$G_322391_149

SNP: G_322391_149  adjusted by: pop 
               0     %  1    %   OR lower upper p-value   AIC
Codominant                                                   
C/C          106  86.9 29 85.3 1.00             0.03299 119.9
C/T           16  13.1  3  8.8 0.45  0.09  2.14              
T/T            0   0.0  2  5.9       0.00                    
Dominant                                                     
C/C          106  86.9 29 85.3 1.00             0.83575 124.7
C/T-T/T       16  13.1  5 14.7 0.87  0.23  3.31              
Recessive                                                    
C/C-C/T      122 100.0 32 94.1 1.00             0.01662 119.0
T/T            0   0.0  2  5.9       0.00                    
Overdominant                                                 
C/C-T/T      106  86.9 31 91.2 1.00             0.25348 123.4
C/T           16  13.1  3  8.8 0.42  0.09  1.98              
log-Additive                                                 
0,1,2        122  78.2 34 21.8 1.36  0.45  4.10 0.58938 124.4

$G_329123_744

SNP: G_329123_744  adjusted by: pop 
               0    %  1     %   OR lower upper p-value   AIC
Codominant                                                   
C/C           93 77.5 32  94.1 1.00              0.5178 125.0
C/T           23 19.2  2   5.9 0.56  0.11  2.88              
T/T            4  3.3  0   0.0 0.00  0.00                    
Dominant                                                     
C/C           93 77.5 32  94.1 1.00              0.3588 123.5
C/T-T/T       27 22.5  2   5.9 0.49  0.10  2.47              
Recessive                                                    
C/C-C/T      116 96.7 34 100.0 1.00              0.3741 123.6
T/T            4  3.3  0   0.0 0.00  0.00                    
Overdominant                                                 
C/C-T/T       97 80.8 32  94.1 1.00              0.5016 123.9
C/T           23 19.2  2   5.9 0.58  0.11  3.01              
log-Additive                                                 
0,1,2        120 77.9 34  22.1 0.48  0.11  2.20  0.3017 123.3

$G_329556_606

SNP: G_329556_606  adjusted by: pop 
               0    %  1    %   OR lower upper p-value   AIC
Codominant                                                  
A/A          109 90.1 30 88.2 1.00              0.5158 124.1
A/T           12  9.9  4 11.8 1.64  0.38  7.05              
log-Additive                                                
0,1,2        121 78.1 34 21.9 1.64  0.38  7.05         124.1

$G_340268_193

SNP: G_340268_193  adjusted by: pop 
               0    %  1    %   OR lower upper p-value   AIC
Codominant                                                  
G/G           86 70.5 25 73.5 1.00              0.7360 126.1
G/A           33 27.0  8 23.5 1.27  0.43  3.79              
A/A            3  2.5  1  2.9 0.44  0.03  6.38              
Dominant                                                    
G/G           86 70.5 25 73.5 1.00              0.8400 124.7
G/A-A/A       36 29.5  9 26.5 1.11  0.39  3.15              
Recessive                                                   
G/G-G/A      119 97.5 33 97.1 1.00              0.5145 124.3
A/A            3  2.5  1  2.9 0.42  0.03  6.01              
Overdominant                                                
G/G-A/A       89 73.0 26 76.5 1.00              0.6254 124.5
G/A           33 27.0  8 23.5 1.31  0.44  3.87              
log-Additive                                                
0,1,2        122 78.2 34 21.8 0.98  0.41  2.34  0.9584 124.7

$G_341837_617

SNP: G_341837_617  adjusted by: pop 
               0    %  1    %   OR lower upper p-value   AIC
Codominant                                                  
C/C           68 55.7 23 67.6 1.00              0.4597 125.2
C/T           48 39.3 10 29.4 1.93  0.62  6.06              
T/T            6  4.9  1  2.9 2.46  0.24 25.03              
Dominant                                                    
C/C           68 55.7 23 67.6 1.00              0.2188 123.2
C/T-T/T       54 44.3 11 32.4 1.98  0.65  6.06              
Recessive                                                   
C/C-C/T      116 95.1 33 97.1 1.00              0.6451 124.5
T/T            6  4.9  1  2.9 1.73  0.19 15.87              
Overdominant                                                
C/C-T/T       74 60.7 24 70.6 1.00              0.3041 123.7
C/T           48 39.3 10 29.4 1.75  0.59  5.19              
log-Additive                                                
0,1,2        122 78.2 34 21.8 1.74  0.71  4.25  0.2267 123.3

$G_343154_267

SNP: G_343154_267  adjusted by: pop 
               0    %  1    %   OR lower upper p-value   AIC
Codominant                                                  
C/C           50 41.0 20 58.8 1.00              0.9220 126.6
T/C           49 40.2 12 35.3 1.20  0.42  3.38              
T/T           23 18.9  2  5.9 0.93  0.17  5.10              
Dominant                                                    
C/C           50 41.0 20 58.8 1.00              0.7928 124.7
T/C-T/T       72 59.0 14 41.2 1.14  0.42  3.11              
Recessive                                                   
C/C-T/C       99 81.1 32 94.1 1.00              0.8290 124.7
T/T           23 18.9  2  5.9 0.84  0.17  4.16              
Overdominant                                                
C/C-T/T       73 59.8 22 64.7 1.00              0.6938 124.6
T/C           49 40.2 12 35.3 1.22  0.46  3.22              
log-Additive                                                
0,1,2        122 78.2 34 21.8 1.04  0.50  2.16  0.9264 124.7

$G_343154_386

SNP: G_343154_386  adjusted by: pop 
               0    %  1     %   OR lower upper p-value   AIC
Codominant                                                   
C/C           78 63.9 19  55.9 1.00              0.7361 126.1
C/T           41 33.6 15  44.1 0.91  0.35  2.41              
T/T            3  2.5  0   0.0 0.00  0.00                    
Dominant                                                     
C/C           78 63.9 19  55.9 1.00              0.7858 124.7
C/T-T/T       44 36.1 15  44.1 0.88  0.33  2.30              
Recessive                                                    
C/C-C/T      119 97.5 34 100.0 1.00              0.4465 124.1
T/T            3  2.5  0   0.0 0.00  0.00                    
Overdominant                                                 
C/C-T/T       81 66.4 19  55.9 1.00              0.8889 124.7
C/T           41 33.6 15  44.1 0.93  0.35  2.46              
log-Additive                                                 
0,1,2        122 78.2 34  21.8 0.84  0.33  2.10  0.7023 124.6

$G_343154_1452

SNP: G_343154_1452  adjusted by: pop 
               0    %  1     %   OR lower upper p-value   AIC
Codominant                                                   
G/G          104 86.7 28  82.4 1.00             0.16664 122.8
G/A           15 12.5  6  17.6 0.45  0.12  1.75              
A/A            1  0.8  0   0.0 0.00  0.00                    
Dominant                                                     
G/G          104 86.7 28  82.4 1.00             0.14856 122.3
G/A-A/A       16 13.3  6  17.6 0.38  0.10  1.46              
Recessive                                                    
G/G-G/A      119 99.2 34 100.0 1.00             0.13821 122.1
A/A            1  0.8  0   0.0 0.00  0.00                    
Overdominant                                                 
G/G-A/A      105 87.5 28  82.4 1.00             0.30175 123.3
G/A           15 12.5  6  17.6 0.50  0.13  1.90              
log-Additive                                                 
0,1,2        120 77.9 34  22.1 0.36  0.11  1.24 0.09152 121.5

$G_343154_1475

SNP: G_343154_1475  adjusted by: pop 
               0    %  1    %  OR lower upper p-value   AIC
Codominant                                                 
C/C          109 90.8 25 75.8 1.0              0.3084 122.4
C/T           11  9.2  8 24.2 0.5  0.13  1.93              
log-Additive                                               
0,1,2        120 78.4 33 21.6 0.5  0.13  1.93         122.4

$G_343154_1558

SNP: G_343154_1558  adjusted by: pop 
               0    %  1     %   OR lower upper p-value   AIC
Codominant                                                   
C/C          100 82.0 23  67.6 1.00             0.06826 121.4
C/T           20 16.4 11  32.4 0.56  0.16  1.98              
T/T            2  1.6  0   0.0 0.00  0.00                    
Dominant                                                     
C/C          100 82.0 23  67.6 1.00             0.19576 123.1
C/T-T/T       22 18.0 11  32.4 0.45  0.13  1.57              
Recessive                                                    
C/C-C/T      120 98.4 34 100.0 1.00             0.03352 120.2
T/T            2  1.6  0   0.0 0.00  0.00                    
Overdominant                                                 
C/C-T/T      102 83.6 23  67.6 1.00             0.61111 124.5
C/T           20 16.4 11  32.4 0.74  0.23  2.37              
log-Additive                                                 
0,1,2        122 78.2 34  21.8 0.37  0.12  1.15 0.06875 121.4

$G_344793_1115

SNP: G_344793_1115  adjusted by: pop 
               0    %  1    %   OR lower upper p-value   AIC
Codominant                                                  
C/C          102 83.6 28 82.4 1.00              0.2112 123.2
C/T           20 16.4  6 17.6 0.45  0.13  1.63              
log-Additive                                                
0,1,2        122 78.2 34 21.8 0.45  0.13  1.63         123.2

$G_362654_2058

SNP: G_362654_2058  adjusted by: pop 
               0     %  1    %   OR lower upper p-value   AIC
Codominant                                                   
C/C           90  73.8 27 79.4 1.00              0.4185 125.0
C/T           32  26.2  5 14.7 1.00  0.30  3.33              
T/T            0   0.0  2  5.9       0.00                    
Dominant                                                     
C/C           90  73.8 27 79.4 1.00              0.7197 124.6
C/T-T/T       32  26.2  7 20.6 1.23  0.40  3.76              
Recessive                                                    
C/C-C/T      122 100.0 32 94.1 1.00              0.1869 123.0
T/T            0   0.0  2  5.9       0.00                    
Overdominant                                                 
C/C-T/T       90  73.8 29 85.3 1.00              0.9694 124.7
C/T           32  26.2  5 14.7 0.98  0.29  3.27              
log-Additive                                                 
0,1,2        122  78.2 34 21.8 1.37  0.52  3.65  0.5202 124.3

$G_369888_60

SNP: G_369888_60  adjusted by: pop 
               0    %  1    %   OR lower upper p-value   AIC
Codominant                                                  
G/G           99 81.8 22 64.7 1.00              0.3544 124.5
G/A           19 15.7 10 29.4 1.55  0.51  4.76              
A/A            3  2.5  2  5.9 4.52  0.53 38.71              
Dominant                                                    
G/G           99 81.8 22 64.7 1.00              0.2540 123.2
G/A-A/A       22 18.2 12 35.3 1.84  0.65  5.22              
Recessive                                                   
G/G-G/A      118 97.5 32 94.1 1.00              0.2221 123.0
A/A            3  2.5  2  5.9 4.15  0.49 35.26              
Overdominant                                                
G/G-A/A      102 84.3 24 70.6 1.00              0.5198 124.1
G/A           19 15.7 10 29.4 1.44  0.48  4.35              
log-Additive                                                
0,1,2        121 78.1 34 21.9 1.82  0.79  4.19  0.1683 122.6

$G_369888_93

SNP: G_369888_93  adjusted by: pop 
               0    %  1    %   OR lower upper p-value   AIC
Codominant                                                  
T/T           91 75.8 27 79.4 1.00              0.6204 124.1
T/A           29 24.2  7 20.6 1.33  0.43  4.12              
log-Additive                                                
0,1,2        120 77.9 34 22.1 1.33  0.43  4.12         124.1

$G_369888_307

SNP: G_369888_307  adjusted by: pop 
               0    %  1    %   OR lower upper p-value   AIC
Codominant                                                  
A/A           65 53.3 10 29.4 1.00              0.4076 124.9
A/G           50 41.0 17 50.0 1.19  0.42  3.36              
G/G            7  5.7  7 20.6 2.85  0.61 13.20              
Dominant                                                    
A/A           65 53.3 10 29.4 1.00              0.4949 124.3
A/G-G/G       57 46.7 24 70.6 1.41  0.53  3.79              
Recessive                                                   
A/A-A/G      115 94.3 27 79.4 1.00              0.1945 123.0
G/G            7  5.7  7 20.6 2.58  0.62 10.67              
Overdominant                                                
A/A-G/G       72 59.0 17 50.0 1.00              0.8410 124.7
A/G           50 41.0 17 50.0 0.91  0.35  2.35              
log-Additive                                                
0,1,2        122 78.2 34 21.8 1.54  0.75  3.17  0.2457 123.4

$G_372070_273

SNP: G_372070_273  adjusted by: pop 
               0    %  1     %   OR lower upper  p-value   AIC
Codominant                                                    
G/G          106 96.4 22  66.7 1.00             0.007664 107.5
G/A            2  1.8 11  33.3 6.62  1.01 43.33               
A/A            2  1.8  0   0.0 0.00  0.00                     
Dominant                                                      
G/G          106 96.4 22  66.7 1.00             0.229278 113.8
G/A-A/A        4  3.6 11  33.3 2.51  0.55 11.51               
Recessive                                                     
G/G-G/A      108 98.2 33 100.0 1.00             0.021365 110.0
A/A            2  1.8  0   0.0 0.00  0.00                     
Overdominant                                                  
G/G-A/A      108 98.2 22  66.7 1.00             0.015804 109.5
G/A            2  1.8 11  33.3 7.82  1.27 48.10               
log-Additive                                                  
0,1,2        110 76.9 33  23.1 1.06  0.31  3.61 0.921504 115.3

$G_373029_222

SNP: G_373029_222  adjusted by: pop 
               0    %  1    %   OR lower upper p-value   AIC
Codominant                                                  
C/C           45 36.9  8 23.5 1.00              0.8419 126.4
C/T           58 47.5 13 38.2 0.95  0.31  2.91              
T/T           19 15.6 13 38.2 1.33  0.37  4.84              
Dominant                                                    
C/C           45 36.9  8 23.5 1.00              0.9081 124.7
C/T-T/T       77 63.1 26 76.5 1.06  0.37  3.04              
Recessive                                                   
C/C-C/T      103 84.4 21 61.8 1.00              0.5626 124.4
T/T           19 15.6 13 38.2 1.38  0.47  4.06              
Overdominant                                                
C/C-T/T       64 52.5 21 61.8 1.00              0.6953 124.6
C/T           58 47.5 13 38.2 0.83  0.32  2.13              
log-Additive                                                
0,1,2        122 78.2 34 21.8 1.15  0.60  2.21  0.6764 124.6

$G_373125_426

SNP: G_373125_426  adjusted by: pop 
               0    %  1    %   OR lower upper p-value   AIC
Codominant                                                  
T/T           69 56.6  9 26.5 1.00              0.2159 123.7
T/C           46 37.7 15 44.1 1.62  0.57  4.60              
C/C            7  5.7 10 29.4 3.60  0.85 15.15              
Dominant                                                    
T/T           69 56.6  9 26.5 1.00              0.1848 123.0
T/C-C/C       53 43.4 25 73.5 1.95  0.73  5.25              
Recessive                                                   
T/T-T/C      115 94.3 24 70.6 1.00              0.1340 122.5
C/C            7  5.7 10 29.4 2.73  0.73 10.14              
Overdominant                                                
T/T-C/C       76 62.3 19 55.9 1.00              0.8491 124.7
T/C           46 37.7 15 44.1 1.10  0.43  2.81              
log-Additive                                                
0,1,2        122 78.2 34 21.8 1.84  0.92  3.67  0.0850 121.8

$G_373125_792

SNP: G_373125_792  adjusted by: pop 
               0    %  1    %   OR lower upper p-value   AIC
Codominant                                                  
C/C          104 85.2 19 55.9 1.00              0.9641 126.7
C/T           15 12.3 10 29.4 0.98  0.28  3.44              
T/T            3  2.5  5 14.7 1.25  0.20  7.72              
Dominant                                                    
C/C          104 85.2 19 55.9 1.00              0.9480 124.7
C/T-T/T       18 14.8 15 44.1 1.04  0.32  3.35              
Recessive                                                   
C/C-C/T      119 97.5 29 85.3 1.00              0.7886 124.7
T/T            3  2.5  5 14.7 1.26  0.23  7.06              
Overdominant                                                
C/C-T/T      107 87.7 24 70.6 1.00              0.9033 124.7
C/T           15 12.3 10 29.4 0.93  0.28  3.07              
log-Additive                                                
0,1,2        122 78.2 34 21.8 1.08  0.47  2.47  0.8592 124.7

$G_373156_174

SNP: G_373156_174  adjusted by: pop 
               0    %  1    %   OR lower upper p-value   AIC
Codominant                                                  
T/T           49 40.2  9 26.5 1.00              0.8283 126.3
T/C           55 45.1 15 44.1 1.35  0.46  4.00              
C/C           18 14.8 10 29.4 1.01  0.27  3.84              
Dominant                                                    
T/T           49 40.2  9 26.5 1.00              0.6807 124.6
T/C-C/C       73 59.8 25 73.5 1.24  0.45  3.39              
Recessive                                                   
T/T-T/C      104 85.2 24 70.6 1.00              0.7808 124.6
C/C           18 14.8 10 29.4 0.85  0.26  2.72              
Overdominant                                                
T/T-C/C       67 54.9 19 55.9 1.00              0.5395 124.3
T/C           55 45.1 15 44.1 1.34  0.52  3.47              
log-Additive                                                
0,1,2        122 78.2 34 21.8 1.04  0.54  1.98  0.9131 124.7

$G_373156_509

SNP: G_373156_509  adjusted by: pop 
               0     %  1    %   OR lower upper p-value   AIC
Codominant                                                   
G/G          108  88.5 28 82.4 1.00              0.4938 125.3
G/A           14  11.5  5 14.7 1.68  0.44  6.45              
A/A            0   0.0  1  2.9       0.00                    
Dominant                                                     
G/G          108  88.5 28 82.4 1.00              0.3560 123.9
G/A-A/A       14  11.5  6 17.6 1.86  0.51  6.76              
Recessive                                                    
G/G-G/A      122 100.0 33 97.1 1.00              0.3551 123.9
A/A            0   0.0  1  2.9       0.00                    
Overdominant                                                 
G/G-A/A      108  88.5 29 85.3 1.00              0.4719 124.2
G/A           14  11.5  5 14.7 1.66  0.43  6.38              
log-Additive                                                 
0,1,2        122  78.2 34 21.8 1.90  0.56  6.42  0.2982 123.6

$G_374909_24

SNP: G_374909_24  adjusted by: pop 
               0    %  1     %   OR lower upper p-value   AIC
Codominant                                                   
C/C           96 78.7 30  88.2 1.00             0.23706 123.8
C/T           25 20.5  4  11.8 0.34  0.09  1.33              
T/T            1  0.8  0   0.0 0.00  0.00                    
Dominant                                                     
C/C           96 78.7 30  88.2 1.00             0.09413 121.9
C/T-T/T       26 21.3  4  11.8 0.33  0.09  1.30              
Recessive                                                    
C/C-C/T      121 99.2 34 100.0 1.00             0.66171 124.5
T/T            1  0.8  0   0.0 0.00  0.00                    
Overdominant                                                 
C/C-T/T       97 79.5 30  88.2 1.00             0.10284 122.1
C/T           25 20.5  4  11.8 0.34  0.09  1.33              
log-Additive                                                 
0,1,2        122 78.2 34  21.8 0.34  0.09  1.30 0.09123 121.9

$G_385130_246

SNP: G_385130_246  adjusted by: pop 
               0    %  1    %   OR lower upper p-value   AIC
Codominant                                                  
C/C           38 35.2 14 45.2 1.00              0.6400 114.7
T/C           41 38.0 11 35.5 1.76  0.53  5.79              
T/T           29 26.9  6 19.4 1.29  0.33  4.99              
Dominant                                                    
C/C           38 35.2 14 45.2 1.00              0.4105 112.9
T/C-T/T       70 64.8 17 54.8 1.56  0.53  4.59              
Recessive                                                   
C/C-T/C       79 73.1 25 80.6 1.00              0.9593 113.6
T/T           29 26.9  6 19.4 0.97  0.30  3.15              
Overdominant                                                
C/C-T/T       67 62.0 20 64.5 1.00              0.3844 112.9
T/C           41 38.0 11 35.5 1.59  0.56  4.54              
log-Additive                                                
0,1,2        108 77.7 31 22.3 1.17  0.61  2.24  0.6305 113.4

$G_385130_247

SNP: G_385130_247  adjusted by: pop 
               0    %  1    %   OR lower upper p-value   AIC
Codominant                                                  
G/G           74 68.5 19 63.3 1.00             0.09402 106.1
G/C           28 25.9 10 33.3 3.69  1.04 13.07              
C/C            6  5.6  1  3.3 3.42  0.32 36.13              
Dominant                                                    
G/G           74 68.5 19 63.3 1.00             0.02974 104.1
G/C-C/C       34 31.5 11 36.7 3.65  1.07 12.51              
Recessive                                                   
G/G-G/C      102 94.4 29 96.7 1.00             0.59851 108.5
C/C            6  5.6  1  3.3 1.90  0.20 17.75              
Overdominant                                                
G/G-C/C       80 74.1 20 66.7 1.00             0.04901 104.9
G/C           28 25.9 10 33.3 3.21  0.98 10.53              
log-Additive                                                
0,1,2        108 78.3 30 21.7 2.42  1.00  5.85 0.05219 105.0

$G_393751_426

SNP: G_393751_426  adjusted by: pop 
               0     %  1    %   OR lower upper p-value   AIC
Codominant                                                   
C/C          109  89.3 30 88.2 1.00              0.6490 125.9
C/T           13  10.7  3  8.8 0.92  0.19  4.47              
T/T            0   0.0  1  2.9       0.00                    
Dominant                                                     
C/C          109  89.3 30 88.2 1.00              0.8867 124.7
C/T-T/T       13  10.7  4 11.8 1.11  0.26  4.79              
Recessive                                                    
C/C-C/T      122 100.0 33 97.1 1.00              0.3551 123.9
T/T            0   0.0  1  2.9       0.00                    
Overdominant                                                 
C/C-T/T      109  89.3 31 91.2 1.00              0.9024 124.7
C/T           13  10.7  3  8.8 0.91  0.19  4.41              
log-Additive                                                 
0,1,2        122  78.2 34 21.8 1.25  0.35  4.48  0.7297 124.6

$G_393751_492

SNP: G_393751_492  adjusted by: pop 
               0    %  1    %   OR lower upper p-value   AIC
Codominant                                                  
C/C           82 67.2 28 82.4 1.00              0.7374 126.1
C/T           36 29.5  5 14.7 0.91  0.27  3.08              
T/T            4  3.3  1  2.9 2.57  0.25 26.07              
Dominant                                                    
C/C           82 67.2 28 82.4 1.00              0.9442 124.7
C/T-T/T       40 32.8  6 17.6 1.04  0.33  3.28              
Recessive                                                   
C/C-C/T      118 96.7 33 97.1 1.00              0.4441 124.1
T/T            4  3.3  1  2.9 2.65  0.27 26.04              
Overdominant                                                
C/C-T/T       86 70.5 29 85.3 1.00              0.7971 124.7
C/T           36 29.5  5 14.7 0.86  0.26  2.83              
log-Additive                                                
0,1,2        122 78.2 34 21.8 1.18  0.45  3.12  0.7369 124.6

$G_397528_23

SNP: G_397528_23  adjusted by: pop 
               0    %  1    %   OR lower upper p-value   AIC
Codominant                                                  
G/G           32 26.4 15 46.9 1.00              0.7436 120.2
A/G           50 41.3 13 40.6 1.42  0.45  4.47              
A/A           39 32.2  4 12.5 0.92  0.21  4.07              
Dominant                                                    
G/G           32 26.4 15 46.9 1.00              0.6718 118.6
A/G-A/A       89 73.6 17 53.1 1.26  0.42  3.79              
Recessive                                                   
G/G-A/G       82 67.8 28 87.5 1.00              0.6366 118.6
A/A           39 32.2  4 12.5 0.74  0.20  2.66              
Overdominant                                                
G/G-A/A       71 58.7 19 59.4 1.00              0.4464 118.2
A/G           50 41.3 13 40.6 1.47  0.54  3.97              
log-Additive                                                
0,1,2        121 79.1 32 20.9 1.00  0.50  2.02  0.9904 118.8

$G_410766_552

SNP: G_410766_552  adjusted by: pop 
               0    %  1    %   OR lower upper p-value   AIC
Codominant                                                  
C/C           53 44.5 18 52.9 1.00              0.6932 123.4
C/T           56 47.1 11 32.4 0.71  0.26  1.95              
T/T           10  8.4  5 14.7 1.27  0.28  5.79              
Dominant                                                    
C/C           53 44.5 18 52.9 1.00              0.6570 121.9
C/T-T/T       66 55.5 16 47.1 0.81  0.32  2.07              
Recessive                                                   
C/C-C/T      109 91.6 29 85.3 1.00              0.5991 121.9
T/T           10  8.4  5 14.7 1.48  0.35  6.36              
Overdominant                                                
C/C-T/T       63 52.9 23 67.6 1.00              0.4250 121.5
C/T           56 47.1 11 32.4 0.67  0.25  1.78              
log-Additive                                                
0,1,2        119 77.8 34 22.2 0.97  0.48  1.95  0.9346 122.1

$G_410766_569

SNP: G_410766_569  adjusted by: pop 
               0    %  1     %   OR lower upper p-value   AIC
Codominant                                                   
C/C           92 75.4 30  88.2 1.00              0.2643 124.1
C/T           26 21.3  4  11.8 0.41  0.11  1.56              
T/T            4  3.3  0   0.0 0.00  0.00                    
Dominant                                                     
C/C           92 75.4 30  88.2 1.00              0.1297 122.4
C/T-T/T       30 24.6  4  11.8 0.38  0.10  1.42              
Recessive                                                    
C/C-C/T      118 96.7 34 100.0 1.00              0.3784 123.9
T/T            4  3.3  0   0.0 0.00  0.00                    
Overdominant                                                 
C/C-T/T       96 78.7 30  88.2 1.00              0.1821 122.9
C/T           26 21.3  4  11.8 0.42  0.11  1.60              
log-Additive                                                 
0,1,2        122 78.2 34  21.8 0.38  0.11  1.38  0.1129 122.2

$G_410766_570

SNP: G_410766_570  adjusted by: pop 
               0    %  1    %   OR lower upper p-value   AIC
Codominant                                                  
A/A           74 60.7 19 55.9 1.00              0.5967 125.7
A/G           42 34.4 12 35.3 0.62  0.22  1.76              
G/G            6  4.9  3  8.8 1.27  0.19  8.36              
Dominant                                                    
A/A           74 60.7 19 55.9 1.00              0.4681 124.2
A/G-G/G       48 39.3 15 44.1 0.70  0.26  1.86              
Recessive                                                   
A/A-A/G      116 95.1 31 91.2 1.00              0.6474 124.5
G/G            6  4.9  3  8.8 1.53  0.25  9.41              
Overdominant                                                
A/A-G/G       80 65.6 22 64.7 1.00              0.3246 123.8
A/G           42 34.4 12 35.3 0.61  0.22  1.67              
log-Additive                                                
0,1,2        122 78.2 34 21.8 0.86  0.39  1.86  0.6948 124.6

$G_410766_624

SNP: G_410766_624  adjusted by: pop 
               0    %  1     %   OR lower upper p-value   AIC
Codominant                                                   
C/C           91 75.2 24  70.6 1.00             0.18775 123.2
C/T           28 23.1 10  29.4 2.60  0.87  7.76              
T/T            2  1.7  0   0.0 0.00  0.00                    
Dominant                                                     
C/C           91 75.2 24  70.6 1.00             0.10246 121.9
C/T-T/T       30 24.8 10  29.4 2.46  0.83  7.31              
Recessive                                                    
C/C-C/T      119 98.3 34 100.0 1.00             0.53336 124.1
T/T            2  1.7  0   0.0 0.00  0.00                    
Overdominant                                                 
C/C-T/T       93 76.9 24  70.6 1.00             0.07998 121.5
C/T           28 23.1 10  29.4 2.65  0.89  7.91              
log-Additive                                                 
0,1,2        121 78.1 34  21.9 2.04  0.77  5.39 0.15564 122.5

$G_41358_42

SNP: G_41358_42  adjusted by: pop 
               0    %  1    %   OR lower upper p-value   AIC
Codominant                                                  
T/T           37 30.6 10 29.4 1.00              0.3214 122.3
T/C           61 50.4 16 47.1 0.78  0.26  2.37              
C/C           23 19.0  8 23.5 0.35  0.08  1.50              
Dominant                                                    
T/T           37 30.6 10 29.4 1.00              0.3820 121.8
T/C-C/C       84 69.4 24 70.6 0.63  0.22  1.79              
Recessive                                                   
T/T-T/C       98 81.0 26 76.5 1.00              0.1495 120.5
C/C           23 19.0  8 23.5 0.41  0.12  1.44              
Overdominant                                                
T/T-C/C       60 49.6 18 52.9 1.00              0.6983 122.4
T/C           61 50.4 16 47.1 1.21  0.47  3.13              
log-Additive                                                
0,1,2        121 78.1 34 21.9 0.61  0.30  1.24  0.1612 120.6

$G_417237_213

SNP: G_417237_213  adjusted by: pop 
               0    %  1    %   OR lower upper p-value   AIC
Codominant                                                  
C/C           73 60.3 18 52.9 1.00              0.8905 126.3
C/T           42 34.7 13 38.2 0.92  0.34  2.48              
T/T            6  5.0  3  8.8 1.48  0.23  9.45              
Dominant                                                    
C/C           73 60.3 18 52.9 1.00              0.9827 124.5
C/T-T/T       48 39.7 16 47.1 0.99  0.39  2.54              
Recessive                                                   
C/C-C/T      115 95.0 31 91.2 1.00              0.6510 124.3
T/T            6  5.0  3  8.8 1.53  0.25  9.34              
Overdominant                                                
C/C-T/T       79 65.3 21 61.8 1.00              0.7966 124.5
C/T           42 34.7 13 38.2 0.88  0.33  2.32              
log-Additive                                                
0,1,2        121 78.1 34 21.9 1.07  0.50  2.26  0.8673 124.5

$G_417237_294

SNP: G_417237_294  adjusted by: pop 
               0    %  1    %   OR lower upper p-value   AIC
Codominant                                                  
G/G           40 33.3 11 32.4 1.00             0.04591 120.2
A/G           61 50.8 19 55.9 4.19  1.16 15.11              
A/A           19 15.8  4 11.8 1.39  0.27  7.16              
Dominant                                                    
G/G           40 33.3 11 32.4 1.00             0.04214 120.2
A/G-A/A       80 66.7 23 67.6 3.09  0.97  9.85              
Recessive                                                   
G/G-A/G      101 84.2 30 88.2 1.00             0.51910 123.9
A/A           19 15.8  4 11.8 0.64  0.16  2.56              
Overdominant                                                
G/G-A/A       59 49.2 15 44.1 1.00             0.01426 118.3
A/G           61 50.8 19 55.9 3.79  1.18 12.15              
log-Additive                                                
0,1,2        120 77.9 34 22.1 1.44  0.71  2.89 0.30423 123.3

$G_428039_473

SNP: G_428039_473  adjusted by: pop 
               0    %  1    %   OR lower upper p-value   AIC
Codominant                                                  
G/G           85 69.7 19 55.9 1.00              0.6316 125.8
G/A           36 29.5 13 38.2 0.80  0.29  2.25              
A/A            1  0.8  2  5.9 3.34  0.15 74.46              
Dominant                                                    
G/G           85 69.7 19 55.9 1.00              0.8059 124.7
G/A-A/A       37 30.3 15 44.1 0.88  0.32  2.40              
Recessive                                                   
G/G-G/A      121 99.2 32 94.1 1.00              0.3893 124.0
A/A            1  0.8  2  5.9 3.64  0.17 77.04              
Overdominant                                                
G/G-A/A       86 70.5 21 61.8 1.00              0.5815 124.4
G/A           36 29.5 13 38.2 0.75  0.27  2.09              
log-Additive                                                
0,1,2        122 78.2 34 21.8 1.02  0.43  2.46  0.9610 124.7

$G_428039_659

SNP: G_428039_659  adjusted by: pop 
               0    %  1     %   OR lower upper p-value   AIC
Codominant                                                   
C/C           87 71.3 24  70.6 1.00              0.2117 123.6
C/T           31 25.4 10  29.4 2.31  0.78  6.82              
T/T            4  3.3  0   0.0 0.00  0.00                    
Dominant                                                     
C/C           87 71.3 24  70.6 1.00              0.1708 122.8
C/T-T/T       35 28.7 10  29.4 2.11  0.72  6.16              
Recessive                                                    
C/C-C/T      118 96.7 34 100.0 1.00              0.3784 123.9
T/T            4  3.3  0   0.0 0.00  0.00                    
Overdominant                                                 
C/C-T/T       91 74.6 24  70.6 1.00              0.1115 122.2
C/T           31 25.4 10  29.4 2.40  0.81  7.10              
log-Additive                                                 
0,1,2        122 78.2 34  21.8 1.63  0.66  4.06  0.2992 123.6

$G_428039_1406

SNP: G_428039_1406  adjusted by: pop 
               0    %  1    %   OR lower upper p-value   AIC
Codominant                                                  
C/C           69 56.6 16 47.1 1.00             0.14563 122.9
C/T           43 35.2 15 44.1 1.71  0.62  4.72              
T/T           10  8.2  3  8.8 0.33  0.06  1.76              
Dominant                                                    
C/C           69 56.6 16 47.1 1.00             0.70828 124.6
C/T-T/T       53 43.4 18 52.9 1.19  0.47  3.03              
Recessive                                                   
C/C-C/T      112 91.8 31 91.2 1.00             0.09633 122.0
T/T           10  8.2  3  8.8 0.27  0.05  1.35              
Overdominant                                                
C/C-T/T       79 64.8 19 55.9 1.00             0.15016 122.7
C/T           43 35.2 15 44.1 2.03  0.77  5.38              
log-Additive                                                
0,1,2        122 78.2 34 21.8 0.84  0.42  1.69 0.63303 124.5

$G_428810_55

SNP: G_428810_55  adjusted by: pop 
               0    %  1     %   OR lower upper p-value   AIC
Codominant                                                   
A/A           80 65.6 27  79.4 1.00              0.3645 124.7
A/T           37 30.3  7  20.6 1.84  0.57  5.94              
T/T            5  4.1  0   0.0 0.00  0.00                    
Dominant                                                     
A/A           80 65.6 27  79.4 1.00              0.4012 124.0
A/T-T/T       42 34.4  7  20.6 1.64  0.51  5.26              
Recessive                                                    
A/A-A/T      117 95.9 34 100.0 1.00              0.3236 123.8
T/T            5  4.1  0   0.0 0.00  0.00                    
Overdominant                                                 
A/A-T/T       85 69.7 27  79.4 1.00              0.2609 123.5
A/T           37 30.3  7  20.6 1.96  0.61  6.33              
log-Additive                                                 
0,1,2        122 78.2 34  21.8 1.28  0.48  3.42  0.6233 124.5

$G_433232_225

SNP: G_433232_225  adjusted by: pop 
               0    %  1     %   OR lower upper p-value   AIC
Codominant                                                   
C/C          112 91.8 29  85.3 1.00              0.7617 126.2
C/T            9  7.4  5  14.7 0.64  0.15  2.77              
T/T            1  0.8  0   0.0 0.00  0.00                    
Dominant                                                     
C/C          112 91.8 29  85.3 1.00              0.5178 124.3
C/T-T/T       10  8.2  5  14.7 0.62  0.15  2.64              
Recessive                                                    
C/C-C/T      121 99.2 34 100.0 1.00              0.6617 124.5
T/T            1  0.8  0   0.0 0.00  0.00                    
Overdominant                                                 
C/C-T/T      113 92.6 29  85.3 1.00              0.5544 124.4
C/T            9  7.4  5  14.7 0.65  0.15  2.78              
log-Additive                                                 
0,1,2        122 78.2 34  21.8 0.62  0.15  2.53  0.4957 124.3

$G_433236_258

SNP: G_433236_258  adjusted by: pop 
               0    %  1    %   OR lower upper p-value   AIC
Codominant                                                  
A/A           38 31.1 11 32.4 1.00             0.12147 122.5
A/T           61 50.0 13 38.2 0.31  0.09  1.03              
T/T           23 18.9 10 29.4 0.33  0.08  1.39              
Dominant                                                    
A/A           38 31.1 11 32.4 1.00             0.04039 120.5
A/T-T/T       84 68.9 23 67.6 0.32  0.10  0.99              
Recessive                                                   
A/A-A/T       99 81.1 24 70.6 1.00             0.60152 124.5
T/T           23 18.9 10 29.4 0.74  0.24  2.29              
Overdominant                                                
A/A-T/T       61 50.0 21 61.8 1.00             0.18420 123.0
A/T           61 50.0 13 38.2 0.53  0.20  1.37              
log-Additive                                                
0,1,2        122 78.2 34 21.8 0.56  0.27  1.16 0.10561 122.1

$G_43500_219

SNP: G_43500_219  adjusted by: pop 
               0    %  1    %   OR lower upper p-value   AIC
Codominant                                                  
C/C          114 94.2 26 78.8 1.00              0.4998 120.3
C/A            6  5.0  6 18.2 0.44  0.10  1.96              
A/A            1  0.8  1  3.0 0.37  0.02  6.93              
Dominant                                                    
C/C          114 94.2 26 78.8 1.00              0.2410 118.3
C/A-A/A        7  5.8  7 21.2 0.43  0.10  1.78              
Recessive                                                   
C/C-C/A      120 99.2 32 97.0 1.00              0.6380 119.4
A/A            1  0.8  1  3.0 0.50  0.03  8.77              
Overdominant                                                
C/C-A/A      115 95.0 27 81.8 1.00              0.3274 118.7
C/A            6  5.0  6 18.2 0.48  0.11  2.08              
log-Additive                                                
0,1,2        121 78.6 33 21.4 0.52  0.16  1.64  0.2596 118.4

$G_43500_562

SNP: G_43500_562  adjusted by: pop 
               0    %  1    %   OR lower upper p-value   AIC
Codominant                                                  
G/G           48 40.0 16 47.1 1.00              0.1600 122.7
C/G           61 50.8 10 29.4 0.54  0.19  1.53              
C/C           11  9.2  8 23.5 2.01  0.53  7.67              
Dominant                                                    
G/G           48 40.0 16 47.1 1.00              0.6163 124.1
C/G-C/C       72 60.0 18 52.9 0.79  0.31  2.00              
Recessive                                                   
G/G-C/G      109 90.8 26 76.5 1.00              0.1285 122.0
C/C           11  9.2  8 23.5 2.69  0.76  9.47              
Overdominant                                                
G/G-C/C       59 49.2 24 70.6 1.00              0.1053 121.7
C/G           61 50.8 10 29.4 0.45  0.17  1.20              
log-Additive                                                
0,1,2        120 77.9 34 22.1 1.15  0.59  2.23  0.6752 124.2

$G_437039_207

SNP: G_437039_207  adjusted by: pop 
               0    %  1    %   OR lower upper p-value   AIC
Codominant                                                  
G/G           39 32.0 14 41.2 1.00             0.07859 121.6
G/A           65 53.3 15 44.1 0.43  0.14  1.31              
A/A           18 14.8  5 14.7 2.03  0.51  8.04              
Dominant                                                    
G/G           39 32.0 14 41.2 1.00             0.36892 123.9
G/A-A/A       83 68.0 20 58.8 0.64  0.25  1.68              
Recessive                                                   
G/G-G/A      104 85.2 29 85.3 1.00             0.09403 121.9
A/A           18 14.8  5 14.7 3.12  0.86 11.29              
Overdominant                                                
G/G-A/A       57 46.7 19 55.9 1.00             0.04304 120.6
G/A           65 53.3 15 44.1 0.36  0.13  1.01              
log-Additive                                                
0,1,2        122 78.2 34 21.8 1.08  0.52  2.24 0.84514 124.7

$G_438995_351

SNP: G_438995_351  adjusted by: pop 
               0    %  1     %   OR lower upper p-value   AIC
Codominant                                                   
A/A          102 88.7 29  87.9 1.00              0.2504 121.7
A/C           11  9.6  4  12.1 1.65  0.38  7.24              
C/C            2  1.7  0   0.0 0.00  0.00                    
Dominant                                                     
A/A          102 88.7 29  87.9 1.00              0.9072 122.5
A/C-C/C       13 11.3  4  12.1 1.09  0.26  4.61              
Recessive                                                    
A/A-A/C      113 98.3 33 100.0 1.00              0.1259 120.2
C/C            2  1.7  0   0.0 0.00  0.00                    
Overdominant                                                 
A/A-C/C      104 90.4 29  87.9 1.00              0.4817 122.0
A/C           11  9.6  4  12.1 1.71  0.40  7.40              
log-Additive                                                 
0,1,2        115 77.7 33  22.3 0.80  0.23  2.73  0.7181 122.4

$G_461687_643

SNP: G_461687_643  adjusted by: pop 
               0    %  1    %   OR lower upper p-value   AIC
Codominant                                                  
A/A           68 55.7 26 76.5 1.00              0.2864 124.2
A/G           47 38.5  6 17.6 0.57  0.18  1.78              
G/G            7  5.7  2  5.9 2.67  0.46 15.34              
Dominant                                                    
A/A           68 55.7 26 76.5 1.00              0.5862 124.4
A/G-G/G       54 44.3  8 23.5 0.75  0.27  2.11              
Recessive                                                   
A/A-A/G      115 94.3 32 94.1 1.00              0.2135 123.2
G/G            7  5.7  2  5.9 3.27  0.59 18.13              
Overdominant                                                
A/A-G/G       75 61.5 28 82.4 1.00              0.2306 123.3
A/G           47 38.5  6 17.6 0.52  0.17  1.56              
log-Additive                                                
0,1,2        122 78.2 34 21.8 1.03  0.43  2.45  0.9478 124.7

$G_461687_699

SNP: G_461687_699  adjusted by: pop 
               0    %  1    %   OR lower upper p-value   AIC
Codominant                                                  
G/G           93 76.9 27 79.4 1.00             0.15803 122.8
G/T           25 20.7  5 14.7 0.90  0.25  3.26              
T/T            3  2.5  2  5.9 7.68  1.11 53.04              
Dominant                                                    
G/G           93 76.9 27 79.4 1.00             0.57085 124.2
G/T-T/T       28 23.1  7 20.6 1.39  0.45  4.32              
Recessive                                                   
G/G-G/T      118 97.5 32 94.1 1.00             0.05556 120.9
T/T            3  2.5  2  5.9 7.85  1.16 53.25              
Overdominant                                                
G/G-T/T       96 79.3 29 85.3 1.00             0.71869 124.4
G/T           25 20.7  5 14.7 0.80  0.23  2.77              
log-Additive                                                
0,1,2        121 78.1 34 21.9 1.77  0.73  4.30 0.22299 123.0

$G_526800_134

SNP: G_526800_134  adjusted by: pop 
               0    %  1    %   OR lower upper p-value   AIC
Codominant                                                  
G/G           98 80.3 16 47.1 1.00              0.9379 126.6
G/C           22 18.0 14 41.2 0.80  0.22  2.86              
C/C            2  1.6  4 11.8 0.90  0.11  7.11              
Dominant                                                    
G/G           98 80.3 16 47.1 1.00              0.7370 124.6
G/C-C/C       24 19.7 18 52.9 0.81  0.23  2.83              
Recessive                                                   
G/G-G/C      120 98.4 30 88.2 1.00              0.9569 124.7
C/C            2  1.6  4 11.8 1.05  0.16  6.78              
Overdominant                                                
G/G-C/C      100 82.0 20 58.8 1.00              0.7313 124.6
G/C           22 18.0 14 41.2 0.82  0.26  2.58              
log-Additive                                                
0,1,2        122 78.2 34 21.8 0.90  0.35  2.28  0.8187 124.7

$G_589289_144

SNP: G_589289_144  adjusted by: pop 
               0    %  1    %   OR lower upper p-value   AIC
Codominant                                                  
A/A           93 76.2 23 67.6 1.00              0.3872 124.8
A/G           26 21.3 10 29.4 1.73  0.59  5.09              
G/G            3  2.5  1  2.9 4.15  0.38 44.76              
Dominant                                                    
A/A           93 76.2 23 67.6 1.00              0.2256 123.3
A/G-G/G       29 23.8 11 32.4 1.90  0.68  5.34              
Recessive                                                   
A/A-A/G      119 97.5 33 97.1 1.00              0.3397 123.8
G/G            3  2.5  1  2.9 3.57  0.34 37.55              
Overdominant                                                
A/A-G/G       96 78.7 24 70.6 1.00              0.3706 123.9
A/G           26 21.3 10 29.4 1.63  0.57  4.68              
log-Additive                                                
0,1,2        122 78.2 34 21.8 1.86  0.78  4.42  0.1735 122.9

$G_600228_243

SNP: G_600228_243  adjusted by: pop 
               0     %  1    %   OR lower upper p-value   AIC
Codominant                                                   
A/A          101  82.8 26 76.5 1.00             0.08701 121.8
A/C           21  17.2  7 20.6 1.03  0.31  3.41              
C/C            0   0.0  1  2.9       0.00                    
Dominant                                                     
A/A          101  82.8 26 76.5 1.00             0.62282 124.5
A/C-C/C       21  17.2  8 23.5 1.33  0.43  4.16              
Recessive                                                    
A/A-A/C      122 100.0 33 97.1 1.00             0.02715 119.8
C/C            0   0.0  1  2.9       0.00                    
Overdominant                                                 
A/A-C/C      101  82.8 27 79.4 1.00             0.96387 124.7
A/C           21  17.2  7 20.6 0.97  0.30  3.17              
log-Additive                                                 
0,1,2        122  78.2 34 21.8 1.70  0.60  4.88 0.32965 123.8

$G_621907_107

SNP: G_621907_107  adjusted by: pop 
               0    %  1    %   OR lower upper p-value   AIC
Codominant                                                  
G/G          106 86.9 32 94.1 1.00              0.8638 124.7
G/A           16 13.1  2  5.9 0.86  0.16  4.72              
log-Additive                                                
0,1,2        122 78.2 34 21.8 0.86  0.16  4.72         124.7

$G_622808_242

SNP: G_622808_242  adjusted by: pop 
               0    %  1     %   OR lower upper p-value   AIC
Codominant                                                   
G/G          107 87.7 31  91.2 1.00              0.7028 126.0
G/A           14 11.5  3   8.8 1.76  0.40  7.83              
A/A            1  0.8  0   0.0 0.00  0.00                    
Dominant                                                     
G/G          107 87.7 31  91.2 1.00              0.5200 124.3
G/A-A/A       15 12.3  3   8.8 1.65  0.37  7.28              
Recessive                                                    
G/G-G/A      121 99.2 34 100.0 1.00              0.6617 124.5
A/A            1  0.8  0   0.0 0.00  0.00                    
Overdominant                                                 
G/G-A/A      108 88.5 31  91.2 1.00              0.4666 124.2
G/A           14 11.5  3   8.8 1.78  0.40  7.91              
log-Additive                                                 
0,1,2        122 78.2 34  21.8 1.47  0.37  5.75  0.5969 124.4

$G_623775_504

SNP: G_623775_504  adjusted by: pop 
               0    %  1    %   OR lower upper p-value   AIC
Codominant                                                  
T/T          115 94.3 28 82.4 1.00              0.3520 124.6
T/C            5  4.1  4 11.8 0.34  0.07  1.80              
C/C            2  1.6  2  5.9 0.35  0.04  3.06              
Dominant                                                    
T/T          115 94.3 28 82.4 1.00              0.1484 122.6
T/C-C/C        7  5.7  6 17.6 0.35  0.08  1.48              
Recessive                                                   
T/T-T/C      120 98.4 32 94.1 1.00              0.4916 124.3
C/C            2  1.6  2  5.9 0.48  0.06  3.89              
Overdominant                                                
T/T-C/C      117 95.9 30 88.2 1.00              0.2718 123.5
T/C            5  4.1  4 11.8 0.41  0.08  2.02              
log-Additive                                                
0,1,2        122 78.2 34 21.8 0.52  0.19  1.40  0.1897 123.0

$G_72382_149

SNP: G_72382_149  adjusted by: pop 
               0    %  1    %   OR lower upper p-value   AIC
Codominant                                                  
C/C           39 32.8 16 50.0 1.00              0.3579 118.4
C/T           52 43.7 12 37.5 0.50  0.17  1.45              
T/T           28 23.5  4 12.5 0.47  0.11  1.92              
Dominant                                                    
C/C           39 32.8 16 50.0 1.00              0.1527 116.4
C/T-T/T       80 67.2 16 50.0 0.49  0.19  1.30              
Recessive                                                   
C/C-C/T       91 76.5 28 87.5 1.00              0.5256 118.1
T/T           28 23.5  4 12.5 0.66  0.18  2.46              
Overdominant                                                
C/C-T/T       67 56.3 20 62.5 1.00              0.3487 117.6
C/T           52 43.7 12 37.5 0.63  0.23  1.69              
log-Additive                                                
0,1,2        119 78.8 32 21.2 0.64  0.32  1.26  0.1892 116.7
