# Supplementary material for: Non-MHC immunity genes do not affect parasite load in European invasive populations of common raccoon
Source: Sci Rep. 2023 Sep 21;13:15696. doi: 10.1038/s41598-023-41721-1 (PMC10514260; doi:10.1038/s41598-023-41721-1)
Supplement: Supplementary file 8 — Supplementary Information 2. [file 41598_2023_41721_MOESM8_ESM.txt]

$G_100265_641

SNP: G_100265_641  adjusted by: pop 
               0    %  1    %    OR lower upper p-value   AIC
Codominant                                                   
C/C          168 84.4 29 80.6  1.00             0.04797 148.7
C/T           27 13.6  4 11.1  2.97  0.69 12.68              
T/T            4  2.0  3  8.3 10.40  1.53 70.96              
Dominant                                                     
C/C          168 84.4 29 80.6  1.00             0.03207 148.2
C/T-T/T       31 15.6  7 19.4  4.05  1.10 14.94              
Recessive                                                    
C/C-C/T      195 98.0 33 91.7  1.00             0.04558 148.8
T/T            4  2.0  3  8.3  7.07  1.19 41.87              
Overdominant                                                 
C/C-T/T      172 86.4 32 88.9  1.00             0.30543 151.7
C/T           27 13.6  4 11.1  2.05  0.54  7.81              
log-Additive                                                 
0,1,2        199 84.7 36 15.3  3.17  1.27  7.93 0.01382 146.7

$G_101329_103

SNP: G_101329_103  adjusted by: pop 
               0    %  1    %    OR lower  upper p-value   AIC
Codominant                                                    
A/A          140 71.4 32 86.5  1.00              0.18049 155.8
A/G           49 25.0  3  8.1  1.68  0.34   8.29              
G/G            7  3.6  2  5.4 10.20  0.91 114.76              
Dominant                                                      
A/A          140 71.4 32 86.5  1.00              0.34288 156.3
A/G-G/G       56 28.6  5 13.5  2.04  0.48   8.67              
Recessive                                                     
A/A-A/G      189 96.4 35 94.6  1.00              0.08127 154.2
G/G            7  3.6  2  5.4  7.14  0.86  59.13              
Overdominant                                                  
A/A-G/G      147 75.0 34 91.9  1.00              0.89621 157.2
A/G           49 25.0  3  8.1  0.91  0.20   4.05              
log-Additive                                                  
0,1,2        196 84.1 37 15.9  2.64  0.84   8.34 0.10369 154.6

$G_114449_398

SNP: G_114449_398  adjusted by: pop 
               0    %  1    %   OR lower upper p-value   AIC
Codominant                                                  
C/C          107 58.2 28 77.8 1.00              0.9153 152.8
C/A           60 32.6  6 16.7 1.07  0.34  3.38              
A/A           17  9.2  2  5.6 1.44  0.27  7.59              
Dominant                                                    
C/C          107 58.2 28 77.8 1.00              0.7967 151.0
C/A-A/A       77 41.8  8 22.2 1.15  0.40  3.33              
Recessive                                                   
C/C-C/A      167 90.8 34 94.4 1.00              0.6872 150.9
A/A           17  9.2  2  5.6 1.40  0.29  6.80              
Overdominant                                                
C/C-A/A      124 67.4 30 83.3 1.00              0.9962 151.0
C/A           60 32.6  6 16.7 1.00  0.34  2.98              
log-Additive                                                
0,1,2        184 83.6 36 16.4 1.16  0.54  2.52  0.7051 150.9

$G_121540_174

SNP: G_121540_174  adjusted by: pop 
               0    %  1    %   OR lower upper p-value   AIC
Codominant                                                  
A/A          130 64.4 24 63.2 1.00              0.6010 159.9
A/G           49 24.3 12 31.6 1.16  0.38  3.54              
G/G           23 11.4  2  5.3 0.45  0.07  3.02              
Dominant                                                    
A/A          130 64.4 24 63.2 1.00              0.9607 158.9
A/G-G/G       72 35.6 14 36.8 0.97  0.33  2.84              
Recessive                                                   
A/A-A/G      179 88.6 36 94.7 1.00              0.3307 158.0
G/G           23 11.4  2  5.3 0.42  0.07  2.58              
Overdominant                                                
A/A-G/G      153 75.7 26 68.4 1.00              0.5761 158.6
A/G           49 24.3 12 31.6 1.35  0.47  3.87              
log-Additive                                                
0,1,2        202 84.2 38 15.8 0.82  0.37  1.82  0.6229 158.7

$G_121540_874

SNP: G_121540_874  adjusted by: pop 
               0    %  1    %   OR lower upper p-value   AIC
Codominant                                                  
G/G           88 44.0 13 34.2 1.00              0.6691 160.0
G/A           77 38.5 21 55.3 1.52  0.60  3.87              
A/A           35 17.5  4 10.5 1.13  0.26  4.87              
Dominant                                                    
G/G           88 44.0 13 34.2 1.00              0.4288 158.2
G/A-A/A      112 56.0 25 65.8 1.44  0.58  3.57              
Recessive                                                   
G/G-G/A      165 82.5 34 89.5 1.00              0.8422 158.7
A/A           35 17.5  4 10.5 0.87  0.23  3.32              
Overdominant                                                
G/G-A/A      123 61.5 17 44.7 1.00              0.3785 158.0
G/A           77 38.5 21 55.3 1.47  0.63  3.45              
log-Additive                                                
0,1,2        200 84.0 38 16.0 1.17  0.61  2.27  0.6323 158.6

$G_128936_282

SNP: G_128936_282  adjusted by: pop 
               0    %  1    %   OR lower upper p-value   AIC
Codominant                                                  
T/T           91 45.0 21 55.3 1.00              0.2417 158.1
C/T           93 46.0 11 28.9 1.30  0.46  3.65              
C/C           18  8.9  6 15.8 3.30  0.84 13.00              
Dominant                                                    
T/T           91 45.0 21 55.3 1.00              0.3108 157.9
C/T-C/C      111 55.0 17 44.7 1.63  0.62  4.26              
Recessive                                                   
T/T-C/T      184 91.1 32 84.2 1.00              0.1077 156.3
C/C           18  8.9  6 15.8 2.85  0.83  9.77              
Overdominant                                                
T/T-C/C      109 54.0 27 71.1 1.00              0.9189 158.9
C/T           93 46.0 11 28.9 0.95  0.38  2.40              
log-Additive                                                
0,1,2        202 84.2 38 15.8 1.71  0.86  3.40  0.1227 156.5

$G_138885_311

SNP: G_138885_311  adjusted by: pop 
               0    %  1    %   OR lower upper p-value   AIC
Codominant                                                  
C/C           88 43.6 19 50.0 1.00              0.7260 160.3
C/T           82 40.6 15 39.5 1.31  0.51  3.33              
T/T           32 15.8  4 10.5 0.78  0.19  3.27              
Dominant                                                    
C/C           88 43.6 19 50.0 1.00              0.7346 158.8
C/T-T/T      114 56.4 19 50.0 1.17  0.48  2.84              
Recessive                                                   
C/C-C/T      170 84.2 34 89.5 1.00              0.5671 158.6
T/T           32 15.8  4 10.5 0.68  0.18  2.59              
Overdominant                                                
C/C-T/T      120 59.4 23 60.5 1.00              0.4683 158.4
C/T           82 40.6 15 39.5 1.38  0.57  3.33              
log-Additive                                                
0,1,2        202 84.2 38 15.8 0.99  0.52  1.86  0.9686 158.9

$G_142225_405

SNP: G_142225_405  adjusted by: pop 
               0    %  1    %   OR lower upper p-value   AIC
Codominant                                                  
T/T           72 39.6 16 45.7 1.00              0.2275 144.8
T/C           76 41.8 14 40.0 0.40  0.14  1.18              
C/C           34 18.7  5 14.3 0.59  0.13  2.56              
Dominant                                                    
T/T           72 39.6 16 45.7 1.00              0.1010 143.0
T/C-C/C      110 60.4 19 54.3 0.44  0.16  1.21              
Recessive                                                   
T/T-T/C      148 81.3 30 85.7 1.00              0.9947 145.7
C/C           34 18.7  5 14.3 1.00  0.27  3.71              
Overdominant                                                
T/T-C/C      106 58.2 21 60.0 1.00              0.1177 143.3
T/C           76 41.8 14 40.0 0.47  0.18  1.25              
log-Additive                                                
0,1,2        182 83.9 35 16.1 0.65  0.32  1.34  0.2369 144.3

$G_152082_816

SNP: G_152082_816  adjusted by: pop 
               0    %  1     %  OR lower upper p-value   AIC
Codominant                                                  
T/T          187 92.6 35  92.1 1.0              0.8360 160.5
T/C           14  6.9  3   7.9 1.8  0.27 11.93              
C/C            1  0.5  0   0.0 1.4  0.00                    
Dominant                                                    
T/T          187 92.6 35  92.1 1.0              0.5495 158.5
T/C-C/C       15  7.4  3   7.9 1.8  0.27 11.93              
Recessive                                                   
T/T-T/C      201 99.5 38 100.0 1.0              1.0000 158.9
C/C            1  0.5  0   0.0 1.0  0.00                    
Overdominant                                                
T/T-C/C      188 93.1 35  92.1 1.0              0.5495 158.5
T/C           14  6.9  3   7.9 1.8  0.27 11.93              
log-Additive                                                
0,1,2        202 84.2 38  15.8 1.8  0.27 11.93  0.5495 158.5

$G_152845_180

SNP: G_152845_180  adjusted by: pop 
               0    %  1    %    OR lower  upper   p-value   AIC
Codominant                                                      
G/G          168 84.0 25 69.4  1.00              0.0032872 143.6
G/A           31 15.5  8 22.2  0.92  0.29   2.96                
A/A            1  0.5  3  8.3 45.35  4.09 502.40                
Dominant                                                        
G/G          168 84.0 25 69.4  1.00              0.3487288 152.1
G/A-A/A       32 16.0 11 30.6  1.64  0.58   4.62                
Recessive                                                       
G/G-G/A      199 99.5 33 91.7  1.00              0.0007282 141.6
A/A            1  0.5  3  8.3 46.29  4.25 504.53                
Overdominant                                                    
G/G-A/A      169 84.5 28 77.8  1.00              0.6145445 152.7
G/A           31 15.5  8 22.2  0.75  0.25   2.28                
log-Additive                                                    
0,1,2        200 84.7 36 15.3  2.53  1.06   6.02 0.0394294 148.8

$G_152845_240

SNP: G_152845_240  adjusted by: pop 
               0    %  1    %   OR lower upper p-value   AIC
Codominant                                                  
C/C           85 42.1 19 50.0 1.00              0.3313 158.7
C/T           81 40.1 15 39.5 0.54  0.18  1.60              
T/T           36 17.8  4 10.5 0.35  0.08  1.50              
Dominant                                                    
C/C           85 42.1 19 50.0 1.00              0.1811 157.1
C/T-T/T      117 57.9 19 50.0 0.49  0.17  1.38              
Recessive                                                   
C/C-C/T      166 82.2 34 89.5 1.00              0.3172 157.9
T/T           36 17.8  4 10.5 0.53  0.15  1.91              
Overdominant                                                
C/C-T/T      121 59.9 23 60.5 1.00              0.7002 158.8
C/T           81 40.1 15 39.5 0.83  0.33  2.11              
log-Additive                                                
0,1,2        202 84.2 38 15.8 0.58  0.29  1.20  0.1403 156.7

$G_153958_145

SNP: G_153958_145  adjusted by: pop 
               0    %  1     %   OR lower upper p-value   AIC
Codominant                                                   
G/G          147 78.6 27  75.0 1.00              0.5585 154.0
G/C           34 18.2  9  25.0 1.47  0.49  4.34              
C/C            6  3.2  0   0.0 0.00  0.00                    
Dominant                                                     
G/G          147 78.6 27  75.0 1.00              0.5706 152.9
G/C-C/C       40 21.4  9  25.0 1.37  0.46  4.06              
Recessive                                                    
G/G-G/C      181 96.8 36 100.0 1.00              0.4040 152.5
C/C            6  3.2  0   0.0 0.00  0.00                    
Overdominant                                                 
G/G-C/C      153 81.8 27  75.0 1.00              0.4513 152.6
G/C           34 18.2  9  25.0 1.52  0.51  4.51              
log-Additive                                                 
0,1,2        187 83.9 36  16.1 1.20  0.45  3.20  0.7248 153.1

$G_153958_384

SNP: G_153958_384  adjusted by: pop 
               0    %  1    %   OR lower upper p-value   AIC
Codominant                                                  
G/G           54 31.6 14 43.8 1.00              0.4240 140.3
A/G           79 46.2 15 46.9 0.59  0.21  1.63              
A/A           38 22.2  3  9.4 0.41  0.09  1.87              
Dominant                                                    
G/G           54 31.6 14 43.8 1.00              0.2274 138.5
A/G-A/A      117 68.4 18 56.2 0.54  0.20  1.46              
Recessive                                                   
G/G-A/G      133 77.8 29 90.6 1.00              0.4096 139.3
A/A           38 22.2  3  9.4 0.57  0.14  2.29              
Overdominant                                                
G/G-A/A       92 53.8 17 53.1 1.00              0.5959 139.7
A/G           79 46.2 15 46.9 0.78  0.31  1.96              
log-Additive                                                
0,1,2        171 84.2 32 15.8 0.62  0.30  1.28  0.1934 138.3

$G_155465_171

SNP: G_155465_171  adjusted by: pop 
               0    %  1    %   OR lower upper p-value   AIC
Codominant                                                  
A/A           62 33.2 10 28.6 1.00              0.3237 148.4
G/A           85 45.5 17 48.6 1.90  0.65  5.52              
G/G           40 21.4  8 22.9 2.45  0.68  8.84              
Dominant                                                    
A/A           62 33.2 10 28.6 1.00              0.1508 146.6
G/A-G/G      125 66.8 25 71.4 2.05  0.75  5.62              
Recessive                                                   
A/A-G/A      147 78.6 27 77.1 1.00              0.3697 147.8
G/G           40 21.4  8 22.9 1.64  0.57  4.74              
Overdominant                                                
A/A-G/G      102 54.5 18 51.4 1.00              0.5430 148.2
G/A           85 45.5 17 48.6 1.31  0.54  3.17              
log-Additive                                                
0,1,2        187 84.2 35 15.8 1.58  0.84  2.96  0.1501 146.5

$G_155465_594

SNP: G_155465_594  adjusted by: pop 
               0    %  1    %   OR lower upper p-value   AIC
Codominant                                                  
C/C          171 84.7 33 86.8 1.00              0.5204 159.6
C/T           26 12.9  4 10.5 1.70  0.29 10.12              
T/T            5  2.5  1  2.6 4.98  0.35 70.11              
Dominant                                                    
C/C          171 84.7 33 86.8 1.00              0.4008 158.2
C/T-T/T       31 15.3  5 13.2 2.03  0.37 11.15              
Recessive                                                   
C/C-C/T      197 97.5 37 97.4 1.00              0.3295 158.0
T/T            5  2.5  1  2.6 3.80  0.33 43.63              
Overdominant                                                
C/C-T/T      176 87.1 34 89.5 1.00              0.7506 158.8
C/T           26 12.9  4 10.5 1.29  0.26  6.40              
log-Additive                                                
0,1,2        202 84.2 38 15.8 2.07  0.57  7.54  0.2700 157.7

$G_162264_46

SNP: G_162264_46  adjusted by: pop 
               0    %  1    %   OR lower upper p-value   AIC
Codominant                                                  
T/T          171 84.7 36 94.7 1.00              0.8348 160.5
T/G           22 10.9  1  2.6 0.70  0.06  8.26              
G/G            9  4.5  1  2.6 1.72  0.14 21.25              
Dominant                                                    
T/T          171 84.7 36 94.7 1.00              1.0000 158.9
T/G-G/G       31 15.3  2  5.3 1.00  0.13  7.55              
Recessive                                                   
T/T-T/G      193 95.5 37 97.4 1.00              0.5961 158.6
G/G            9  4.5  1  2.6 1.96  0.18 21.02              
Overdominant                                                
T/T-G/G      180 89.1 37 97.4 1.00              0.6618 158.7
T/G           22 10.9  1  2.6 0.61  0.06  6.18              
log-Additive                                                
0,1,2        202 84.2 38 15.8 1.21  0.32  4.64  0.7827 158.8

$G_176851_1011

SNP: G_176851_1011  adjusted by: pop 
               0    %  1     %   OR lower upper p-value   AIC
Codominant                                                   
C/C          148 73.3 24  63.2 1.00              0.5540 159.7
C/T           48 23.8 14  36.8 1.41  0.56  3.54              
T/T            6  3.0  0   0.0 0.00  0.00                    
Dominant                                                     
C/C          148 73.3 24  63.2 1.00              0.5419 158.5
C/T-T/T       54 26.7 14  36.8 1.33  0.53  3.32              
Recessive                                                    
C/C-C/T      196 97.0 38 100.0 1.00              0.4198 158.3
T/T            6  3.0  0   0.0 0.00  0.00                    
Overdominant                                                 
C/C-T/T      154 76.2 24  63.2 1.00              0.4449 158.3
C/T           48 23.8 14  36.8 1.44  0.57  3.61              
log-Additive                                                 
0,1,2        202 84.2 38  15.8 1.21  0.52  2.82  0.6648 158.7

$G_176851_201

SNP: G_176851_201  adjusted by: pop 
               0    %  1    %   OR lower upper p-value   AIC
Codominant                                                  
C/C          164 81.2 35 92.1 1.00              0.7174 160.2
C/T           31 15.3  2  5.3 1.55  0.13 18.10              
T/T            7  3.5  1  2.6 3.43  0.19 62.12              
Dominant                                                    
C/C          164 81.2 35 92.1 1.00              0.5731 158.6
C/T-T/T       38 18.8  3  7.9 1.89  0.19 19.28              
Recessive                                                   
C/C-C/T      195 96.5 37 97.4 1.00              0.4633 158.4
T/T            7  3.5  1  2.6 2.62  0.24 28.75              
Overdominant                                                
C/C-T/T      171 84.7 36 94.7 1.00              1.0000 158.9
C/T           31 15.3  2  5.3 1.00  0.13  7.55              
log-Additive                                                
0,1,2        202 84.2 38 15.8 1.84  0.41  8.31  0.4257 158.3

$G_182044_141

SNP: G_182044_141  adjusted by: pop 
               0    %  1    %   OR lower upper p-value   AIC
Codominant                                                  
C/C          141 73.1 34 94.4 1.00             0.06977 152.3
C/T           48 24.9  1  2.8 0.17  0.02  1.36              
T/T            4  2.1  1  2.8 2.65  0.25 28.24              
Dominant                                                    
C/C          141 73.1 34 94.4 1.00             0.10805 153.1
C/T-T/T       52 26.9  2  5.6 0.32  0.07  1.51              
Recessive                                                   
C/C-C/T      189 97.9 35 97.2 1.00             0.31740 154.7
T/T            4  2.1  1  2.8 3.82  0.36 40.19              
Overdominant                                                
C/C-T/T      145 75.1 35 97.2 1.00             0.02900 150.9
C/T           48 24.9  1  2.8 0.16  0.02  1.27              
log-Additive                                                
0,1,2        193 84.3 36 15.7 0.53  0.15  1.92 0.30254 154.6

$G_183332_1134

SNP: G_183332_1134  adjusted by: pop 
               0     %  1    %   OR lower upper p-value   AIC
Codominant                                                   
C/C          194  96.5 32 86.5 1.00              0.2789 157.4
C/T            7   3.5  4 10.8 3.03  0.59 15.50              
T/T            0   0.0  1  2.7       0.00                    
Dominant                                                     
C/C          194  96.5 32 86.5 1.00              0.1379 155.7
C/T-T/T        7   3.5  5 13.5 3.35  0.70 15.99              
Recessive                                                    
C/C-C/T      201 100.0 36 97.3 1.00              0.3463 157.0
T/T            0   0.0  1  2.7       0.00                    
Overdominant                                                 
C/C-T/T      194  96.5 33 89.2 1.00              0.2048 156.3
C/T            7   3.5  4 10.8 2.99  0.58 15.40              
log-Additive                                                 
0,1,2        201  84.5 37 15.5 3.26  0.71 14.99  0.1188 155.5

$G_183332_760

SNP: G_183332_760  adjusted by: pop 
               0    %  1     %   OR lower upper p-value   AIC
Codominant                                                   
C/C          159 79.9 31  88.6 1.00              0.8785 153.7
C/A           38 19.1  4  11.4 0.98  0.24  4.03              
A/A            2  1.0  0   0.0 0.00  0.00                    
Dominant                                                     
C/C          159 79.9 31  88.6 1.00              0.9345 152.0
C/A-A/A       40 20.1  4  11.4 0.94  0.23  3.89              
Recessive                                                    
C/C-C/A      197 99.0 35 100.0 1.00              0.6114 151.7
A/A            2  1.0  0   0.0 0.00  0.00                    
Overdominant                                                 
C/C-A/A      161 80.9 31  88.6 1.00              0.9947 152.0
C/A           38 19.1  4  11.4 1.00  0.24  4.15              
log-Additive                                                 
0,1,2        199 85.0 35  15.0 0.90  0.23  3.45  0.8716 152.0

$G_183332_963

SNP: G_183332_963  adjusted by: pop 
               0  %  1    %   OR lower upper p-value   AIC
Codominant                                                
C/C          158 79 26 68.4 1.00              0.3756 158.6
C/T           40 20 11 28.9 1.19  0.45  3.16              
T/T            2  1  1  2.6 7.54  0.60 95.00              
Dominant                                                  
C/C          158 79 26 68.4 1.00              0.5233 158.2
C/T-T/T       42 21 12 31.6 1.36  0.53  3.47              
Recessive                                                 
C/C-C/T      198 99 37 97.4 1.00              0.1756 156.8
T/T            2  1  1  2.6 7.23  0.58 90.11              
Overdominant                                              
C/C-T/T      160 80 27 71.1 1.00              0.7940 158.5
C/T           40 20 11 28.9 1.14  0.43  2.98              
log-Additive                                              
0,1,2        200 84 38 16.0 1.52  0.65  3.58  0.3417 157.7

$G_187211_1709

SNP: G_187211_1709  adjusted by: pop 
               0    %  1    %   OR lower upper p-value   AIC
Codominant                                                  
A/A          123 62.1 22 57.9 1.00              0.7470 159.7
G/A           64 32.3 14 36.8 0.71  0.27  1.82              
G/G           11  5.6  2  5.3 1.08  0.18  6.56              
Dominant                                                    
A/A          123 62.1 22 57.9 1.00              0.5300 157.9
G/A-G/G       75 37.9 16 42.1 0.75  0.30  1.85              
Recessive                                                   
A/A-G/A      187 94.4 36 94.7 1.00              0.8063 158.2
G/G           11  5.6  2  5.3 1.25  0.21  7.28              
Overdominant                                                
A/A-G/G      134 67.7 24 63.2 1.00              0.4475 157.7
G/A           64 32.3 14 36.8 0.70  0.28  1.77              
log-Additive                                                
0,1,2        198 83.9 38 16.1 0.85  0.40  1.81  0.6760 158.1

$G_187211_199

SNP: G_187211_199  adjusted by: pop 
               0    %  1     % OR lower upper p-value   AIC
Codominant                                                 
A/A          184 96.3 35 100.0  1                   1 146.6
A/G            6  3.1  0   0.0  1     0                    
G/G            1  0.5  0   0.0  1     0                    
Dominant                                                   
A/A          184 96.3 35 100.0  1                   1 144.6
A/G-G/G        7  3.7  0   0.0  1     0                    
Recessive                                                  
A/A-A/G      190 99.5 35 100.0  1                   1 144.6
G/G            1  0.5  0   0.0  1     0                    
Overdominant                                               
A/A-G/G      185 96.9 35 100.0  1                   1 144.6
A/G            6  3.1  0   0.0  1     0                    
log-Additive                                               
0,1,2        191 84.5 35  15.5  1     0             1 144.6

$G_193618_387

SNP: G_193618_387  adjusted by: pop 
               0    %  1    %   OR lower upper p-value   AIC
Codominant                                                  
C/C          123 60.9 25 65.8 1.00              0.4647 159.4
C/T           67 33.2 11 28.9 1.85  0.69  4.97              
T/T           12  5.9  2  5.3 1.48  0.24  9.15              
Dominant                                                    
C/C          123 60.9 25 65.8 1.00              0.2244 157.4
C/T-T/T       79 39.1 13 34.2 1.78  0.69  4.57              
Recessive                                                   
C/C-C/T      190 94.1 36 94.7 1.00              0.8613 158.9
T/T           12  5.9  2  5.3 1.17  0.20  6.71              
Overdominant                                                
C/C-T/T      135 66.8 27 71.1 1.00              0.2431 157.5
C/T           67 33.2 11 28.9 1.77  0.68  4.61              
log-Additive                                                
0,1,2        202 84.2 38 15.8 1.45  0.71  2.93  0.3105 157.9

$G_194809_1116

SNP: G_194809_1116  adjusted by: pop 
               0  %  1    %   OR lower upper p-value   AIC
Codominant                                                
G/G           98 49 16 42.1 1.00              0.6677 159.8
G/A           76 38 18 47.4 1.49  0.61  3.63              
A/A           26 13  4 10.5 1.45  0.31  6.80              
Dominant                                                  
G/G           98 49 16 42.1 1.00              0.3691 157.8
G/A-A/A      102 51 22 57.9 1.48  0.63  3.49              
Recessive                                                 
G/G-G/A      174 87 34 89.5 1.00              0.8234 158.6
A/A           26 13  4 10.5 1.18  0.27  5.20              
Overdominant                                              
G/G-A/A      124 62 20 52.6 1.00              0.4403 158.1
G/A           76 38 18 47.4 1.40  0.60  3.28              
log-Additive                                              
0,1,2        200 84 38 16.0 1.31  0.68  2.52  0.4272 158.0

$G_194809_624

SNP: G_194809_624  adjusted by: pop 
               0    %  1     %   OR lower upper p-value   AIC
Codominant                                                   
A/A          185 91.6 33  86.8 1.00             0.13478 156.9
A/G           16  7.9  5  13.2 4.23  1.06 16.81              
G/G            1  0.5  0   0.0 0.00  0.00                    
Dominant                                                     
A/A          185 91.6 33  86.8 1.00             0.06291 155.4
A/G-G/G       17  8.4  5  13.2 3.87  0.99 15.14              
Recessive                                                    
A/A-A/G      201 99.5 38 100.0 1.00             0.66171 158.7
G/G            1  0.5  0   0.0 0.00  0.00                    
Overdominant                                                 
A/A-G/G      186 92.1 33  86.8 1.00             0.04950 155.0
A/G           16  7.9  5  13.2 4.26  1.07 16.97              
log-Additive                                                 
0,1,2        202 84.2 38  15.8 2.91  0.86  9.81 0.10274 156.2

$G_198248_1210

SNP: G_198248_1210  adjusted by: pop 
               0    %  1     %   OR lower upper p-value   AIC
Codominant                                                   
C/C          170 84.6 34  91.9 1.00              0.7561 159.3
C/G           28 13.9  3   8.1 1.48  0.23  9.50              
G/G            3  1.5  0   0.0 0.00  0.00                    
Dominant                                                     
C/C          170 84.6 34  91.9 1.00              0.7422 157.8
C/G-G/G       31 15.4  3   8.1 1.36  0.21  8.67              
Recessive                                                    
C/C-C/G      198 98.5 37 100.0 1.00              0.5354 157.5
G/G            3  1.5  0   0.0 0.00  0.00                    
Overdominant                                                 
C/C-G/G      173 86.1 34  91.9 1.00              0.6176 157.6
C/G           28 13.9  3   8.1 1.60  0.25 10.27              
log-Additive                                                 
0,1,2        201 84.5 37  15.5 1.12  0.23  5.48  0.8891 157.8

$G_198248_1498

SNP: G_198248_1498  adjusted by: pop 
               0    %  1    %   OR lower upper p-value   AIC
Codominant                                                  
A/A           67 33.2 13 34.2 1.00              0.7038 160.2
G/A           97 48.0 22 57.9 1.19  0.48  2.97              
G/G           38 18.8  3  7.9 0.65  0.14  3.07              
Dominant                                                    
A/A           67 33.2 13 34.2 1.00              0.8675 158.9
G/A-G/G      135 66.8 25 65.8 1.08  0.44  2.61              
Recessive                                                   
A/A-G/A      164 81.2 35 92.1 1.00              0.4552 158.3
G/G           38 18.8  3  7.9 0.59  0.14  2.49              
Overdominant                                                
A/A-G/G      105 52.0 16 42.1 1.00              0.5264 158.5
G/A           97 48.0 22 57.9 1.32  0.56  3.08              
log-Additive                                                
0,1,2        202 84.2 38 15.8 0.92  0.48  1.77  0.8108 158.8

$G_199628_132

SNP: G_199628_132  adjusted by: pop 
               0    %  1    %  OR lower upper p-value   AIC
Codominant                                                 
G/G          199 98.5 33 86.8 1.0              0.7659 158.8
G/A            3  1.5  5 13.2 1.3  0.23  7.46              
log-Additive                                               
0,1,2        202 84.2 38 15.8 1.3  0.23  7.46         158.8

$G_199628_214

SNP: G_199628_214  adjusted by: pop 
               0    %  1    %   OR lower upper p-value   AIC
Codominant                                                  
T/T          146 72.6 20 52.6 1.00             0.04839 154.7
T/A           45 22.4 17 44.7 3.12  1.24  7.84              
A/A           10  5.0  1  2.6 1.07  0.08 14.55              
Dominant                                                    
T/T          146 72.6 20 52.6 1.00             0.02092 153.4
T/A-A/A       55 27.4 18 47.4 2.89  1.17  7.18              
Recessive                                                   
T/T-T/A      191 95.0 37 97.4 1.00             0.74024 158.7
A/A           10  5.0  1  2.6 0.66  0.05  8.13              
Overdominant                                                
T/T-A/A      156 77.6 21 55.3 1.00             0.01387 152.7
T/A           45 22.4 17 44.7 3.11  1.26  7.71              
log-Additive                                                
0,1,2        201 84.1 38 15.9 2.09  0.97  4.52 0.06086 155.3

$G_199628_248

SNP: G_199628_248  adjusted by: pop 
               0    %  1     %   OR lower upper p-value   AIC
Codominant                                                   
C/C          189 94.0 31  81.6 1.00             0.12191 156.6
C/T           11  5.5  7  18.4 7.40  0.91 60.29              
T/T            1  0.5  0   0.0 3.89  0.00                    
Dominant                                                     
C/C          189 94.0 31  81.6 1.00             0.04021 154.6
C/T-T/T       12  6.0  7  18.4 7.40  0.91 60.29              
Recessive                                                    
C/C-C/T      200 99.5 38 100.0 1.00             1.00000 158.8
T/T            1  0.5  0   0.0 1.00  0.00                    
Overdominant                                                 
C/C-T/T      190 94.5 31  81.6 1.00             0.04021 154.6
C/T           11  5.5  7  18.4 7.40  0.91 60.29              
log-Additive                                                 
0,1,2        201 84.1 38  15.9 7.40  0.91 60.29 0.04021 154.6

$G_199751_1059

SNP: G_199751_1059  adjusted by: pop 
               0    %  1     %   OR lower upper p-value   AIC
Codominant                                                   
G/G          161 83.9 31  81.6 1.00              0.7365 157.1
G/A           30 15.6  7  18.4 1.65  0.39  7.06              
A/A            1  0.5  0   0.0 0.00  0.00                    
Dominant                                                     
G/G          161 83.9 31  81.6 1.00              0.5022 155.2
G/A-A/A       31 16.1  7  18.4 1.63  0.38  6.93              
Recessive                                                    
G/G-G/A      191 99.5 38 100.0 1.00              0.7183 155.5
A/A            1  0.5  0   0.0 0.00  0.00                    
Overdominant                                                 
G/G-A/A      162 84.4 31  81.6 1.00              0.4742 155.2
G/A           30 15.6  7  18.4 1.68  0.39  7.18              
log-Additive                                                 
0,1,2        192 83.5 38  16.5 1.52  0.38  6.02  0.5452 155.3

$G_201724_525

SNP: G_201724_525  adjusted by: pop 
               0    %  1    %   OR lower upper p-value   AIC
Codominant                                                  
G/G          156 78.4 27 71.1 1.00             0.10506 156.0
G/T           32 16.1 10 26.3 1.55  0.47  5.12              
T/T           11  5.5  1  2.6 0.14  0.01  1.50              
Dominant                                                    
G/G          156 78.4 27 71.1 1.00             0.89206 158.5
G/T-T/T       43 21.6 11 28.9 0.93  0.31  2.79              
Recessive                                                   
G/G-G/T      188 94.5 37 97.4 1.00             0.04573 154.5
T/T           11  5.5  1  2.6 0.12  0.01  1.27              
Overdominant                                                
G/G-T/T      167 83.9 28 73.7 1.00             0.27683 157.3
G/T           32 16.1 10 26.3 1.90  0.60  5.97              
log-Additive                                                
0,1,2        199 84.0 38 16.0 0.67  0.29  1.54 0.33774 157.6

$G_201987_1128

SNP: G_201987_1128  adjusted by: pop 
               0    %  1     %   OR lower upper p-value   AIC
Codominant                                                   
G/G          134 66.3 29  76.3 1.00             0.18235 157.5
G/A           44 21.8  9  23.7 1.12  0.33  3.80              
A/A           24 11.9  0   0.0 0.00  0.00                    
Dominant                                                     
G/G          134 66.3 29  76.3 1.00             0.96140 158.9
G/A-A/A       68 33.7  9  23.7 0.97  0.28  3.41              
Recessive                                                    
G/G-G/A      178 88.1 38 100.0 1.00             0.06634 155.5
A/A           24 11.9  0   0.0 0.00  0.00                    
Overdominant                                                 
G/G-A/A      158 78.2 29  76.3 1.00             0.45310 158.3
G/A           44 21.8  9  23.7 1.56  0.49  5.04              
log-Additive                                                 
0,1,2        202 84.2 38  15.8 0.68  0.25  1.90 0.46494 158.4

$G_201987_235

SNP: G_201987_235  adjusted by: pop 
               0    %  1     %   OR lower upper p-value   AIC
Codominant                                                   
G/G          173 88.3 35  92.1 1.00              0.7340 159.3
G/A           22 11.2  3   7.9 1.88  0.32 10.99              
A/A            1  0.5  0   0.0 0.00  0.00                    
Dominant                                                     
G/G          173 88.3 35  92.1 1.00              0.5098 157.5
G/A-A/A       23 11.7  3   7.9 1.81  0.31 10.59              
Recessive                                                    
G/G-G/A      195 99.5 38 100.0 1.00              0.7161 157.8
A/A            1  0.5  0   0.0 0.00  0.00                    
Overdominant                                                 
G/G-A/A      174 88.8 35  92.1 1.00              0.4719 157.4
G/A           22 11.2  3   7.9 1.92  0.33 11.21              
log-Additive                                                 
0,1,2        196 83.8 38  16.2 1.61  0.32  8.20  0.5713 157.6

$G_201987_732

SNP: G_201987_732  adjusted by: pop 
               0    %  1    %   OR lower upper p-value   AIC
Codominant                                                  
G/G           93 46.3 23 60.5 1.00             0.12629 156.6
G/A           92 45.8 13 34.2 0.41  0.16  1.02              
A/A           16  8.0  2  5.3 1.06  0.21  5.34              
Dominant                                                    
G/G           93 46.3 23 60.5 1.00             0.07992 155.6
G/A-A/A      108 53.7 15 39.5 0.47  0.20  1.11              
Recessive                                                   
G/G-G/A      185 92.0 36 94.7 1.00             0.59774 158.4
A/A           16  8.0  2  5.3 1.56  0.32  7.60              
Overdominant                                                
G/G-A/A      109 54.2 25 65.8 1.00             0.04206 154.6
G/A           92 45.8 13 34.2 0.40  0.16  1.00              
log-Additive                                                
0,1,2        201 84.1 38 15.9 0.62  0.29  1.32 0.20306 157.1

$G_201987_837

SNP: G_201987_837  adjusted by: pop 
               0  %  1    %   OR lower upper p-value   AIC
Codominant                                                
C/C          195 98 33 86.8 1.00              0.7743 158.4
C/T            4  2  5 13.2 0.79  0.16  3.91              
log-Additive                                              
0,1,2        199 84 38 16.0 0.79  0.16  3.91         158.4

$G_201987_954

SNP: G_201987_954  adjusted by: pop 
               0    %  1    %   OR lower upper p-value   AIC
Codominant                                                  
G/G          148 73.3 32 84.2 1.00              0.9711 160.8
G/A           46 22.8  5 13.2 1.07  0.34  3.41              
A/A            8  4.0  1  2.6 1.31  0.14 12.00              
Dominant                                                    
G/G          148 73.3 32 84.2 1.00              0.8603 158.9
G/A-A/A       54 26.7  6 15.8 1.10  0.37  3.31              
Recessive                                                   
G/G-G/A      194 96.0 37 97.4 1.00              0.8313 158.9
A/A            8  4.0  1  2.6 1.28  0.14 11.26              
Overdominant                                                
G/G-A/A      156 77.2 33 86.8 1.00              0.9392 158.9
G/A           46 22.8  5 13.2 1.05  0.33  3.26              
log-Additive                                                
0,1,2        202 84.2 38 15.8 1.11  0.46  2.67  0.8214 158.9

$G_203955_360

SNP: G_203955_360  adjusted by: pop 
               0    %  1    %   OR lower upper p-value   AIC
Codominant                                                  
G/G           59 29.5 13 34.2 1.00              0.6931 159.9
A/G           91 45.5 18 47.4 0.71  0.27  1.86              
A/A           50 25.0  7 18.4 0.61  0.17  2.16              
Dominant                                                    
G/G           59 29.5 13 34.2 1.00              0.4129 158.0
A/G-A/A      141 70.5 25 65.8 0.68  0.28  1.70              
Recessive                                                   
G/G-A/G      150 75.0 31 81.6 1.00              0.6180 158.4
A/A           50 25.0  7 18.4 0.76  0.25  2.30              
Overdominant                                                
G/G-A/A      109 54.5 20 52.6 1.00              0.7117 158.5
A/G           91 45.5 18 47.4 0.85  0.37  1.99              
log-Additive                                                
0,1,2        200 84.0 38 16.0 0.77  0.41  1.43  0.4071 158.0

$G_203955_702

SNP: G_203955_702  adjusted by: pop 
               0    %  1    %   OR lower upper p-value   AIC
Codominant                                                  
T/T          108 53.7 23 60.5 1.00              0.3671 158.7
T/C           74 36.8 13 34.2 2.06  0.73  5.80              
C/C           19  9.5  2  5.3 1.23  0.20  7.45              
Dominant                                                    
T/T          108 53.7 23 60.5 1.00              0.1984 157.1
T/C-C/C       93 46.3 15 39.5 1.89  0.70  5.12              
Recessive                                                   
T/T-T/C      182 90.5 36 94.7 1.00              0.8612 158.7
C/C           19  9.5  2  5.3 0.86  0.16  4.57              
Overdominant                                                
T/T-C/C      127 63.2 25 65.8 1.00              0.1623 156.8
T/C           74 36.8 13 34.2 1.99  0.74  5.30              
log-Additive                                                
0,1,2        201 84.1 38 15.9 1.37  0.68  2.77  0.3760 157.9

$G_204238_1144

SNP: G_204238_1144  adjusted by: pop 
               0  %  1    %   OR lower upper p-value   AIC
Codominant                                                
G/G          198 99 34 89.5 1.00              0.9569 158.6
G/A            2  1  4 10.5 1.05  0.16  6.78              
log-Additive                                              
0,1,2        200 84 38 16.0 1.05  0.16  6.78         158.6

$G_204238_647

SNP: G_204238_647  adjusted by: pop 
               0    %  1     %   OR lower upper p-value   AIC
Codominant                                                   
G/G          152 85.4 32  94.1 1.00              0.8556 146.0
G/A           24 13.5  2   5.9 1.17  0.17  8.23              
A/A            2  1.1  0   0.0 0.00  0.00                    
Dominant                                                     
G/G          152 85.4 32  94.1 1.00              0.9321 144.3
G/A-A/A       26 14.6  2   5.9 1.09  0.16  7.64              
Recessive                                                    
G/G-G/A      176 98.9 34 100.0 1.00              0.5929 144.0
A/A            2  1.1  0   0.0 0.00  0.00                    
Overdominant                                                 
G/G-A/A      154 86.5 32  94.1 1.00              0.8250 144.2
G/A           24 13.5  2   5.9 1.25  0.18  8.68              
log-Additive                                                 
0,1,2        178 84.0 34  16.0 0.96  0.17  5.57  0.9643 144.3

$G_204238_67

SNP: G_204238_67  adjusted by: pop 
               0    %  1    %   OR lower upper p-value AIC
Codominant                                                
G/G          191 94.6 36 94.7 1.00              0.1686 157
G/A           11  5.4  2  5.3 0.27  0.04  1.83            
log-Additive                                              
0,1,2        202 84.2 38 15.8 0.27  0.04  1.83         157

$G_204238_784

SNP: G_204238_784  adjusted by: pop 
               0    %  1     %   OR lower upper p-value   AIC
Codominant                                                   
G/G          187 92.6 36  94.7 1.00              0.9342 160.8
G/A           11  5.4  2   5.3 1.52  0.17 13.63              
A/A            4  2.0  0   0.0 1.25  0.00                    
Dominant                                                     
G/G          187 92.6 36  94.7 1.00              0.7122 158.8
G/A-A/A       15  7.4  2   5.3 1.52  0.17 13.63              
Recessive                                                    
G/G-G/A      198 98.0 38 100.0 1.00              1.0000 158.9
A/A            4  2.0  0   0.0 1.00  0.00                    
Overdominant                                                 
G/G-A/A      191 94.6 36  94.7 1.00              0.7122 158.8
G/A           11  5.4  2   5.3 1.52  0.17 13.63              
log-Additive                                                 
0,1,2        202 84.2 38  15.8 1.52  0.17 13.63  0.7122 158.8

$G_209960_237

SNP: G_209960_237  adjusted by: pop 
               0    %  1     %   OR lower upper p-value   AIC
Codominant                                                   
T/T          157 77.7 33  86.8 1.00              0.9999 160.9
T/C           43 21.3  5  13.2 1.01  0.31  3.29              
C/C            2  1.0  0   0.0 1.01  0.00                    
Dominant                                                     
T/T          157 77.7 33  86.8 1.00              0.9863 158.9
T/C-C/C       45 22.3  5  13.2 1.01  0.31  3.29              
Recessive                                                    
T/T-T/C      200 99.0 38 100.0 1.00              1.0000 158.9
C/C            2  1.0  0   0.0 1.00  0.00                    
Overdominant                                                 
T/T-C/C      159 78.7 33  86.8 1.00              0.9863 158.9
T/C           43 21.3  5  13.2 1.01  0.31  3.29              
log-Additive                                                 
0,1,2        202 84.2 38  15.8 1.01  0.31  3.29  0.9863 158.9

$G_219405_317

SNP: G_219405_317  adjusted by: pop 
               0    %  1     % OR lower upper p-value   AIC
Codominant                                                 
G/G          192 95.5 38 100.0  1              0.6603 158.5
G/A            9  4.5  0   0.0  0     0                    
log-Additive                                               
0,1,2        201 84.1 38  15.9  0     0               158.5

$G_221652_115

SNP: G_221652_115  adjusted by: pop 
               0    %  1    %   OR lower upper p-value   AIC
Codominant                                                  
G/G          159 78.7 30 78.9 1.00              0.4464 159.3
G/A           38 18.8  7 18.4 0.53  0.16  1.77              
A/A            5  2.5  1  2.6 0.33  0.02  4.60              
Dominant                                                    
G/G          159 78.7 30 78.9 1.00              0.2223 157.4
G/A-A/A       43 21.3  8 21.1 0.49  0.16  1.57              
Recessive                                                   
G/G-G/A      197 97.5 37 97.4 1.00              0.4795 158.4
A/A            5  2.5  1  2.6 0.40  0.03  5.46              
Overdominant                                                
G/G-A/A      164 81.2 31 81.6 1.00              0.3489 158.0
G/A           38 18.8  7 18.4 0.57  0.17  1.88              
log-Additive                                                
0,1,2        202 84.2 38 15.8 0.55  0.21  1.43  0.2052 157.3

$G_222230_1003

SNP: G_222230_1003  adjusted by: pop 
               0    %  1    %   OR lower upper p-value   AIC
Codominant                                                  
C/C          113 64.6 10 27.0 1.00              0.5272 151.5
C/T           49 28.0 19 51.4 1.94  0.61  6.20              
T/T           13  7.4  8 21.6 1.58  0.35  7.15              
Dominant                                                    
C/C          113 64.6 10 27.0 1.00              0.2779 149.6
C/T-T/T       62 35.4 27 73.0 1.86  0.60  5.72              
Recessive                                                   
C/C-C/T      162 92.6 29 78.4 1.00              0.9681 150.7
T/T           13  7.4  8 21.6 0.97  0.27  3.47              
Overdominant                                                
C/C-T/T      126 72.0 18 48.6 1.00              0.3335 149.8
C/T           49 28.0 19 51.4 1.60  0.62  4.18              
log-Additive                                                
0,1,2        175 82.5 37 17.5 1.30  0.62  2.71  0.4838 150.3

$G_222230_528

SNP: G_222230_528  adjusted by: pop 
               0    %  1     %   OR lower upper p-value   AIC
Codominant                                                   
C/C          193 96.5 37 100.0 1.00             0.10441 151.2
C/T            6  3.0  0   0.0 0.00     0                    
T/T            1  0.5  0   0.0 0.66     0                    
Dominant                                                     
C/C          193 96.5 37 100.0 1.00             0.03352 149.2
C/T-T/T        7  3.5  0   0.0 0.00     0                    
Recessive                                                    
C/C-C/T      199 99.5 37 100.0 1.00                     153.7
T/T            1  0.5  0   0.0 1.00     0                    
Overdominant                                                 
C/C-T/T      194 97.0 37 100.0 1.00             0.03352 149.2
C/T            6  3.0  0   0.0 0.00     0                    
log-Additive                                                 
0,1,2        200 84.4 37  15.6 0.00     0       0.03352 149.2

$G_223488_1410

SNP: G_223488_1410  adjusted by: pop 
               0    %  1    %   OR lower upper p-value   AIC
Codominant                                                  
T/T          143 71.1 20 52.6 1.00              0.3936 156.8
T/C           55 27.4 16 42.1 1.15  0.46  2.88              
C/C            3  1.5  2  5.3 5.18  0.58 46.32              
Dominant                                                    
T/T          143 71.1 20 52.6 1.00              0.5515 156.4
T/C-C/C       58 28.9 18 47.4 1.31  0.54  3.15              
Recessive                                                   
T/T-T/C      198 98.5 36 94.7 1.00              0.1829 154.9
C/C            3  1.5  2  5.3 4.94  0.56 43.41              
Overdominant                                                
T/T-C/C      146 72.6 22 57.9 1.00              0.8939 156.7
T/C           55 27.4 16 42.1 1.06  0.43  2.63              
log-Additive                                                
0,1,2        201 84.1 38 15.9 1.46  0.67  3.18  0.3428 155.8

$G_223488_1530

SNP: G_223488_1530  adjusted by: pop 
               0    %  1    %   OR lower upper p-value   AIC
Codominant                                                  
A/A          196 99.0 34 91.9 1.00              0.8129 157.5
A/G            2  1.0  3  8.1 0.79  0.11  5.53              
log-Additive                                                
0,1,2        198 84.3 37 15.7 0.79  0.11  5.53         157.5

$G_225441_354

SNP: G_225441_354  adjusted by: pop 
               0    %  1    %   OR lower upper p-value   AIC
Codominant                                                  
T/T           96 50.0 15 40.5 1.00             0.21848 149.6
T/C           78 40.6 17 45.9 0.77  0.29  2.05              
C/C           18  9.4  5 13.5 3.14  0.70 14.08              
Dominant                                                    
T/T           96 50.0 15 40.5 1.00             0.97222 150.7
T/C-C/C       96 50.0 22 59.5 0.98  0.40  2.44              
Recessive                                                   
T/T-T/C      174 90.6 32 86.5 1.00             0.09684 147.9
C/C           18  9.4  5 13.5 3.56  0.85 14.82              
Overdominant                                                
T/T-C/C      114 59.4 20 54.1 1.00             0.32223 149.7
T/C           78 40.6 17 45.9 0.63  0.25  1.60              
log-Additive                                                
0,1,2        192 83.8 37 16.2 1.31  0.64  2.66 0.46501 150.1

$G_228863_252

SNP: G_228863_252  adjusted by: pop 
               0    %  1     %   OR lower upper p-value   AIC
Codominant                                                   
C/C          196 97.0 38 100.0 1.00              0.9087 160.7
C/T            4  2.0  0   0.0 0.00     0                    
T/T            2  1.0  0   0.0 0.77     0                    
Dominant                                                     
C/C          196 97.0 38 100.0 1.00              0.6617 158.7
C/T-T/T        6  3.0  0   0.0 0.00     0                    
Recessive                                                    
C/C-C/T      200 99.0 38 100.0 1.00              1.0000 158.9
T/T            2  1.0  0   0.0 1.00     0                    
Overdominant                                                 
C/C-T/T      198 98.0 38 100.0 1.00              0.6617 158.7
C/T            4  2.0  0   0.0 0.00     0                    
log-Additive                                                 
0,1,2        202 84.2 38  15.8 0.00     0        0.6617 158.7

$G_230664_231

SNP: G_230664_231  adjusted by: pop 
               0    %  1     %   OR lower upper p-value   AIC
Codominant                                                   
C/C          183 90.6 33  86.8 1.00             0.23122 158.0
C/T           16  7.9  5  13.2 3.75  0.87 16.09              
T/T            3  1.5  0   0.0 2.31  0.00                    
Dominant                                                     
C/C          183 90.6 33  86.8 1.00             0.08702 156.0
C/T-T/T       19  9.4  5  13.2 3.75  0.87 16.09              
Recessive                                                    
C/C-C/T      199 98.5 38 100.0 1.00             1.00000 158.9
T/T            3  1.5  0   0.0 1.00  0.00                    
Overdominant                                                 
C/C-T/T      186 92.1 33  86.8 1.00             0.08702 156.0
C/T           16  7.9  5  13.2 3.75  0.87 16.09              
log-Additive                                                 
0,1,2        202 84.2 38  15.8 3.75  0.87 16.09 0.08702 156.0

$G_231234_1035

SNP: G_231234_1035  adjusted by: pop 
               0    %  1    %   OR lower upper p-value   AIC
Codominant                                                  
C/C          181 90.0 28 73.7 1.00              0.4406 158.2
C/A           20 10.0 10 26.3 1.56  0.51  4.81              
log-Additive                                                
0,1,2        201 84.1 38 15.9 1.56  0.51  4.81         158.2

$G_231234_204

SNP: G_231234_204  adjusted by: pop 
               0    %  1    %   OR lower upper p-value   AIC
Codominant                                                  
C/C          117 58.8 16 43.2 1.00              0.5116 158.4
C/T           71 35.7 19 51.4 1.70  0.69  4.21              
T/T           11  5.5  2  5.4 1.65  0.19 14.22              
Dominant                                                    
C/C          117 58.8 16 43.2 1.00              0.2471 156.4
C/T-T/T       82 41.2 21 56.8 1.70  0.69  4.16              
Recessive                                                   
C/C-C/T      188 94.5 35 94.6 1.00              0.8718 157.7
T/T           11  5.5  2  5.4 1.19  0.15  9.30              
Overdominant                                                
C/C-T/T      128 64.3 18 48.6 1.00              0.2858 156.6
C/T           71 35.7 19 51.4 1.62  0.67  3.88              
log-Additive                                                
0,1,2        199 84.3 37 15.7 1.52  0.70  3.31  0.2887 156.6

$G_231234_2074

SNP: G_231234_2074  adjusted by: pop 
               0    %  1     %   OR lower upper p-value   AIC
Codominant                                                   
G/G          151 84.8 35  97.2 1.00              0.6453 151.1
G/T           24 13.5  1   2.8 0.46  0.04  4.68              
T/T            3  1.7  0   0.0 0.00  0.00                    
Dominant                                                     
G/G          151 84.8 35  97.2 1.00              0.4219 149.4
G/T-T/T       27 15.2  1   2.8 0.41  0.04  4.14              
Recessive                                                    
G/G-G/T      175 98.3 36 100.0 1.00              0.5287 149.6
T/T            3  1.7  0   0.0 0.00  0.00                    
Overdominant                                                 
G/G-T/T      154 86.5 35  97.2 1.00              0.5401 149.6
G/T           24 13.5  1   2.8 0.50  0.05  5.09              
log-Additive                                                 
0,1,2        178 83.2 36  16.8 0.41  0.05  3.63  0.3789 149.2

$G_231234_2083

SNP: G_231234_2083  adjusted by: pop 
               0    %  1    %   OR lower upper p-value   AIC
Codominant                                                  
G/G          166 93.8 26 72.2 1.00              0.2730 149.2
G/A           10  5.6  7 19.4 0.29  0.06  1.46              
A/A            1  0.6  3  8.3 0.77  0.06 10.33              
Dominant                                                    
G/G          166 93.8 26 72.2 1.00              0.1631 147.8
G/A-A/A       11  6.2 10 27.8 0.35  0.07  1.64              
Recessive                                                   
G/G-G/A      176 99.4 33 91.7 1.00              0.7344 149.7
A/A            1  0.6  3  8.3 1.50  0.14 16.54              
Overdominant                                                
G/G-A/A      167 94.4 29 80.6 1.00              0.1096 147.2
G/A           10  5.6  7 19.4 0.31  0.07  1.37              
log-Additive                                                
0,1,2        177 83.1 36 16.9 0.63  0.22  1.80  0.3869 149.0

$G_231234_262

SNP: G_231234_262  adjusted by: pop 
               0    %  1     %   OR lower upper p-value   AIC
Codominant                                                   
G/G          188 95.9 32  86.5 1.00             0.13151 155.3
G/A            7  3.6  5  13.5 0.34  0.07  1.58              
A/A            1  0.5  0   0.0 0.00  0.00                    
Dominant                                                     
G/G          188 95.9 32  86.5 1.00             0.09557 154.6
G/A-A/A        8  4.1  5  13.5 0.29  0.06  1.28              
Recessive                                                    
G/G-G/A      195 99.5 37 100.0 1.00             0.14360 155.2
A/A            1  0.5  0   0.0 0.00  0.00                    
Overdominant                                                 
G/G-A/A      189 96.4 32  86.5 1.00             0.22543 155.9
G/A            7  3.6  5  13.5 0.40  0.09  1.78              
log-Additive                                                 
0,1,2        196 84.1 37  15.9 0.28  0.07  1.12 0.05906 153.8

$G_231234_351

SNP: G_231234_351  adjusted by: pop 
               0    %  1     %   OR lower upper p-value   AIC
Codominant                                                   
A/A          174 87.0 34  89.5 1.00              0.2796 158.2
A/C           21 10.5  4  10.5 2.36  0.68  8.22              
C/C            5  2.5  0   0.0 0.00  0.00                    
Dominant                                                     
A/A          174 87.0 34  89.5 1.00              0.3247 157.7
A/C-C/C       26 13.0  4  10.5 1.91  0.56  6.54              
Recessive                                                    
A/A-A/C      195 97.5 38 100.0 1.00              0.3404 157.8
C/C            5  2.5  0   0.0 0.00  0.00                    
Overdominant                                                 
A/A-C/C      179 89.5 34  89.5 1.00              0.1814 156.9
A/C           21 10.5  4  10.5 2.46  0.71  8.54              
log-Additive                                                 
0,1,2        200 84.0 38  16.0 1.35  0.49  3.73  0.5723 158.4

$G_232236_1065

SNP: G_232236_1065  adjusted by: pop 
               0  %  1    %   OR lower upper p-value   AIC
Codominant                                                
G/G          140 70 28 73.7 1.00              0.6210 159.6
G/A           50 25  8 21.1 0.97  0.33  2.89              
A/A           10  5  2  5.3 2.42  0.43 13.61              
Dominant                                                  
G/G          140 70 28 73.7 1.00              0.7953 158.5
G/A-A/A       60 30 10 26.3 1.14  0.41  3.16              
Recessive                                                 
G/G-G/A      190 95 36 94.7 1.00              0.3298 157.6
A/A           10  5  2  5.3 2.44  0.46 13.08              
Overdominant                                              
G/G-A/A      150 75 30 78.9 1.00              0.7973 158.5
G/A           50 25  8 21.1 0.87  0.31  2.49              
log-Additive                                              
0,1,2        200 84 38 16.0 1.29  0.58  2.88  0.5351 158.1

$G_232236_192

SNP: G_232236_192  adjusted by: pop 
               0    %  1     % OR lower upper p-value   AIC
Codominant                                                 
C/C          198 98.5 38 100.0  1                   1 158.9
C/T            3  1.5  0   0.0  1     0                    
log-Additive                                               
0,1,2        201 84.1 38  15.9  1     0               158.9

$G_232236_534

SNP: G_232236_534  adjusted by: pop 
               0    %  1    %   OR lower upper p-value   AIC
Codominant                                                  
G/G           79 39.3 19 50.0 1.00              0.5936 159.7
G/A           89 44.3 13 34.2 0.67  0.27  1.71              
A/A           33 16.4  6 15.8 0.58  0.16  2.13              
Dominant                                                    
G/G           79 39.3 19 50.0 1.00              0.3196 157.7
G/A-A/A      122 60.7 19 50.0 0.65  0.27  1.53              
Recessive                                                   
G/G-G/A      168 83.6 32 84.2 1.00              0.5565 158.4
A/A           33 16.4  6 15.8 0.69  0.20  2.38              
Overdominant                                                
G/G-A/A      112 55.7 25 65.8 1.00              0.5599 158.4
G/A           89 44.3 13 34.2 0.77  0.32  1.85              
log-Additive                                                
0,1,2        201 84.1 38 15.9 0.74  0.40  1.36  0.3218 157.7

$G_234776_254

SNP: G_234776_254  adjusted by: pop 
               0    %  1    %   OR lower upper p-value   AIC
Codominant                                                  
T/T          135 73.4 27 75.0 1.00              0.9734 154.9
T/G           49 26.6  9 25.0 1.02  0.38  2.71              
log-Additive                                                
0,1,2        184 83.6 36 16.4 1.02  0.38  2.71         154.9

$G_234776_486

SNP: G_234776_486  adjusted by: pop 
               0    %  1    %   OR lower upper p-value   AIC
Codominant                                                  
C/C           98 51.9 14 40.0 1.00              0.9539 152.3
C/T           70 37.0 16 45.7 1.06  0.39  2.87              
T/T           21 11.1  5 14.3 0.85  0.19  3.80              
Dominant                                                    
C/C           98 51.9 14 40.0 1.00              0.9741 150.4
C/T-T/T       91 48.1 21 60.0 1.02  0.39  2.63              
Recessive                                                   
C/C-C/T      168 88.9 30 85.7 1.00              0.7775 150.3
T/T           21 11.1  5 14.3 0.82  0.21  3.27              
Overdominant                                                
C/C-T/T      119 63.0 19 54.3 1.00              0.8254 150.3
C/T           70 37.0 16 45.7 1.11  0.45  2.76              
log-Additive                                                
0,1,2        189 84.4 35 15.6 0.96  0.48  1.92  0.9052 150.4

$G_239007_161

SNP: G_239007_161  adjusted by: pop 
               0    %  1    %   OR lower upper p-value   AIC
Codominant                                                  
G/G          118 59.6 12 31.6 1.00              0.9883 160.4
G/A           56 28.3 18 47.4 1.06  0.28  4.05              
A/A           24 12.1  8 21.1 0.97  0.18  5.19              
Dominant                                                    
G/G          118 59.6 12 31.6 1.00              0.9497 158.5
G/A-A/A       80 40.4 26 68.4 1.04  0.28  3.91              
Recessive                                                   
G/G-G/A      174 87.9 30 78.9 1.00              0.9001 158.4
A/A           24 12.1  8 21.1 0.92  0.26  3.26              
Overdominant                                                
G/G-A/A      142 71.7 20 52.6 1.00              0.8817 158.4
G/A           56 28.3 18 47.4 1.08  0.39  2.95              
log-Additive                                                
0,1,2        198 83.9 38 16.1 0.98  0.42  2.27  0.9653 158.5

$G_239007_528

SNP: G_239007_528  adjusted by: pop 
               0    %  1     %   OR lower upper p-value   AIC
Codominant                                                   
A/A          184 91.1 27  71.1 1.00              0.6709 160.1
A/G           17  8.4 11  28.9 0.55  0.15  2.08              
G/G            1  0.5  0   0.0 0.89  0.00                    
Dominant                                                     
A/A          184 91.1 27  71.1 1.00              0.3717 158.1
A/G-G/G       18  8.9 11  28.9 0.55  0.15  2.08              
Recessive                                                    
A/A-A/G      201 99.5 38 100.0 1.00              1.0000 158.9
G/G            1  0.5  0   0.0 1.00  0.00                    
Overdominant                                                 
A/A-G/G      185 91.6 27  71.1 1.00              0.3717 158.1
A/G           17  8.4 11  28.9 0.55  0.15  2.08              
log-Additive                                                 
0,1,2        202 84.2 38  15.8 0.55  0.15  2.08  0.3717 158.1

$G_240627_207

SNP: G_240627_207  adjusted by: pop 
               0    %  1    %   OR lower upper p-value   AIC
Codominant                                                  
C/C          142 70.3 25 65.8 1.00              0.3123 158.6
C/T           53 26.2 12 31.6 1.51  0.59  3.86              
T/T            7  3.5  1  2.6 6.87  0.57 83.08              
Dominant                                                    
C/C          142 70.3 25 65.8 1.00              0.2749 157.7
C/T-T/T       60 29.7 13 34.2 1.67  0.67  4.14              
Recessive                                                   
C/C-C/T      195 96.5 37 97.4 1.00              0.2059 157.3
T/T            7  3.5  1  2.6 6.08  0.51 72.09              
Overdominant                                                
C/C-T/T      149 73.8 26 68.4 1.00              0.4567 158.4
C/T           53 26.2 12 31.6 1.42  0.57  3.59              
log-Additive                                                
0,1,2        202 84.2 38 15.8 1.78  0.78  4.07  0.1779 157.1

$G_240627_381

SNP: G_240627_381  adjusted by: pop 
               0     %  1    % OR lower upper p-value   AIC
Codominant                                                 
C/C          202 100.0 34 89.5  1             0.05698 155.3
C/T            0   0.0  4 10.5        0                    
log-Additive                                               
0,1,2        202  84.2 38 15.8        0               155.3

$G_242486_426

SNP: G_242486_426  adjusted by: pop 
               0    %  1    %   OR lower upper p-value   AIC
Codominant                                                  
G/G           79 39.1 17 44.7 1.00              0.8633 160.6
G/A           94 46.5 18 47.4 1.03  0.41  2.55              
A/A           29 14.4  3  7.9 1.50  0.34  6.51              
Dominant                                                    
G/G           79 39.1 17 44.7 1.00              0.8471 158.9
G/A-A/A      123 60.9 21 55.3 1.09  0.46  2.61              
Recessive                                                   
G/G-G/A      173 85.6 35 92.1 1.00              0.5902 158.6
A/A           29 14.4  3  7.9 1.47  0.37  5.78              
Overdominant                                                
G/G-A/A      108 53.5 20 52.6 1.00              0.8998 158.9
G/A           94 46.5 18 47.4 0.95  0.41  2.20              
log-Additive                                                
0,1,2        202 84.2 38 15.8 1.15  0.58  2.27  0.6857 158.7

$G_244860_1665

SNP: G_244860_1665  adjusted by: pop 
               0    %  1    %   OR lower upper p-value   AIC
Codominant                                                  
C/C           89 53.3 19 54.3 1.00             0.10944 129.8
C/T           58 34.7 15 42.9 2.38  0.82  6.90              
T/T           20 12.0  1  2.9 0.38  0.03  4.26              
Dominant                                                    
C/C           89 53.3 19 54.3 1.00             0.23789 130.9
C/T-T/T       78 46.7 16 45.7 1.82  0.66  5.07              
Recessive                                                   
C/C-C/T      147 88.0 34 97.1 1.00             0.19256 130.6
T/T           20 12.0  1  2.9 0.26  0.03  2.61              
Overdominant                                                
C/C-T/T      109 65.3 20 57.1 1.00             0.05376 128.5
C/T           58 34.7 15 42.9 2.70  0.95  7.66              
log-Additive                                                
0,1,2        167 82.7 35 17.3 1.13  0.55  2.33 0.73380 132.2

$G_246173_255

SNP: G_246173_255  adjusted by: pop 
               0     %  1    %   OR lower upper p-value   AIC
Codominant                                                   
G/G          189  94.0 31 81.6 1.00              0.6138 159.7
G/C           12   6.0  6 15.8 1.30  0.29  5.81              
C/C            0   0.0  1  2.6       0.00                    
Dominant                                                     
G/G          189  94.0 31 81.6 1.00              0.5948 158.4
G/C-C/C       12   6.0  7 18.4 1.48  0.35  6.34              
Recessive                                                    
G/G-G/C      201 100.0 37 97.4 1.00              0.3551 157.9
C/C            0   0.0  1  2.6       0.00                    
Overdominant                                                 
G/G-C/C      189  94.0 32 84.2 1.00              0.7737 158.6
G/C           12   6.0  6 15.8 1.25  0.28  5.58              
log-Additive                                                 
0,1,2        201  84.1 38 15.9 1.59  0.42  5.98  0.4863 158.2

$G_251818_120

SNP: G_251818_120  adjusted by: pop 
               0    %  1    %   OR lower upper p-value   AIC
Codominant                                                  
C/C          167 82.7 29 76.3 1.00              0.8802 160.7
C/T           25 12.4  7 18.4 0.96  0.28  3.30              
T/T           10  5.0  2  5.3 1.81  0.17 18.86              
Dominant                                                    
C/C          167 82.7 29 76.3 1.00              0.8956 158.9
C/T-T/T       35 17.3  9 23.7 1.08  0.35  3.35              
Recessive                                                   
C/C-C/T      192 95.0 36 94.7 1.00              0.6166 158.7
T/T           10  5.0  2  5.3 1.82  0.18 18.76              
Overdominant                                                
C/C-T/T      177 87.6 31 81.6 1.00              0.9068 158.9
C/T           25 12.4  7 18.4 0.93  0.27  3.19              
log-Additive                                                
0,1,2        202 84.2 38 15.8 1.14  0.47  2.79  0.7687 158.8

$G_251880_2079

SNP: G_251880_2079  adjusted by: pop 
               0    %  1    %   OR lower upper p-value   AIC
Codominant                                                  
C/C          128 63.7 28 73.7 1.00              0.4953 159.3
C/T           71 35.3  9 23.7 1.04  0.39  2.77              
T/T            2  1.0  1  2.6 5.42  0.44 66.78              
Dominant                                                    
C/C          128 63.7 28 73.7 1.00              0.7631 158.6
C/T-T/T       73 36.3 10 26.3 1.16  0.45  3.00              
Recessive                                                   
C/C-C/T      199 99.0 37 97.4 1.00              0.2368 157.3
T/T            2  1.0  1  2.6 5.35  0.45 64.30              
Overdominant                                                
C/C-T/T      130 64.7 29 76.3 1.00              0.9590 158.7
C/T           71 35.3  9 23.7 0.98  0.37  2.55              
log-Additive                                                
0,1,2        201 84.1 38 15.9 1.32  0.55  3.17  0.5417 158.3

$G_251880_2352

SNP: G_251880_2352  adjusted by: pop 
               0     %  1    %   OR lower upper p-value   AIC
Codominant                                                   
G/G          195  96.5 31 81.6 1.00              0.2587 158.2
G/A            7   3.5  6 15.8 0.37  0.09  1.58              
A/A            0   0.0  1  2.6       0.00                    
Dominant                                                     
G/G          195  96.5 31 81.6 1.00              0.2395 157.5
G/A-A/A        7   3.5  7 18.4 0.43  0.10  1.78              
Recessive                                                    
G/G-G/A      202 100.0 37 97.4 1.00              0.3551 158.1
A/A            0   0.0  1  2.6       0.00                    
Overdominant                                                 
G/G-A/A      195  96.5 32 84.2 1.00              0.1484 156.8
G/A            7   3.5  6 15.8 0.35  0.08  1.48              
log-Additive                                                 
0,1,2        202  84.2 38 15.8 0.59  0.17  2.07  0.4103 158.2

$G_251880_684

SNP: G_251880_684  adjusted by: pop 
               0    %  1    %   OR lower upper p-value   AIC
Codominant                                                  
C/C          110 54.5 19 50.0 1.00              0.5696 159.8
C/T           84 41.6 16 42.1 1.17  0.48  2.84              
T/T            8  4.0  3  7.9 2.68  0.46 15.55              
Dominant                                                    
C/C          110 54.5 19 50.0 1.00              0.5581 158.6
C/T-T/T       92 45.5 19 50.0 1.29  0.55  3.03              
Recessive                                                   
C/C-C/T      194 96.0 35 92.1 1.00              0.3145 157.9
T/T            8  4.0  3  7.9 2.51  0.45 13.91              
Overdominant                                                
C/C-T/T      118 58.4 22 57.9 1.00              0.8964 158.9
C/T           84 41.6 16 42.1 1.06  0.45  2.52              
log-Additive                                                
0,1,2        202 84.2 38 15.8 1.37  0.68  2.79  0.3812 158.1

$G_252388_426

SNP: G_252388_426  adjusted by: pop 
               0    %  1    %   OR lower upper p-value   AIC
Codominant                                                  
C/C          123 61.2 28 73.7 1.00              0.6844 160.0
C/T           63 31.3  9 23.7 1.58  0.56  4.48              
T/T           15  7.5  1  2.6 1.19  0.12 11.60              
Dominant                                                    
C/C          123 61.2 28 73.7 1.00              0.4050 158.0
C/T-T/T       78 38.8 10 26.3 1.54  0.55  4.29              
Recessive                                                   
C/C-C/T      186 92.5 37 97.4 1.00              0.9448 158.7
T/T           15  7.5  1  2.6 0.93  0.10  8.29              
Overdominant                                                
C/C-T/T      138 68.7 29 76.3 1.00              0.3911 158.0
C/T           63 31.3  9 23.7 1.55  0.57  4.22              
log-Additive                                                
0,1,2        201 84.1 38 15.9 1.32  0.58  3.01  0.5103 158.3

$G_254919_291

SNP: G_254919_291  adjusted by: pop 
               0    %  1    %   OR lower upper p-value   AIC
Codominant                                                  
T/T           77 38.1 17 45.9 1.00              0.2933 153.6
T/C           79 39.1 13 35.1 0.53  0.19  1.47              
C/C           46 22.8  7 18.9 1.30  0.31  5.49              
Dominant                                                    
T/T           77 38.1 17 45.9 1.00              0.3640 153.2
T/C-C/C      125 61.9 20 54.1 0.65  0.25  1.67              
Recessive                                                   
T/T-T/C      156 77.2 30 81.1 1.00              0.3469 153.1
C/C           46 22.8  7 18.9 1.87  0.51  6.90              
Overdominant                                                
T/T-C/C      123 60.9 24 64.9 1.00              0.1274 151.7
T/C           79 39.1 13 35.1 0.49  0.19  1.27              
log-Additive                                                
0,1,2        202 84.5 37 15.5 0.94  0.48  1.85  0.8659 154.0

$G_254919_297

SNP: G_254919_297  adjusted by: pop 
               0    %  1    %   OR lower upper p-value   AIC
Codominant                                                  
G/G          152 75.2 34 91.9 1.00             0.08708 151.1
G/A           44 21.8  1  2.7 0.36  0.04  3.08              
A/A            6  3.0  2  5.4 6.49  0.72 58.76              
Dominant                                                    
G/G          152 75.2 34 91.9 1.00             0.78770 154.0
G/A-A/A       50 24.8  3  8.1 0.82  0.19  3.51              
Recessive                                                   
G/G-G/A      196 97.0 35 94.6 1.00             0.05179 150.2
A/A            6  3.0  2  5.4 9.33  1.11 78.79              
Overdominant                                                
G/G-A/A      158 78.2 36 97.3 1.00             0.13246 151.8
G/A           44 21.8  1  2.7 0.25  0.03  2.08              
log-Additive                                                
0,1,2        202 84.5 37 15.5 1.47  0.49  4.40 0.50304 153.6

$G_260500_369

SNP: G_260500_369  adjusted by: pop 
               0     %  1    %   OR lower upper p-value   AIC
Codominant                                                   
C/C          186  93.9 31 83.8 1.00              0.3890 157.7
C/T           12   6.1  5 13.5 0.49  0.12  2.03              
T/T            0   0.0  1  2.7       0.00                    
Dominant                                                     
C/C          186  93.9 31 83.8 1.00              0.4238 156.9
C/T-T/T       12   6.1  6 16.2 0.58  0.15  2.26              
Recessive                                                    
C/C-C/T      198 100.0 36 97.3 1.00              0.3463 156.7
T/T            0   0.0  1  2.7       0.00                    
Overdominant                                                 
C/C-T/T      186  93.9 32 86.5 1.00              0.2854 156.4
C/T           12   6.1  5 13.5 0.47  0.11  1.93              
log-Additive                                                 
0,1,2        198  84.3 37 15.7 0.74  0.23  2.43  0.6189 157.3

$G_260893_408

SNP: G_260893_408  adjusted by: pop 
               0    %  1     %   OR lower upper p-value   AIC
Codominant                                                   
G/G          196 97.0 25  65.8 1.00             0.06798 155.5
G/A            5  2.5 13  34.2 3.44  0.87 13.57              
A/A            1  0.5  0   0.0 0.00  0.00                    
Dominant                                                     
G/G          196 97.0 25  65.8 1.00             0.13793 156.7
G/A-A/A        6  3.0 13  34.2 2.70  0.72 10.06              
Recessive                                                    
G/G-G/A      201 99.5 38 100.0 1.00             0.13821 156.7
A/A            1  0.5  0   0.0 0.00  0.00                    
Overdominant                                                 
G/G-A/A      197 97.5 25  65.8 1.00             0.05216 155.1
G/A            5  2.5 13  34.2 3.75  0.97 14.47              
log-Additive                                                 
0,1,2        202 84.2 38  15.8 1.81  0.53  6.21 0.33782 158.0

$G_260893_819

SNP: G_260893_819  adjusted by: pop 
               0    %  1    %    OR lower  upper p-value   AIC
Codominant                                                    
C/C          191 95.0 36 94.7  1.00              0.14981 156.9
C/A            9  4.5  1  2.6  2.89  0.24  35.28              
A/A            1  0.5  1  2.6 26.00  1.16 583.46              
Dominant                                                      
C/C          191 95.0 36 94.7  1.00              0.13296 156.5
C/A-A/A       10  5.0  2  5.3  5.20  0.65  41.35              
Recessive                                                     
C/C-C/A      200 99.5 37 97.4  1.00              0.07418 155.5
A/A            1  0.5  1  2.6 20.33  1.01 410.20              
Overdominant                                                  
C/C-A/A      192 95.5 37 97.4  1.00              0.59606 158.4
C/A            9  4.5  1  2.6  1.96  0.18  21.02              
log-Additive                                                  
0,1,2        201 84.1 38 15.9  4.48  1.03  19.54 0.05774 155.1

$G_260893_945

SNP: G_260893_945  adjusted by: pop 
               0    %  1    %   OR lower upper p-value   AIC
Codominant                                                  
T/T           78 39.2 23 60.5 1.00              0.4449 158.8
T/G          101 50.8 11 28.9 0.56  0.22  1.42              
G/G           20 10.1  4 10.5 1.00  0.24  4.17              
Dominant                                                    
T/T           78 39.2 23 60.5 1.00              0.3019 157.3
T/G-G/G      121 60.8 15 39.5 0.63  0.27  1.50              
Recessive                                                   
T/T-T/G      179 89.9 34 89.5 1.00              0.7054 158.3
G/G           20 10.1  4 10.5 1.31  0.33  5.26              
Overdominant                                                
T/T-G/G       98 49.2 27 71.1 1.00              0.2031 156.8
T/G          101 50.8 11 28.9 0.56  0.23  1.37              
log-Additive                                                
0,1,2        199 84.0 38 16.0 0.81  0.41  1.59  0.5403 158.0

$G_260893_961

SNP: G_260893_961  adjusted by: pop 
               0    %  1    %   OR lower upper p-value   AIC
Codominant                                                  
G/G          194 98.5 34 89.5 1.00              0.2851 156.9
G/T            3  1.5  4 10.5 2.87  0.41 20.23              
log-Additive                                                
0,1,2        197 83.8 38 16.2 2.87  0.41 20.23         156.9

$G_262882_163

SNP: G_262882_163  adjusted by: pop 
               0    %  1    %   OR lower upper p-value   AIC
Codominant                                                  
A/A           57 28.2 12 31.6 1.00             0.08264 155.9
G/A           92 45.5 12 31.6 1.00  0.34  2.91              
G/G           53 26.2 14 36.8 3.31  0.96 11.42              
Dominant                                                    
A/A           57 28.2 12 31.6 1.00             0.41415 158.2
G/A-G/G      145 71.8 26 68.4 1.50  0.56  4.00              
Recessive                                                   
A/A-G/A      149 73.8 24 63.2 1.00             0.02554 153.9
G/G           53 26.2 14 36.8 3.31  1.15  9.57              
Overdominant                                                
A/A-G/G      110 54.5 26 68.4 1.00             0.26255 157.6
G/A           92 45.5 12 31.6 0.60  0.25  1.47              
log-Additive                                                
0,1,2        202 84.2 38 15.8 1.78  0.94  3.37 0.06834 155.6

$G_262882_252

SNP: G_262882_252  adjusted by: pop 
               0    %  1     %   OR lower upper p-value   AIC
Codominant                                                   
C/C          178 89.0 35  92.1 1.00              0.8967 160.3
C/T           21 10.5  3   7.9 1.13  0.25  5.15              
T/T            1  0.5  0   0.0 0.00  0.00                    
Dominant                                                     
C/C          178 89.0 35  92.1 1.00              0.9293 158.5
C/T-T/T       22 11.0  3   7.9 1.07  0.24  4.84              
Recessive                                                    
C/C-C/T      199 99.5 38 100.0 1.00              0.6589 158.3
T/T            1  0.5  0   0.0 0.00  0.00                    
Overdominant                                                 
C/C-T/T      179 89.5 35  92.1 1.00              0.8706 158.5
C/T           21 10.5  3   7.9 1.14  0.25  5.20              
log-Additive                                                 
0,1,2        200 84.0 38  16.0 1.01  0.24  4.22  0.9873 158.5

$G_26438_387

SNP: G_26438_387  adjusted by: pop 
               0    %  1    %   OR lower upper p-value   AIC
Codominant                                                  
C/C          131 64.9 25 65.8 1.00              0.6541 160.1
C/T           63 31.2 12 31.6 1.52  0.60  3.84              
T/T            8  4.0  1  2.6 0.84  0.06 10.77              
Dominant                                                    
C/C          131 64.9 25 65.8 1.00              0.4273 158.3
C/T-T/T       71 35.1 13 34.2 1.44  0.59  3.54              
Recessive                                                   
C/C-C/T      194 96.0 37 97.4 1.00              0.8033 158.8
T/T            8  4.0  1  2.6 0.73  0.06  9.07              
Overdominant                                                
C/C-T/T      139 68.8 26 68.4 1.00              0.3624 158.1
C/T           63 31.2 12 31.6 1.53  0.61  3.84              
log-Additive                                                
0,1,2        202 84.2 38 15.8 1.27  0.59  2.71  0.5485 158.5

$G_265198_105

SNP: G_265198_105  adjusted by: pop 
               0    %  1    %   OR lower upper p-value   AIC
Codominant                                                  
C/C          130 66.7 21 58.3 1.00              0.3967 148.1
C/T           40 20.5 13 36.1 2.21  0.63  7.69              
T/T           25 12.8  2  5.6 0.99  0.13  7.60              
Dominant                                                    
C/C          130 66.7 21 58.3 1.00              0.2806 146.7
C/T-T/T       65 33.3 15 41.7 1.94  0.57  6.56              
Recessive                                                   
C/C-C/T      170 87.2 34 94.4 1.00              0.6067 147.6
T/T           25 12.8  2  5.6 0.62  0.10  3.94              
Overdominant                                                
C/C-T/T      155 79.5 23 63.9 1.00              0.1739 146.1
C/T           40 20.5 13 36.1 2.21  0.69  7.05              
log-Additive                                                
0,1,2        195 84.4 36 15.6 1.28  0.53  3.11  0.5861 147.6

$G_266965_261

SNP: G_266965_261  adjusted by: pop 
               0    %  1    %   OR lower upper p-value   AIC
Codominant                                                  
C/C          137 67.8 25 65.8 1.00              0.8305 160.5
C/T           41 20.3 11 28.9 1.44  0.43  4.82              
T/T           24 11.9  2  5.3 1.12  0.14  9.20              
Dominant                                                    
C/C          137 67.8 25 65.8 1.00              0.5812 158.6
C/T-T/T       65 32.2 13 34.2 1.40  0.42  4.66              
Recessive                                                   
C/C-C/T      178 88.1 36 94.7 1.00              0.8693 158.9
T/T           24 11.9  2  5.3 0.85  0.13  5.64              
Overdominant                                                
C/C-T/T      161 79.7 27 71.1 1.00              0.5479 158.5
C/T           41 20.3 11 28.9 1.40  0.47  4.18              
log-Additive                                                
0,1,2        202 84.2 38 15.8 1.18  0.46  3.04  0.7267 158.8

$G_271438_39

SNP: G_271438_39  adjusted by: pop 
               0    %  1    %   OR lower upper p-value   AIC
Codominant                                                  
A/A          199 98.5 34 89.5 1.00              0.5977 158.6
A/G            3  1.5  4 10.5 0.63  0.12  3.44              
log-Additive                                                
0,1,2        202 84.2 38 15.8 0.63  0.12  3.44         158.6

$G_271438_626

SNP: G_271438_626  adjusted by: pop 
               0    %  1    %   OR lower upper p-value   AIC
Codominant                                                  
A/A          141 69.8 28 73.7 1.00              0.6966 160.2
A/G           56 27.7  9 23.7 1.21  0.45  3.22              
G/G            5  2.5  1  2.6 2.81  0.28 28.22              
Dominant                                                    
A/A          141 69.8 28 73.7 1.00              0.5858 158.6
A/G-G/G       61 30.2 10 26.3 1.30  0.51  3.36              
Recessive                                                   
A/A-A/G      197 97.5 37 97.4 1.00              0.4441 158.3
G/G            5  2.5  1  2.6 2.65  0.27 26.04              
Overdominant                                                
A/A-G/G      146 72.3 29 76.3 1.00              0.7755 158.8
A/G           56 27.7  9 23.7 1.15  0.44  3.04              
log-Additive                                                
0,1,2        202 84.2 38 15.8 1.36  0.60  3.11  0.4697 158.4

$G_271438_627

SNP: G_271438_627  adjusted by: pop 
               0    %  1    %   OR lower upper p-value   AIC
Codominant                                                  
T/T           96 47.5 14 36.8 1.00              0.8315 160.5
T/C           84 41.6 17 44.7 1.10  0.43  2.77              
C/C           22 10.9  7 18.4 0.74  0.19  2.80              
Dominant                                                    
T/T           96 47.5 14 36.8 1.00              0.9985 158.9
T/C-C/C      106 52.5 24 63.2 1.00  0.42  2.40              
Recessive                                                   
T/T-T/C      180 89.1 31 81.6 1.00              0.5650 158.6
C/C           22 10.9  7 18.4 0.70  0.20  2.40              
Overdominant                                                
T/T-C/C      118 58.4 21 55.3 1.00              0.6856 158.7
T/C           84 41.6 17 44.7 1.19  0.51  2.79              
log-Additive                                                
0,1,2        202 84.2 38 15.8 0.91  0.49  1.70  0.7669 158.8

$G_271499_1357

SNP: G_271499_1357  adjusted by: pop 
               0    %  1    %   OR lower upper p-value   AIC
Codominant                                                  
A/A          157 78.1 27 71.1 1.00              0.1996 157.6
A/G           42 20.9  9 23.7 0.57  0.20  1.64              
G/G            2  1.0  2  5.3 5.23  0.51 54.13              
Dominant                                                    
A/A          157 78.1 27 71.1 1.00              0.5095 158.3
A/G-G/G       44 21.9 11 28.9 0.72  0.27  1.93              
Recessive                                                   
A/A-A/G      199 99.0 36 94.7 1.00              0.1484 156.7
G/G            2  1.0  2  5.3 6.14  0.61 62.20              
Overdominant                                                
A/A-G/G      159 79.1 29 76.3 1.00              0.2211 157.3
A/G           42 20.9  9 23.7 0.53  0.19  1.50              
log-Additive                                                
0,1,2        201 84.1 38 15.9 0.95  0.40  2.25  0.9086 158.8

$G_271698_251

SNP: G_271698_251  adjusted by: pop 
               0    %  1    %   OR lower upper p-value   AIC
Codominant                                                  
G/G          134 66.3 25 65.8 1.00             0.20973 157.8
G/A           45 22.3 11 28.9 3.03  0.80 11.50              
A/A           23 11.4  2  5.3 1.71  0.26 11.22              
Dominant                                                    
G/G          134 66.3 25 65.8 1.00             0.10604 156.3
G/A-A/A       68 33.7 13 34.2 2.70  0.73  9.93              
Recessive                                                   
G/G-G/A      179 88.6 36 94.7 1.00             0.82896 158.9
A/A           23 11.4  2  5.3 0.84  0.17  4.16              
Overdominant                                                
G/G-A/A      157 77.7 27 71.1 1.00             0.09284 156.1
G/A           45 22.3 11 28.9 2.55  0.83  7.88              
log-Additive                                                
0,1,2        202 84.2 38 15.8 1.47  0.68  3.19 0.32140 157.9

$G_278191_379

SNP: G_278191_379  adjusted by: pop 
               0    %  1    %   OR lower upper p-value   AIC
Codominant                                                  
C/C           66 32.7 12 31.6 1.00             0.16467 157.3
C/T          101 50.0 16 42.1 1.13  0.40  3.18              
T/T           35 17.3 10 26.3 2.89  0.86  9.73              
Dominant                                                    
C/C           66 32.7 12 31.6 1.00             0.40946 158.2
C/T-T/T      136 67.3 26 68.4 1.49  0.57  3.91              
Recessive                                                   
C/C-C/T      167 82.7 28 73.7 1.00             0.05938 155.4
T/T           35 17.3 10 26.3 2.67  0.98  7.28              
Overdominant                                                
C/C-T/T      101 50.0 22 57.9 1.00             0.43826 158.3
C/T          101 50.0 16 42.1 0.72  0.31  1.67              
log-Additive                                                
0,1,2        202 84.2 38 15.8 1.69  0.90  3.18 0.09851 156.2

$G_278191_558

SNP: G_278191_558  adjusted by: pop 
               0    %  1     %   OR lower upper p-value   AIC
Codominant                                                   
C/C          184 91.1 36  94.7 1.00              0.4940 159.5
C/A           15  7.4  2   5.3 2.93  0.38 22.69              
A/A            3  1.5  0   0.0 0.00  0.00                    
Dominant                                                     
C/C          184 91.1 36  94.7 1.00              0.3954 158.2
C/A-A/A       18  8.9  2   5.3 2.44  0.32 18.71              
Recessive                                                    
C/C-C/A      199 98.5 38 100.0 1.00              0.5354 158.5
A/A            3  1.5  0   0.0 0.00  0.00                    
Overdominant                                                 
C/C-A/A      187 92.6 36  94.7 1.00              0.2831 157.8
C/A           15  7.4  2   5.3 3.13  0.41 24.20              
log-Additive                                                 
0,1,2        202 84.2 38  15.8 1.55  0.32  7.53  0.5974 158.6

$G_281059_636

SNP: G_281059_636  adjusted by: pop 
               0    %  1    %   OR lower upper p-value   AIC
Codominant                                                  
G/G          194 96.5 36 94.7 1.00              0.1401 156.7
G/A            7  3.5  2  5.3 0.26  0.04  1.68              
log-Additive                                                
0,1,2        201 84.1 38 15.9 0.26  0.04  1.68         156.7

$G_281059_675

SNP: G_281059_675  adjusted by: pop 
               0    %  1     %   OR lower upper p-value   AIC
Codominant                                                   
C/C          182 94.3 35  94.6 1.00              0.9281 159.2
C/T           10  5.2  2   5.4 1.54  0.17 13.63              
T/T            1  0.5  0   0.0 1.24  0.00                    
Dominant                                                     
C/C          182 94.3 35  94.6 1.00              0.6993 157.2
C/T-T/T       11  5.7  2   5.4 1.54  0.17 13.63              
Recessive                                                    
C/C-C/T      192 99.5 37 100.0 1.00              1.0000 157.3
T/T            1  0.5  0   0.0 1.00  0.00                    
Overdominant                                                 
C/C-T/T      183 94.8 35  94.6 1.00              0.6993 157.2
C/T           10  5.2  2   5.4 1.54  0.17 13.63              
log-Additive                                                 
0,1,2        193 83.9 37  16.1 1.54  0.17 13.63  0.6993 157.2

$G_281950_1015

SNP: G_281950_1015  adjusted by: pop 
               0    %  1    %   OR lower upper p-value   AIC
Codominant                                                  
G/G          146 74.5 21 55.3 1.00              0.5857 159.2
G/A           40 20.4 13 34.2 1.63  0.60  4.43              
A/A           10  5.1  4 10.5 0.88  0.18  4.40              
Dominant                                                    
G/G          146 74.5 21 55.3 1.00              0.4612 157.7
G/A-A/A       50 25.5 17 44.7 1.42  0.56  3.59              
Recessive                                                   
G/G-G/A      186 94.9 34 89.5 1.00              0.6927 158.1
A/A           10  5.1  4 10.5 0.73  0.15  3.51              
Overdominant                                                
G/G-A/A      156 79.6 25 65.8 1.00              0.3067 157.2
G/A           40 20.4 13 34.2 1.66  0.63  4.38              
log-Additive                                                
0,1,2        196 83.8 38 16.2 1.14  0.57  2.28  0.7126 158.1

$G_281950_1710

SNP: G_281950_1710  adjusted by: pop 
               0    %  1    %   OR lower upper p-value   AIC
Codominant                                                  
G/G           76 37.8  9 23.7 1.00              0.4788 159.3
A/G           71 35.3 18 47.4 1.47  0.51  4.30              
A/A           54 26.9 11 28.9 0.80  0.24  2.69              
Dominant                                                    
G/G           76 37.8  9 23.7 1.00              0.7535 158.7
A/G-A/A      125 62.2 29 76.3 1.18  0.43  3.24              
Recessive                                                   
G/G-A/G      147 73.1 27 71.1 1.00              0.3261 157.8
A/A           54 26.9 11 28.9 0.62  0.23  1.63              
Overdominant                                                
G/G-A/A      130 64.7 20 52.6 1.00              0.2462 157.4
A/G           71 35.3 18 47.4 1.66  0.71  3.91              
log-Additive                                                
0,1,2        201 84.1 38 15.9 0.88  0.49  1.58  0.6710 158.6

$G_286191_456

SNP: G_286191_456  adjusted by: pop 
               0    %  1    %   OR lower upper p-value   AIC
Codominant                                                  
C/C          148 73.3 32 84.2 1.00              0.8147 160.5
C/T           40 19.8  5 13.2 0.64  0.16  2.55              
T/T           14  6.9  1  2.6 0.90  0.08 10.28              
Dominant                                                    
C/C          148 73.3 32 84.2 1.00              0.5603 158.6
C/T-T/T       54 26.7  6 15.8 0.67  0.18  2.52              
Recessive                                                   
C/C-C/T      188 93.1 37 97.4 1.00              0.9118 158.9
T/T           14  6.9  1  2.6 1.14  0.11 11.87              
Overdominant                                                
C/C-T/T      162 80.2 33 86.8 1.00              0.5259 158.5
C/T           40 19.8  5 13.2 0.65  0.17  2.46              
log-Additive                                                
0,1,2        202 84.2 38 15.8 0.79  0.27  2.35  0.6747 158.7

$G_290940_132

SNP: G_290940_132  adjusted by: pop 
               0    %  1     % OR lower upper p-value   AIC
Codominant                                                 
G/G          193 95.5 37  97.4  1              0.6521 160.1
G/A            8  4.0  1   2.6        0                    
A/A            1  0.5  0   0.0        0                    
Dominant                                                   
G/G          193 95.5 37  97.4  1              0.3551 158.1
G/A-A/A        9  4.5  1   2.6        0                    
Recessive                                                  
G/G-G/A      201 99.5 38 100.0  1              1.0000 158.9
A/A            1  0.5  0   0.0  1     0                    
Overdominant                                               
G/G-A/A      194 96.0 37  97.4  1              0.3551 158.1
G/A            8  4.0  1   2.6        0                    
log-Additive                                               
0,1,2        202 84.2 38  15.8        0        0.3551 158.1

$G_292200_1193

SNP: G_292200_1193  adjusted by: pop 
               0    %  1    %   OR lower upper p-value AIC
Codominant                                                
C/C          191 96.0 34 94.4 1.00             0.09068 150
C/T            8  4.0  2  5.6 6.62  0.81  53.9            
log-Additive                                              
0,1,2        199 84.7 36 15.3 6.62  0.81  53.9         150

$G_292200_906

SNP: G_292200_906  adjusted by: pop 
               0    %  1     %   OR lower upper p-value   AIC
Codominant                                                   
A/A          188 93.1 35  92.1 1.00              0.2980 158.5
A/T           12  5.9  3   7.9 1.58  0.24 10.16              
T/T            2  1.0  0   0.0 0.00  0.00                    
Dominant                                                     
A/A          188 93.1 35  92.1 1.00              0.9183 158.9
A/T-T/T       14  6.9  3   7.9 0.91  0.15  5.39              
Recessive                                                    
A/A-A/T      200 99.0 38 100.0 1.00              0.1382 156.7
T/T            2  1.0  0   0.0 0.00  0.00                    
Overdominant                                                 
A/A-T/T      190 94.1 35  92.1 1.00              0.6004 158.6
A/T           12  5.9  3   7.9 1.65  0.26 10.33              
log-Additive                                                 
0,1,2        202 84.2 38  15.8 0.66  0.16  2.80  0.5725 158.6

$G_293928_105

SNP: G_293928_105  adjusted by: pop 
               0    %  1    %   OR lower upper p-value   AIC
Codominant                                                  
C/C          183 91.0 31 81.6 1.00              0.8202 158.7
C/T           18  9.0  7 18.4 0.87  0.26  2.94              
log-Additive                                                
0,1,2        201 84.1 38 15.9 0.87  0.26  2.94         158.7

$G_297458_264

SNP: G_297458_264  adjusted by: pop 
               0    %  1    %   OR lower upper p-value   AIC
Codominant                                                  
T/T           84 45.4  9 25.0 1.00              0.6510 156.0
T/C           61 33.0 16 44.4 1.52  0.54  4.33              
C/C           40 21.6 11 30.6 1.77  0.47  6.67              
Dominant                                                    
T/T           84 45.4  9 25.0 1.00              0.3728 154.1
T/C-C/C      101 54.6 27 75.0 1.58  0.58  4.31              
Recessive                                                   
T/T-T/C      145 78.4 25 69.4 1.00              0.6271 154.6
C/C           40 21.6 11 30.6 1.32  0.43  4.01              
Overdominant                                                
T/T-C/C      124 67.0 20 55.6 1.00              0.6920 154.7
T/C           61 33.0 16 44.4 1.19  0.50  2.86              
log-Additive                                                
0,1,2        185 83.7 36 16.3 1.34  0.69  2.59  0.3819 154.1

$G_303102_402

SNP: G_303102_402  adjusted by: pop 
               0    %  1     %   OR lower upper p-value   AIC
Codominant                                                   
T/T          112 60.9 30  85.7 1.00              0.3289 145.8
T/C           62 33.7  5  14.3 0.62  0.20  1.93              
C/C           10  5.4  0   0.0 0.00  0.00                    
Dominant                                                     
T/T          112 60.9 30  85.7 1.00              0.2911 145.0
T/C-C/C       72 39.1  5  14.3 0.55  0.18  1.70              
Recessive                                                    
T/T-T/C      174 94.6 35 100.0 1.00              0.2159 144.5
C/C           10  5.4  0   0.0 0.00  0.00                    
Overdominant                                                 
T/T-C/C      122 66.3 30  85.7 1.00              0.4997 145.6
T/C           62 33.7  5  14.3 0.68  0.22  2.11              
log-Additive                                                 
0,1,2        184 84.0 35  16.0 0.53  0.19  1.50  0.2084 144.5

$G_306701_582

SNP: G_306701_582  adjusted by: pop 
               0    %  1    %   OR lower upper p-value   AIC
Codominant                                                  
A/A          145 72.5 23 60.5 1.00              0.7794 160.0
A/G           37 18.5 12 31.6 0.76  0.23  2.51              
G/G           18  9.0  3  7.9 1.43  0.22  9.24              
Dominant                                                    
A/A          145 72.5 23 60.5 1.00              0.7942 158.5
A/G-G/G       55 27.5 15 39.5 0.86  0.28  2.62              
Recessive                                                   
A/A-A/G      182 91.0 35 92.1 1.00              0.5862 158.2
G/G           18  9.0  3  7.9 1.64  0.28  9.66              
Overdominant                                                
A/A-G/G      163 81.5 26 68.4 1.00              0.5502 158.2
A/G           37 18.5 12 31.6 0.71  0.23  2.20              
log-Additive                                                
0,1,2        200 84.0 38 16.0 1.02  0.44  2.38  0.9544 158.5

$G_306701_957

SNP: G_306701_957  adjusted by: pop 
               0    %  1    %   OR lower upper p-value   AIC
Codominant                                                  
T/T           62 31.2  6 15.8 1.00              0.5581 159.3
C/T           93 46.7 18 47.4 1.65  0.52  5.19              
C/C           44 22.1 14 36.8 1.92  0.56  6.57              
Dominant                                                    
T/T           62 31.2  6 15.8 1.00              0.3002 157.4
C/T-C/C      137 68.8 32 84.2 1.75  0.59  5.16              
Recessive                                                   
T/T-C/T      155 77.9 24 63.2 1.00              0.5192 158.0
C/C           44 22.1 14 36.8 1.36  0.54  3.39              
Overdominant                                                
T/T-C/C      106 53.3 20 52.6 1.00              0.7870 158.4
C/T           93 46.7 18 47.4 1.12  0.48  2.64              
log-Additive                                                
0,1,2        199 84.0 38 16.0 1.36  0.75  2.46  0.3142 157.4

$G_309599_211

SNP: G_309599_211  adjusted by: pop 
               0    %  1    %   OR lower upper p-value   AIC
Codominant                                                  
T/T           92 48.2 15 40.5 1.00             0.09275 147.6
T/C           72 37.7 19 51.4 1.90  0.74  4.86              
C/C           27 14.1  3  8.1 0.37  0.07  1.91              
Dominant                                                    
T/T           92 48.2 15 40.5 1.00             0.48466 149.9
T/C-C/C       99 51.8 22 59.5 1.37  0.57  3.29              
Recessive                                                   
T/T-T/C      164 85.9 34 91.9 1.00             0.08611 147.4
C/C           27 14.1  3  8.1 0.28  0.06  1.32              
Overdominant                                                
T/T-C/C      119 62.3 18 48.6 1.00             0.07153 147.1
T/C           72 37.7 19 51.4 2.26  0.92  5.57              
log-Additive                                                
0,1,2        191 83.8 37 16.2 0.91  0.48  1.73 0.77981 150.3

$G_314888_504

SNP: G_314888_504  adjusted by: pop 
               0    %  1    % OR lower upper p-value   AIC
Codominant                                                
C/C          172 95.0 32 94.1  1                   1 138.4
C/A            9  5.0  2  5.9  1  0.08  12.4              
log-Additive                                              
0,1,2        181 84.2 34 15.8  1  0.08  12.4         138.4

$G_318275_2206

SNP: G_318275_2206  adjusted by: pop 
               0    %  1     %   OR lower upper p-value   AIC
Codominant                                                   
G/G          170 84.2 33  89.2 1.00             0.13840 156.1
G/A           24 11.9  4  10.8 4.11  0.82 20.52              
A/A            8  4.0  0   0.0 0.00  0.00                    
Dominant                                                     
G/G          170 84.2 33  89.2 1.00             0.14210 155.9
G/A-A/A       32 15.8  4  10.8 3.49  0.66 18.34              
Recessive                                                    
G/G-G/A      194 96.0 37 100.0 1.00             0.30125 157.0
A/A            8  4.0  0   0.0 0.00  0.00                    
Overdominant                                                 
G/G-A/A      178 88.1 33  89.2 1.00             0.06267 154.6
G/A           24 11.9  4  10.8 4.59  0.95 22.15              
log-Additive                                                 
0,1,2        202 84.5 37  15.5 1.67  0.49  5.72 0.42299 157.4

$G_322391_149

SNP: G_322391_149  adjusted by: pop 
               0    %  1    %   OR lower upper p-value   AIC
Codominant                                                  
C/C          176 87.1 33 86.8 1.00             0.03299 154.1
C/T           23 11.4  3  7.9 0.45  0.09  2.14              
T/T            3  1.5  2  5.3       0.00                    
Dominant                                                    
C/C          176 87.1 33 86.8 1.00             0.83575 158.9
C/T-T/T       26 12.9  5 13.2 0.87  0.23  3.31              
Recessive                                                   
C/C-C/T      199 98.5 36 94.7 1.00             0.01662 153.2
T/T            3  1.5  2  5.3       0.00                    
Overdominant                                                
C/C-T/T      179 88.6 35 92.1 1.00             0.25348 157.6
C/T           23 11.4  3  7.9 0.42  0.09  1.98              
log-Additive                                                
0,1,2        202 84.2 38 15.8 1.36  0.45  4.10 0.58938 158.6

$G_324461_93

SNP: G_324461_93  adjusted by: pop 
               0    %  1    %   OR lower  upper p-value   AIC
Codominant                                                   
C/C          172 85.1 35 92.1 1.00               0.4059 159.1
C/T           26 12.9  2  5.3 2.46  0.21  28.69              
T/T            4  2.0  1  2.6 8.00  0.41 154.43              
Dominant                                                     
C/C          172 85.1 35 92.1 1.00               0.2919 157.8
C/T-T/T       30 14.9  3  7.9 3.20  0.32  32.48              
Recessive                                                    
C/C-C/T      198 98.0 37 97.4 1.00               0.2632 157.7
T/T            4  2.0  1  2.6 4.83  0.40  57.69              
Overdominant                                                 
C/C-T/T      176 87.1 36 94.7 1.00               0.7531 158.8
C/T           26 12.9  2  5.3 1.38  0.18  10.48              
log-Additive                                                 
0,1,2        202 84.2 38 15.8 2.81  0.62  12.82  0.1814 157.1

$G_329123_744

SNP: G_329123_744  adjusted by: pop 
               0    %  1     %   OR lower upper p-value   AIC
Codominant                                                   
C/C          151 75.9 35  92.1 1.00              0.5208 159.1
C/T           41 20.6  3   7.9 0.71  0.19  2.74              
T/T            7  3.5  0   0.0 0.00  0.00                    
Dominant                                                     
C/C          151 75.9 35  92.1 1.00              0.4612 157.9
C/T-T/T       48 24.1  3   7.9 0.62  0.16  2.34              
Recessive                                                    
C/C-C/T      192 96.5 38 100.0 1.00              0.3059 157.3
T/T            7  3.5  0   0.0 0.00  0.00                    
Overdominant                                                 
C/C-T/T      158 79.4 35  92.1 1.00              0.6577 158.2
C/T           41 20.6  3   7.9 0.74  0.19  2.86              
log-Additive                                                 
0,1,2        199 84.0 38  16.0 0.59  0.17  2.01  0.3665 157.6

$G_329556_606

SNP: G_329556_606  adjusted by: pop 
               0    %  1    %    OR lower  upper p-value   AIC
Codominant                                                    
A/A          160 80.0 32 84.2  1.00               0.2694 158.0
A/T           37 18.5  5 13.2  1.52  0.43   5.33              
T/T            3  1.5  1  2.6 11.29  0.75 169.30              
Dominant                                                      
A/A          160 80.0 32 84.2  1.00               0.3322 157.6
A/T-T/T       40 20.0  6 15.8  1.81  0.56   5.89              
Recessive                                                     
A/A-A/T      197 98.5 37 97.4  1.00               0.1371 156.4
T/T            3  1.5  1  2.6  9.83  0.68 141.43              
Overdominant                                                  
A/A-T/T      163 81.5 33 86.8  1.00               0.6384 158.4
A/T           37 18.5  5 13.2  1.35  0.39   4.60              
log-Additive                                                  
0,1,2        200 84.0 38 16.0  2.08  0.74   5.83  0.1801 156.8

$G_334485_564

SNP: G_334485_564  adjusted by: pop 
               0    %  1     % OR lower upper p-value   AIC
Codominant                                                 
C/C          187 95.9 36 100.0  1              0.2845 151.2
C/T            8  4.1  0   0.0  0     0                    
log-Additive                                               
0,1,2        195 84.4 36  15.6  0     0               151.2

$G_334485_624

SNP: G_334485_624  adjusted by: pop 
               0    %  1    %   OR lower  upper p-value   AIC
Codominant                                                   
C/C          164 85.0 32 91.4 1.00               0.4571 151.5
C/T           25 13.0  2  5.7 2.24  0.19  26.23              
T/T            4  2.1  1  2.9 7.00  0.36 135.52              
Dominant                                                     
C/C          164 85.0 32 91.4 1.00               0.3384 150.2
C/T-T/T       29 15.0  3  8.6 2.90  0.28  29.53              
Recessive                                                    
C/C-C/T      189 97.9 34 97.1 1.00               0.2883 150.0
T/T            4  2.1  1  2.9 4.42  0.37  52.79              
Overdominant                                                 
C/C-T/T      168 87.0 33 94.3 1.00               0.8117 151.0
C/T           25 13.0  2  5.7 1.28  0.17   9.73              
log-Additive                                                 
0,1,2        193 84.6 35 15.4 2.62  0.57  12.10  0.2145 149.6

$G_338193_2169

SNP: G_338193_2169  adjusted by: pop 
               0  %  1     % OR lower upper p-value   AIC
Codominant                                               
G/G          187 94 37  97.4  1              0.6716 157.7
G/A           10  5  1   2.6        0                    
A/A            2  1  0   0.0        0                    
Dominant                                                 
G/G          187 94 37  97.4  1              0.3722 155.7
G/A-A/A       12  6  1   2.6        0                    
Recessive                                                
G/G-G/A      197 99 38 100.0  1                     156.5
A/A            2  1  0   0.0  1     0                    
Overdominant                                             
G/G-A/A      189 95 37  97.4  1              0.3722 155.7
G/A           10  5  1   2.6        0                    
log-Additive                                             
0,1,2        199 84 38  16.0        0        0.3722 155.7

$G_340268_193

SNP: G_340268_193  adjusted by: pop 
               0    %  1    %   OR lower upper p-value   AIC
Codominant                                                  
G/G          142 70.3 28 73.7 1.00              0.6412 160.0
G/A           53 26.2  9 23.7 1.33  0.49  3.61              
A/A            7  3.5  1  2.6 0.41  0.03  5.38              
Dominant                                                    
G/G          142 70.3 28 73.7 1.00              0.7714 158.8
G/A-A/A       60 29.7 10 26.3 1.15  0.44  3.00              
Recessive                                                   
G/G-G/A      195 96.5 37 97.4 1.00              0.4486 158.3
A/A            7  3.5  1  2.6 0.38  0.03  5.03              
Overdominant                                                
G/G-A/A      149 73.8 29 76.3 1.00              0.5339 158.5
G/A           53 26.2  9 23.7 1.37  0.51  3.70              
log-Additive                                                
0,1,2        202 84.2 38 15.8 1.00  0.44  2.23  0.9915 158.9

$G_341837_617

SNP: G_341837_617  adjusted by: pop 
               0    %  1    %   OR lower upper p-value   AIC
Codominant                                                  
C/C          130 64.4 26 68.4 1.00              0.5666 159.8
C/T           60 29.7 11 28.9 1.72  0.63  4.66              
T/T           12  5.9  1  2.6 1.26  0.14 11.02              
Dominant                                                    
C/C          130 64.4 26 68.4 1.00              0.3049 157.9
C/T-T/T       72 35.6 12 31.6 1.65  0.63  4.34              
Recessive                                                   
C/C-C/T      190 94.1 37 97.4 1.00              1.0000 158.9
T/T           12  5.9  1  2.6 1.00  0.12  8.32              
Overdominant                                                
C/C-T/T      142 70.3 27 71.1 1.00              0.2952 157.8
C/T           60 29.7 11 28.9 1.68  0.63  4.46              
log-Additive                                                
0,1,2        202 84.2 38 15.8 1.38  0.65  2.94  0.4040 158.2

$G_341837_768

SNP: G_341837_768  adjusted by: pop 
               0    %  1     % OR lower upper p-value   AIC
Codominant                                                 
C/C          189 95.9 37 100.0  1                   1 155.4
C/T            5  2.5  0   0.0  1     0                    
T/T            3  1.5  0   0.0  1     0                    
Dominant                                                   
C/C          189 95.9 37 100.0  1                     153.4
C/T-T/T        8  4.1  0   0.0  1     0                    
Recessive                                                  
C/C-C/T      194 98.5 37 100.0  1                   1 153.4
T/T            3  1.5  0   0.0  1     0                    
Overdominant                                               
C/C-T/T      192 97.5 37 100.0  1                     153.4
C/T            5  2.5  0   0.0  1     0                    
log-Additive                                               
0,1,2        197 84.2 37  15.8  1     0             1 153.4

$G_342084_2497

SNP: G_342084_2497  adjusted by: pop 
               0    %  1    %   OR lower upper p-value   AIC
Codominant                                                  
T/T          145 73.2 35 92.1 1.00              0.6799 159.6
T/C           29 14.6  2  5.3 0.46  0.04  5.28              
C/C           24 12.1  1  2.6 0.28  0.02  4.73              
Dominant                                                    
T/T          145 73.2 35 92.1 1.00              0.4401 157.7
T/C-C/C       53 26.8  3  7.9 0.38  0.04  3.86              
Recessive                                                   
T/T-T/C      174 87.9 37 97.4 1.00              0.5232 157.9
C/C           24 12.1  1  2.6 0.49  0.05  4.96              
Overdominant                                                
T/T-C/C      169 85.4 36 94.7 1.00              0.9972 158.3
T/C           29 14.6  2  5.3 1.00  0.14  7.01              
log-Additive                                                
0,1,2        198 83.9 38 16.1 0.53  0.12  2.25  0.3846 157.6

$G_343154_1302

SNP: G_343154_1302  adjusted by: pop 
               0    %  1    %   OR lower upper p-value   AIC
Codominant                                                  
T/T          163 87.2 34 94.4 1.00              0.7401 156.6
T/C           18  9.6  1  2.8 0.89  0.08 10.50              
C/C            6  3.2  1  2.8 2.67  0.21 34.29              
Dominant                                                    
T/T          163 87.2 34 94.4 1.00              0.7815 155.1
T/C-C/C       24 12.8  2  5.6 1.33  0.18 10.15              
Recessive                                                   
T/T-T/C      181 96.8 35 97.2 1.00              0.4413 154.6
C/C            6  3.2  1  2.8 2.78  0.25 31.13              
Overdominant                                                
T/T-C/C      169 90.4 35 97.2 1.00              0.7621 155.1
T/C           18  9.6  1  2.8 0.70  0.07  7.24              
log-Additive                                                
0,1,2        187 83.9 36 16.1 1.50  0.39  5.80  0.5630 154.9

$G_343154_1452

SNP: G_343154_1452  adjusted by: pop 
               0    %  1    %   OR lower upper p-value   AIC
Codominant                                                  
G/G          140 70.4 30 78.9 1.00              0.4974 159.0
G/A           47 23.6  7 18.4 0.51  0.16  1.63              
A/A           12  6.0  1  2.6 0.62  0.05  8.47              
Dominant                                                    
G/G          140 70.4 30 78.9 1.00              0.2409 157.0
G/A-A/A       59 29.6  8 21.1 0.52  0.17  1.58              
Recessive                                                   
G/G-G/A      187 94.0 37 97.4 1.00              0.8479 158.4
A/A           12  6.0  1  2.6 0.78  0.06 10.36              
Overdominant                                                
G/G-A/A      152 76.4 31 81.6 1.00              0.2607 157.1
G/A           47 23.6  7 18.4 0.52  0.16  1.66              
log-Additive                                                
0,1,2        199 84.0 38 16.0 0.61  0.24  1.57  0.2888 157.3

$G_343154_1475

SNP: G_343154_1475  adjusted by: pop 
               0    %  1     %   OR lower upper p-value   AIC
Codominant                                                   
C/C          172 86.4 29  78.4 1.00              0.5403 158.3
C/T           26 13.1  8  21.6 0.48  0.13  1.81              
T/T            1  0.5  0   0.0 0.62  0.00                    
Dominant                                                     
C/C          172 86.4 29  78.4 1.00              0.2672 156.3
C/T-T/T       27 13.6  8  21.6 0.48  0.13  1.81              
Recessive                                                    
C/C-C/T      198 99.5 37 100.0 1.00              1.0000 157.5
T/T            1  0.5  0   0.0 1.00  0.00                    
Overdominant                                                 
C/C-T/T      173 86.9 29  78.4 1.00              0.2672 156.3
C/T           26 13.1  8  21.6 0.48  0.13  1.81              
log-Additive                                                 
0,1,2        199 84.3 37  15.7 0.48  0.13  1.81  0.2672 156.3

$G_343154_1558

SNP: G_343154_1558  adjusted by: pop 
               0    %  1     %   OR lower upper p-value   AIC
Codominant                                                   
C/C          161 79.7 27  71.1 1.00             0.06277 155.4
C/T           35 17.3 11  28.9 0.54  0.16  1.86              
T/T            6  3.0  0   0.0 0.00  0.00                    
Dominant                                                     
C/C          161 79.7 27  71.1 1.00             0.17018 157.0
C/T-T/T       41 20.3 11  28.9 0.44  0.13  1.50              
Recessive                                                    
C/C-C/T      196 97.0 38 100.0 1.00             0.03352 154.4
T/T            6  3.0  0   0.0 0.00  0.00                    
Overdominant                                                 
C/C-T/T      167 82.7 27  71.1 1.00             0.54854 158.5
C/T           35 17.3 11  28.9 0.71  0.23  2.22              
log-Additive                                                 
0,1,2        202 84.2 38  15.8 0.36  0.12  1.11 0.05954 155.4

$G_343154_267

SNP: G_343154_267  adjusted by: pop 
               0    %  1    %   OR lower upper p-value   AIC
Codominant                                                  
C/C           77 38.1 21 55.3 1.00              0.9854 160.9
T/C           79 39.1 13 34.2 1.06  0.40  2.80              
T/T           46 22.8  4 10.5 1.12  0.29  4.31              
Dominant                                                    
C/C           77 38.1 21 55.3 1.00              0.8850 158.9
T/C-T/T      125 61.9 17 44.7 1.07  0.42  2.71              
Recessive                                                   
C/C-T/C      156 77.2 34 89.5 1.00              0.8943 158.9
T/T           46 22.8  4 10.5 1.09  0.32  3.66              
Overdominant                                                
C/C-T/T      123 60.9 25 65.8 1.00              0.9659 158.9
T/C           79 39.1 13 34.2 1.02  0.42  2.46              
log-Additive                                                
0,1,2        202 84.2 38 15.8 1.06  0.55  2.02  0.8638 158.9

$G_343154_386

SNP: G_343154_386  adjusted by: pop 
               0    %  1     %   OR lower upper p-value   AIC
Codominant                                                   
C/C          158 78.2 23  60.5 1.00              0.7361 160.3
C/T           41 20.3 15  39.5 0.91  0.35  2.41              
T/T            3  1.5  0   0.0 0.00  0.00                    
Dominant                                                     
C/C          158 78.2 23  60.5 1.00              0.7858 158.8
C/T-T/T       44 21.8 15  39.5 0.88  0.33  2.30              
Recessive                                                    
C/C-C/T      199 98.5 38 100.0 1.00              0.4465 158.3
T/T            3  1.5  0   0.0 0.00  0.00                    
Overdominant                                                 
C/C-T/T      161 79.7 23  60.5 1.00              0.8889 158.9
C/T           41 20.3 15  39.5 0.93  0.35  2.46              
log-Additive                                                 
0,1,2        202 84.2 38  15.8 0.84  0.33  2.10  0.7023 158.8

$G_343154_831

SNP: G_343154_831  adjusted by: pop 
               0    %  1     %    OR lower  upper p-value   AIC
Codominant                                                     
G/G          182 94.3 37  97.4  1.00              0.12285 155.4
G/A           10  5.2  0   0.0  0.00  0.00                     
A/A            1  0.5  1   2.6 15.67  0.77 317.05              
Dominant                                                       
G/G          182 94.3 37  97.4  1.00              0.77447 157.5
G/A-A/A       11  5.7  1   2.6  1.42  0.13  15.03              
Recessive                                                      
G/G-G/A      192 99.5 37  97.4  1.00              0.07982 154.5
A/A            1  0.5  1   2.6 19.00  0.94 383.59              
Overdominant                                                   
G/G-A/A      183 94.8 38 100.0  1.00              0.22705 156.2
G/A           10  5.2  0   0.0  0.00  0.00                     
log-Additive                                                   
0,1,2        193 83.5 38  16.5  2.38  0.51  11.17 0.30692 156.6

$G_343265_177

SNP: G_343265_177  adjusted by: pop 
               0    %  1     %   OR lower upper p-value   AIC
Codominant                                                   
G/G          164 87.7 35  94.6 1.00              0.5837 156.9
G/A           18  9.6  2   5.4 1.89  0.25 14.55              
A/A            5  2.7  0   0.0 0.00  0.00                    
Dominant                                                     
G/G          164 87.7 35  94.6 1.00              0.7066 155.9
G/A-A/A       23 12.3  2   5.4 1.48  0.19 11.26              
Recessive                                                    
G/G-G/A      182 97.3 37 100.0 1.00              0.3999 155.3
A/A            5  2.7  0   0.0 0.00  0.00                    
Overdominant                                                 
G/G-A/A      169 90.4 35  94.6 1.00              0.4614 155.5
G/A           18  9.6  2   5.4 2.17  0.28 16.63              
log-Additive                                                 
0,1,2        187 83.5 37  16.5 1.02  0.21  4.89  0.9790 156.0

$G_343265_423

SNP: G_343265_423  adjusted by: pop 
               0    %  1     %   OR lower upper p-value   AIC
Codominant                                                   
G/G          197 97.5 31  83.8 1.00              0.8137 155.6
G/A            4  2.0  6  16.2 1.76   0.3 10.47              
A/A            1  0.5  0   0.0 1.08   0.0                    
Dominant                                                     
G/G          197 97.5 31  83.8 1.00              0.5208 153.6
G/A-A/A        5  2.5  6  16.2 1.76   0.3 10.47              
Recessive                                                    
G/G-G/A      201 99.5 37 100.0 1.00              1.0000 154.0
A/A            1  0.5  0   0.0 1.00   0.0                    
Overdominant                                                 
G/G-A/A      198 98.0 31  83.8 1.00              0.5208 153.6
G/A            4  2.0  6  16.2 1.76   0.3 10.47              
log-Additive                                                 
0,1,2        202 84.5 37  15.5 1.76   0.3 10.47  0.5208 153.6

$G_344793_1014

SNP: G_344793_1014  adjusted by: pop 
               0    %  1     %   OR lower upper p-value   AIC
Codominant                                                   
C/C          194 97.0 35  92.1 1.00              0.9135 160.3
C/T            5  2.5  3   7.9 1.65  0.15 17.82              
T/T            1  0.5  0   0.0 1.14  0.00                    
Dominant                                                     
C/C          194 97.0 35  92.1 1.00              0.6705 158.3
C/T-T/T        6  3.0  3   7.9 1.65  0.15 17.82              
Recessive                                                    
C/C-C/T      199 99.5 38 100.0 1.00              1.0000 158.5
T/T            1  0.5  0   0.0 1.00  0.00                    
Overdominant                                                 
C/C-T/T      195 97.5 35  92.1 1.00              0.6705 158.3
C/T            5  2.5  3   7.9 1.65  0.15 17.82              
log-Additive                                                 
0,1,2        200 84.0 38  16.0 1.65  0.15 17.82  0.6705 158.3

$G_344793_1115

SNP: G_344793_1115  adjusted by: pop 
               0    %  1     %   OR lower upper p-value   AIC
Codominant                                                   
C/C          156 77.2 30  78.9 1.00              0.4663 159.4
C/T           39 19.3  8  21.1 0.66  0.22  1.94              
T/T            7  3.5  0   0.0 0.00  0.00                    
Dominant                                                     
C/C          156 77.2 30  78.9 1.00              0.3617 158.1
C/T-T/T       46 22.8  8  21.1 0.61  0.21  1.79              
Recessive                                                    
C/C-C/T      195 96.5 38 100.0 1.00              0.3356 158.0
T/T            7  3.5  0   0.0 0.00  0.00                    
Overdominant                                                 
C/C-T/T      163 80.7 30  78.9 1.00              0.4860 158.4
C/T           39 19.3  8  21.1 0.68  0.23  2.02              
log-Additive                                                 
0,1,2        202 84.2 38  15.8 0.59  0.21  1.64  0.2969 157.8

$G_344793_874

SNP: G_344793_874  adjusted by: pop 
               0    %  1     %   OR lower upper p-value   AIC
Codominant                                                   
G/G          178 92.7 33  91.7 1.00              0.7144 157.1
G/A           13  6.8  3   8.3 0.48  0.08  2.78              
A/A            1  0.5  0   0.0 0.67  0.00                    
Dominant                                                     
G/G          178 92.7 33  91.7 1.00              0.4122 155.1
G/A-A/A       14  7.3  3   8.3 0.48  0.08  2.78              
Recessive                                                    
G/G-G/A      191 99.5 36 100.0 1.00              1.0000 155.7
A/A            1  0.5  0   0.0 1.00  0.00                    
Overdominant                                                 
G/G-A/A      179 93.2 33  91.7 1.00              0.4122 155.1
G/A           13  6.8  3   8.3 0.48  0.08  2.78              
log-Additive                                                 
0,1,2        192 84.2 36  15.8 0.48  0.08  2.78  0.4122 155.1

$G_353771_483

SNP: G_353771_483  adjusted by: pop 
               0    %  1     %   OR lower upper p-value   AIC
Codominant                                                   
C/C          165 81.7 36  94.7 1.00              0.4169 159.2
C/T           31 15.3  2   5.3 0.40  0.07  2.35              
T/T            6  3.0  0   0.0 0.00  0.00                    
Dominant                                                     
C/C          165 81.7 36  94.7 1.00              0.2395 157.5
C/T-T/T       37 18.3  2   5.3 0.36  0.06  2.09              
Recessive                                                    
C/C-C/T      196 97.0 38 100.0 1.00              0.4198 158.3
T/T            6  3.0  0   0.0 0.00  0.00                    
Overdominant                                                 
C/C-T/T      171 84.7 36  94.7 1.00              0.3524 158.0
C/T           31 15.3  2   5.3 0.44  0.07  2.62              
log-Additive                                                 
0,1,2        202 84.2 38  15.8 0.36  0.07  1.94  0.2050 157.3

$G_354713_654

SNP: G_354713_654  adjusted by: pop 
               0    %  1    %   OR lower upper p-value   AIC
Codominant                                                  
G/G          158 81.0 31 81.6 1.00              0.9714 159.8
G/T           33 16.9  6 15.8 0.97  0.26  3.68              
T/T            4  2.1  1  2.6 1.43  0.07 30.36              
Dominant                                                    
G/G          158 81.0 31 81.6 1.00              0.9810 157.8
G/T-T/T       37 19.0  7 18.4 1.02  0.28  3.62              
Recessive                                                   
G/G-G/T      191 97.9 37 97.4 1.00              0.8134 157.8
T/T            4  2.1  1  2.6 1.45  0.07 29.95              
Overdominant                                                
G/G-T/T      162 83.1 32 84.2 1.00              0.9395 157.8
G/T           33 16.9  6 15.8 0.95  0.25  3.56              
log-Additive                                                
0,1,2        195 83.7 38 16.3 1.06  0.36  3.09  0.9188 157.8

$G_358374_195

SNP: G_358374_195  adjusted by: pop 
               0    %  1    %   OR lower upper p-value   AIC
Codominant                                                  
C/C          184 99.5 30 88.2 1.00              0.3602 148.5
C/T            1  0.5  4 11.8 2.75  0.27 28.04              
log-Additive                                                
0,1,2        185 84.5 34 15.5 2.75  0.27 28.04         148.5

$G_362654_2058

SNP: G_362654_2058  adjusted by: pop 
               0    %  1    %    OR lower  upper p-value   AIC
Codominant                                                    
C/C          150 74.3 29 76.3  1.00              0.08948 156.1
C/T           51 25.2  6 15.8  1.02  0.35   3.02              
T/T            1  0.5  3  7.9 22.95  1.30 406.59              
Dominant                                                      
C/C          150 74.3 29 76.3  1.00              0.51332 158.5
C/T-T/T       52 25.7  9 23.7  1.39  0.52   3.69              
Recessive                                                     
C/C-C/T      201 99.5 35 92.1  1.00              0.02804 154.1
T/T            1  0.5  3  7.9 22.80  1.31 396.60              
Overdominant                                                  
C/C-T/T      151 74.8 32 84.2  1.00              0.88183 158.9
C/T           51 25.2  6 15.8  0.92  0.32   2.69              
log-Additive                                                  
0,1,2        202 84.2 38 15.8  1.72  0.73   4.05 0.21501 157.4

$G_369888_307

SNP: G_369888_307  adjusted by: pop 
               0    %  1    %   OR lower upper p-value   AIC
Codominant                                                  
A/A          130 64.4 14 36.8 1.00              0.4076 159.1
A/G           59 29.2 17 44.7 1.19  0.42  3.36              
G/G           13  6.4  7 18.4 2.85  0.61 13.20              
Dominant                                                    
A/A          130 64.4 14 36.8 1.00              0.4949 158.4
A/G-G/G       72 35.6 24 63.2 1.41  0.53  3.79              
Recessive                                                   
A/A-A/G      189 93.6 31 81.6 1.00              0.1945 157.2
G/G           13  6.4  7 18.4 2.58  0.62 10.67              
Overdominant                                                
A/A-G/G      143 70.8 21 55.3 1.00              0.8410 158.9
A/G           59 29.2 17 44.7 0.91  0.35  2.35              
log-Additive                                                
0,1,2        202 84.2 38 15.8 1.54  0.75  3.17  0.2457 157.6

$G_369888_60

SNP: G_369888_60  adjusted by: pop 
               0    %  1    %   OR lower upper p-value   AIC
Codominant                                                  
G/G          171 86.4 26 68.4 1.00              0.3544 158.4
G/A           24 12.1 10 26.3 1.55  0.51  4.76              
A/A            3  1.5  2  5.3 4.52  0.53 38.71              
Dominant                                                    
G/G          171 86.4 26 68.4 1.00              0.2540 157.2
G/A-A/A       27 13.6 12 31.6 1.84  0.65  5.22              
Recessive                                                   
G/G-G/A      195 98.5 36 94.7 1.00              0.2221 157.0
A/A            3  1.5  2  5.3 4.15  0.49 35.26              
Overdominant                                                
G/G-A/A      174 87.9 28 73.7 1.00              0.5198 158.0
G/A           24 12.1 10 26.3 1.44  0.48  4.35              
log-Additive                                                
0,1,2        198 83.9 38 16.1 1.82  0.79  4.19  0.1683 156.6

$G_369888_93

SNP: G_369888_93  adjusted by: pop 
               0    %  1    %   OR lower upper p-value AIC
Codominant                                                
T/T          157 80.1 31 81.6 1.00              0.6204 158
T/A           39 19.9  7 18.4 1.33  0.43  4.12            
log-Additive                                              
0,1,2        196 83.8 38 16.2 1.33  0.43  4.12         158

$G_372070_273

SNP: G_372070_273  adjusted by: pop 
               0    %  1     %   OR lower upper  p-value   AIC
Codominant                                                    
G/G          175 97.8 26  70.3 1.00             0.007664 140.8
G/A            2  1.1 11  29.7 6.62  1.01 43.33               
A/A            2  1.1  0   0.0 0.00  0.00                     
Dominant                                                      
G/G          175 97.8 26  70.3 1.00             0.229278 147.1
G/A-A/A        4  2.2 11  29.7 2.51  0.55 11.51               
Recessive                                                     
G/G-G/A      177 98.9 37 100.0 1.00             0.021365 143.2
A/A            2  1.1  0   0.0 0.00  0.00                     
Overdominant                                                  
G/G-A/A      177 98.9 26  70.3 1.00             0.015804 142.7
G/A            2  1.1 11  29.7 7.82  1.27 48.10               
log-Additive                                                  
0,1,2        179 82.9 37  17.1 1.06  0.31  3.61 0.921504 148.5

$G_373029_222

SNP: G_373029_222  adjusted by: pop 
               0    %  1    %   OR lower upper p-value   AIC
Codominant                                                  
C/C           93 46.0 12 31.6 1.00              0.7880 160.4
C/T           81 40.1 13 34.2 0.76  0.27  2.16              
T/T           28 13.9 13 34.2 1.10  0.32  3.74              
Dominant                                                    
C/C           93 46.0 12 31.6 1.00              0.7551 158.8
C/T-T/T      109 54.0 26 68.4 0.86  0.33  2.26              
Recessive                                                   
C/C-C/T      174 86.1 25 65.8 1.00              0.6417 158.7
T/T           28 13.9 13 34.2 1.29  0.45  3.69              
Overdominant                                                
C/C-T/T      121 59.9 25 65.8 1.00              0.4998 158.4
C/T           81 40.1 13 34.2 0.73  0.30  1.81              
log-Additive                                                
0,1,2        202 84.2 38 15.8 1.02  0.55  1.90  0.9453 158.9

$G_373125_426

SNP: G_373125_426  adjusted by: pop 
               0    %  1    %   OR lower upper p-value   AIC
Codominant                                                  
C/C           68 33.7 13 34.2 1.00              0.2521 158.1
T/C           64 31.7 16 42.1 0.55  0.16  1.88              
T/T           70 34.7  9 23.7 0.32  0.08  1.25              
Dominant                                                    
C/C           68 33.7 13 34.2 1.00              0.1900 157.2
T/C-T/T      134 66.3 25 65.8 0.45  0.14  1.50              
Recessive                                                   
C/C-T/C      132 65.3 29 76.3 1.00              0.1775 157.1
T/T           70 34.7  9 23.7 0.51  0.19  1.36              
Overdominant                                                
C/C-T/T      138 68.3 22 57.9 1.00              0.8276 158.9
T/C           64 31.7 16 42.1 1.10  0.46  2.64              
log-Additive                                                
0,1,2        202 84.2 38 15.8 0.57  0.29  1.11  0.0972 156.2

$G_373125_792

SNP: G_373125_792  adjusted by: pop 
               0    %  1    %   OR lower upper p-value   AIC
Codominant                                                  
C/C          184 91.1 23 60.5 1.00              0.9641 160.8
C/T           15  7.4 10 26.3 0.98  0.28  3.44              
T/T            3  1.5  5 13.2 1.25  0.20  7.72              
Dominant                                                    
C/C          184 91.1 23 60.5 1.00              0.9480 158.9
C/T-T/T       18  8.9 15 39.5 1.04  0.32  3.35              
Recessive                                                   
C/C-C/T      199 98.5 33 86.8 1.00              0.7886 158.8
T/T            3  1.5  5 13.2 1.26  0.23  7.06              
Overdominant                                                
C/C-T/T      187 92.6 28 73.7 1.00              0.9033 158.9
C/T           15  7.4 10 26.3 0.93  0.28  3.07              
log-Additive                                                
0,1,2        202 84.2 38 15.8 1.08  0.47  2.47  0.8592 158.9

$G_373156_174

SNP: G_373156_174  adjusted by: pop 
               0    %  1    %   OR lower upper p-value   AIC
Codominant                                                  
T/T           83 41.1 12 31.6 1.00              0.9317 160.8
T/C           92 45.5 16 42.1 1.00  0.39  2.60              
C/C           27 13.4 10 26.3 0.81  0.23  2.88              
Dominant                                                    
T/T           83 41.1 12 31.6 1.00              0.9058 158.9
T/C-C/C      119 58.9 26 68.4 0.95  0.39  2.33              
Recessive                                                   
T/T-T/C      175 86.6 28 73.7 1.00              0.7069 158.8
C/C           27 13.4 10 26.3 0.80  0.26  2.53              
Overdominant                                                
T/T-C/C      110 54.5 22 57.9 1.00              0.8628 158.9
T/C           92 45.5 16 42.1 1.08  0.46  2.53              
log-Additive                                                
0,1,2        202 84.2 38 15.8 0.92  0.50  1.69  0.7766 158.8

$G_373156_509

SNP: G_373156_509  adjusted by: pop 
               0    %  1    %   OR lower  upper p-value   AIC
Codominant                                                   
G/G          155 76.7 30 78.9 1.00               0.5086 159.6
G/A           41 20.3  7 18.4 1.82  0.59   5.58              
A/A            6  3.0  1  2.6 3.39  0.06 186.49              
Dominant                                                     
G/G          155 76.7 30 78.9 1.00               0.2613 157.6
G/A-A/A       47 23.3  8 21.1 1.88  0.63   5.60              
Recessive                                                    
G/G-G/A      196 97.0 37 97.4 1.00               0.5852 158.6
A/A            6  3.0  1  2.6 2.92  0.06 141.28              
Overdominant                                                 
G/G-A/A      161 79.7 31 81.6 1.00               0.3211 157.9
G/A           41 20.3  7 18.4 1.78  0.58   5.45              
log-Additive                                                 
0,1,2        202 84.2 38 15.8 1.82  0.66   5.00  0.2449 157.6

$G_374909_24

SNP: G_374909_24  adjusted by: pop 
               0    %  1     %   OR lower upper p-value   AIC
Codominant                                                   
C/C          149 73.8 34  89.5 1.00             0.05280 155.0
C/T           48 23.8  4  10.5 0.26  0.07  0.92              
T/T            5  2.5  0   0.0 0.00  0.00                    
Dominant                                                     
C/C          149 73.8 34  89.5 1.00             0.01762 153.3
C/T-T/T       53 26.2  4  10.5 0.25  0.07  0.87              
Recessive                                                    
C/C-C/T      197 97.5 38 100.0 1.00             0.40013 158.2
T/T            5  2.5  0   0.0 0.00  0.00                    
Overdominant                                                 
C/C-T/T      154 76.2 34  89.5 1.00             0.02603 154.0
C/T           48 23.8  4  10.5 0.26  0.07  0.95              
log-Additive                                                 
0,1,2        202 84.2 38  15.8 0.25  0.07  0.88 0.01587 153.1

$G_380699_727

SNP: G_380699_727  adjusted by: pop 
               0    %  1    %   OR lower upper p-value   AIC
Codominant                                                  
G/G          180 90.5 37 97.4 1.00              0.8662 158.6
G/A           19  9.5  1  2.6 0.84   0.1  7.04              
log-Additive                                                
0,1,2        199 84.0 38 16.0 0.84   0.1  7.04         158.6

$G_381177_366

SNP: G_381177_366  adjusted by: pop 
               0    %  1     %   OR lower upper p-value   AIC
Codominant                                                   
C/C          193 96.0 35  92.1 1.00              0.9594 160.7
C/T            7  3.5  3   7.9 0.75  0.11  5.24              
T/T            1  0.5  0   0.0 0.92  0.00                    
Dominant                                                     
C/C          193 96.0 35  92.1 1.00              0.7734 158.7
C/T-T/T        8  4.0  3   7.9 0.75  0.11  5.24              
Recessive                                                    
C/C-C/T      200 99.5 38 100.0 1.00              1.0000 158.8
T/T            1  0.5  0   0.0 1.00  0.00                    
Overdominant                                                 
C/C-T/T      194 96.5 35  92.1 1.00              0.7734 158.7
C/T            7  3.5  3   7.9 0.75  0.11  5.24              
log-Additive                                                 
0,1,2        201 84.1 38  15.9 0.75  0.11  5.24  0.7734 158.7

$G_385130_246

SNP: G_385130_246  adjusted by: pop 
               0    %  1    %   OR lower upper p-value   AIC
Codominant                                                  
C/C           64 35.2 14 40.0 1.00              0.5154 148.2
T/C           72 39.6 13 37.1 1.84  0.60  5.70              
T/T           46 25.3  8 22.9 1.74  0.50  6.06              
Dominant                                                    
C/C           64 35.2 14 40.0 1.00              0.2514 146.2
T/C-T/T      118 64.8 21 60.0 1.80  0.64  5.10              
Recessive                                                   
C/C-T/C      136 74.7 27 77.1 1.00              0.7018 147.4
T/T           46 25.3  8 22.9 1.22  0.44  3.39              
Overdominant                                                
C/C-T/T      110 60.4 22 62.9 1.00              0.4567 147.0
T/C           72 39.6 13 37.1 1.42  0.56  3.61              
log-Additive                                                
0,1,2        182 83.9 35 16.1 1.32  0.72  2.41  0.3612 146.7

$G_385130_247

SNP: G_385130_247  adjusted by: pop 
               0    %  1    %   OR lower upper p-value   AIC
Codominant                                                  
G/G          127 69.8 23 67.6 1.00             0.25554 142.0
G/C           44 24.2 10 29.4 2.34  0.81  6.79              
C/C           11  6.0  1  2.9 2.68  0.27 26.67              
Dominant                                                    
G/G          127 69.8 23 67.6 1.00             0.09933 140.0
G/C-C/C       55 30.2 11 32.4 2.38  0.84  6.68              
Recessive                                                   
G/G-G/C      171 94.0 33 97.1 1.00             0.59851 142.4
C/C           11  6.0  1  2.9 1.90  0.20 17.75              
Overdominant                                                
G/G-C/C      138 75.8 24 70.6 1.00             0.14376 140.6
G/C           44 24.2 10 29.4 2.17  0.77  6.10              
log-Additive                                                
0,1,2        182 84.3 34 15.7 1.96  0.86  4.49 0.11711 140.3

$G_385130_447

SNP: G_385130_447  adjusted by: pop 
               0    %  1     %   OR lower upper p-value   AIC
Codominant                                                   
C/C          175 90.2 37  97.4 1.00              0.8845 159.7
C/T           18  9.3  1   2.6 0.69  0.07  7.06              
T/T            1  0.5  0   0.0 0.00  0.00                    
Dominant                                                     
C/C          175 90.2 37  97.4 1.00              0.7080 157.8
C/T-T/T       19  9.8  1   2.6 0.65  0.06  6.67              
Recessive                                                    
C/C-C/T      193 99.5 38 100.0 1.00              0.7091 157.8
T/T            1  0.5  0   0.0 0.00  0.00                    
Overdominant                                                 
C/C-T/T      176 90.7 37  97.4 1.00              0.7621 157.8
C/T           18  9.3  1   2.6 0.70  0.07  7.24              
log-Additive                                                 
0,1,2        194 83.6 38  16.4 0.63  0.07  5.90  0.6746 157.7

$G_393751_426

SNP: G_393751_426  adjusted by: pop 
               0     %  1    %   OR lower upper p-value   AIC
Codominant                                                   
C/C          189  93.6 34 89.5 1.00              0.6490 160.0
C/T           13   6.4  3  7.9 0.92  0.19  4.47              
T/T            0   0.0  1  2.6       0.00                    
Dominant                                                     
C/C          189  93.6 34 89.5 1.00              0.8867 158.9
C/T-T/T       13   6.4  4 10.5 1.11  0.26  4.79              
Recessive                                                    
C/C-C/T      202 100.0 37 97.4 1.00              0.3551 158.1
T/T            0   0.0  1  2.6       0.00                    
Overdominant                                                 
C/C-T/T      189  93.6 35 92.1 1.00              0.9024 158.9
C/T           13   6.4  3  7.9 0.91  0.19  4.41              
log-Additive                                                 
0,1,2        202  84.2 38 15.8 1.25  0.35  4.48  0.7297 158.8

$G_393751_492

SNP: G_393751_492  adjusted by: pop 
               0    %  1    %   OR lower upper p-value   AIC
Codominant                                                  
C/C          154 76.2 32 84.2 1.00              0.7374 160.3
C/T           43 21.3  5 13.2 0.91  0.27  3.08              
T/T            5  2.5  1  2.6 2.57  0.25 26.07              
Dominant                                                    
C/C          154 76.2 32 84.2 1.00              0.9442 158.9
C/T-T/T       48 23.8  6 15.8 1.04  0.33  3.28              
Recessive                                                   
C/C-C/T      197 97.5 37 97.4 1.00              0.4441 158.3
T/T            5  2.5  1  2.6 2.65  0.27 26.04              
Overdominant                                                
C/C-T/T      159 78.7 33 86.8 1.00              0.7971 158.8
C/T           43 21.3  5 13.2 0.86  0.26  2.83              
log-Additive                                                
0,1,2        202 84.2 38 15.8 1.18  0.45  3.12  0.7369 158.8

$G_393751_859

SNP: G_393751_859  adjusted by: pop 
               0    %  1    %   OR lower upper p-value   AIC
Codominant                                                  
G/G          195 96.5 35 92.1 1.00              0.1258 156.6
G/A            7  3.5  3  7.9 0.28  0.05  1.48              
log-Additive                                                
0,1,2        202 84.2 38 15.8 0.28  0.05  1.48         156.6

$G_397528_23

SNP: G_397528_23  adjusted by: pop 
               0    %  1    %   OR lower upper p-value   AIC
Codominant                                                  
G/G           71 35.3 17 47.2 1.00              0.9308 154.9
A/G           83 41.3 13 36.1 0.98  0.35  2.70              
A/A           47 23.4  6 16.7 1.22  0.34  4.35              
Dominant                                                    
G/G           71 35.3 17 47.2 1.00              0.9353 153.0
A/G-A/A      130 64.7 19 52.8 1.04  0.40  2.70              
Recessive                                                   
G/G-A/G      154 76.6 30 83.3 1.00              0.7070 152.9
A/A           47 23.4  6 16.7 1.24  0.41  3.76              
Overdominant                                                
G/G-A/A      118 58.7 23 63.9 1.00              0.8255 152.9
A/G           83 41.3 13 36.1 0.91  0.37  2.20              
log-Additive                                                
0,1,2        201 84.8 36 15.2 1.09  0.58  2.06  0.7903 152.9

$G_404977_723

SNP: G_404977_723  adjusted by: pop 
               0    %  1     % OR lower upper p-value   AIC
Codominant                                                 
G/G          177 87.6 38 100.0  1             0.13774 156.9
G/A           23 11.4  0   0.0  0     0                    
A/A            2  1.0  0   0.0  0     0                    
Dominant                                                   
G/G          177 87.6 38 100.0  1             0.04646 154.9
G/A-A/A       25 12.4  0   0.0  0     0                    
Recessive                                                  
G/G-G/A      200 99.0 38 100.0  1             0.61422 158.7
A/A            2  1.0  0   0.0  0     0                    
Overdominant                                               
G/G-A/A      179 88.6 38 100.0  1             0.05903 155.3
G/A           23 11.4  0   0.0  0     0                    
log-Additive                                               
0,1,2        202 84.2 38  15.8  0     0       0.04646 154.9

$G_410766_552

SNP: G_410766_552  adjusted by: pop 
               0    %  1    %   OR lower upper p-value   AIC
Codominant                                                  
C/C          133 66.8 22 57.9 1.00              0.6932 157.6
C/T           56 28.1 11 28.9 0.71  0.26  1.95              
T/T           10  5.0  5 13.2 1.27  0.28  5.79              
Dominant                                                    
C/C          133 66.8 22 57.9 1.00              0.6570 156.1
C/T-T/T       66 33.2 16 42.1 0.81  0.32  2.07              
Recessive                                                   
C/C-C/T      189 95.0 33 86.8 1.00              0.5991 156.0
T/T           10  5.0  5 13.2 1.48  0.35  6.36              
Overdominant                                                
C/C-T/T      143 71.9 27 71.1 1.00              0.4250 155.7
C/T           56 28.1 11 28.9 0.67  0.25  1.78              
log-Additive                                                
0,1,2        199 84.0 38 16.0 0.97  0.48  1.95  0.9346 156.3

$G_410766_569

SNP: G_410766_569  adjusted by: pop 
               0    %  1     %   OR lower upper p-value   AIC
Codominant                                                   
C/C          172 85.1 34  89.5 1.00              0.2643 158.2
C/T           26 12.9  4  10.5 0.41  0.11  1.56              
T/T            4  2.0  0   0.0 0.00  0.00                    
Dominant                                                     
C/C          172 85.1 34  89.5 1.00              0.1297 156.6
C/T-T/T       30 14.9  4  10.5 0.38  0.10  1.42              
Recessive                                                    
C/C-C/T      198 98.0 38 100.0 1.00              0.3784 158.1
T/T            4  2.0  0   0.0 0.00  0.00                    
Overdominant                                                 
C/C-T/T      176 87.1 34  89.5 1.00              0.1821 157.1
C/T           26 12.9  4  10.5 0.42  0.11  1.60              
log-Additive                                                 
0,1,2        202 84.2 38  15.8 0.38  0.11  1.38  0.1129 156.4

$G_410766_570

SNP: G_410766_570  adjusted by: pop 
               0    %  1    %   OR lower upper p-value   AIC
Codominant                                                  
A/A          101 50.0 20 52.6 1.00              0.7354 160.3
A/G           76 37.6 14 36.8 0.73  0.29  1.87              
G/G           25 12.4  4 10.5 1.19  0.27  5.25              
Dominant                                                    
A/A          101 50.0 20 52.6 1.00              0.6286 158.7
A/G-G/G      101 50.0 18 47.4 0.81  0.34  1.93              
Recessive                                                   
A/A-A/G      177 87.6 34 89.5 1.00              0.6689 158.7
G/G           25 12.4  4 10.5 1.37  0.33  5.67              
Overdominant                                                
A/A-G/G      126 62.4 24 63.2 1.00              0.4534 158.3
A/G           76 37.6 14 36.8 0.71  0.29  1.75              
log-Additive                                                
0,1,2        202 84.2 38 15.8 0.94  0.48  1.84  0.8605 158.9

$G_410766_610

SNP: G_410766_610  adjusted by: pop 
               0    %  1    %   OR lower upper p-value   AIC
Codominant                                                  
C/C          141 70.9 30 81.1 1.00              0.9065 159.5
C/G           40 20.1  6 16.2 0.75  0.21  2.70              
G/G           18  9.0  1  2.7 0.80  0.07  9.06              
Dominant                                                    
C/C          141 70.9 30 81.1 1.00              0.6603 157.5
C/G-G/G       58 29.1  7 18.9 0.76  0.22  2.60              
Recessive                                                   
C/C-C/G      181 91.0 36 97.3 1.00              0.9566 157.7
G/G           18  9.0  1  2.7 0.94  0.09  9.67              
Overdominant                                                
C/C-G/G      159 79.9 31 83.8 1.00              0.6848 157.6
C/G           40 20.1  6 16.2 0.78  0.22  2.67              
log-Additive                                                
0,1,2        199 84.3 37 15.7 0.82  0.30  2.26  0.7047 157.6

$G_410766_624

SNP: G_410766_624  adjusted by: pop 
               0    %  1     %   OR lower upper p-value   AIC
Codominant                                                   
C/C          157 78.5 27  71.1 1.00             0.15840 157.0
C/T           40 20.0 11  28.9 2.46  0.92  6.58              
T/T            3  1.5  0   0.0 0.00  0.00                    
Dominant                                                     
C/C          157 78.5 27  71.1 1.00             0.09509 155.9
C/T-T/T       43 21.5 11  28.9 2.31  0.87  6.13              
Recessive                                                    
C/C-C/T      197 98.5 38 100.0 1.00             0.47341 158.2
T/T            3  1.5  0   0.0 0.00  0.00                    
Overdominant                                                 
C/C-T/T      160 80.0 27  71.1 1.00             0.06952 155.4
C/T           40 20.0 11  28.9 2.51  0.94  6.71              
log-Additive                                                 
0,1,2        200 84.0 38  16.0 1.90  0.80  4.53 0.15576 156.7

$G_41358_42

SNP: G_41358_42  adjusted by: pop 
               0    %  1    %   OR lower upper p-value   AIC
Codominant                                                  
C/C           65 32.8 12 31.6 1.00              0.7075 157.8
T/C           88 44.4 16 42.1 1.21  0.41  3.55              
T/T           45 22.7 10 26.3 1.69  0.48  5.92              
Dominant                                                    
C/C           65 32.8 12 31.6 1.00              0.5670 156.1
T/C-T/T      133 67.2 26 68.4 1.34  0.49  3.70              
Recessive                                                   
C/C-T/C      153 77.3 28 73.7 1.00              0.4508 155.9
T/T           45 22.7 10 26.3 1.48  0.54  4.09              
Overdominant                                                
C/C-T/T      110 55.6 22 57.9 1.00              0.8858 156.4
T/C           88 44.4 16 42.1 0.94  0.39  2.24              
log-Additive                                                
0,1,2        198 83.9 38 16.1 1.30  0.69  2.44  0.4139 155.8

$G_417237_213

SNP: G_417237_213  adjusted by: pop 
               0    %  1    %   OR lower upper p-value   AIC
Codominant                                                  
C/C          151 75.5 22 57.9 1.00              0.8857 160.3
C/T           43 21.5 13 34.2 0.91  0.34  2.43              
T/T            6  3.0  3  7.9 1.47  0.23  9.39              
Dominant                                                    
C/C          151 75.5 22 57.9 1.00              0.9593 158.6
C/T-T/T       49 24.5 16 42.1 0.98  0.38  2.49              
Recessive                                                   
C/C-C/T      194 97.0 35 92.1 1.00              0.6510 158.4
T/T            6  3.0  3  7.9 1.53  0.25  9.34              
Overdominant                                                
C/C-T/T      157 78.5 25 65.8 1.00              0.7747 158.5
C/T           43 21.5 13 34.2 0.87  0.33  2.28              
log-Additive                                                
0,1,2        200 84.0 38 16.0 1.06  0.50  2.24  0.8864 158.6

$G_417237_294

SNP: G_417237_294  adjusted by: pop 
               0    %  1    %   OR lower upper p-value   AIC
Codominant                                                  
G/G           56 28.7 13 34.2 1.00             0.09189 155.4
A/G          102 52.3 21 55.3 2.64  0.89  7.78              
A/A           37 19.0  4 10.5 0.83  0.19  3.67              
Dominant                                                    
G/G           56 28.7 13 34.2 1.00             0.16863 156.2
A/G-A/A      139 71.3 25 65.8 1.97  0.72  5.36              
Recessive                                                   
G/G-A/G      158 81.0 34 89.5 1.00             0.24910 156.8
A/A           37 19.0  4 10.5 0.48  0.13  1.76              
Overdominant                                                
G/G-A/A       93 47.7 17 44.7 1.00             0.02987 153.4
A/G          102 52.3 21 55.3 2.79  1.05  7.46              
log-Additive                                                
0,1,2        195 83.7 38 16.3 1.10  0.59  2.05 0.75402 158.0

$G_428039_1406

SNP: G_428039_1406  adjusted by: pop 
               0    %  1    %   OR lower upper p-value   AIC
Codominant                                                  
C/C          149 73.8 20 52.6 1.00             0.14563 157.1
C/T           43 21.3 15 39.5 1.71  0.62  4.72              
T/T           10  5.0  3  7.9 0.33  0.06  1.76              
Dominant                                                    
C/C          149 73.8 20 52.6 1.00             0.70828 158.8
C/T-T/T       53 26.2 18 47.4 1.19  0.47  3.03              
Recessive                                                   
C/C-C/T      192 95.0 35 92.1 1.00             0.09633 156.1
T/T           10  5.0  3  7.9 0.27  0.05  1.35              
Overdominant                                                
C/C-T/T      159 78.7 23 60.5 1.00             0.15016 156.8
C/T           43 21.3 15 39.5 2.03  0.77  5.38              
log-Additive                                                
0,1,2        202 84.2 38 15.8 0.84  0.42  1.69 0.63303 158.7

$G_428039_1687

SNP: G_428039_1687  adjusted by: pop 
               0     %  1    %   OR lower upper p-value   AIC
Codominant                                                   
A/A          192  96.5 31 81.6 1.00              0.2587 158.1
A/G            7   3.5  6 15.8 0.37  0.09  1.58              
G/G            0   0.0  1  2.6       0.00                    
Dominant                                                     
A/A          192  96.5 31 81.6 1.00              0.2395 157.4
A/G-G/G        7   3.5  7 18.4 0.43  0.10  1.78              
Recessive                                                    
A/A-A/G      199 100.0 37 97.4 1.00              0.3551 157.9
G/G            0   0.0  1  2.6       0.00                    
Overdominant                                                 
A/A-G/G      192  96.5 32 84.2 1.00              0.1484 156.7
A/G            7   3.5  6 15.8 0.35  0.08  1.48              
log-Additive                                                 
0,1,2        199  84.0 38 16.0 0.59  0.17  2.07  0.4103 158.1

$G_428039_473

SNP: G_428039_473  adjusted by: pop 
               0    %  1    %   OR lower upper p-value   AIC
Codominant                                                  
G/G          130 64.4 22 57.9 1.00              0.7694 160.4
G/A           58 28.7 14 36.8 0.82  0.32  2.12              
A/A           14  6.9  2  5.3 1.97  0.16 23.52              
Dominant                                                    
G/G          130 64.4 22 57.9 1.00              0.7889 158.8
G/A-A/A       72 35.6 16 42.1 0.88  0.35  2.21              
Recessive                                                   
G/G-G/A      188 93.1 36 94.7 1.00              0.5496 158.5
A/A           14  6.9  2  5.3 2.12  0.19 24.19              
Overdominant                                                
G/G-A/A      144 71.3 24 63.2 1.00              0.6213 158.7
G/A           58 28.7 14 36.8 0.79  0.31  2.03              
log-Additive                                                
0,1,2        202 84.2 38 15.8 0.98  0.44  2.19  0.9664 158.9

$G_428039_659

SNP: G_428039_659  adjusted by: pop 
               0    %  1     %   OR lower upper p-value   AIC
Codominant                                                   
C/C          164 81.2 28  73.7 1.00              0.2279 157.9
C/T           34 16.8 10  26.3 2.23  0.77  6.45              
T/T            4  2.0  0   0.0 0.00  0.00                    
Dominant                                                     
C/C          164 81.2 28  73.7 1.00              0.1857 157.2
C/T-T/T       38 18.8 10  26.3 2.04  0.71  5.85              
Recessive                                                    
C/C-C/T      198 98.0 38 100.0 1.00              0.3784 158.1
T/T            4  2.0  0   0.0 0.00  0.00                    
Overdominant                                                 
C/C-T/T      168 83.2 28  73.7 1.00              0.1232 156.5
C/T           34 16.8 10  26.3 2.31  0.80  6.70              
log-Additive                                                 
0,1,2        202 84.2 38  15.8 1.60  0.65  3.96  0.3162 157.9

$G_428810_55

SNP: G_428810_55  adjusted by: pop 
               0    %  1     %   OR lower upper p-value   AIC
Codominant                                                   
A/A          159 78.7 31  81.6 1.00              0.3823 159.0
A/T           38 18.8  7  18.4 1.78  0.56  5.62              
T/T            5  2.5  0   0.0 0.00  0.00                    
Dominant                                                     
A/A          159 78.7 31  81.6 1.00              0.4268 158.3
A/T-T/T       43 21.3  7  18.4 1.59  0.51  5.01              
Recessive                                                    
A/A-A/T      197 97.5 38 100.0 1.00              0.3236 157.9
T/T            5  2.5  0   0.0 0.00  0.00                    
Overdominant                                                 
A/A-T/T      164 81.2 31  81.6 1.00              0.2824 157.7
A/T           38 18.8  7  18.4 1.89  0.60  5.97              
log-Additive                                                 
0,1,2        202 84.2 38  15.8 1.26  0.48  3.33  0.6477 158.7

$G_433232_225

SNP: G_433232_225  adjusted by: pop 
               0    %  1     %   OR lower upper p-value   AIC
Codominant                                                   
C/C          171 85.1 31  81.6 1.00              0.7462 160.2
C/T           26 12.9  7  18.4 1.04  0.31  3.48              
T/T            4  2.0  0   0.0 0.00  0.00                    
Dominant                                                     
C/C          171 85.1 31  81.6 1.00              0.9400 158.8
C/T-T/T       30 14.9  7  18.4 0.96  0.29  3.14              
Recessive                                                    
C/C-C/T      197 98.0 38 100.0 1.00              0.4456 158.2
T/T            4  2.0  0   0.0 0.00  0.00                    
Overdominant                                                 
C/C-T/T      175 87.1 31  81.6 1.00              0.9252 158.8
C/T           26 12.9  7  18.4 1.06  0.32  3.57              
log-Additive                                                 
0,1,2        201 84.1 38  15.9 0.89  0.30  2.64  0.8264 158.7

$G_433236_258

SNP: G_433236_258  adjusted by: pop 
               0    %  1    %   OR lower upper p-value   AIC
Codominant                                                  
A/A           52 26.0 13 34.2 1.00             0.05599 155.0
A/T          101 50.5 14 36.8 0.29  0.10  0.84              
T/T           47 23.5 11 28.9 0.35  0.10  1.22              
Dominant                                                    
A/A           52 26.0 13 34.2 1.00             0.01732 153.1
A/T-T/T      148 74.0 25 65.8 0.31  0.11  0.83              
Recessive                                                   
A/A-A/T      153 76.5 27 71.1 1.00             0.64155 158.6
T/T           47 23.5 11 28.9 0.79  0.28  2.18              
Overdominant                                                
A/A-T/T       99 49.5 24 63.2 1.00             0.09255 155.9
A/T          101 50.5 14 36.8 0.48  0.20  1.15              
log-Additive                                                
0,1,2        200 84.0 38 16.0 0.56  0.29  1.07 0.07124 155.5

$G_433236_336

SNP: G_433236_336  adjusted by: pop 
               0    %  1    %   OR lower upper p-value   AIC
Codominant                                                  
T/T          191 95.5 36 94.7 1.00              0.1128 156.3
T/A            9  4.5  2  5.3 5.78  0.72 46.42              
log-Additive                                                
0,1,2        200 84.0 38 16.0 5.78  0.72 46.42         156.3

$G_43500_219

SNP: G_43500_219  adjusted by: pop 
               0    %  1    %   OR lower upper p-value   AIC
Codominant                                                  
C/C          194 96.5 30 81.1 1.00              0.4998 154.5
C/A            6  3.0  6 16.2 0.44  0.10  1.96              
A/A            1  0.5  1  2.7 0.37  0.02  6.93              
Dominant                                                    
C/C          194 96.5 30 81.1 1.00              0.2410 152.5
C/A-A/A        7  3.5  7 18.9 0.43  0.10  1.78              
Recessive                                                   
C/C-C/A      200 99.5 36 97.3 1.00              0.6380 153.6
A/A            1  0.5  1  2.7 0.50  0.03  8.77              
Overdominant                                                
C/C-A/A      195 97.0 31 83.8 1.00              0.3274 152.9
C/A            6  3.0  6 16.2 0.48  0.11  2.08              
log-Additive                                                
0,1,2        201 84.5 37 15.5 0.52  0.16  1.64  0.2596 152.6

$G_43500_360

SNP: G_43500_360  adjusted by: pop 
               0    %  1     % OR lower upper p-value   AIC
Codominant                                                 
C/C          200 99.0 38 100.0  1                   1 158.9
C/T            2  1.0  0   0.0  1     0                    
log-Additive                                               
0,1,2        202 84.2 38  15.8  1     0               158.9

$G_43500_562

SNP: G_43500_562  adjusted by: pop 
               0    %  1    %   OR lower upper p-value   AIC
Codominant                                                  
G/G          125 63.5 20 52.6 1.00              0.1600 156.7
C/G           61 31.0 10 26.3 0.54  0.19  1.53              
C/C           11  5.6  8 21.1 2.01  0.53  7.67              
Dominant                                                    
G/G          125 63.5 20 52.6 1.00              0.6163 158.1
C/G-C/C       72 36.5 18 47.4 0.79  0.31  2.00              
Recessive                                                   
G/G-C/G      186 94.4 30 78.9 1.00              0.1285 156.1
C/C           11  5.6  8 21.1 2.69  0.76  9.47              
Overdominant                                                
G/G-C/C      136 69.0 28 73.7 1.00              0.1053 155.8
C/G           61 31.0 10 26.3 0.45  0.17  1.20              
log-Additive                                                
0,1,2        197 83.8 38 16.2 1.15  0.59  2.23  0.6752 158.2

$G_43500_642

SNP: G_43500_642  adjusted by: pop 
               0    %  1    %   OR lower upper p-value AIC
Codominant                                                
C/C          190 96.9 33 86.8 1.00              0.6752 158
C/T            6  3.1  5 13.2 0.72  0.16  3.33            
log-Additive                                              
0,1,2        196 83.8 38 16.2 0.72  0.16  3.33         158

$G_43500_821

SNP: G_43500_821  adjusted by: pop 
               0    %  1    %   OR lower upper p-value   AIC
Codominant                                                  
C/C          191 95.0 34 89.5 1.00              0.6054 158.4
C/A           10  5.0  4 10.5 0.67  0.15  3.09              
log-Additive                                                
0,1,2        201 84.1 38 15.9 0.67  0.15  3.09         158.4

$G_435139_834

SNP: G_435139_834  adjusted by: pop 
               0     %  1    %   OR lower upper p-value   AIC
Codominant                                                   
C/C          180  93.8 28 82.4 1.00              0.5080 146.5
C/T           12   6.2  5 14.7 0.61  0.13  2.72              
T/T            0   0.0  1  2.9       0.00                    
Dominant                                                     
C/C          180  93.8 28 82.4 1.00              0.6556 145.7
C/T-T/T       12   6.2  6 17.6 0.72  0.17  3.08              
Recessive                                                    
C/C-C/T      192 100.0 33 97.1 1.00              0.3370 144.9
T/T            0   0.0  1  2.9       0.00                    
Overdominant                                                 
C/C-T/T      180  93.8 29 85.3 1.00              0.4621 145.3
C/T           12   6.2  5 14.7 0.57  0.13  2.56              
log-Additive                                                 
0,1,2        192  85.0 34 15.0 0.90  0.25  3.21  0.8769 145.8

$G_437039_207

SNP: G_437039_207  adjusted by: pop 
               0    %  1    %   OR lower upper p-value   AIC
Codominant                                                  
G/G           69 34.2 17 44.7 1.00             0.05960 155.3
G/A          107 53.0 16 42.1 0.37  0.14  1.00              
A/A           26 12.9  5 13.2 1.34  0.38  4.70              
Dominant                                                    
G/G           69 34.2 17 44.7 1.00             0.13314 156.6
G/A-A/A      133 65.8 21 55.3 0.51  0.21  1.23              
Recessive                                                   
G/G-G/A      176 87.1 33 86.8 1.00             0.20726 157.3
A/A           26 12.9  5 13.2 2.20  0.68  7.17              
Overdominant                                                
G/G-A/A       95 47.0 22 57.9 1.00             0.01977 153.5
G/A          107 53.0 16 42.1 0.35  0.14  0.88              
log-Additive                                                
0,1,2        202 84.2 38 15.8 0.84  0.43  1.66 0.62134 158.7

$G_438995_351

SNP: G_438995_351  adjusted by: pop 
               0    %  1     %   OR lower upper p-value   AIC
Codominant                                                   
A/A          135 73.4 31  83.8 1.00              0.1494 153.8
A/C           39 21.2  6  16.2 1.35  0.40  4.58              
C/C           10  5.4  0   0.0 0.00  0.00                    
Dominant                                                     
A/A          135 73.4 31  83.8 1.00              0.9093 155.6
A/C-C/C       49 26.6  6  16.2 0.93  0.28  3.08              
Recessive                                                    
A/A-A/C      174 94.6 37 100.0 1.00              0.0586 152.0
C/C           10  5.4  0   0.0 0.00  0.00                    
Overdominant                                                 
A/A-C/C      145 78.8 31  83.8 1.00              0.4879 155.1
A/C           39 21.2  6  16.2 1.54  0.46  5.10              
log-Additive                                                 
0,1,2        184 83.3 37  16.7 0.71  0.27  1.87  0.4759 155.1

$G_461687_643

SNP: G_461687_643  adjusted by: pop 
               0    %  1    %   OR lower upper p-value   AIC
Codominant                                                  
A/A          140 69.3 30 78.9 1.00              0.2566 158.2
A/G           55 27.2  6 15.8 0.55  0.18  1.67              
G/G            7  3.5  2  5.3 2.63  0.46 15.08              
Dominant                                                    
A/A          140 69.3 30 78.9 1.00              0.5127 158.5
A/G-G/G       62 30.7  8 21.1 0.71  0.26  1.97              
Recessive                                                   
A/A-A/G      195 96.5 36 94.7 1.00              0.2135 157.4
G/G            7  3.5  2  5.3 3.27  0.59 18.13              
Overdominant                                                
A/A-G/G      147 72.8 32 84.2 1.00              0.1944 157.2
A/G           55 27.2  6 15.8 0.50  0.17  1.47              
log-Additive                                                
0,1,2        202 84.2 38 15.8 0.98  0.42  2.30  0.9673 158.9

$G_461687_699

SNP: G_461687_699  adjusted by: pop 
               0    %  1    %   OR lower upper p-value   AIC
Codominant                                                  
G/G          167 83.1 31 81.6 1.00             0.15437 157.0
G/T           31 15.4  5 13.2 0.84  0.24  2.96              
T/T            3  1.5  2  5.3 7.58  1.10 52.22              
Dominant                                                    
G/G          167 83.1 31 81.6 1.00             0.65450 158.5
G/T-T/T       34 16.9  7 18.4 1.29  0.43  3.88              
Recessive                                                   
G/G-G/T      198 98.5 36 94.7 1.00             0.05556 155.0
T/T            3  1.5  2  5.3 7.85  1.16 53.25              
Overdominant                                                
G/G-T/T      170 84.6 33 86.8 1.00             0.64461 158.5
G/T           31 15.4  5 13.2 0.75  0.22  2.56              
log-Additive                                                
0,1,2        201 84.1 38 15.9 1.67  0.70  4.00 0.26677 157.5

$G_480532_672

SNP: G_480532_672  adjusted by: pop 
               0    %  1     %   OR lower upper p-value   AIC
Codominant                                                   
C/C          176 90.3 37  97.4 1.00              0.8670 159.9
C/T           17  8.7  1   2.6 0.82  0.08  8.48              
T/T            2  1.0  0   0.0 0.00  0.00                    
Dominant                                                     
C/C          176 90.3 37  97.4 1.00              0.7927 158.1
C/T-T/T       19  9.7  1   2.6 0.74  0.07  7.55              
Recessive                                                    
C/C-C/T      193 99.0 38 100.0 1.00              0.6114 157.9
T/T            2  1.0  0   0.0 0.00  0.00                    
Overdominant                                                 
C/C-T/T      178 91.3 37  97.4 1.00              0.9002 158.2
C/T           17  8.7  1   2.6 0.86  0.08  8.88              
log-Additive                                                 
0,1,2        195 83.7 38  16.3 0.69  0.08  5.85  0.7228 158.1

$G_526800_134

SNP: G_526800_134  adjusted by: pop 
               0    %  1    %   OR lower upper p-value   AIC
Codominant                                                  
G/G          165 82.1 20 52.6 1.00              0.9126 160.6
G/C           34 16.9 14 36.8 0.76  0.22  2.70              
C/C            2  1.0  4 10.5 0.87  0.11  6.89              
Dominant                                                    
G/G          165 82.1 20 52.6 1.00              0.6854 158.6
G/C-C/C       36 17.9 18 47.4 0.78  0.23  2.68              
Recessive                                                   
G/G-G/C      199 99.0 34 89.5 1.00              0.9569 158.8
C/C            2  1.0  4 10.5 1.05  0.16  6.78              
Overdominant                                                
G/G-C/C      167 83.1 24 63.2 1.00              0.6835 158.6
G/C           34 16.9 14 36.8 0.79  0.25  2.46              
log-Additive                                                
0,1,2        201 84.1 38 15.9 0.87  0.35  2.21  0.7762 158.7

$G_589289_144

SNP: G_589289_144  adjusted by: pop 
               0    %  1    %   OR lower upper p-value   AIC
Codominant                                                  
A/A          166 82.2 27 71.1 1.00              0.3872 159.0
A/G           32 15.8 10 26.3 1.73  0.59  5.09              
G/G            4  2.0  1  2.6 4.15  0.38 44.76              
Dominant                                                    
A/A          166 82.2 27 71.1 1.00              0.2256 157.4
A/G-G/G       36 17.8 11 28.9 1.90  0.68  5.34              
Recessive                                                   
A/A-A/G      198 98.0 37 97.4 1.00              0.3397 158.0
G/G            4  2.0  1  2.6 3.57  0.34 37.55              
Overdominant                                                
A/A-G/G      170 84.2 28 73.7 1.00              0.3706 158.1
A/G           32 15.8 10 26.3 1.63  0.57  4.68              
log-Additive                                                
0,1,2        202 84.2 38 15.8 1.86  0.78  4.42  0.1735 157.1

$G_600228_243

SNP: G_600228_243  adjusted by: pop 
               0     %  1    %   OR lower upper p-value   AIC
Codominant                                                   
A/A          172  85.1 30 78.9 1.00             0.08701 156.0
A/C           30  14.9  7 18.4 1.03  0.31  3.41              
C/C            0   0.0  1  2.6       0.00                    
Dominant                                                     
A/A          172  85.1 30 78.9 1.00             0.62282 158.7
A/C-C/C       30  14.9  8 21.1 1.33  0.43  4.16              
Recessive                                                    
A/A-A/C      202 100.0 37 97.4 1.00             0.02715 154.0
C/C            0   0.0  1  2.6       0.00                    
Overdominant                                                 
A/A-C/C      172  85.1 31 81.6 1.00             0.96387 158.9
A/C           30  14.9  7 18.4 0.97  0.30  3.17              
log-Additive                                                 
0,1,2        202  84.2 38 15.8 1.70  0.60  4.88 0.32965 158.0

$G_600228_315

SNP: G_600228_315  adjusted by: pop 
               0    %  1     % OR lower upper p-value   AIC
Codominant                                                 
C/C          197 99.0 37 100.0  1                   1 157.7
C/A            2  1.0  0   0.0  1     0                    
log-Additive                                               
0,1,2        199 84.3 37  15.7  1     0               157.7

$G_600228_549

SNP: G_600228_549  adjusted by: pop 
               0    %  1     %   OR lower upper p-value   AIC
Codominant                                                   
C/C          192 95.0 37  97.4 1.00              0.6339 160.0
C/T            8  4.0  1   2.6 3.57  0.34 37.55              
T/T            2  1.0  0   0.0 1.70  0.00                    
Dominant                                                     
C/C          192 95.0 37  97.4 1.00              0.3397 158.0
C/T-T/T       10  5.0  1   2.6 3.57  0.34 37.55              
Recessive                                                    
C/C-C/T      200 99.0 38 100.0 1.00              1.0000 158.9
T/T            2  1.0  0   0.0 1.00  0.00                    
Overdominant                                                 
C/C-T/T      194 96.0 37  97.4 1.00              0.3397 158.0
C/T            8  4.0  1   2.6 3.57  0.34 37.55              
log-Additive                                                 
0,1,2        202 84.2 38  15.8 3.57  0.34 37.55  0.3397 158.0

$G_621907_107

SNP: G_621907_107  adjusted by: pop 
               0    %  1    %   OR lower upper p-value   AIC
Codominant                                                  
G/G          144 71.3 34 89.5 1.00              0.8252 160.5
G/A           43 21.3  3  7.9 0.64  0.15  2.71              
A/A           15  7.4  1  2.6 0.83  0.07  9.46              
Dominant                                                    
G/G          144 71.3 34 89.5 1.00              0.5583 158.6
G/A-A/A       58 28.7  4 10.5 0.67  0.17  2.61              
Recessive                                                   
G/G-G/A      187 92.6 37 97.4 1.00              0.9710 158.9
A/A           15  7.4  1  2.6 1.04  0.10 10.81              
Overdominant                                                
G/G-A/A      159 78.7 35 92.1 1.00              0.5474 158.5
G/A           43 21.3  3  7.9 0.66  0.17  2.64              
log-Additive                                                
0,1,2        202 84.2 38 15.8 0.78  0.27  2.30  0.6530 158.7

$G_621907_50

SNP: G_621907_50  adjusted by: pop 
               0    %  1    %   OR lower upper p-value   AIC
Codominant                                                  
G/G          125 61.9 29 76.3 1.00              0.5299 159.6
G/A           37 18.3  7 18.4 2.15  0.49  9.50              
A/A           40 19.8  2  5.3 1.18  0.10 13.82              
Dominant                                                    
G/G          125 61.9 29 76.3 1.00              0.3319 158.0
G/A-A/A       77 38.1  9 23.7 2.11  0.47  9.42              
Recessive                                                   
G/G-G/A      162 80.2 36 94.7 1.00              0.6112 158.6
A/A           40 19.8  2  5.3 0.59  0.08  4.47              
Overdominant                                                
G/G-A/A      165 81.7 31 81.6 1.00              0.2632 157.7
G/A           37 18.3  7 18.4 2.03  0.59  6.92              
log-Additive                                                
0,1,2        202 84.2 38 15.8 1.33  0.40  4.46  0.6388 158.7

$G_622808_242

SNP: G_622808_242  adjusted by: pop 
               0    %  1    %   OR lower upper p-value   AIC
Codominant                                                  
G/G          141 69.8 32 84.2 1.00              0.7751 160.4
G/A           51 25.2  5 13.2 1.50  0.41  5.57              
A/A           10  5.0  1  2.6 2.03  0.18 22.70              
Dominant                                                    
G/G          141 69.8 32 84.2 1.00              0.5030 158.5
G/A-A/A       61 30.2  6 15.8 1.55  0.43  5.55              
Recessive                                                   
G/G-G/A      192 95.0 37 97.4 1.00              0.7012 158.8
A/A           10  5.0  1  2.6 1.59  0.16 15.55              
Overdominant                                                
G/G-A/A      151 74.8 33 86.8 1.00              0.6449 158.7
G/A           51 25.2  5 13.2 1.35  0.38  4.71              
log-Additive                                                
0,1,2        202 84.2 38 15.8 1.46  0.53  4.04  0.4776 158.4

$G_623775_504

SNP: G_623775_504  adjusted by: pop 
               0    %  1    %   OR lower upper p-value   AIC
Codominant                                                  
T/T          160 79.2 32 84.2 1.00             0.07471 155.7
T/C           33 16.3  4 10.5 0.23  0.05  1.00              
C/C            9  4.5  2  5.3 0.26  0.03  1.94              
Dominant                                                    
T/T          160 79.2 32 84.2 1.00             0.02288 153.7
T/C-C/C       42 20.8  6 15.8 0.24  0.06  0.87              
Recessive                                                   
T/T-T/C      193 95.5 36 94.7 1.00             0.34179 158.0
C/C            9  4.5  2  5.3 0.40  0.06  2.78              
Overdominant                                                
T/T-C/C      169 83.7 34 89.5 1.00             0.06707 155.6
T/C           33 16.3  4 10.5 0.28  0.07  1.16              
log-Additive                                                
0,1,2        202 84.2 38 15.8 0.40  0.16  1.01 0.04011 154.7

$G_72382_149

SNP: G_72382_149  adjusted by: pop 
               0    %  1    %   OR lower upper p-value   AIC
Codominant                                                  
C/C           77 40.1 20 55.6 1.00             0.14330 150.4
C/T           81 42.2 12 33.3 0.41  0.15  1.10              
T/T           34 17.7  4 11.1 0.40  0.10  1.60              
Dominant                                                    
C/C           77 40.1 20 55.6 1.00             0.04870 148.4
C/T-T/T      115 59.9 16 44.4 0.40  0.16  1.01              
Recessive                                                   
C/C-C/T      158 82.3 32 88.9 1.00             0.46124 151.7
T/T           34 17.7  4 11.1 0.62  0.17  2.27              
Overdominant                                                
C/C-T/T      111 57.8 24 66.7 1.00             0.14863 150.2
C/T           81 42.2 12 33.3 0.51  0.20  1.30              
log-Additive                                                
0,1,2        192 84.2 36 15.8 0.56  0.29  1.09 0.07705 149.1
