# Supplementary material for: Non-MHC immunity genes do not affect parasite load in European invasive populations of common raccoon
Source: Sci Rep. 2023 Sep 21;13:15696. doi: 10.1038/s41598-023-41721-1 (PMC10514260; doi:10.1038/s41598-023-41721-1)
Supplement: Supplementary file 9 — Supplementary Information 3. [file 41598_2023_41721_MOESM9_ESM.txt]

$G_100265_641

SNP: G_100265_641  adjusted by: pop 
              0    %  1    %   OR lower upper p-value   AIC
Codominant                                                 
C/C          50 80.6 66 71.7 1.00              0.2693 208.6
C/T           8 12.9 23 25.0 1.78  0.71  4.45              
T/T           4  6.5  3  3.3 0.51  0.11  2.42              
Dominant                                                   
C/C          50 80.6 66 71.7 1.00              0.4602 208.7
C/T-T/T      12 19.4 26 28.3 1.35  0.60  3.04              
Recessive                                                  
C/C-C/T      58 93.5 89 96.7 1.00              0.3074 208.2
T/T           4  6.5  3  3.3 0.45  0.10  2.11              
Overdominant                                               
C/C-T/T      54 87.1 69 75.0 1.00              0.1689 207.4
C/T           8 12.9 23 25.0 1.86  0.75  4.63              
log-Additive                                               
0,1,2        62 40.3 92 59.7 1.05  0.57  1.96  0.8681 209.2

$G_114449_398

SNP: G_114449_398  adjusted by: pop 
              0    %  1    %   OR lower upper p-value   AIC
Codominant                                                 
C/C          38 64.4 49 57.0 1.00              0.9782 199.7
C/A          17 28.8 29 33.7 0.99  0.44  2.21              
A/A           4  6.8  8  9.3 1.14  0.30  4.25              
Dominant                                                   
C/C          38 64.4 49 57.0 1.00              0.9692 197.8
C/A-A/A      21 35.6 37 43.0 1.02  0.47  2.17              
Recessive                                                  
C/C-C/A      55 93.2 78 90.7 1.00              0.8356 197.7
A/A           4  6.8  8  9.3 1.14  0.32  4.06              
Overdominant                                               
C/C-A/A      42 71.2 57 66.3 1.00              0.9292 197.8
C/A          17 28.8 29 33.7 0.97  0.45  2.09              
log-Additive                                               
0,1,2        59 40.7 86 59.3 1.04  0.59  1.84  0.9017 197.8

$G_121540_174

SNP: G_121540_174  adjusted by: pop 
              0    %  1   %   OR lower upper p-value   AIC
Codominant                                                
A/A          51 79.7 81  88 1.00             0.16725 210.9
A/G          10 15.6 11  12 0.95  0.34  2.65              
G/G           3  4.7  0   0 0.00  0.00                    
Dominant                                                  
A/A          51 79.7 81  88 1.00             0.63042 212.2
A/G-G/G      13 20.3 11  12 0.78  0.29  2.11              
Recessive                                                 
A/A-A/G      61 95.3 92 100 1.00             0.05893 208.9
G/G           3  4.7  0   0 0.00  0.00                    
Overdominant                                              
A/A-G/G      54 84.4 81  88 1.00             0.86101 212.4
A/G          10 15.6 11  12 1.10  0.40  3.04              
log-Additive                                              
0,1,2        64 41.0 92  59 0.66  0.28  1.55 0.33237 211.5

$G_121540_874

SNP: G_121540_874  adjusted by: pop 
              0    %  1    %   OR lower upper p-value   AIC
Codominant                                                 
G/G          39 60.9 42 45.7 1.00             0.05574 208.7
G/A          21 32.8 41 44.6 2.28  1.10  4.73              
A/A           4  6.2  9  9.8 2.37  0.65  8.65              
Dominant                                                   
G/G          39 60.9 42 45.7 1.00             0.01630 206.7
G/A-A/A      25 39.1 50 54.3 2.29  1.15  4.58              
Recessive                                                  
G/G-G/A      60 93.8 83 90.2 1.00             0.41183 211.8
A/A           4  6.2  9  9.8 1.66  0.48  5.77              
Overdominant                                               
G/G-A/A      43 67.2 51 55.4 1.00             0.04723 208.5
G/A          21 32.8 41 44.6 2.02  1.00  4.08              
log-Additive                                               
0,1,2        64 41.0 92 59.0 1.84  1.06  3.20 0.02565 207.5

$G_128936_282

SNP: G_128936_282  adjusted by: pop 
              0    %  1    %   OR lower upper p-value   AIC
Codominant                                                 
T/T          31 48.4 35 38.0 1.00              0.8186 214.0
C/T          26 40.6 44 47.8 1.18  0.57  2.47              
C/C           7 10.9 13 14.1 1.37  0.47  3.98              
Dominant                                                   
T/T          31 48.4 35 38.0 1.00              0.5692 212.1
C/T-C/C      33 51.6 57 62.0 1.22  0.61  2.45              
Recessive                                                  
T/T-C/T      57 89.1 79 85.9 1.00              0.6543 212.2
C/C           7 10.9 13 14.1 1.25  0.46  3.38              
Overdominant                                               
T/T-C/C      38 59.4 48 52.2 1.00              0.8065 212.4
C/T          26 40.6 44 47.8 1.09  0.55  2.16              
log-Additive                                               
0,1,2        64 41.0 92 59.0 1.17  0.71  1.93  0.5273 212.0

$G_138885_311

SNP: G_138885_311  adjusted by: pop 
              0    %  1    %   OR lower upper p-value   AIC
Codominant                                                 
C/C          38 59.4 48 52.2 1.00             0.20596 211.3
C/T          23 35.9 33 35.9 1.10  0.55  2.21              
T/T           3  4.7 11 12.0 3.18  0.81 12.56              
Dominant                                                   
C/C          38 59.4 48 52.2 1.00             0.39188 211.7
C/T-T/T      26 40.6 44 47.8 1.33  0.69  2.56              
Recessive                                                  
C/C-C/T      61 95.3 81 88.0 1.00             0.07911 209.3
T/T           3  4.7 11 12.0 3.06  0.80 11.78              
Overdominant                                               
C/C-T/T      41 64.1 59 64.1 1.00             0.90366 212.4
C/T          23 35.9 33 35.9 0.96  0.49  1.89              
log-Additive                                               
0,1,2        64 41.0 92 59.0 1.43  0.86  2.39 0.16212 210.5

$G_142225_405

SNP: G_142225_405  adjusted by: pop 
              0    %  1    %   OR lower upper p-value   AIC
Codominant                                                 
T/T          23 42.6 50 57.5 1.00              0.4441 188.3
T/C          25 46.3 32 36.8 0.69  0.33  1.45              
C/C           6 11.1  5  5.7 0.49  0.13  1.84              
Dominant                                                   
T/T          23 42.6 50 57.5 1.00              0.2427 186.6
T/C-C/C      31 57.4 37 42.5 0.65  0.32  1.34              
Recessive                                                  
T/T-T/C      48 88.9 82 94.3 1.00              0.4157 187.3
C/C           6 11.1  5  5.7 0.59  0.16  2.11              
Overdominant                                               
T/T-C/C      29 53.7 55 63.2 1.00              0.4760 187.4
T/C          25 46.3 32 36.8 0.77  0.38  1.57              
log-Additive                                               
0,1,2        54 38.3 87 61.7 0.69  0.40  1.22  0.2027 186.3

$G_152845_180

SNP: G_152845_180  adjusted by: pop 
              0     %  1    %   OR lower upper p-value   AIC
Codominant                                                  
G/G          45  73.8 65 70.7 1.00             0.16840 205.6
G/A          16  26.2 23 25.0 1.03  0.48  2.18              
A/A           0   0.0  4  4.3       0.00                    
Dominant                                                    
G/G          45  73.8 65 70.7 1.00             0.64403 207.0
G/A-A/A      16  26.2 27 29.3 1.19  0.57  2.49              
Recessive                                                   
G/G-G/A      61 100.0 88 95.7 1.00             0.05926 203.6
A/A           0   0.0  4  4.3       0.00                    
Overdominant                                                
G/G-A/A      45  73.8 69 75.0 1.00             0.94587 207.2
G/A          16  26.2 23 25.0 0.97  0.46  2.07              
log-Additive                                                
0,1,2        61  39.9 92 60.1 1.34  0.69  2.60 0.38284 206.4

$G_152845_240

SNP: G_152845_240  adjusted by: pop 
              0    %  1    %   OR lower upper p-value   AIC
Codominant                                                 
T/T          12 18.8 25 27.2 1.00              0.2857 211.9
C/T          33 51.6 53 57.6 0.80  0.35  1.81              
C/C          19 29.7 14 15.2 0.45  0.16  1.26              
Dominant                                                   
T/T          12 18.8 25 27.2 1.00              0.3638 211.6
C/T-C/C      52 81.2 67 72.8 0.70  0.31  1.54              
Recessive                                                  
T/T-C/T      45 70.3 78 84.8 1.00              0.1373 210.2
C/C          19 29.7 14 15.2 0.53  0.23  1.22              
Overdominant                                               
T/T-C/C      31 48.4 39 42.4 1.00              0.6907 212.3
C/T          33 51.6 53 57.6 1.14  0.59  2.21              
log-Additive                                               
0,1,2        64 41.0 92 59.0 0.68  0.40  1.13  0.1336 210.2

$G_153958_145

SNP: G_153958_145  adjusted by: pop 
              0    %  1    %   OR lower upper p-value   AIC
Codominant                                                 
G/G          50 84.7 77 88.5 1.00              0.7798 198.7
G/C           9 15.3 10 11.5 0.87  0.32  2.36              
log-Additive                                               
0,1,2        59 40.4 87 59.6 0.87  0.32  2.36         198.7

$G_153958_384

SNP: G_153958_384  adjusted by: pop 
              0    %  1    %   OR lower upper p-value   AIC
Codominant                                                 
A/A           8 15.4 25 29.8 1.00              0.1073 179.1
A/G          33 63.5 38 45.2 0.43  0.17  1.09              
G/G          11 21.2 21 25.0 0.84  0.27  2.63              
Dominant                                                   
A/A           8 15.4 25 29.8 1.00              0.1369 179.3
A/G-G/G      44 84.6 59 70.2 0.51  0.21  1.27              
Recessive                                                  
A/A-A/G      41 78.8 63 75.0 1.00              0.2931 180.4
G/G          11 21.2 21 25.0 1.59  0.66  3.86              
Overdominant                                               
A/A-G/G      19 36.5 46 54.8 1.00              0.0364 177.1
A/G          33 63.5 38 45.2 0.47  0.23  0.96              
log-Additive                                               
0,1,2        52 38.2 84 61.8 0.93  0.55  1.58  0.7939 181.5

$G_155465_171

SNP: G_155465_171  adjusted by: pop 
              0    %  1    %   OR lower upper p-value   AIC
Codominant                                                 
A/A          15 26.8 39 43.3 1.00             0.03843 192.2
G/A          27 48.2 40 44.4 0.54  0.25  1.19              
G/G          14 25.0 11 12.2 0.28  0.10  0.77              
Dominant                                                   
A/A          15 26.8 39 43.3 1.00             0.03178 192.1
G/A-G/G      41 73.2 51 56.7 0.45  0.22  0.95              
Recessive                                                  
A/A-G/A      42 75.0 79 87.8 1.00             0.04182 192.6
G/G          14 25.0 11 12.2 0.40  0.16  0.97              
Overdominant                                               
A/A-G/G      29 51.8 50 55.6 1.00             0.62042 196.5
G/A          27 48.2 40 44.4 0.84  0.43  1.66              
log-Additive                                               
0,1,2        56 38.4 90 61.6 0.53  0.32  0.87 0.01071 190.2

$G_176851_1011

SNP: G_176851_1011  adjusted by: pop 
              0    %  1  %   OR lower upper p-value   AIC
Codominant                                               
C/C          47 73.4 69 75 1.00              0.8613 212.4
C/T          17 26.6 23 25 1.07   0.5  2.28              
log-Additive                                             
0,1,2        64 41.0 92 59 1.07   0.5  2.28         212.4

$G_182044_141

SNP: G_182044_141  adjusted by: pop 
              0     %  1    %   OR lower upper p-value   AIC
Codominant                                                  
C/C          50  84.7 75 85.2 1.00              0.5363 201.2
C/T           9  15.3 12 13.6 0.75  0.29  1.95              
T/T           0   0.0  1  1.1       0.00                    
Dominant                                                    
C/C          50  84.7 75 85.2 1.00              0.6610 200.2
C/T-T/T       9  15.3 13 14.8 0.81  0.31  2.08              
Recessive                                                   
C/C-C/T      59 100.0 87 98.9 1.00              0.3437 199.5
T/T           0   0.0  1  1.1       0.00                    
Overdominant                                                
C/C-T/T      50  84.7 76 86.4 1.00              0.5332 200.0
C/T           9  15.3 12 13.6 0.74  0.28  1.92              
log-Additive                                                
0,1,2        59  40.1 88 59.9 0.89  0.37  2.17  0.8050 200.3

$G_183332_963

SNP: G_183332_963  adjusted by: pop 
              0     %  1    %   OR lower upper p-value   AIC
Codominant                                                  
C/C          42  66.7 75 81.5 1.00             0.07576 207.2
C/T          21  33.3 16 17.4 0.45  0.21  0.96              
T/T           0   0.0  1  1.1       0.00                    
Dominant                                                    
C/C          42  66.7 75 81.5 1.00             0.05249 206.6
C/T-T/T      21  33.3 17 18.5 0.47  0.22  1.01              
Recessive                                                   
C/C-C/T      63 100.0 91 98.9 1.00             0.34492 209.5
T/T           0   0.0  1  1.1       0.00                    
Overdominant                                                
C/C-T/T      42  66.7 76 82.6 1.00             0.03604 206.0
C/T          21  33.3 16 17.4 0.44  0.21  0.95              
log-Additive                                                
0,1,2        63  40.6 92 59.4 0.53  0.26  1.09 0.08450 207.4

$G_187211_1709

SNP: G_187211_1709  adjusted by: pop 
              0    %  1    %   OR lower upper p-value   AIC
Codominant                                                 
A/A          34 54.8 40 43.5 1.00              0.4151 208.6
G/A          24 38.7 44 47.8 1.57  0.79  3.13              
G/G           4  6.5  8  8.7 1.48  0.40  5.45              
Dominant                                                   
A/A          34 54.8 40 43.5 1.00              0.1857 206.6
G/A-G/G      28 45.2 52 56.5 1.56  0.81  3.01              
Recessive                                                  
A/A-G/A      58 93.5 84 91.3 1.00              0.7734 208.2
G/G           4  6.5  8  8.7 1.20  0.34  4.25              
Overdominant                                               
A/A-G/G      38 61.3 48 52.2 1.00              0.2377 206.9
G/A          24 38.7 44 47.8 1.49  0.77  2.91              
log-Additive                                               
0,1,2        62 40.3 92 59.7 1.38  0.81  2.35  0.2372 206.9

$G_193618_387

SNP: G_193618_387  adjusted by: pop 
              0    %  1    %   OR lower upper p-value   AIC
Codominant                                                 
C/C          40 62.5 58 63.0 1.00              0.4664 212.9
C/T          17 26.6 28 30.4 0.95  0.45  2.02              
T/T           7 10.9  6  6.5 0.48  0.14  1.56              
Dominant                                                   
C/C          40 62.5 58 63.0 1.00              0.5588 212.1
C/T-T/T      24 37.5 34 37.0 0.81  0.41  1.62              
Recessive                                                  
C/C-C/T      57 89.1 86 93.5 1.00              0.2191 210.9
T/T           7 10.9  6  6.5 0.48  0.15  1.54              
Overdominant                                               
C/C-T/T      47 73.4 64 69.6 1.00              0.8810 212.4
C/T          17 26.6 28 30.4 1.06  0.51  2.19              
log-Additive                                               
0,1,2        64 41.0 92 59.0 0.77  0.46  1.29  0.3276 211.5

$G_194809_624

SNP: G_194809_624  adjusted by: pop 
              0     %  1    %   OR lower upper p-value   AIC
Codominant                                                  
A/A          60  93.8 80 87.0 1.00              0.3467 212.3
A/G           4   6.2 11 12.0 1.92  0.58  6.41              
G/G           0   0.0  1  1.1       0.00                    
Dominant                                                    
A/A          60  93.8 80 87.0 1.00              0.2087 210.8
A/G-G/G       4   6.2 12 13.0 2.08  0.63  6.86              
Recessive                                                   
A/A-A/G      64 100.0 91 98.9 1.00              0.3405 211.5
G/G           0   0.0  1  1.1       0.00                    
Overdominant                                                
A/A-G/G      60  93.8 81 88.0 1.00              0.2809 211.3
A/G           4   6.2 11 12.0 1.90  0.57  6.33              
log-Additive                                                
0,1,2        64  41.0 92 59.0 2.10  0.67  6.59  0.1756 210.6

$G_194809_1116

SNP: G_194809_1116  adjusted by: pop 
              0    %  1    %   OR lower upper p-value   AIC
Codominant                                                 
G/G          37 57.8 51 55.4 1.00              0.6607 213.6
G/A          24 37.5 35 38.0 1.17  0.59  2.32              
A/A           3  4.7  6  6.5 1.92  0.43  8.67              
Dominant                                                   
G/G          37 57.8 51 55.4 1.00              0.5247 212.0
G/A-A/A      27 42.2 41 44.6 1.24  0.64  2.41              
Recessive                                                  
G/G-G/A      61 95.3 86 93.5 1.00              0.4261 211.8
A/A           3  4.7  6  6.5 1.79  0.41  7.84              
Overdominant                                               
G/G-A/A      40 62.5 57 62.0 1.00              0.7896 212.4
G/A          24 37.5 35 38.0 1.10  0.56  2.15              
log-Additive                                               
0,1,2        64 41.0 92 59.0 1.26  0.73  2.19  0.4056 211.7

$G_198248_1498

SNP: G_198248_1498  adjusted by: pop 
              0    %  1    %   OR lower upper p-value   AIC
Codominant                                                 
A/A          22 34.4 37 40.2 1.00              0.7908 214.0
G/A          33 51.6 43 46.7 0.81  0.40  1.64              
G/G           9 14.1 12 13.0 0.75  0.27  2.09              
Dominant                                                   
A/A          22 34.4 37 40.2 1.00              0.5053 212.0
G/A-G/G      42 65.6 55 59.8 0.80  0.41  1.56              
Recessive                                                  
A/A-G/A      55 85.9 80 87.0 1.00              0.7195 212.3
G/G           9 14.1 12 13.0 0.84  0.33  2.16              
Overdominant                                               
A/A-G/G      31 48.4 49 53.3 1.00              0.6883 212.3
G/A          33 51.6 43 46.7 0.88  0.46  1.68              
log-Additive                                               
0,1,2        64 41.0 92 59.0 0.85  0.53  1.38  0.5090 212.0

$G_199628_214

SNP: G_199628_214  adjusted by: pop 
              0     %  1    %   OR lower upper p-value   AIC
Codominant                                                  
T/T          47  73.4 68 73.9 1.00              0.4184 212.7
T/A          17  26.6 23 25.0 1.04  0.49  2.19              
A/A           0   0.0  1  1.1       0.00                    
Dominant                                                    
T/T          47  73.4 68 73.9 1.00              0.8170 212.4
T/A-A/A      17  26.6 24 26.1 1.09  0.52  2.30              
Recessive                                                   
T/T-T/A      64 100.0 91 98.9 1.00              0.1879 210.7
A/A           0   0.0  1  1.1       0.00                    
Overdominant                                                
T/T-A/A      47  73.4 69 75.0 1.00              0.9882 212.4
T/A          17  26.6 23 25.0 1.01  0.48  2.12              
log-Additive                                                
0,1,2        64  41.0 92 59.0 1.17  0.57  2.41  0.6659 212.2

$G_201724_525

SNP: G_201724_525  adjusted by: pop 
              0    %  1     %   OR lower upper p-value   AIC
Codominant                                                  
G/G          52 81.2 85  92.4 1.00             0.07319 209.2
G/T           8 12.5  7   7.6 0.70  0.22  2.23              
T/T           4  6.2  0   0.0 0.00  0.00                    
Dominant                                                    
G/G          52 81.2 85  92.4 1.00             0.22168 210.9
G/T-T/T      12 18.8  7   7.6 0.50  0.17  1.52              
Recessive                                                   
G/G-G/T      60 93.8 92 100.0 1.00             0.02748 207.6
T/T           4  6.2  0   0.0 0.00  0.00                    
Overdominant                                                
G/G-T/T      56 87.5 85  92.4 1.00             0.78242 212.4
G/T           8 12.5  7   7.6 0.85  0.27  2.70              
log-Additive                                                
0,1,2        64 41.0 92  59.0 0.45  0.18  1.15 0.08258 209.4

$G_201987_732

SNP: G_201987_732  adjusted by: pop 
              0    %  1    %   OR lower upper p-value   AIC
Codominant                                                 
G/G          23 36.5 46 50.0 1.00             0.14594 208.5
G/A          36 57.1 40 43.5 0.51  0.25  1.01              
A/A           4  6.3  6  6.5 0.56  0.14  2.24              
Dominant                                                   
G/G          23 36.5 46 50.0 1.00             0.05038 206.6
G/A-A/A      40 63.5 46 50.0 0.51  0.26  1.01              
Recessive                                                  
G/G-G/A      59 93.7 86 93.5 1.00             0.77566 210.3
A/A           4  6.3  6  6.5 0.82  0.22  3.10              
Overdominant                                               
G/G-A/A      27 42.9 52 56.5 1.00             0.07382 207.2
G/A          36 57.1 40 43.5 0.55  0.28  1.06              
log-Additive                                               
0,1,2        63 40.6 92 59.4 0.62  0.36  1.07 0.08441 207.4

$G_201987_954

SNP: G_201987_954  adjusted by: pop 
              0    %  1    %   OR lower upper p-value   AIC
Codominant                                                 
G/G          42 65.6 65 70.7 1.00             0.24396 211.6
G/A          19 29.7 21 22.8 0.51  0.23  1.13              
A/A           3  4.7  6  6.5 0.90  0.21  3.93              
Dominant                                                   
G/G          42 65.6 65 70.7 1.00             0.13233 210.2
G/A-A/A      22 34.4 27 29.3 0.57  0.27  1.19              
Recessive                                                  
G/G-G/A      61 95.3 86 93.5 1.00             0.84337 212.4
A/A           3  4.7  6  6.5 1.15  0.27  4.87              
Overdominant                                               
G/G-A/A      45 70.3 71 77.2 1.00             0.09406 209.6
G/A          19 29.7 21 22.8 0.52  0.24  1.12              
log-Additive                                               
0,1,2        64 41.0 92 59.0 0.73  0.41  1.29 0.27562 211.2

$G_203955_360

SNP: G_203955_360  adjusted by: pop 
              0    %  1    %   OR lower upper p-value   AIC
Codominant                                                 
G/G          21 32.8 37 40.2 1.00              0.6833 213.7
A/G          31 48.4 43 46.7 0.84  0.41  1.73              
A/A          12 18.8 12 13.0 0.65  0.24  1.73              
Dominant                                                   
G/G          21 32.8 37 40.2 1.00              0.4976 212.0
A/G-A/A      43 67.2 55 59.8 0.79  0.40  1.56              
Recessive                                                  
G/G-A/G      52 81.2 80 87.0 1.00              0.4610 211.9
A/A          12 18.8 12 13.0 0.71  0.29  1.74              
Overdominant                                               
G/G-A/A      33 51.6 49 53.3 1.00              0.9075 212.4
A/G          31 48.4 43 46.7 0.96  0.50  1.84              
log-Additive                                               
0,1,2        64 41.0 92 59.0 0.81  0.51  1.30  0.3885 211.7

$G_203955_702

SNP: G_203955_702  adjusted by: pop 
              0    %  1    %   OR lower upper p-value   AIC
Codominant                                                 
T/T          34 53.1 44 48.4 1.00              0.5221 212.2
T/C          27 42.2 38 41.8 0.84  0.41  1.72              
C/C           3  4.7  9  9.9 1.81  0.44  7.44              
Dominant                                                   
T/T          34 53.1 44 48.4 1.00              0.8485 211.5
T/C-C/C      30 46.9 47 51.6 0.93  0.47  1.88              
Recessive                                                  
T/T-T/C      61 95.3 82 90.1 1.00              0.3026 210.5
C/C           3  4.7  9  9.9 1.99  0.51  7.74              
Overdominant                                               
T/T-C/C      37 57.8 53 58.2 1.00              0.4486 210.9
T/C          27 42.2 38 41.8 0.76  0.38  1.53              
log-Additive                                               
0,1,2        64 41.3 91 58.7 1.09  0.63  1.87  0.7672 211.4

$G_209960_237

SNP: G_209960_237  adjusted by: pop 
              0    %  1    %   OR lower upper p-value   AIC
Codominant                                                 
T/T          49 76.6 75 81.5 1.00              0.2572 211.1
T/C          15 23.4 17 18.5 0.63  0.28   1.4              
log-Additive                                               
0,1,2        64 41.0 92 59.0 0.63  0.28   1.4         211.1

$G_221652_115

SNP: G_221652_115  adjusted by: pop 
              0    %  1    %   OR lower upper p-value   AIC
Codominant                                                 
G/G          57 89.1 80 87.0 1.00              0.4191 212.7
G/A           6  9.4 11 12.0 2.12  0.66  6.80              
A/A           1  1.6  1  1.1 1.72  0.10 30.64              
Dominant                                                   
G/G          57 89.1 80 87.0 1.00              0.1897 210.7
G/A-A/A       7 10.9 12 13.0 2.08  0.68  6.35              
Recessive                                                  
G/G-G/A      63 98.4 91 98.9 1.00              0.8343 212.4
A/A           1  1.6  1  1.1 1.36  0.08 23.61              
Overdominant                                               
G/G-A/A      58 90.6 81 88.0 1.00              0.2051 210.8
G/A           6  9.4 11 12.0 2.07  0.65  6.53              
log-Additive                                               
0,1,2        64 41.0 92 59.0 1.78  0.68  4.64  0.2296 211.0

$G_222230_1003

SNP: G_222230_1003  adjusted by: pop 
              0    %  1    %   OR lower upper p-value   AIC
Codominant                                                 
C/C          21 36.2 40 47.1 1.00              0.8698 195.6
C/T          27 46.6 35 41.2 0.84  0.39  1.81              
T/T          10 17.2 10 11.8 0.77  0.25  2.37              
Dominant                                                   
C/C          21 36.2 40 47.1 1.00              0.6126 193.6
C/T-T/T      37 63.8 45 52.9 0.83  0.39  1.73              
Recessive                                                  
C/C-C/T      48 82.8 75 88.2 1.00              0.7772 193.8
T/T          10 17.2 10 11.8 0.86  0.32  2.37              
Overdominant                                               
C/C-T/T      31 53.4 50 58.8 1.00              0.7786 193.8
C/T          27 46.6 35 41.2 0.91  0.45  1.81              
log-Additive                                               
0,1,2        58 40.6 85 59.4 0.87  0.51  1.48  0.6082 193.6

$G_223488_1410

SNP: G_223488_1410  adjusted by: pop 
              0    %  1    %   OR lower upper p-value   AIC
Codominant                                                 
T/T          39 61.9 63 68.5 1.00              0.6698 212.5
T/C          22 34.9 28 30.4 0.91  0.44  1.84              
C/C           2  3.2  1  1.1 0.34  0.03  4.05              
Dominant                                                   
T/T          39 61.9 63 68.5 1.00              0.6654 211.1
T/C-C/C      24 38.1 29 31.5 0.86  0.43  1.72              
Recessive                                                  
T/T-T/C      61 96.8 91 98.9 1.00              0.3938 210.6
C/C           2  3.2  1  1.1 0.36  0.03  4.15              
Overdominant                                               
T/T-C/C      41 65.1 64 69.6 1.00              0.8567 211.3
T/C          22 34.9 28 30.4 0.94  0.46  1.90              
log-Additive                                               
0,1,2        63 40.6 92 59.4 0.82  0.43  1.54  0.5315 210.9

$G_225441_354

SNP: G_225441_354  adjusted by: pop 
              0    %  1    %   OR lower upper p-value   AIC
Codominant                                                 
T/T          20 34.5 44 48.4 1.00             0.08169 197.0
T/C          30 51.7 43 47.3 0.71  0.34  1.45              
C/C           8 13.8  4  4.4 0.23  0.06  0.88              
Dominant                                                   
T/T          20 34.5 44 48.4 1.00             0.15000 197.9
T/C-C/C      38 65.5 47 51.6 0.60  0.30  1.21              
Recessive                                                  
T/T-T/C      50 86.2 87 95.6 1.00             0.04259 195.9
C/C           8 13.8  4  4.4 0.28  0.08  1.00              
Overdominant                                               
T/T-C/C      28 48.3 48 52.7 1.00             0.76994 199.9
T/C          30 51.7 43 47.3 0.90  0.46  1.77              
log-Additive                                               
0,1,2        58 38.9 91 61.1 0.57  0.33  0.98 0.04141 195.8

$G_231234_204

SNP: G_231234_204  adjusted by: pop 
              0     %  1    %   OR lower upper p-value   AIC
Codominant                                                  
C/C          44  69.8 59 64.8 1.00             0.09329 207.6
C/T          19  30.2 30 33.0 1.54  0.73  3.27              
T/T           0   0.0  2  2.2       0.00                    
Dominant                                                    
C/C          44  69.8 59 64.8 1.00             0.18734 208.6
C/T-T/T      19  30.2 32 35.2 1.64  0.78  3.48              
Recessive                                                   
C/C-C/T      63 100.0 89 97.8 1.00             0.06392 206.9
T/T           0   0.0  2  2.2       0.00                    
Overdominant                                                
C/C-T/T      44  69.8 61 67.0 1.00             0.37056 209.6
C/T          19  30.2 30 33.0 1.40  0.67  2.91              
log-Additive                                                
0,1,2        63  40.9 91 59.1 1.80  0.88  3.68 0.10052 207.7

$G_231234_351

SNP: G_231234_351  adjusted by: pop 
              0    %  1    %   OR lower upper p-value   AIC
Codominant                                                 
A/A          57 90.5 74 80.4 1.00             0.21981 209.4
A/C           4  6.3 16 17.4 2.51  0.78  8.08              
C/C           2  3.2  2  2.2 0.63  0.08  4.65              
Dominant                                                   
A/A          57 90.5 74 80.4 1.00             0.20602 208.8
A/C-C/C       6  9.5 18 19.6 1.88  0.68  5.17              
Recessive                                                  
A/A-A/C      61 96.8 90 97.8 1.00             0.55593 210.0
C/C           2  3.2  2  2.2 0.55  0.07  4.03              
Overdominant                                               
A/A-C/C      59 93.7 76 82.6 1.00             0.09292 207.6
A/C           4  6.3 16 17.4 2.56  0.80  8.22              
log-Additive                                               
0,1,2        63 40.6 92 59.4 1.37  0.62  3.06 0.42652 209.8

$G_231234_1035

SNP: G_231234_1035  adjusted by: pop 
              0    %  1    %   OR lower upper p-value   AIC
Codominant                                                 
C/C          53 82.8 76 82.6 1.00              0.6221 212.2
C/A          11 17.2 16 17.4 1.25  0.52  3.02              
log-Additive                                               
0,1,2        64 41.0 92 59.0 1.25  0.52  3.02         212.2

$G_231234_2083

SNP: G_231234_2083  adjusted by: pop 
              0    %  1     %   OR lower upper p-value   AIC
Codominant                                                  
G/G          43 78.2 74  89.2 1.00             0.06956 184.6
G/A           8 14.5  9  10.8 0.88  0.26  2.99              
A/A           4  7.3  0   0.0 0.00  0.00                    
Dominant                                                    
G/G          43 78.2 74  89.2 1.00             0.45350 187.3
G/A-A/A      12 21.8  9  10.8 0.64  0.20  2.05              
Recessive                                                   
G/G-G/A      51 92.7 83 100.0 1.00             0.02143 182.6
A/A           4  7.3  0   0.0 0.00  0.00                    
Overdominant                                                
G/G-A/A      47 85.5 74  89.2 1.00             0.73967 187.8
G/A           8 14.5  9  10.8 1.22  0.37  4.03              
log-Additive                                                
0,1,2        55 39.9 83  60.1 0.50  0.19  1.31 0.14792 185.8

$G_232236_534

SNP: G_232236_534  adjusted by: pop 
              0    %  1    %   OR lower upper p-value   AIC
Codominant                                                 
G/G          35 55.6 41 44.6 1.00              0.2755 209.8
G/A          20 31.7 41 44.6 1.78  0.87  3.63              
A/A           8 12.7 10 10.9 1.34  0.46  3.95              
Dominant                                                   
G/G          35 55.6 41 44.6 1.00              0.1267 208.1
G/A-A/A      28 44.4 51 55.4 1.67  0.86  3.24              
Recessive                                                  
G/G-G/A      55 87.3 82 89.1 1.00              0.9351 210.4
A/A           8 12.7 10 10.9 1.04  0.37  2.93              
Overdominant                                               
G/G-A/A      43 68.3 51 55.4 1.00              0.1304 208.1
G/A          20 31.7 41 44.6 1.68  0.85  3.33              
log-Additive                                               
0,1,2        63 40.6 92 59.4 1.33  0.82  2.18  0.2442 209.0

$G_232236_1065

SNP: G_232236_1065  adjusted by: pop 
              0    %  1    %   OR lower upper p-value   AIC
Codominant                                                 
G/G          34 54.8 60 65.2 1.00             0.08117 205.3
G/A          25 40.3 24 26.1 0.45  0.21  0.93              
A/A           3  4.8  8  8.7 1.08  0.26  4.48              
Dominant                                                   
G/G          34 54.8 60 65.2 1.00             0.06214 204.8
G/A-A/A      28 45.2 32 34.8 0.52  0.26  1.04              
Recessive                                                  
G/G-G/A      59 95.2 84 91.3 1.00             0.55168 208.0
A/A           3  4.8  8  8.7 1.51  0.38  6.01              
Overdominant                                               
G/G-A/A      37 59.7 68 73.9 1.00             0.02519 203.3
G/A          25 40.3 24 26.1 0.44  0.22  0.91              
log-Additive                                               
0,1,2        62 40.3 92 59.7 0.72  0.42  1.23 0.22613 206.9

$G_234776_254

SNP: G_234776_254  adjusted by: pop 
              0    %  1    %   OR lower upper p-value   AIC
Codominant                                                 
T/T          47 79.7 65 74.7 1.00              0.4532 195.3
T/G          12 20.3 22 25.3 1.36   0.6   3.1              
log-Additive                                               
0,1,2        59 40.4 87 59.6 1.36   0.6   3.1         195.3

$G_234776_486

SNP: G_234776_486  adjusted by: pop 
              0    %  1    %   OR lower upper p-value   AIC
Codominant                                                 
C/C          36 62.1 51 59.3 1.00              0.3034 194.5
C/T          18 31.0 27 31.4 1.52  0.67  3.41              
T/T           4  6.9  8  9.3 2.69  0.65 11.15              
Dominant                                                   
C/C          36 62.1 51 59.3 1.00              0.1883 193.2
C/T-T/T      22 37.9 35 40.7 1.67  0.77  3.65              
Recessive                                                  
C/C-C/T      54 93.1 78 90.7 1.00              0.2447 193.6
T/T           4  6.9  8  9.3 2.17  0.57  8.32              
Overdominant                                               
C/C-T/T      40 69.0 59 68.6 1.00              0.5306 194.5
C/T          18 31.0 27 31.4 1.28  0.59  2.74              
log-Additive                                               
0,1,2        58 40.3 86 59.7 1.59  0.87  2.91  0.1247 192.5

$G_239007_161

SNP: G_239007_161  adjusted by: pop 
              0    %  1    %   OR lower upper  p-value   AIC
Codominant                                                  
G/G          35 55.6 73 79.3 1.00             0.029193 205.3
G/A          23 36.5 12 13.0 0.27  0.09  0.81               
A/A           5  7.9  7  7.6 0.75  0.14  3.89               
Dominant                                                    
G/G          35 55.6 73 79.3 1.00             0.026156 205.4
G/A-A/A      28 44.4 19 20.7 0.30  0.10  0.89               
Recessive                                                   
G/G-G/A      58 92.1 85 92.4 1.00             0.252405 209.1
A/A           5  7.9  7  7.6 2.23  0.55  8.99               
Overdominant                                                
G/G-A/A      40 63.5 80 87.0 1.00             0.008376 203.4
G/A          23 36.5 12 13.0 0.30  0.12  0.75               
log-Additive                                                
0,1,2        63 40.6 92 59.4 0.67  0.31  1.47 0.318211 209.4

$G_239007_528

SNP: G_239007_528  adjusted by: pop 
              0    %  1    %   OR lower upper p-value   AIC
Codominant                                                 
A/A          49 76.6 83 90.2 1.00              0.1762 210.6
A/G          15 23.4  9  9.8 0.49  0.17  1.39              
log-Additive                                               
0,1,2        64 41.0 92 59.0 0.49  0.17  1.39         210.6

$G_240627_207

SNP: G_240627_207  adjusted by: pop 
              0    %  1    %   OR lower upper p-value   AIC
Codominant                                                 
C/C          52 81.2 60 65.2 1.00             0.05251 208.5
C/T          11 17.2 31 33.7 2.56  1.15  5.69              
T/T           1  1.6  1  1.1 0.71  0.04 11.68              
Dominant                                                   
C/C          52 81.2 60 65.2 1.00             0.02309 207.3
C/T-T/T      12 18.8 32 34.8 2.39  1.10  5.18              
Recessive                                                  
C/C-C/T      63 98.4 91 98.9 1.00             0.69167 212.3
T/T           1  1.6  1  1.1 0.57  0.03  9.28              
Overdominant                                               
C/C-T/T      53 82.8 61 66.3 1.00             0.01570 206.6
C/T          11 17.2 31 33.7 2.58  1.16  5.72              
log-Additive                                               
0,1,2        64 41.0 92 59.0 2.08  1.00  4.33 0.04213 208.3

$G_242486_426

SNP: G_242486_426  adjusted by: pop 
              0    %  1    %   OR lower upper p-value   AIC
Codominant                                                 
G/G          28 43.8 41 44.6 1.00              0.9576 214.3
G/A          31 48.4 43 46.7 0.92  0.47  1.81              
A/A           5  7.8  8  8.7 0.86  0.25  2.98              
Dominant                                                   
G/G          28 43.8 41 44.6 1.00              0.7812 212.4
G/A-A/A      36 56.2 51 55.4 0.91  0.47  1.76              
Recessive                                                  
G/G-G/A      59 92.2 84 91.3 1.00              0.8683 212.4
A/A           5  7.8  8  8.7 0.90  0.28  2.96              
Overdominant                                               
G/G-A/A      33 51.6 49 53.3 1.00              0.8533 212.4
G/A          31 48.4 43 46.7 0.94  0.49  1.80              
log-Additive                                               
0,1,2        64 41.0 92 59.0 0.93  0.55  1.56  0.7696 212.3

$G_244860_1665

SNP: G_244860_1665  adjusted by: pop 
              0    %  1    %   OR lower upper p-value   AIC
Codominant                                                 
C/C          29 54.7 39 48.8 1.00              0.8861 183.0
C/T          17 32.1 30 37.5 1.19  0.55  2.61              
T/T           7 13.2 11 13.8 0.96  0.32  2.87              
Dominant                                                   
C/C          29 54.7 39 48.8 1.00              0.7450 181.2
C/T-T/T      24 45.3 41 51.2 1.13  0.55  2.31              
Recessive                                                  
C/C-C/T      46 86.8 69 86.2 1.00              0.8311 181.2
T/T           7 13.2 11 13.8 0.89  0.32  2.52              
Overdominant                                               
C/C-T/T      36 67.9 50 62.5 1.00              0.6261 181.1
C/T          17 32.1 30 37.5 1.20  0.57  2.53              
log-Additive                                               
0,1,2        53 39.8 80 60.2 1.03  0.62  1.72  0.8992 181.3

$G_251818_120

SNP: G_251818_120  adjusted by: pop 
              0    %  1    %   OR lower upper p-value   AIC
Codominant                                                 
C/C          49 76.6 81 88.0 1.00              0.3392 212.3
C/T          12 18.8  9  9.8 0.53  0.20  1.39              
T/T           3  4.7  2  2.2 0.46  0.07  2.96              
Dominant                                                   
C/C          49 76.6 81 88.0 1.00              0.1432 210.3
C/T-T/T      15 23.4 11 12.0 0.52  0.22  1.25              
Recessive                                                  
C/C-C/T      61 95.3 90 97.8 1.00              0.4746 211.9
T/T           3  4.7  2  2.2 0.51  0.08  3.27              
Overdominant                                               
C/C-T/T      52 81.2 83 90.2 1.00              0.2232 210.9
C/T          12 18.8  9  9.8 0.55  0.21  1.44              
log-Additive                                               
0,1,2        64 41.0 92 59.0 0.60  0.30  1.22  0.1547 210.4

$G_251880_684

SNP: G_251880_684  adjusted by: pop 
              0    %  1    %   OR lower upper p-value   AIC
Codominant                                                 
C/C          38 59.4 55 59.8 1.00              0.9863 214.4
C/T          23 35.9 33 35.9 1.06  0.53  2.11              
T/T           3  4.7  4  4.3 1.00  0.20  4.86              
Dominant                                                   
C/C          38 59.4 55 59.8 1.00              0.8812 212.4
C/T-T/T      26 40.6 37 40.2 1.05  0.54  2.04              
Recessive                                                  
C/C-C/T      61 95.3 88 95.7 1.00              0.9752 212.4
T/T           3  4.7  4  4.3 0.98  0.20  4.65              
Overdominant                                               
C/C-T/T      41 64.1 59 64.1 1.00              0.8680 212.4
C/T          23 35.9 33 35.9 1.06  0.54  2.09              
log-Additive                                               
0,1,2        64 41.0 92 59.0 1.03  0.59  1.81  0.9084 212.4

$G_251880_2079

SNP: G_251880_2079  adjusted by: pop 
              0     %  1    %   OR lower upper p-value   AIC
Codominant                                                  
C/C          46  73.0 60 65.2 1.00              0.2437 209.6
C/T          17  27.0 29 31.5 1.14  0.55  2.36              
T/T           0   0.0  3  3.3       0.00                    
Dominant                                                    
C/C          46  73.0 60 65.2 1.00              0.5512 210.0
C/T-T/T      17  27.0 32 34.8 1.25  0.60  2.57              
Recessive                                                   
C/C-C/T      63 100.0 89 96.7 1.00              0.1000 207.7
T/T           0   0.0  3  3.3       0.00                    
Overdominant                                                
C/C-T/T      46  73.0 63 68.5 1.00              0.8384 210.4
C/T          17  27.0 29 31.5 1.08  0.52  2.24              
log-Additive                                                
0,1,2        63  40.6 92 59.4 1.36  0.70  2.66  0.3650 209.6

$G_252388_426

SNP: G_252388_426  adjusted by: pop 
              0    %  1    %   OR lower upper p-value   AIC
Codominant                                                 
C/C          48 75.0 63 69.2 1.00              0.4920 212.1
C/T          14 21.9 27 29.7 1.23  0.57  2.67              
T/T           2  3.1  1  1.1 0.30  0.03  3.44              
Dominant                                                   
C/C          48 75.0 63 69.2 1.00              0.7763 211.4
C/T-T/T      16 25.0 28 30.8 1.11  0.53  2.35              
Recessive                                                  
C/C-C/T      62 96.9 90 98.9 1.00              0.2862 210.4
T/T           2  3.1  1  1.1 0.28  0.02  3.18              
Overdominant                                               
C/C-T/T      50 78.1 64 70.3 1.00              0.5230 211.1
C/T          14 21.9 27 29.7 1.28  0.60  2.76              
log-Additive                                               
0,1,2        64 41.3 91 58.7 0.98  0.50  1.92  0.9584 211.5

$G_254919_291

SNP: G_254919_291  adjusted by: pop 
              0    %  1    %   OR lower upper p-value   AIC
Codominant                                                 
T/T          31 49.2 54 58.7 1.00              0.6009 211.4
T/C          28 44.4 32 34.8 0.73  0.37  1.45              
C/C           4  6.3  6  6.5 1.17  0.29  4.74              
Dominant                                                   
T/T          31 49.2 54 58.7 1.00              0.4487 209.8
T/C-C/C      32 50.8 38 41.3 0.77  0.40  1.50              
Recessive                                                  
T/T-T/C      59 93.7 86 93.5 1.00              0.6565 210.2
C/C           4  6.3  6  6.5 1.36  0.35  5.32              
Overdominant                                               
T/T-C/C      35 55.6 60 65.2 1.00              0.3245 209.4
T/C          28 44.4 32 34.8 0.71  0.37  1.39              
log-Additive                                               
0,1,2        63 40.6 92 59.4 0.89  0.52  1.52  0.6625 210.2

$G_260500_369

SNP: G_260500_369  adjusted by: pop 
              0     %  1    %   OR lower upper p-value   AIC
Codominant                                                  
C/C          50  80.6 86 94.5 1.00             0.02213 202.7
C/T          12  19.4  4  4.4 0.24  0.07  0.81              
T/T           0   0.0  1  1.1       0.00                    
Dominant                                                    
C/C          50  80.6 86 94.5 1.00             0.03171 203.7
C/T-T/T      12  19.4  5  5.5 0.30  0.10  0.94              
Recessive                                                   
C/C-C/T      62 100.0 90 98.9 1.00             0.19557 206.7
T/T           0   0.0  1  1.1       0.00                    
Overdominant                                                
C/C-T/T      50  80.6 87 95.6 1.00             0.01204 202.1
C/T          12  19.4  4  4.4 0.23  0.07  0.78              
log-Additive                                                
0,1,2        62  40.5 91 59.5 0.41  0.14  1.18 0.08805 205.4

$G_260893_408

SNP: G_260893_408  adjusted by: pop 
              0     %  1    %   OR lower upper p-value   AIC
Codominant                                                  
G/G          55  85.9 82 89.1 1.00              0.3597 212.4
G/A           9  14.1  9  9.8 1.41  0.42  4.71              
A/A           0   0.0  1  1.1       0.00                    
Dominant                                                    
G/G          55  85.9 82 89.1 1.00              0.4588 211.9
G/A-A/A       9  14.1 10 10.9 1.57  0.47  5.17              
Recessive                                                   
G/G-G/A      64 100.0 91 98.9 1.00              0.1879 210.7
A/A           0   0.0  1  1.1       0.00                    
Overdominant                                                
G/G-A/A      55  85.9 83 90.2 1.00              0.6903 212.3
G/A           9  14.1  9  9.8 1.27  0.39  4.17              
log-Additive                                                
0,1,2        64  41.0 92 59.0 1.75  0.57  5.31  0.3180 211.4

$G_260893_945

SNP: G_260893_945  adjusted by: pop 
              0    %  1    %   OR lower upper p-value   AIC
Codominant                                                 
T/T          28 45.2 34 37.0 1.00              0.9214 210.2
T/G          27 43.5 47 51.1 1.16  0.56  2.40              
G/G           7 11.3 11 12.0 1.09  0.36  3.27              
Dominant                                                   
T/T          28 45.2 34 37.0 1.00              0.6984 208.2
T/G-G/G      34 54.8 58 63.0 1.15  0.57  2.29              
Recessive                                                  
T/T-T/G      55 88.7 81 88.0 1.00              0.9965 208.3
G/G           7 11.3 11 12.0 1.00  0.36  2.79              
Overdominant                                               
T/T-G/G      35 56.5 45 48.9 1.00              0.7081 208.2
T/G          27 43.5 47 51.1 1.14  0.58  2.24              
log-Additive                                               
0,1,2        62 40.3 92 59.7 1.08  0.65  1.79  0.7747 208.2

$G_262882_163

SNP: G_262882_163  adjusted by: pop 
              0    %  1    %   OR lower upper p-value   AIC
Codominant                                                 
A/A          23 35.9 32 34.8 1.00              0.9826 214.4
G/A          30 46.9 47 51.1 1.01  0.49  2.08              
G/G          11 17.2 13 14.1 0.92  0.34  2.47              
Dominant                                                   
A/A          23 35.9 32 34.8 1.00              0.9676 212.4
G/A-G/G      41 64.1 60 65.2 0.99  0.50  1.95              
Recessive                                                  
A/A-G/A      53 82.8 79 85.9 1.00              0.8526 212.4
G/G          11 17.2 13 14.1 0.92  0.37  2.26              
Overdominant                                               
A/A-G/G      34 53.1 45 48.9 1.00              0.9232 212.4
G/A          30 46.9 47 51.1 1.03  0.53  2.00              
log-Additive                                               
0,1,2        64 41.0 92 59.0 0.97  0.60  1.56  0.9002 212.4

$G_262882_252

SNP: G_262882_252  adjusted by: pop 
              0     %  1    %   OR lower upper p-value   AIC
Codominant                                                  
C/C          55  88.7 80 87.0 1.00              0.6432 209.4
C/T           7  11.3 11 12.0 0.96  0.34  2.67              
T/T           0   0.0  1  1.1       0.00                    
Dominant                                                    
C/C          55  88.7 80 87.0 1.00              0.9414 208.3
C/T-T/T       7  11.3 12 13.0 1.04  0.38  2.85              
Recessive                                                   
C/C-C/T      62 100.0 91 98.9 1.00              0.3495 207.4
T/T           0   0.0  1  1.1       0.00                    
Overdominant                                                
C/C-T/T      55  88.7 81 88.0 1.00              0.9123 208.3
C/T           7  11.3 11 12.0 0.94  0.34  2.63              
log-Additive                                                
0,1,2        62  40.3 92 59.7 1.12  0.43  2.89  0.8125 208.3

$G_26438_387

SNP: G_26438_387  adjusted by: pop 
              0    %  1    %   OR lower upper p-value   AIC
Codominant                                                 
C/C          47 73.4 55 59.8 1.00             0.15497 210.7
C/T          16 25.0 31 33.7 1.56  0.75  3.24              
T/T           1  1.6  6  6.5 4.82  0.55 42.17              
Dominant                                                   
C/C          47 73.4 55 59.8 1.00             0.11279 209.9
C/T-T/T      17 26.6 37 40.2 1.76  0.87  3.55              
Recessive                                                  
C/C-C/T      63 98.4 86 93.5 1.00             0.13300 210.2
T/T           1  1.6  6  6.5 4.21  0.49 36.41              
Overdominant                                               
C/C-T/T      48 75.0 61 66.3 1.00             0.31644 211.4
C/T          16 25.0 31 33.7 1.44  0.70  2.97              
log-Additive                                               
0,1,2        64 41.0 92 59.0 1.75  0.95  3.22 0.06441 209.0

$G_265198_105

SNP: G_265198_105  adjusted by: pop 
              0     %  1    %   OR lower upper p-value   AIC
Codominant                                                  
C/C          51  86.4 80 88.9 1.00             0.14391 198.4
C/T           8  13.6  8  8.9 1.43  0.41  5.00              
T/T           0   0.0  2  2.2       0.00                    
Dominant                                                    
C/C          51  86.4 80 88.9 1.00             0.33198 199.3
C/T-T/T       8  13.6 10 11.1 1.81  0.54  6.14              
Recessive                                                   
C/C-C/T      59 100.0 88 97.8 1.00             0.05947 196.7
T/T           0   0.0  2  2.2       0.00                    
Overdominant                                                
C/C-T/T      51  86.4 82 91.1 1.00             0.77992 200.2
C/T           8  13.6  8  8.9 1.19  0.35  3.98              
log-Additive                                                
0,1,2        59  39.6 90 60.4 2.13  0.73  6.21 0.15459 198.2

$G_266965_261

SNP: G_266965_261  adjusted by: pop 
              0    %  1   %   OR lower upper p-value   AIC
Codominant                                                
C/C          56 87.5 81  88 1.00              0.3658 212.4
C/T           7 10.9 11  12 1.68  0.55  5.12              
T/T           1  1.6  0   0 0.00  0.00                    
Dominant                                                  
C/C          56 87.5 81  88 1.00              0.4473 211.9
C/T-T/T       8 12.5 11  12 1.51  0.51  4.47              
Recessive                                                 
C/C-C/T      63 98.4 92 100 1.00              0.2854 211.3
T/T           1  1.6  0   0 0.00  0.00                    
Overdominant                                              
C/C-T/T      57 89.1 81  88 1.00              0.3136 211.4
C/T           7 10.9 11  12 1.75  0.58  5.34              
log-Additive                                              
0,1,2        64 41.0 92  59 1.28  0.48  3.43  0.6261 212.2

$G_271438_626

SNP: G_271438_626  adjusted by: pop 
              0    %  1    %   OR lower upper p-value   AIC
Codominant                                                 
A/A          46 71.9 65 70.7 1.00              0.9804 214.4
A/G          16 25.0 24 26.1 0.96  0.45  2.04              
G/G           2  3.1  3  3.3 0.84  0.13  5.31              
Dominant                                                   
A/A          46 71.9 65 70.7 1.00              0.8857 212.4
A/G-G/G      18 28.1 27 29.3 0.95  0.46  1.95              
Recessive                                                  
A/A-A/G      62 96.9 89 96.7 1.00              0.8638 212.4
G/G           2  3.1  3  3.3 0.85  0.14  5.30              
Overdominant                                               
A/A-G/G      48 75.0 68 73.9 1.00              0.9369 212.4
A/G          16 25.0 24 26.1 0.97  0.46  2.05              
log-Additive                                               
0,1,2        64 41.0 92 59.0 0.94  0.51  1.75  0.8569 212.4

$G_271438_627

SNP: G_271438_627  adjusted by: pop 
              0    %  1    %   OR lower upper p-value   AIC
Codominant                                                 
T/T          23 35.9 42 45.7 1.00              0.6529 213.6
T/C          29 45.3 37 40.2 0.74  0.36  1.50              
C/C          12 18.8 13 14.1 0.72  0.27  1.88              
Dominant                                                   
T/T          23 35.9 42 45.7 1.00              0.3567 211.6
T/C-C/C      41 64.1 50 54.3 0.73  0.37  1.43              
Recessive                                                  
T/T-T/C      52 81.2 79 85.9 1.00              0.7049 212.3
C/C          12 18.8 13 14.1 0.84  0.35  2.05              
Overdominant                                               
T/T-C/C      35 54.7 55 59.8 1.00              0.5288 212.0
T/C          29 45.3 37 40.2 0.81  0.42  1.56              
log-Additive                                               
0,1,2        64 41.0 92 59.0 0.82  0.52  1.30  0.4045 211.7

$G_271499_1357

SNP: G_271499_1357  adjusted by: pop 
              0    %  1    %   OR lower upper p-value   AIC
Codominant                                                 
A/A          43 67.2 59 64.1 1.00              0.8041 214.0
A/G          19 29.7 31 33.7 1.22  0.60  2.47              
G/G           2  3.1  2  2.2 0.74  0.10  5.67              
Dominant                                                   
A/A          43 67.2 59 64.1 1.00              0.6413 212.2
A/G-G/G      21 32.8 33 35.9 1.18  0.59  2.33              
Recessive                                                  
A/A-A/G      62 96.9 90 97.8 1.00              0.7260 212.3
G/G           2  3.1  2  2.2 0.70  0.09  5.24              
Overdominant                                               
A/A-G/G      45 70.3 61 66.3 1.00              0.5517 212.1
A/G          19 29.7 31 33.7 1.24  0.61  2.49              
log-Additive                                               
0,1,2        64 41.0 92 59.0 1.10  0.60  2.03  0.7563 212.3

$G_271698_251

SNP: G_271698_251  adjusted by: pop 
              0    %  1    %   OR lower upper p-value   AIC
Codominant                                                 
G/G          32 50.0 43 46.7 1.00              0.6448 213.6
G/A          24 37.5 32 34.8 0.74  0.34  1.59              
A/A           8 12.5 17 18.5 1.08  0.39  3.02              
Dominant                                                   
G/G          32 50.0 43 46.7 1.00              0.5835 212.1
G/A-A/A      32 50.0 49 53.3 0.82  0.40  1.68              
Recessive                                                  
G/G-G/A      56 87.5 75 81.5 1.00              0.6081 212.2
A/A           8 12.5 17 18.5 1.27  0.50  3.25              
Overdominant                                               
G/G-A/A      40 62.5 60 65.2 1.00              0.3550 211.6
G/A          24 37.5 32 34.8 0.72  0.36  1.45              
log-Additive                                               
0,1,2        64 41.0 92 59.0 0.98  0.60  1.58  0.9185 212.4

$G_278191_379

SNP: G_278191_379  adjusted by: pop 
              0    %  1    %   OR lower upper p-value   AIC
Codominant                                                 
C/C          17 26.6 30 32.6 1.00              0.4375 212.8
C/T          33 51.6 46 50.0 0.69  0.32  1.49              
T/T          14 21.9 16 17.4 0.55  0.21  1.44              
Dominant                                                   
C/C          17 26.6 30 32.6 1.00              0.2392 211.0
C/T-T/T      47 73.4 62 67.4 0.65  0.31  1.35              
Recessive                                                  
C/C-C/T      50 78.1 76 82.6 1.00              0.3901 211.7
T/T          14 21.9 16 17.4 0.70  0.31  1.58              
Overdominant                                               
C/C-T/T      31 48.4 46 50.0 1.00              0.7011 212.3
C/T          33 51.6 46 50.0 0.88  0.46  1.69              
log-Additive                                               
0,1,2        64 41.0 92 59.0 0.74  0.46  1.19  0.2051 210.8

$G_281950_1015

SNP: G_281950_1015  adjusted by: pop 
              0    %  1    %   OR lower upper p-value   AIC
Codominant                                                 
G/G          34 54.0 64 70.3 1.00             0.05773 205.8
G/A          20 31.7 24 26.4 0.68  0.33  1.41              
A/A           9 14.3  3  3.3 0.21  0.05  0.86              
Dominant                                                   
G/G          34 54.0 64 70.3 1.00             0.08165 206.5
G/A-A/A      29 46.0 27 29.7 0.54  0.28  1.08              
Recessive                                                  
G/G-G/A      54 85.7 88 96.7 1.00             0.03129 204.9
A/A           9 14.3  3  3.3 0.24  0.06  0.96              
Overdominant                                               
G/G-A/A      43 68.3 67 73.6 1.00             0.56055 209.2
G/A          20 31.7 24 26.4 0.81  0.39  1.66              
log-Additive                                               
0,1,2        63 40.9 91 59.1 0.55  0.32  0.93 0.02520 204.5

$G_281950_1710

SNP: G_281950_1710  adjusted by: pop 
              0    %  1    %   OR lower upper p-value   AIC
Codominant                                                 
A/A          32 50.0 29 31.5 1.00             0.03547 207.8
A/G          23 35.9 39 42.4 1.96  0.94  4.10              
G/G           9 14.1 24 26.1 3.05  1.20  7.75              
Dominant                                                   
A/A          32 50.0 29 31.5 1.00             0.01588 206.6
A/G-G/G      32 50.0 63 68.5 2.27  1.16  4.45              
Recessive                                                  
A/A-A/G      55 85.9 68 73.9 1.00             0.06598 209.0
G/G           9 14.1 24 26.1 2.18  0.92  5.14              
Overdominant                                               
A/A-G/G      41 64.1 53 57.6 1.00             0.36681 211.6
A/G          23 35.9 39 42.4 1.36  0.70  2.65              
log-Additive                                               
0,1,2        64 41.0 92 59.0 1.78  1.13  2.81 0.01037 205.9

$G_293928_105

SNP: G_293928_105  adjusted by: pop 
              0    %  1    %   OR lower upper p-value   AIC
Codominant                                                 
C/C          55 85.9 76 82.6 1.00              0.3687 211.6
C/T           9 14.1 16 17.4 1.52   0.6  3.81              
log-Additive                                               
0,1,2        64 41.0 92 59.0 1.52   0.6  3.81         211.6

$G_297458_264

SNP: G_297458_264  adjusted by: pop 
              0    %  1    %   OR lower upper p-value   AIC
Codominant                                                 
T/T          27 47.4 52 57.8 1.00              0.2650 197.3
T/C          24 42.1 27 30.0 0.77  0.35  1.67              
C/C           6 10.5 11 12.2 2.11  0.54  8.20              
Dominant                                                   
T/T          27 47.4 52 57.8 1.00              0.7451 197.8
T/C-C/C      30 52.6 38 42.2 0.88  0.41  1.88              
Recessive                                                  
T/T-T/C      51 89.5 79 87.8 1.00              0.1360 195.7
C/C           6 10.5 11 12.2 2.53  0.72  8.87              
Overdominant                                               
T/T-C/C      33 57.9 63 70.0 1.00              0.2307 196.5
T/C          24 42.1 27 30.0 0.65  0.32  1.32              
log-Additive                                               
0,1,2        57 38.8 90 61.2 1.15  0.64  2.08  0.6307 197.7

$G_303102_402

SNP: G_303102_402  adjusted by: pop 
              0    %  1    %   OR lower upper p-value   AIC
Codominant                                                 
T/T          41 70.7 55 64.7 1.00              0.8176 196.4
T/C          15 25.9 28 32.9 1.10  0.50  2.42              
C/C           2  3.4  2  2.4 0.56  0.07  4.26              
Dominant                                                   
T/T          41 70.7 55 64.7 1.00              0.9319 194.8
T/C-C/C      17 29.3 30 35.3 1.03  0.48  2.23              
Recessive                                                  
T/T-T/C      56 96.6 83 97.6 1.00              0.5537 194.5
C/C           2  3.4  2  2.4 0.54  0.07  4.02              
Overdominant                                               
T/T-C/C      43 74.1 57 67.1 1.00              0.7542 194.7
T/C          15 25.9 28 32.9 1.13  0.52  2.48              
log-Additive                                               
0,1,2        58 40.6 85 59.4 0.96  0.49  1.88  0.9045 194.8

$G_306701_582

SNP: G_306701_582  adjusted by: pop 
              0    %  1     %   OR lower upper p-value   AIC
Codominant                                                  
A/A          52 82.5 79  86.8 1.00              0.1867 208.1
A/G           9 14.3 12  13.2 1.83  0.56  6.05              
G/G           2  3.2  0   0.0 0.00  0.00                    
Dominant                                                    
A/A          52 82.5 79  86.8 1.00              0.4499 208.9
A/G-G/G      11 17.5 12  13.2 1.56  0.49  4.97              
Recessive                                                   
A/A-A/G      61 96.8 91 100.0 1.00              0.1270 207.2
G/G           2  3.2  0   0.0 0.00  0.00                    
Overdominant                                                
A/A-G/G      54 85.7 79  86.8 1.00              0.2089 207.9
A/G           9 14.3 12  13.2 2.10  0.64  6.89              
log-Additive                                                
0,1,2        63 40.9 91  59.1 1.12  0.42  3.02  0.8221 209.4

$G_306701_957

SNP: G_306701_957  adjusted by: pop 
              0    %  1    %   OR lower upper p-value   AIC
Codominant                                                 
C/C          15 23.8 25 27.2 1.00              0.6544 211.5
C/T          33 52.4 47 51.1 0.72  0.32  1.63              
T/T          15 23.8 20 21.7 0.66  0.25  1.73              
Dominant                                                   
C/C          15 23.8 25 27.2 1.00              0.3688 209.6
C/T-T/T      48 76.2 67 72.8 0.70  0.32  1.53              
Recessive                                                  
C/C-C/T      48 76.2 72 78.3 1.00              0.6386 210.2
T/T          15 23.8 20 21.7 0.83  0.38  1.80              
Overdominant                                               
C/C-T/T      30 47.6 45 48.9 1.00              0.7037 210.2
C/T          33 52.4 47 51.1 0.88  0.46  1.70              
log-Additive                                               
0,1,2        63 40.6 92 59.4 0.81  0.51  1.31  0.3969 209.7

$G_309599_211

SNP: G_309599_211  adjusted by: pop 
              0    %  1    %   OR lower upper p-value   AIC
Codominant                                                 
T/T          27 44.3 44 50.6 1.00             0.09131 199.9
T/C          22 36.1 37 42.5 1.06  0.52  2.19              
C/C          12 19.7  6  6.9 0.33  0.11  0.99              
Dominant                                                   
T/T          27 44.3 44 50.6 1.00             0.53548 202.3
T/C-C/C      34 55.7 43 49.4 0.81  0.42  1.58              
Recessive                                                  
T/T-T/C      49 80.3 81 93.1 1.00             0.02917 198.0
C/C          12 19.7  6  6.9 0.32  0.11  0.92              
Overdominant                                               
T/T-C/C      39 63.9 50 57.5 1.00             0.40515 202.0
T/C          22 36.1 37 42.5 1.34  0.67  2.65              
log-Additive                                               
0,1,2        61 41.2 87 58.8 0.69  0.43  1.12 0.13574 200.5

$G_322391_149

SNP: G_322391_149  adjusted by: pop 
              0    %  1     %   OR lower upper p-value   AIC
Codominant                                                  
C/C          57 89.1 78  84.8 1.00             0.07030 209.1
C/T           5  7.8 14  15.2 2.19  0.73  6.57              
T/T           2  3.1  0   0.0 0.00  0.00                    
Dominant                                                    
C/C          57 89.1 78  84.8 1.00             0.35592 211.6
C/T-T/T       7 10.9 14  15.2 1.58  0.59  4.27              
Recessive                                                   
C/C-C/T      62 96.9 92 100.0 1.00             0.07459 209.3
T/T           2  3.1  0   0.0 0.00  0.00                    
Overdominant                                                
C/C-T/T      59 92.2 78  84.8 1.00             0.12666 210.1
C/T           5  7.8 14  15.2 2.27  0.76  6.80              
log-Additive                                                
0,1,2        64 41.0 92  59.0 1.16  0.50  2.70 0.72710 212.3

$G_329123_744

SNP: G_329123_744  adjusted by: pop 
              0    %  1    %   OR lower upper p-value   AIC
Codominant                                                 
C/C          52 82.5 73 80.2 1.00              0.8482 211.2
C/T          10 15.9 15 16.5 0.87  0.35  2.14              
T/T           1  1.6  3  3.3 1.68  0.17 16.76              
Dominant                                                   
C/C          52 82.5 73 80.2 1.00              0.8915 209.5
C/T-T/T      11 17.5 18 19.8 0.94  0.40  2.22              
Recessive                                                  
C/C-C/T      62 98.4 88 96.7 1.00              0.6279 209.3
T/T           1  1.6  3  3.3 1.73  0.17 17.13              
Overdominant                                               
C/C-T/T      53 84.1 76 83.5 1.00              0.7270 209.4
C/T          10 15.9 15 16.5 0.85  0.35  2.09              
log-Additive                                               
0,1,2        63 40.9 91 59.1 1.02  0.50  2.09  0.9608 209.5

$G_329556_606

SNP: G_329556_606  adjusted by: pop 
              0    %  1    %   OR lower upper p-value   AIC
Codominant                                                 
A/A          56 88.9 83 90.2 1.00              0.7324 210.3
A/T           7 11.1  9  9.8 0.83  0.29   2.4              
log-Additive                                               
0,1,2        63 40.6 92 59.4 0.83  0.29   2.4         210.3

$G_340268_193

SNP: G_340268_193  adjusted by: pop 
              0     %  1    %   OR lower upper  p-value   AIC
Codominant                                                   
G/G          42  65.6 69 75.0 1.00             0.008259 204.8
G/A          22  34.4 19 20.7 0.46  0.22  0.97               
A/A           0   0.0  4  4.3       0.00                     
Dominant                                                     
G/G          42  65.6 69 75.0 1.00             0.147054 210.3
G/A-A/A      22  34.4 23 25.0 0.59  0.29  1.20               
Recessive                                                    
G/G-G/A      64 100.0 88 95.7 1.00             0.020379 207.1
A/A           0   0.0  4  4.3       0.00                     
Overdominant                                                 
G/G-A/A      42  65.6 73 79.3 1.00             0.027647 207.6
G/A          22  34.4 19 20.7 0.44  0.21  0.92               
log-Additive                                                 
0,1,2        64  41.0 92 59.0 0.81  0.43  1.51 0.501585 212.0

$G_341837_617

SNP: G_341837_617  adjusted by: pop 
              0    %  1    %   OR lower upper p-value   AIC
Codominant                                                 
C/C          40 62.5 51 55.4 1.00              0.8852 214.2
C/T          21 32.8 37 40.2 1.13  0.55  2.30              
T/T           3  4.7  4  4.3 0.79  0.16  3.84              
Dominant                                                   
C/C          40 62.5 51 55.4 1.00              0.8119 212.4
C/T-T/T      24 37.5 41 44.6 1.09  0.55  2.17              
Recessive                                                  
C/C-C/T      61 95.3 88 95.7 1.00              0.7157 212.3
T/T           3  4.7  4  4.3 0.75  0.16  3.51              
Overdominant                                               
C/C-T/T      43 67.2 55 59.8 1.00              0.6883 212.3
C/T          21 32.8 37 40.2 1.15  0.57  2.31              
log-Additive                                               
0,1,2        64 41.0 92 59.0 1.02  0.57  1.83  0.9474 212.4

$G_343154_267

SNP: G_343154_267  adjusted by: pop 
              0    %  1    %   OR lower upper p-value   AIC
Codominant                                                 
C/C          32 50.0 38 41.3 1.00              0.8358 214.1
T/C          24 37.5 37 40.2 1.12  0.54  2.31              
T/T           8 12.5 17 18.5 1.35  0.49  3.72              
Dominant                                                   
C/C          32 50.0 38 41.3 1.00              0.6395 212.2
T/C-T/T      32 50.0 54 58.7 1.18  0.60  2.32              
Recessive                                                  
C/C-T/C      56 87.5 75 81.5 1.00              0.6081 212.2
T/T           8 12.5 17 18.5 1.27  0.50  3.25              
Overdominant                                               
C/C-T/T      40 62.5 55 59.8 1.00              0.9293 212.4
T/C          24 37.5 37 40.2 1.03  0.53  2.01              
log-Additive                                               
0,1,2        64 41.0 92 59.0 1.15  0.72  1.86  0.5553 212.1

$G_343154_386

SNP: G_343154_386  adjusted by: pop 
              0    %  1    %   OR lower upper p-value   AIC
Codominant                                                 
C/C          45 70.3 52 56.5 1.00             0.02836 207.3
C/T          17 26.6 39 42.4 2.45  1.17  5.15              
T/T           2  3.1  1  1.1 0.36  0.03  4.10              
Dominant                                                   
C/C          45 70.3 52 56.5 1.00             0.03057 207.8
C/T-T/T      19 29.7 40 43.5 2.16  1.06  4.39              
Recessive                                                  
C/C-C/T      62 96.9 91 98.9 1.00             0.28112 211.3
T/T           2  3.1  1  1.1 0.28  0.02  3.14              
Overdominant                                               
C/C-T/T      47 73.4 53 57.6 1.00             0.01144 206.0
C/T          17 26.6 39 42.4 2.52  1.20  5.27              
log-Additive                                               
0,1,2        64 41.0 92 59.0 1.74  0.90  3.36 0.08985 209.6

$G_343154_1452

SNP: G_343154_1452  adjusted by: pop 
              0    %  1     %   OR lower upper p-value   AIC
Codominant                                                  
G/G          51 82.3 81  88.0 1.00              0.5459 209.1
G/A          10 16.1 11  12.0 0.88  0.33  2.32              
A/A           1  1.6  0   0.0 0.00  0.00                    
Dominant                                                    
G/G          51 82.3 81  88.0 1.00              0.6831 208.2
G/A-A/A      11 17.7 11  12.0 0.82  0.31  2.13              
Recessive                                                   
G/G-G/A      61 98.4 92 100.0 1.00              0.2854 207.2
A/A           1  1.6  0   0.0 0.00  0.00                    
Overdominant                                                
G/G-A/A      52 83.9 81  88.0 1.00              0.8410 208.3
G/A          10 16.1 11  12.0 0.91  0.34  2.39              
log-Additive                                                
0,1,2        62 40.3 92  59.7 0.77  0.31  1.89  0.5617 208.0

$G_343154_1475

SNP: G_343154_1475  adjusted by: pop 
              0    %  1    %   OR lower upper p-value   AIC
Codominant                                                 
C/C          52 85.2 82 89.1 1.00              0.7386 207.1
C/T           9 14.8 10 10.9 1.21  0.39   3.7              
log-Additive                                               
0,1,2        61 39.9 92 60.1 1.21  0.39   3.7         207.1

$G_343154_1558

SNP: G_343154_1558  adjusted by: pop 
              0    %  1    %   OR lower upper p-value   AIC
Codominant                                                 
C/C          46 71.9 77 83.7 1.00              0.5753 213.3
C/T          17 26.6 14 15.2 0.64  0.27  1.50              
T/T           1  1.6  1  1.1 1.09  0.06 19.60              
Dominant                                                   
C/C          46 71.9 77 83.7 1.00              0.3242 211.5
C/T-T/T      18 28.1 15 16.3 0.65  0.28  1.52              
Recessive                                                  
C/C-C/T      63 98.4 91 98.9 1.00              0.8343 212.4
T/T           1  1.6  1  1.1 1.36  0.08 23.61              
Overdominant                                               
C/C-T/T      47 73.4 78 84.8 1.00              0.2938 211.3
C/T          17 26.6 14 15.2 0.63  0.27  1.48              
log-Additive                                               
0,1,2        64 41.0 92 59.0 0.71  0.32  1.56  0.3935 211.7

$G_344793_1115

SNP: G_344793_1115  adjusted by: pop 
              0    %  1    %   OR lower upper p-value AIC
Codominant                                               
C/C          51 79.7 79 85.9 1.00              0.5119 212
C/T          13 20.3 13 14.1 0.75  0.31  1.78            
log-Additive                                             
0,1,2        64 41.0 92 59.0 0.75  0.31  1.78         212

$G_362654_2058

SNP: G_362654_2058  adjusted by: pop 
              0    %  1     %   OR lower upper p-value   AIC
Codominant                                                  
C/C          49 76.6 68  73.9 1.00              0.2883 211.9
C/T          13 20.3 24  26.1 1.17  0.53  2.57              
T/T           2  3.1  0   0.0 0.00  0.00                    
Dominant                                                    
C/C          49 76.6 68  73.9 1.00              0.9320 212.4
C/T-T/T      15 23.4 24  26.1 1.03  0.48  2.21              
Recessive                                                   
C/C-C/T      62 96.9 92 100.0 1.00              0.1270 210.1
T/T           2  3.1  0   0.0 0.00  0.00                    
Overdominant                                                
C/C-T/T      51 79.7 68  73.9 1.00              0.6674 212.2
C/T          13 20.3 24  26.1 1.19  0.54  2.61              
log-Additive                                                
0,1,2        64 41.0 92  59.0 0.92  0.46  1.85  0.8221 212.4

$G_369888_60

SNP: G_369888_60  adjusted by: pop 
              0    %  1    %   OR lower upper p-value   AIC
Codominant                                                 
G/G          50 79.4 71 77.2 1.00              0.7503 211.8
G/A          11 17.5 18 19.6 1.40  0.58  3.34              
A/A           2  3.2  3  3.3 1.07  0.17  6.85              
Dominant                                                   
G/G          50 79.4 71 77.2 1.00              0.4770 209.9
G/A-A/A      13 20.6 21 22.8 1.34  0.59  3.02              
Recessive                                                  
G/G-G/A      61 96.8 89 96.7 1.00              0.9964 210.4
A/A           2  3.2  3  3.3 1.00  0.16  6.37              
Overdominant                                               
G/G-A/A      52 82.5 74 80.4 1.00              0.4504 209.8
G/A          11 17.5 18 19.6 1.39  0.58  3.32              
log-Additive                                               
0,1,2        63 40.6 92 59.4 1.22  0.62  2.38  0.5581 210.0

$G_369888_93

SNP: G_369888_93  adjusted by: pop 
              0    %  1    %   OR lower upper p-value   AIC
Codominant                                                 
T/T          48 77.4 70 76.1 1.00              0.9359 208.3
T/A          14 22.6 22 23.9 0.97  0.44  2.11              
log-Additive                                               
0,1,2        62 40.3 92 59.7 0.97  0.44  2.11         208.3

$G_369888_307

SNP: G_369888_307  adjusted by: pop 
              0    %  1    %   OR lower upper p-value   AIC
Codominant                                                 
A/A          27 42.2 48 52.2 1.00              0.7976 214.0
A/G          30 46.9 37 40.2 0.80  0.40  1.61              
G/G           7 10.9  7  7.6 0.76  0.23  2.53              
Dominant                                                   
A/A          27 42.2 48 52.2 1.00              0.5056 212.0
A/G-G/G      37 57.8 44 47.8 0.80  0.41  1.56              
Recessive                                                  
A/A-A/G      57 89.1 85 92.4 1.00              0.7898 212.4
G/G           7 10.9  7  7.6 0.86  0.27  2.69              
Overdominant                                               
A/A-G/G      34 53.1 55 59.8 1.00              0.6172 212.2
A/G          30 46.9 37 40.2 0.84  0.44  1.64              
log-Additive                                               
0,1,2        64 41.0 92 59.0 0.84  0.50  1.42  0.5225 212.0

$G_372070_273

SNP: G_372070_273  adjusted by: pop 
              0    %  1    %   OR lower upper p-value   AIC
Codominant                                                 
G/G          50 86.2 78 91.8 1.00              0.9661 196.1
G/A           7 12.1  6  7.1 1.08  0.28  4.18              
A/A           1  1.7  1  1.2 1.46  0.08 26.91              
Dominant                                                   
G/G          50 86.2 78 91.8 1.00              0.8621 194.1
G/A-A/A       8 13.8  7  8.2 1.12  0.31  4.11              
Recessive                                                  
G/G-G/A      57 98.3 84 98.8 1.00              0.8123 194.1
A/A           1  1.7  1  1.2 1.42  0.08 24.95              
Overdominant                                               
G/G-A/A      51 87.9 79 92.9 1.00              0.9452 194.2
G/A           7 12.1  6  7.1 1.05  0.28  3.96              
log-Additive                                               
0,1,2        58 40.6 85 59.4 1.14  0.39  3.34  0.8158 194.1

$G_373029_222

SNP: G_373029_222  adjusted by: pop 
              0    %  1    %   OR lower upper p-value   AIC
Codominant                                                 
C/C          17 26.6 36 39.1 1.00             0.08184 209.4
C/T          27 42.2 44 47.8 0.80  0.38  1.70              
T/T          20 31.2 12 13.0 0.35  0.13  0.91              
Dominant                                                   
C/C          17 26.6 36 39.1 1.00             0.20762 210.8
C/T-T/T      47 73.4 56 60.9 0.64  0.31  1.29              
Recessive                                                  
C/C-C/T      44 68.8 80 87.0 1.00             0.03074 207.8
T/T          20 31.2 12 13.0 0.40  0.17  0.92              
Overdominant                                               
C/C-T/T      37 57.8 48 52.2 1.00             0.61223 212.2
C/T          27 42.2 44 47.8 1.18  0.62  2.28              
log-Additive                                               
0,1,2        64 41.0 92 59.0 0.61  0.38  0.98 0.04036 208.2

$G_373125_426

SNP: G_373125_426  adjusted by: pop 
              0    %  1    %   OR lower upper p-value   AIC
Codominant                                                 
T/T          29 45.3 49 53.3 1.00              0.9188 214.3
T/C          26 40.6 35 38.0 0.90  0.45  1.83              
C/C           9 14.1  8  8.7 0.80  0.25  2.56              
Dominant                                                   
T/T          29 45.3 49 53.3 1.00              0.7226 212.3
T/C-C/C      35 54.7 43 46.7 0.88  0.45  1.74              
Recessive                                                  
T/T-T/C      55 85.9 84 91.3 1.00              0.7652 212.3
C/C           9 14.1  8  8.7 0.85  0.28  2.53              
Overdominant                                               
T/T-C/C      38 59.4 57 62.0 1.00              0.8669 212.4
T/C          26 40.6 35 38.0 0.94  0.49  1.84              
log-Additive                                               
0,1,2        64 41.0 92 59.0 0.90  0.54  1.50  0.6812 212.3

$G_373125_792

SNP: G_373125_792  adjusted by: pop 
              0    %  1    %   OR lower upper p-value   AIC
Codominant                                                 
C/C          46 71.9 77 83.7 1.00              0.7218 213.8
C/T          13 20.3 12 13.0 0.73  0.28  1.91              
T/T           5  7.8  3  3.3 0.58  0.11  2.98              
Dominant                                                   
C/C          46 71.9 77 83.7 1.00              0.4464 211.9
C/T-T/T      18 28.1 15 16.3 0.70  0.28  1.74              
Recessive                                                  
C/C-C/T      59 92.2 89 96.7 1.00              0.6135 212.2
T/T           5  7.8  3  3.3 0.67  0.14  3.24              
Overdominant                                               
C/C-T/T      51 79.7 80 87.0 1.00              0.6336 212.2
C/T          13 20.3 12 13.0 0.80  0.31  2.02              
log-Additive                                               
0,1,2        64 41.0 92 59.0 0.75  0.38  1.51  0.4213 211.8

$G_373156_174

SNP: G_373156_174  adjusted by: pop 
              0    %  1    %   OR lower upper p-value   AIC
Codominant                                                 
T/T          18 28.1 40 43.5 1.00             0.25028 211.7
T/C          32 50.0 38 41.3 0.55  0.26  1.14              
C/C          14 21.9 14 15.2 0.59  0.22  1.57              
Dominant                                                   
T/T          18 28.1 40 43.5 1.00             0.09736 209.7
T/C-C/C      46 71.9 52 56.5 0.56  0.28  1.12              
Recessive                                                  
T/T-T/C      50 78.1 78 84.8 1.00             0.68288 212.3
C/C          14 21.9 14 15.2 0.83  0.35  2.00              
Overdominant                                               
T/T-C/C      32 50.0 54 58.7 1.00             0.19910 210.8
T/C          32 50.0 38 41.3 0.65  0.34  1.26              
log-Additive                                               
0,1,2        64 41.0 92 59.0 0.72  0.45  1.16 0.17600 210.6

$G_373156_509

SNP: G_373156_509  adjusted by: pop 
              0     %  1    %   OR lower upper p-value   AIC
Codominant                                                  
G/G          56  87.5 80 87.0 1.00              0.4182 212.7
G/A           8  12.5 11 12.0 0.95  0.35  2.56              
A/A           0   0.0  1  1.1       0.00                    
Dominant                                                    
G/G          56  87.5 80 87.0 1.00              0.8773 212.4
G/A-A/A       8  12.5 12 13.0 1.08  0.41  2.86              
Recessive                                                   
G/G-G/A      64 100.0 91 98.9 1.00              0.1879 210.7
A/A           0   0.0  1  1.1       0.00                    
Overdominant                                                
G/G-A/A      56  87.5 81 88.0 1.00              0.8956 212.4
G/A           8  12.5 11 12.0 0.94  0.35  2.51              
log-Additive                                                
0,1,2        64  41.0 92 59.0 1.21  0.49  3.00  0.6844 212.3

$G_374909_24

SNP: G_374909_24  adjusted by: pop 
              0     %  1    %   OR lower upper p-value   AIC
Codominant                                                  
C/C          53  82.8 73 79.3 1.00              0.5725 213.3
C/T          11  17.2 18 19.6 1.21  0.52  2.82              
T/T           0   0.0  1  1.1       0.00                    
Dominant                                                    
C/C          53  82.8 73 79.3 1.00              0.5653 212.1
C/T-T/T      11  17.2 19 20.7 1.28  0.55  2.94              
Recessive                                                   
C/C-C/T      64 100.0 91 98.9 1.00              0.3405 211.5
T/T           0   0.0  1  1.1       0.00                    
Overdominant                                                
C/C-T/T      53  82.8 74 80.4 1.00              0.6697 212.2
C/T          11  17.2 18 19.6 1.20  0.52  2.79              
log-Additive                                                
0,1,2        64  41.0 92 59.0 1.33  0.59  2.96  0.4874 211.9

$G_385130_246

SNP: G_385130_246  adjusted by: pop 
              0    %  1    %   OR lower upper  p-value   AIC
Codominant                                                  
C/C          26 47.3 26 31.0 1.00             0.030113 182.8
T/C          22 40.0 30 35.7 1.17  0.52  2.60               
T/T           7 12.7 28 33.3 3.46  1.26  9.49               
Dominant                                                    
C/C          26 47.3 26 31.0 1.00             0.144572 185.7
T/C-T/T      29 52.7 58 69.0 1.72  0.83  3.57               
Recessive                                                   
C/C-T/C      48 87.3 56 66.7 1.00             0.008801 181.0
T/T           7 12.7 28 33.3 3.19  1.27  8.04               
Overdominant                                                
C/C-T/T      33 60.0 54 64.3 1.00             0.399325 187.1
T/C          22 40.0 30 35.7 0.73  0.36  1.51               
log-Additive                                                
0,1,2        55 39.6 84 60.4 1.74  1.09  2.79 0.018733 182.3

$G_385130_247

SNP: G_385130_247  adjusted by: pop 
              0    %  1    %   OR lower upper p-value   AIC
Codominant                                                 
G/G          36 65.5 57 68.7 1.00              0.7261 188.4
G/C          16 29.1 22 26.5 0.77  0.35  1.69              
C/C           3  5.5  4  4.8 0.64  0.13  3.09              
Dominant                                                   
G/G          36 65.5 57 68.7 1.00              0.4413 186.4
G/C-C/C      19 34.5 26 31.3 0.74  0.35  1.58              
Recessive                                                  
G/G-G/C      52 94.5 79 95.2 1.00              0.6524 186.8
C/C           3  5.5  4  4.8 0.70  0.15  3.30              
Overdominant                                               
G/G-C/C      39 70.9 61 73.5 1.00              0.5624 186.7
G/C          16 29.1 22 26.5 0.79  0.37  1.73              
log-Additive                                               
0,1,2        55 39.9 83 60.1 0.78  0.43  1.43  0.4261 186.4

$G_393751_426

SNP: G_393751_426  adjusted by: pop 
              0    %  1     %   OR lower upper p-value   AIC
Codominant                                                  
C/C          56 87.5 83  90.2 1.00              0.5363 213.2
C/T           7 10.9  9   9.8 0.84  0.29  2.42              
T/T           1  1.6  0   0.0 0.00  0.00                    
Dominant                                                    
C/C          56 87.5 83  90.2 1.00              0.6024 212.2
C/T-T/T       8 12.5  9   9.8 0.76  0.27  2.12              
Recessive                                                   
C/C-C/T      63 98.4 92 100.0 1.00              0.2854 211.3
T/T           1  1.6  0   0.0 0.00  0.00                    
Overdominant                                                
C/C-T/T      57 89.1 83  90.2 1.00              0.7614 212.3
C/T           7 10.9  9   9.8 0.85  0.29  2.45              
log-Additive                                                
0,1,2        64 41.0 92  59.0 0.72  0.27  1.86  0.4915 212.0

$G_393751_492

SNP: G_393751_492  adjusted by: pop 
              0     %  1    %   OR lower upper p-value   AIC
Codominant                                                  
C/C          51  79.7 59 64.1 1.00             0.04675 208.3
C/T          13  20.3 28 30.4 1.61  0.74  3.52              
T/T           0   0.0  5  5.4       0.00                    
Dominant                                                    
C/C          51  79.7 59 64.1 1.00             0.09893 209.7
C/T-T/T      13  20.3 33 35.9 1.89  0.88  4.06              
Recessive                                                   
C/C-C/T      64 100.0 87 94.6 1.00             0.03119 207.8
T/T           0   0.0  5  5.4       0.00                    
Overdominant                                                
C/C-T/T      51  79.7 64 69.6 1.00             0.32493 211.5
C/T          13  20.3 28 30.4 1.47  0.68  3.19              
log-Additive                                                
0,1,2        64  41.0 92 59.0 2.00  1.00  4.01 0.04213 208.3

$G_397528_23

SNP: G_397528_23  adjusted by: pop 
              0    %  1    %   OR lower upper p-value   AIC
Codominant                                                 
G/G          16 25.8 31 34.1 1.00             0.09875 205.7
A/G          30 48.4 33 36.3 0.40  0.17  0.94              
A/A          16 25.8 27 29.7 0.53  0.20  1.42              
Dominant                                                   
G/G          16 25.8 31 34.1 1.00             0.04231 204.2
A/G-A/A      46 74.2 60 65.9 0.44  0.19  1.00              
Recessive                                                  
G/G-A/G      46 74.2 64 70.3 1.00             0.97923 208.4
A/A          16 25.8 27 29.7 0.99  0.46  2.11              
Overdominant                                               
G/G-A/A      32 51.6 58 63.7 1.00             0.08395 205.4
A/G          30 48.4 33 36.3 0.55  0.28  1.09              
log-Additive                                               
0,1,2        62 40.5 91 59.5 0.75  0.47  1.19 0.21966 206.9

$G_410766_552

SNP: G_410766_552  adjusted by: pop 
              0    %  1    %   OR lower upper p-value   AIC
Codominant                                                 
C/C          25 39.7 46 51.1 1.00              0.2756 208.9
C/T          30 47.6 37 41.1 0.61  0.30  1.24              
T/T           8 12.7  7  7.8 0.50  0.16  1.56              
Dominant                                                   
C/C          25 39.7 46 51.1 1.00              0.1180 207.0
C/T-T/T      38 60.3 44 48.9 0.59  0.30  1.15              
Recessive                                                  
C/C-C/T      55 87.3 83 92.2 1.00              0.4010 208.8
T/T           8 12.7  7  7.8 0.63  0.21  1.86              
Overdominant                                               
C/C-T/T      33 52.4 53 58.9 1.00              0.2869 208.3
C/T          30 47.6 37 41.1 0.70  0.36  1.36              
log-Additive                                               
0,1,2        63 41.2 90 58.8 0.67  0.41  1.11  0.1172 207.0

$G_410766_569

SNP: G_410766_569  adjusted by: pop 
              0    %  1    %   OR lower upper p-value   AIC
Codominant                                                 
C/C          51 79.7 71 77.2 1.00              0.7726 213.9
C/T          11 17.2 19 20.7 1.21  0.52  2.79              
T/T           2  3.1  2  2.2 0.58  0.08  4.31              
Dominant                                                   
C/C          51 79.7 71 77.2 1.00              0.8060 212.4
C/T-T/T      13 20.3 21 22.8 1.10  0.50  2.44              
Recessive                                                  
C/C-C/T      62 96.9 90 97.8 1.00              0.5715 212.1
T/T           2  3.1  2  2.2 0.56  0.08  4.12              
Overdominant                                               
C/C-T/T      53 82.8 73 79.3 1.00              0.6259 212.2
C/T          11 17.2 19 20.7 1.23  0.53  2.83              
log-Additive                                               
0,1,2        64 41.0 92 59.0 1.01  0.51  1.97  0.9822 212.4

$G_410766_570

SNP: G_410766_570  adjusted by: pop 
              0    %  1    %   OR lower upper p-value   AIC
Codominant                                                 
A/A          43 67.2 50 54.3 1.00             0.10104 209.8
A/G          17 26.6 37 40.2 2.20  1.05  4.60              
G/G           4  6.2  5  5.4 1.27  0.31  5.28              
Dominant                                                   
A/A          43 67.2 50 54.3 1.00             0.04369 208.4
A/G-G/G      21 32.8 42 45.7 2.02  1.01  4.06              
Recessive                                                  
A/A-A/G      60 93.8 87 94.6 1.00             0.94137 212.4
G/G           4  6.2  5  5.4 0.95  0.24  3.79              
Overdominant                                               
A/A-G/G      47 73.4 55 59.8 1.00             0.03445 208.0
A/G          17 26.6 37 40.2 2.15  1.04  4.43              
log-Additive                                               
0,1,2        64 41.0 92 59.0 1.59  0.90  2.81 0.10654 209.8

$G_410766_624

SNP: G_410766_624  adjusted by: pop 
              0    %  1    %   OR lower upper p-value   AIC
Codominant                                                 
C/C          50 78.1 65 71.4 1.00              0.6647 212.7
C/T          13 20.3 25 27.5 1.38  0.63  3.00              
T/T           1  1.6  1  1.1 0.62  0.04 10.30              
Dominant                                                   
C/C          50 78.1 65 71.4 1.00              0.4679 211.0
C/T-T/T      14 21.9 26 28.6 1.32  0.62  2.82              
Recessive                                                  
C/C-C/T      63 98.4 90 98.9 1.00              0.6984 211.4
T/T           1  1.6  1  1.1 0.57  0.03  9.40              
Overdominant                                               
C/C-T/T      51 79.7 66 72.5 1.00              0.3998 210.8
C/T          13 20.3 25 27.5 1.39  0.64  3.02              
log-Additive                                               
0,1,2        64 41.3 91 58.7 1.23  0.61  2.49  0.5627 211.2

$G_41358_42

SNP: G_41358_42  adjusted by: pop 
              0    %  1    %   OR lower upper p-value   AIC
Codominant                                                 
T/T          16 25.0 31 34.1 1.00              0.4308 211.0
T/C          35 54.7 42 46.2 0.63  0.29  1.35              
C/C          13 20.3 18 19.8 0.93  0.35  2.48              
Dominant                                                   
T/T          16 25.0 31 34.1 1.00              0.3301 209.7
T/C-C/C      48 75.0 60 65.9 0.70  0.34  1.44              
Recessive                                                  
T/T-T/C      51 79.7 73 80.2 1.00              0.6092 210.4
C/C          13 20.3 18 19.8 1.25  0.53  2.91              
Overdominant                                               
T/T-C/C      29 45.3 49 53.8 1.00              0.1973 209.0
T/C          35 54.7 42 46.2 0.65  0.33  1.26              
log-Additive                                               
0,1,2        64 41.3 91 58.7 0.92  0.57  1.47  0.7221 210.6

$G_417237_213

SNP: G_417237_213  adjusted by: pop 
              0    %  1    %   OR lower upper p-value   AIC
Codominant                                                 
C/C          38 60.3 53 57.6 1.00              0.3791 210.5
C/T          23 36.5 32 34.8 1.08  0.54  2.17              
T/T           2  3.2  7  7.6 3.02  0.57 15.99              
Dominant                                                   
C/C          38 60.3 53 57.6 1.00              0.5470 210.0
C/T-T/T      25 39.7 39 42.4 1.23  0.63  2.40              
Recessive                                                  
C/C-C/T      61 96.8 85 92.4 1.00              0.1695 208.5
T/T           2  3.2  7  7.6 2.92  0.56 15.11              
Overdominant                                               
C/C-T/T      40 63.5 60 65.2 1.00              0.9735 210.4
C/T          23 36.5 32 34.8 0.99  0.50  1.96              
log-Additive                                               
0,1,2        63 40.6 92 59.4 1.33  0.76  2.32  0.3115 209.4

$G_417237_294

SNP: G_417237_294  adjusted by: pop 
              0    %  1    %   OR lower upper p-value   AIC
Codominant                                                 
G/G          26 41.3 25 27.5 1.00              0.3819 209.6
A/G          28 44.4 52 57.1 1.68  0.80  3.51              
A/A           9 14.3 14 15.4 1.48  0.53  4.09              
Dominant                                                   
G/G          26 41.3 25 27.5 1.00              0.1728 207.6
A/G-A/A      37 58.7 66 72.5 1.63  0.81  3.29              
Recessive                                                  
G/G-A/G      54 85.7 77 84.6 1.00              0.8656 209.5
A/A           9 14.3 14 15.4 1.08  0.43  2.72              
Overdominant                                               
G/G-A/A      35 55.6 39 42.9 1.00              0.2447 208.1
A/G          28 44.4 52 57.1 1.48  0.76  2.88              
log-Additive                                               
0,1,2        63 40.9 91 59.1 1.30  0.79  2.14  0.2955 208.4

$G_428039_473

SNP: G_428039_473  adjusted by: pop 
              0    %  1    %   OR lower upper p-value   AIC
Codominant                                                 
G/G          41 64.1 63 68.5 1.00              0.8177 214.0
G/A          22 34.4 27 29.3 0.94  0.46  1.93              
A/A           1  1.6  2  2.2 2.09  0.17 25.81              
Dominant                                                   
G/G          41 64.1 63 68.5 1.00              0.9589 212.4
G/A-A/A      23 35.9 29 31.5 0.98  0.48  1.99              
Recessive                                                  
G/G-G/A      63 98.4 90 97.8 1.00              0.5385 212.1
A/A           1  1.6  2  2.2 2.14  0.18 25.98              
Overdominant                                               
G/G-A/A      42 65.6 65 70.7 1.00              0.8139 212.4
G/A          22 34.4 27 29.3 0.92  0.45  1.87              
log-Additive                                               
0,1,2        64 41.0 92 59.0 1.04  0.54  1.99  0.9043 212.4

$G_428039_659

SNP: G_428039_659  adjusted by: pop 
              0    %  1    %   OR lower upper p-value   AIC
Codominant                                                 
C/C          48 75.0 63 68.5 1.00              0.7841 213.9
C/T          15 23.4 26 28.3 1.21  0.57  2.56              
T/T           1  1.6  3  3.3 1.84  0.18 18.46              
Dominant                                                   
C/C          48 75.0 63 68.5 1.00              0.5509 212.1
C/T-T/T      16 25.0 29 31.5 1.25  0.60  2.59              
Recessive                                                  
C/C-C/T      63 98.4 89 96.7 1.00              0.6213 212.2
T/T           1  1.6  3  3.3 1.74  0.18 17.29              
Overdominant                                               
C/C-T/T      49 76.6 66 71.7 1.00              0.6608 212.2
C/T          15 23.4 26 28.3 1.18  0.56  2.50              
log-Additive                                               
0,1,2        64 41.0 92 59.0 1.25  0.65  2.39  0.4998 212.0

$G_428039_1406

SNP: G_428039_1406  adjusted by: pop 
              0    %  1    %   OR lower upper p-value   AIC
Codominant                                                 
C/C          34 53.1 51 55.4 1.00              0.5199 213.1
C/T          22 34.4 36 39.1 1.11  0.55  2.22              
T/T           8 12.5  5  5.4 0.53  0.15  1.84              
Dominant                                                   
C/C          34 53.1 51 55.4 1.00              0.9379 212.4
C/T-T/T      30 46.9 41 44.6 0.97  0.51  1.87              
Recessive                                                  
C/C-C/T      56 87.5 87 94.6 1.00              0.2690 211.2
T/T           8 12.5  5  5.4 0.51  0.15  1.70              
Overdominant                                               
C/C-T/T      42 65.6 56 60.9 1.00              0.5869 212.1
C/T          22 34.4 36 39.1 1.21  0.61  2.37              
log-Additive                                               
0,1,2        64 41.0 92 59.0 0.87  0.52  1.45  0.5946 212.1

$G_428810_55

SNP: G_428810_55  adjusted by: pop 
              0    %  1    %   OR lower upper p-value   AIC
Codominant                                                 
A/A          43 67.2 64 69.6 1.00              0.3228 212.2
A/T          20 31.2 24 26.1 0.61  0.29  1.31              
T/T           1  1.6  4  4.3 1.96  0.21 18.49              
Dominant                                                   
A/A          43 67.2 64 69.6 1.00              0.3006 211.4
A/T-T/T      21 32.8 28 30.4 0.68  0.33  1.41              
Recessive                                                  
A/A-A/T      63 98.4 88 95.7 1.00              0.4166 211.8
T/T           1  1.6  4  4.3 2.36  0.26 21.77              
Overdominant                                               
A/A-T/T      44 68.8 68 73.9 1.00              0.1711 210.6
A/T          20 31.2 24 26.1 0.59  0.28  1.25              
log-Additive                                               
0,1,2        64 41.0 92 59.0 0.82  0.44  1.53  0.5318 212.0

$G_433232_225

SNP: G_433232_225  adjusted by: pop 
              0     %  1    %   OR lower upper p-value   AIC
Codominant                                                  
C/C          54  84.4 87 94.6 1.00             0.09974 209.8
C/T          10  15.6  4  4.3 0.31  0.09  1.07              
T/T           0   0.0  1  1.1       0.00                    
Dominant                                                    
C/C          54  84.4 87 94.6 1.00             0.09863 209.7
C/T-T/T      10  15.6  5  5.4 0.38  0.12  1.23              
Recessive                                                   
C/C-C/T      64 100.0 91 98.9 1.00             0.34045 211.5
T/T           0   0.0  1  1.1       0.00                    
Overdominant                                                
C/C-T/T      54  84.4 88 95.7 1.00             0.05294 208.7
C/T          10  15.6  4  4.3 0.31  0.09  1.07              
log-Additive                                                
0,1,2        64  41.0 92 59.0 0.51  0.18  1.43 0.19380 210.7

$G_433236_258

SNP: G_433236_258  adjusted by: pop 
              0    %  1    %   OR lower upper p-value   AIC
Codominant                                                 
A/A          21 32.8 28 30.4 1.00              0.4317 212.8
A/T          31 48.4 43 46.7 1.17  0.56  2.48              
T/T          12 18.8 21 22.8 1.87  0.70  4.99              
Dominant                                                   
A/A          21 32.8 28 30.4 1.00              0.4356 211.8
A/T-T/T      43 67.2 64 69.6 1.33  0.65  2.71              
Recessive                                                  
A/A-A/T      52 81.2 71 77.2 1.00              0.2200 210.9
T/T          12 18.8 21 22.8 1.69  0.72  3.97              
Overdominant                                               
A/A-T/T      33 51.6 49 53.3 1.00              0.7997 212.4
A/T          31 48.4 43 46.7 0.92  0.48  1.76              
log-Additive                                               
0,1,2        64 41.0 92 59.0 1.34  0.83  2.16  0.2248 211.0

$G_43500_219

SNP: G_43500_219  adjusted by: pop 
              0    %  1     %   OR lower upper p-value   AIC
Codominant                                                  
C/C          51 82.3 89  96.7 1.00             0.05359 204.5
C/A           9 14.5  3   3.3 0.25  0.06  1.14              
A/A           2  3.2  0   0.0 0.00  0.00                    
Dominant                                                    
C/C          51 82.3 89  96.7 1.00             0.02797 203.5
C/A-A/A      11 17.7  3   3.3 0.21  0.05  0.93              
Recessive                                                   
C/C-C/A      60 96.8 92 100.0 1.00             0.12699 206.0
A/A           2  3.2  0   0.0 0.00  0.00                    
Overdominant                                                
C/C-A/A      53 85.5 89  96.7 1.00             0.09587 205.6
C/A           9 14.5  3   3.3 0.30  0.07  1.32              
log-Additive                                                
0,1,2        62 40.3 92  59.7 0.22  0.05  0.91 0.01823 202.8

$G_43500_562

SNP: G_43500_562  adjusted by: pop 
              0    %  1    %   OR lower upper p-value   AIC
Codominant                                                 
G/G          21 33.9 43 46.7 1.00             0.16992 206.8
C/G          33 53.2 38 41.3 0.50  0.24  1.04              
C/C           8 12.9 11 12.0 0.75  0.25  2.20              
Dominant                                                   
G/G          21 33.9 43 46.7 1.00             0.08224 205.3
C/G-C/C      41 66.1 49 53.3 0.55  0.28  1.09              
Recessive                                                  
G/G-C/G      54 87.1 81 88.0 1.00             0.90425 208.3
C/C           8 12.9 11 12.0 1.06  0.39  2.90              
Overdominant                                               
G/G-C/C      29 46.8 54 58.7 1.00             0.07078 205.1
C/G          33 53.2 38 41.3 0.54  0.27  1.06              
log-Additive                                               
0,1,2        62 40.3 92 59.7 0.74  0.46  1.21 0.22940 206.9

$G_437039_207

SNP: G_437039_207  adjusted by: pop 
              0    %  1    %   OR lower upper p-value   AIC
Codominant                                                 
G/G          20 31.2 33 35.9 1.00              0.6969 213.7
G/A          34 53.1 46 50.0 0.83  0.40  1.71              
A/A          10 15.6 13 14.1 0.65  0.23  1.80              
Dominant                                                   
G/G          20 31.2 33 35.9 1.00              0.4893 212.0
G/A-A/A      44 68.8 59 64.1 0.78  0.39  1.57              
Recessive                                                  
G/G-G/A      54 84.4 79 85.9 1.00              0.4991 212.0
A/A          10 15.6 13 14.1 0.73  0.29  1.82              
Overdominant                                               
G/G-A/A      30 46.9 46 50.0 1.00              0.8562 212.4
G/A          34 53.1 46 50.0 0.94  0.49  1.81              
log-Additive                                               
0,1,2        64 41.0 92 59.0 0.81  0.50  1.32  0.3973 211.7

$G_438995_351

SNP: G_438995_351  adjusted by: pop 
              0    %  1     %   OR lower upper p-value   AIC
Codominant                                                  
A/A          54 90.0 77  87.5 1.00             0.10881 199.2
A/C           4  6.7 11  12.5 1.91  0.57  6.42              
C/C           2  3.3  0   0.0 0.00  0.00                    
Dominant                                                    
A/A          54 90.0 77  87.5 1.00             0.62506 201.4
A/C-C/C       6 10.0 11  12.5 1.30  0.45  3.80              
Recessive                                                   
A/A-A/C      58 96.7 88 100.0 1.00             0.07148 198.3
C/C           2  3.3  0   0.0 0.00  0.00                    
Overdominant                                                
A/A-C/C      56 93.3 77  87.5 1.00             0.25044 200.3
A/C           4  6.7 11  12.5 1.98  0.59  6.64              
log-Additive                                                
0,1,2        60 40.5 88  59.5 0.97  0.40  2.35 0.93813 201.6

$G_461687_643

SNP: G_461687_643  adjusted by: pop 
              0    %  1    %   OR lower upper p-value   AIC
Codominant                                                 
A/A          42 65.6 52 56.5 1.00              0.5922 213.4
A/G          20 31.2 33 35.9 1.15  0.56  2.34              
G/G           2  3.1  7  7.6 2.22  0.43 11.51              
Dominant                                                   
A/A          42 65.6 52 56.5 1.00              0.5307 212.0
A/G-G/G      22 34.4 40 43.5 1.25  0.63  2.48              
Recessive                                                  
A/A-A/G      62 96.9 85 92.4 1.00              0.3423 211.5
G/G           2  3.1  7  7.6 2.10  0.42 10.58              
Overdominant                                               
A/A-G/G      44 68.8 59 64.1 1.00              0.8530 212.4
A/G          20 31.2 33 35.9 1.07  0.53  2.15              
log-Additive                                               
0,1,2        64 41.0 92 59.0 1.29  0.73  2.28  0.3803 211.7

$G_461687_699

SNP: G_461687_699  adjusted by: pop 
              0    %  1    %   OR lower upper p-value   AIC
Codominant                                                 
G/G          52 82.5 68 73.9 1.00              0.5117 211.1
G/T          10 15.9 20 21.7 1.44  0.61  3.38              
T/T           1  1.6  4  4.3 2.48  0.27 23.10              
Dominant                                                   
G/G          52 82.5 68 73.9 1.00              0.2916 209.3
G/T-T/T      11 17.5 24 26.1 1.54  0.68  3.47              
Recessive                                                  
G/G-G/T      62 98.4 88 95.7 1.00              0.4304 209.8
T/T           1  1.6  4  4.3 2.30  0.25 21.27              
Overdominant                                               
G/G-T/T      53 84.1 72 78.3 1.00              0.4396 209.8
G/T          10 15.9 20 21.7 1.39  0.60  3.26              
log-Additive                                               
0,1,2        63 40.6 92 59.4 1.49  0.74  2.98  0.2501 209.1

$G_526800_134

SNP: G_526800_134  adjusted by: pop 
              0    %  1    %   OR lower upper p-value   AIC
Codominant                                                 
G/G          41 64.1 73 79.3 1.00              0.5412 213.2
G/C          19 29.7 17 18.5 0.64  0.27  1.55              
C/C           4  6.2  2  2.2 0.45  0.06  3.18              
Dominant                                                   
G/G          41 64.1 73 79.3 1.00              0.2958 211.3
G/C-C/C      23 35.9 19 20.7 0.63  0.26  1.50              
Recessive                                                  
G/G-G/C      60 93.8 90 97.8 1.00              0.6008 212.2
C/C           4  6.2  2  2.2 0.62  0.10  3.91              
Overdominant                                               
G/G-C/C      45 70.3 75 81.5 1.00              0.4495 211.9
G/C          19 29.7 17 18.5 0.72  0.31  1.67              
log-Additive                                               
0,1,2        64 41.0 92 59.0 0.66  0.31  1.39  0.2692 211.2

$G_589289_144

SNP: G_589289_144  adjusted by: pop 
              0    %  1    %   OR lower upper p-value   AIC
Codominant                                                 
A/A          51 79.7 65 70.7 1.00              0.4220 212.7
A/G          12 18.8 24 26.1 1.63  0.73  3.62              
G/G           1  1.6  3  3.3 1.94  0.19 19.35              
Dominant                                                   
A/A          51 79.7 65 70.7 1.00              0.1917 210.7
A/G-G/G      13 20.3 27 29.3 1.66  0.77  3.58              
Recessive                                                  
A/A-A/G      63 98.4 89 96.7 1.00              0.6213 212.2
G/G           1  1.6  3  3.3 1.74  0.18 17.29              
Overdominant                                               
A/A-G/G      52 81.2 68 73.9 1.00              0.2407 211.1
A/G          12 18.8 24 26.1 1.60  0.72  3.55              
log-Additive                                               
0,1,2        64 41.0 92 59.0 1.56  0.78  3.09  0.1956 210.8

$G_600228_243

SNP: G_600228_243  adjusted by: pop 
              0     %  1    %   OR lower upper p-value   AIC
Codominant                                                  
A/A          53  82.8 74 80.4 1.00              0.5881 213.4
A/C          11  17.2 17 18.5 1.19  0.50  2.78              
C/C           0   0.0  1  1.1       0.00                    
Dominant                                                    
A/A          53  82.8 74 80.4 1.00              0.6058 212.2
A/C-C/C      11  17.2 18 19.6 1.25  0.54  2.91              
Recessive                                                   
A/A-A/C      64 100.0 91 98.9 1.00              0.3405 211.5
C/C           0   0.0  1  1.1       0.00                    
Overdominant                                                
A/A-C/C      53  82.8 75 81.5 1.00              0.7149 212.3
A/C          11  17.2 17 18.5 1.17  0.50  2.75              
log-Additive                                                
0,1,2        64  41.0 92 59.0 1.30  0.58  2.93  0.5228 212.0

$G_621907_107

SNP: G_621907_107  adjusted by: pop 
              0    %  1    %   OR lower upper p-value AIC
Codominant                                               
G/G          56 87.5 82 89.1 1.00              0.5157 212
G/A           8 12.5 10 10.9 0.71  0.26  1.96            
log-Additive                                             
0,1,2        64 41.0 92 59.0 0.71  0.26  1.96         212

$G_622808_242

SNP: G_622808_242  adjusted by: pop 
              0    %  1     %   OR lower upper p-value   AIC
Codominant                                                  
G/G          56 87.5 82  89.1 1.00              0.3367 212.3
G/A           7 10.9 10  10.9 0.82  0.29  2.32              
A/A           1  1.6  0   0.0 0.00  0.00                    
Dominant                                                    
G/G          56 87.5 82  89.1 1.00              0.5157 212.0
G/A-A/A       8 12.5 10  10.9 0.71  0.26  1.96              
Recessive                                                   
G/G-G/A      63 98.4 92 100.0 1.00              0.1534 210.4
A/A           1  1.6  0   0.0 0.00  0.00                    
Overdominant                                                
G/G-A/A      57 89.1 82  89.1 1.00              0.7437 212.3
G/A           7 10.9 10  10.9 0.84  0.30  2.38              
log-Additive                                                
0,1,2        64 41.0 92  59.0 0.65  0.26  1.65  0.3667 211.6

$G_623775_504

SNP: G_623775_504  adjusted by: pop 
              0    %  1    %   OR lower upper p-value   AIC
Codominant                                                 
T/T          54 84.4 89 96.7 1.00             0.15527 210.7
T/C           7 10.9  2  2.2 0.24  0.04  1.32              
C/C           3  4.7  1  1.1 0.29  0.03  3.21              
Dominant                                                   
T/T          54 84.4 89 96.7 1.00             0.05429 208.7
T/C-C/C      10 15.6  3  3.3 0.25  0.06  1.11              
Recessive                                                  
T/T-T/C      61 95.3 91 98.9 1.00             0.43085 211.8
C/C           3  4.7  1  1.1 0.40  0.04  4.33              
Overdominant                                               
T/T-C/C      57 89.1 90 97.8 1.00             0.10891 209.9
T/C           7 10.9  2  2.2 0.27  0.05  1.49              
log-Additive                                               
0,1,2        64 41.0 92 59.0 0.40  0.13  1.23 0.08138 209.4

$G_72382_149

SNP: G_72382_149  adjusted by: pop 
              0    %  1    %   OR lower upper p-value   AIC
Codominant                                                 
C/C          20 33.9 35 38.0 1.00              0.4018 203.1
C/T          24 40.7 40 43.5 0.91  0.42  1.96              
T/T          15 25.4 17 18.5 0.55  0.22  1.37              
Dominant                                                   
C/C          20 33.9 35 38.0 1.00              0.4651 202.4
C/T-T/T      39 66.1 57 62.0 0.77  0.38  1.56              
Recessive                                                  
C/C-C/T      44 74.6 75 81.5 1.00              0.1835 201.2
T/T          15 25.4 17 18.5 0.58  0.26  1.30              
Overdominant                                               
C/C-T/T      35 59.3 52 56.5 1.00              0.6965 202.8
C/T          24 40.7 40 43.5 1.14  0.58  2.25              
log-Additive                                               
0,1,2        59 39.1 92 60.9 0.76  0.48  1.19  0.2261 201.5
