# Supplementary material for: Non-MHC immunity genes do not affect parasite load in European invasive populations of common raccoon
Source: Sci Rep. 2023 Sep 21;13:15696. doi: 10.1038/s41598-023-41721-1 (PMC10514260; doi:10.1038/s41598-023-41721-1)
Supplement: Supplementary file 10 — Supplementary Information 4. [file 41598_2023_41721_MOESM10_ESM.txt]

$G_100265_641

SNP: G_100265_641  adjusted by: pop 
               0    %  1    %   OR lower upper p-value   AIC
Codominant                                                  
C/C          125 91.2 72 73.5 1.00              0.2693 255.0
C/T            8  5.8 23 23.5 1.78  0.71  4.45              
T/T            4  2.9  3  3.1 0.51  0.11  2.42              
Dominant                                                    
C/C          125 91.2 72 73.5 1.00              0.4602 255.1
C/T-T/T       12  8.8 26 26.5 1.35  0.60  3.04              
Recessive                                                   
C/C-C/T      133 97.1 95 96.9 1.00              0.3074 254.6
T/T            4  2.9  3  3.1 0.45  0.10  2.11              
Overdominant                                                
C/C-T/T      129 94.2 75 76.5 1.00              0.1689 253.7
C/T            8  5.8 23 23.5 1.86  0.75  4.63              
log-Additive                                                
0,1,2        137 58.3 98 41.7 1.05  0.57  1.96  0.8681 255.6

$G_101329_103

SNP: G_101329_103  adjusted by: pop 
               0    %  1     %   OR lower upper p-value   AIC
Codominant                                                   
A/A           82 60.7 90  91.8 1.00             0.12475 257.6
A/G           44 32.6  8   8.2 0.45  0.17  1.21              
G/G            9  6.7  0   0.0 0.00  0.00                    
Dominant                                                     
A/A           82 60.7 90  91.8 1.00             0.08512 256.8
A/G-G/G       53 39.3  8   8.2 0.42  0.16  1.13              
Recessive                                                    
A/A-A/G      126 93.3 98 100.0 1.00             0.19602 258.1
G/G            9  6.7  0   0.0 0.00  0.00                    
Overdominant                                                 
A/A-G/G       91 67.4 90  91.8 1.00             0.18224 258.0
A/G           44 32.6  8   8.2 0.51  0.19  1.37              
log-Additive                                                 
0,1,2        135 57.9 98  42.1 0.41  0.16  1.05 0.05704 256.2

$G_114449_398

SNP: G_114449_398  adjusted by: pop 
               0    %  1    %   OR lower upper p-value   AIC
Codominant                                                  
C/C           80 63.0 55 59.1 1.00              0.7675 249.2
C/A           37 29.1 29 31.2 0.80  0.38  1.70              
A/A           10  7.9  9  9.7 1.18  0.35  3.96              
Dominant                                                    
C/C           80 63.0 55 59.1 1.00              0.6986 247.5
C/A-A/A       47 37.0 38 40.9 0.87  0.43  1.76              
Recessive                                                   
C/C-C/A      117 92.1 84 90.3 1.00              0.6556 247.5
A/A           10  7.9  9  9.7 1.30  0.41  4.16              
Overdominant                                                
C/C-A/A       90 70.9 64 68.8 1.00              0.4994 247.2
C/A           37 29.1 29 31.2 0.78  0.38  1.61              
log-Additive                                                
0,1,2        127 57.7 93 42.3 0.98  0.58  1.65  0.9321 247.7

$G_121540_174

SNP: G_121540_174  adjusted by: pop 
               0    %  1    %   OR lower upper p-value   AIC
Codominant                                                  
A/A           72 51.1 82 82.8 1.00              0.9967 266.4
A/G           47 33.3 14 14.1 0.97  0.39  2.39              
G/G           22 15.6  3  3.0 0.95  0.21  4.37              
Dominant                                                    
A/A           72 51.1 82 82.8 1.00              0.9379 264.4
A/G-G/G       69 48.9 17 17.2 0.97  0.40  2.30              
Recessive                                                   
A/A-A/G      119 84.4 96 97.0 1.00              0.9658 264.4
G/G           22 15.6  3  3.0 0.97  0.23  4.10              
Overdominant                                                
A/A-G/G       94 66.7 85 85.9 1.00              0.9593 264.4
A/G           47 33.3 14 14.1 0.98  0.42  2.30              
log-Additive                                                
0,1,2        141 58.8 99 41.2 0.97  0.50  1.90  0.9364 264.4

$G_121540_874

SNP: G_121540_874  adjusted by: pop 
               0    %  1    %   OR lower upper  p-value   AIC
Codominant                                                   
G/G           58 41.4 43 43.9 1.00             0.031043 253.9
G/A           53 37.9 45 45.9 2.50  1.24  5.07               
A/A           29 20.7 10 10.2 1.85  0.63  5.41               
Dominant                                                     
G/G           58 41.4 43 43.9 1.00             0.009996 252.2
G/A-A/A       82 58.6 55 56.1 2.35  1.21  4.58               
Recessive                                                    
G/G-G/A      111 79.3 88 89.8 1.00             0.768214 258.7
A/A           29 20.7 10 10.2 1.16  0.43  3.14               
Overdominant                                                 
G/G-A/A       87 62.1 53 54.1 1.00             0.017170 253.1
G/A           53 37.9 45 45.9 2.20  1.13  4.27               
log-Additive                                                 
0,1,2        140 58.8 98 41.2 1.66  1.01  2.71 0.040056 254.6

$G_128936_282

SNP: G_128936_282  adjusted by: pop 
               0    %  1    %   OR lower upper p-value   AIC
Codominant                                                  
T/T           72 51.1 40 40.4 1.00              0.7568 265.8
C/T           59 41.8 45 45.5 0.95  0.49  1.87              
C/C           10  7.1 14 14.1 1.39  0.50  3.88              
Dominant                                                    
T/T           72 51.1 40 40.4 1.00              0.9233 264.4
C/T-C/C       69 48.9 59 59.6 1.03  0.54  1.96              
Recessive                                                   
T/T-C/T      131 92.9 85 85.9 1.00              0.4634 263.9
C/C           10  7.1 14 14.1 1.43  0.55  3.73              
Overdominant                                                
T/T-C/C       82 58.2 54 54.5 1.00              0.6931 264.2
C/T           59 41.8 45 45.5 0.88  0.47  1.66              
log-Additive                                                
0,1,2        141 58.8 99 41.2 1.11  0.70  1.77  0.6659 264.2

$G_138885_311

SNP: G_138885_311  adjusted by: pop 
               0    %  1    %   OR lower upper p-value   AIC
Codominant                                                  
C/C           56 39.7 51 51.5 1.00              0.5215 265.1
C/T           61 43.3 36 36.4 1.05  0.54  2.02              
T/T           24 17.0 12 12.1 1.82  0.63  5.27              
Dominant                                                    
C/C           56 39.7 51 51.5 1.00              0.6243 264.2
C/T-T/T       85 60.3 48 48.5 1.17  0.63  2.17              
Recessive                                                   
C/C-C/T      117 83.0 87 87.9 1.00              0.2574 263.1
T/T           24 17.0 12 12.1 1.78  0.65  4.88              
Overdominant                                                
C/C-T/T       80 56.7 63 63.6 1.00              0.8235 264.4
C/T           61 43.3 36 36.4 0.93  0.50  1.73              
log-Additive                                                
0,1,2        141 58.8 99 41.2 1.24  0.78  1.97  0.3703 263.6

$G_142225_405

SNP: G_142225_405  adjusted by: pop 
               0    %  1    %   OR lower upper p-value   AIC
Codominant                                                  
T/T           37 30.1 51 54.3 1.00              0.5809 238.9
T/C           56 45.5 34 36.2 0.69  0.34  1.39              
C/C           30 24.4  9  9.6 0.79  0.27  2.36              
Dominant                                                    
T/T           37 30.1 51 54.3 1.00              0.3132 237.0
T/C-C/C       86 69.9 43 45.7 0.71  0.36  1.38              
Recessive                                                   
T/T-T/C       93 75.6 85 90.4 1.00              0.9745 238.0
C/C           30 24.4  9  9.6 0.98  0.35  2.73              
Overdominant                                                
T/T-C/C       67 54.5 60 63.8 1.00              0.3386 237.1
T/C           56 45.5 34 36.2 0.73  0.38  1.40              
log-Additive                                                
0,1,2        123 56.7 94 43.3 0.82  0.50  1.35  0.4437 237.4

$G_152082_816

SNP: G_152082_816  adjusted by: pop 
               0    %  1     %   OR lower upper p-value   AIC
Codominant                                                   
T/T          128 90.8 94  94.9 1.00              0.8854 266.2
T/C           12  8.5  5   5.1 1.02  0.26  3.97              
C/C            1  0.7  0   0.0 0.00  0.00                    
Dominant                                                     
T/T          128 90.8 94  94.9 1.00              0.9900 264.4
T/C-C/C       13  9.2  5   5.1 0.99  0.25  3.86              
Recessive                                                    
T/T-T/C      140 99.3 99 100.0 1.00              0.6222 264.2
C/C            1  0.7  0   0.0 0.00  0.00                    
Overdominant                                                 
T/T-C/C      129 91.5 94  94.9 1.00              0.9485 264.4
T/C           12  8.5  5   5.1 1.05  0.27  4.08              
log-Additive                                                 
0,1,2        141 58.8 99  41.2 0.94  0.26  3.48  0.9315 264.4

$G_152845_180

SNP: G_152845_180  adjusted by: pop 
               0     %  1    %   OR lower upper p-value   AIC
Codominant                                                   
G/G          121  88.3 72 72.7 1.00             0.16840 257.3
G/A           16  11.7 23 23.2 1.03  0.48  2.18              
A/A            0   0.0  4  4.0       0.00                    
Dominant                                                     
G/G          121  88.3 72 72.7 1.00             0.64403 258.7
G/A-A/A       16  11.7 27 27.3 1.19  0.57  2.49              
Recessive                                                    
G/G-G/A      137 100.0 95 96.0 1.00             0.05926 255.4
A/A            0   0.0  4  4.0       0.00                    
Overdominant                                                 
G/G-A/A      121  88.3 76 76.8 1.00             0.94587 258.9
G/A           16  11.7 23 23.2 0.97  0.46  2.07              
log-Additive                                                 
0,1,2        137  58.1 99 41.9 1.34  0.69  2.60 0.38284 258.2

$G_152845_240

SNP: G_152845_240  adjusted by: pop 
               0    %  1    %   OR lower upper p-value   AIC
Codominant                                                  
C/C           84 59.6 20 20.2 1.00              0.4083 264.6
C/T           42 29.8 54 54.5 1.60  0.70  3.67              
T/T           15 10.6 25 25.3 1.92  0.71  5.18              
Dominant                                                    
C/C           84 59.6 20 20.2 1.00              0.2076 262.8
C/T-T/T       57 40.4 79 79.8 1.68  0.75  3.75              
Recessive                                                   
C/C-C/T      126 89.4 74 74.7 1.00              0.4477 263.8
T/T           15 10.6 25 25.3 1.35  0.62  2.91              
Overdominant                                                
C/C-T/T       99 70.2 45 45.5 1.00              0.7173 264.3
C/T           42 29.8 54 54.5 1.13  0.59  2.14              
log-Additive                                                
0,1,2        141 58.8 99 41.2 1.38  0.84  2.27  0.2053 262.8

$G_153958_145

SNP: G_153958_145  adjusted by: pop 
               0    %  1    %   OR lower upper p-value   AIC
Codominant                                                  
G/G           96 73.3 78 84.8 1.00              0.5378 239.4
G/C           30 22.9 13 14.1 1.32  0.52  3.34              
C/C            5  3.8  1  1.1 4.00  0.34 46.49              
Dominant                                                    
G/G           96 73.3 78 84.8 1.00              0.4455 238.0
G/C-C/C       35 26.7 14 15.2 1.42  0.57  3.53              
Recessive                                                   
G/G-G/C      126 96.2 91 98.9 1.00              0.3428 237.7
C/C            5  3.8  1  1.1 3.63  0.32 41.08              
Overdominant                                                
G/G-C/C      101 77.1 79 85.9 1.00              0.6303 238.4
G/C           30 22.9 13 14.1 1.25  0.50  3.11              
log-Additive                                                
0,1,2        131 58.7 92 41.3 1.50  0.66  3.41  0.3342 237.7

$G_153958_384

SNP: G_153958_384  adjusted by: pop 
               0    %  1    %   OR lower upper p-value   AIC
Codominant                                                  
G/G           43 38.1 25 27.8 1.00              0.1346 222.5
A/G           54 47.8 40 44.4 0.48  0.21  1.12              
A/A           16 14.2 25 27.8 0.91  0.33  2.54              
Dominant                                                    
G/G           43 38.1 25 27.8 1.00              0.1689 222.6
A/G-A/A       70 61.9 65 72.2 0.58  0.26  1.28              
Recessive                                                   
G/G-A/G       97 85.8 65 72.2 1.00              0.3186 223.5
A/A           16 14.2 25 27.8 1.51  0.67  3.44              
Overdominant                                                
G/G-A/A       59 52.2 50 55.6 1.00              0.0460 220.5
A/G           54 47.8 40 44.4 0.51  0.26  1.00              
log-Additive                                                
0,1,2        113 55.7 90 44.3 0.94  0.57  1.53  0.7902 224.4

$G_155465_171

SNP: G_155465_171  adjusted by: pop 
               0    %  1    %   OR lower upper  p-value   AIC
Codominant                                                   
A/A           31 24.6 41 42.7 1.00             0.032786 237.0
G/A           59 46.8 43 44.8 0.58  0.28  1.18               
G/G           36 28.6 12 12.5 0.30  0.12  0.76               
Dominant                                                     
A/A           31 24.6 41 42.7 1.00             0.031053 237.2
G/A-G/G       95 75.4 55 57.3 0.48  0.24  0.94               
Recessive                                                    
A/A-G/A       90 71.4 84 87.5 1.00             0.033125 237.3
G/G           36 28.6 12 12.5 0.41  0.18  0.94               
Overdominant                                                 
A/A-G/G       67 53.2 53 55.2 1.00             0.691131 241.7
G/A           59 46.8 43 44.8 0.88  0.47  1.65               
log-Additive                                                 
0,1,2        126 56.8 96 43.2 0.55  0.35  0.87 0.009062 235.0

$G_155465_594

SNP: G_155465_594  adjusted by: pop 
               0    %  1    %   OR lower upper p-value   AIC
Codominant                                                  
C/C          108 76.6 96 97.0 1.00              0.5006 265.0
C/T           28 19.9  2  2.0 0.48  0.09  2.62              
T/T            5  3.5  1  1.0 2.13  0.19 24.22              
Dominant                                                    
C/C          108 76.6 96 97.0 1.00              0.5586 264.1
C/T-T/T       33 23.4  3  3.0 0.64  0.15  2.86              
Recessive                                                   
C/C-C/T      136 96.5 98 99.0 1.00              0.4329 263.8
T/T            5  3.5  1  1.0 2.80  0.26 30.09              
Overdominant                                                
C/C-T/T      113 80.1 97 98.0 1.00              0.3059 263.4
C/T           28 19.9  2  2.0 0.44  0.08  2.30              
log-Additive                                                
0,1,2        141 58.8 99 41.2 0.91  0.27  3.11  0.8816 264.4

$G_162264_46

SNP: G_162264_46  adjusted by: pop 
               0    %  1    %   OR lower upper p-value   AIC
Codominant                                                  
T/T          112 79.4 95 96.0 1.00              0.3434 264.3
T/G           20 14.2  3  3.0 4.80  0.47 49.39              
G/G            9  6.4  1  1.0 3.56  0.20 62.63              
Dominant                                                    
T/T          112 79.4 95 96.0 1.00              0.1497 262.3
T/G-G/G       29 20.6  4  4.0 4.41  0.47 41.80              
Recessive                                                   
T/T-T/G      132 93.6 98 99.0 1.00              0.7615 264.3
G/G            9  6.4  1  1.0 1.44  0.14 14.45              
Overdominant                                                
T/T-G/G      121 85.8 96 97.0 1.00              0.2328 263.0
T/G           20 14.2  3  3.0 3.07  0.48 19.90              
log-Additive                                                
0,1,2        141 58.8 99 41.2 1.93  0.59  6.30  0.2807 263.2

$G_176851_1011

SNP: G_176851_1011  adjusted by: pop 
               0    %  1    %   OR lower upper p-value   AIC
Codominant                                                  
C/C           97 68.8 75 75.8 1.00              0.6928 265.7
C/T           39 27.7 23 23.2 0.84  0.42  1.69              
T/T            5  3.5  1  1.0 2.36  0.23 24.00              
Dominant                                                    
C/C           97 68.8 75 75.8 1.00              0.7307 264.3
C/T-T/T       44 31.2 24 24.2 0.89  0.45  1.76              
Recessive                                                   
C/C-C/T      136 96.5 98 99.0 1.00              0.4783 263.9
T/T            5  3.5  1  1.0 2.47  0.24 24.94              
Overdominant                                                
C/C-T/T      102 72.3 76 76.8 1.00              0.5972 264.1
C/T           39 27.7 23 23.2 0.83  0.42  1.66              
log-Additive                                                
0,1,2        141 58.8 99 41.2 0.95  0.50  1.82  0.8754 264.4

$G_176851_201

SNP: G_176851_201  adjusted by: pop 
               0    %  1     %   OR lower upper  p-value   AIC
Codominant                                                    
C/C          105 74.5 94  94.9 1.00             0.025454 259.1
C/T           28 19.9  5   5.1       0.00                     
T/T            8  5.7  0   0.0 1.00  0.00                     
Dominant                                                      
C/C          105 74.5 94  94.9 1.00             0.025227 259.4
C/T-T/T       36 25.5  5   5.1       0.00                     
Recessive                                                     
C/C-C/T      133 94.3 99 100.0 1.00             0.245739 263.1
T/T            8  5.7  0   0.0 0.00  0.00                     
Overdominant                                                  
C/C-T/T      113 80.1 94  94.9 1.00             0.006737 257.1
C/T           28 19.9  5   5.1       0.00                     
log-Additive                                                  
0,1,2        141 58.8 99  41.2 1.87  0.48  7.28 0.368918 263.6

$G_182044_141

SNP: G_182044_141  adjusted by: pop 
               0    %  1    %   OR lower upper p-value   AIC
Codominant                                                  
C/C           96 71.6 79 83.2 1.00              0.3369 251.8
C/T           35 26.1 14 14.7 0.80  0.34  1.88              
T/T            3  2.2  2  2.1 5.07  0.51 50.36              
Dominant                                                    
C/C           96 71.6 79 83.2 1.00              0.8373 251.9
C/T-T/T       38 28.4 16 16.8 0.92  0.40  2.10              
Recessive                                                   
C/C-C/T      131 97.8 93 97.9 1.00              0.1666 250.1
T/T            3  2.2  2  2.1 5.50  0.56 53.90              
Overdominant                                                
C/C-T/T       99 73.9 81 85.3 1.00              0.5085 251.5
C/T           35 26.1 14 14.7 0.75  0.32  1.75              
log-Additive                                                
0,1,2        134 58.5 95 41.5 1.09  0.51  2.31  0.8276 251.9

$G_183332_1134

SNP: G_183332_1134  adjusted by: pop 
               0    %  1     %   OR lower upper p-value   AIC
Codominant                                                   
C/C          135 97.1 91  91.9 1.00              0.2049 261.9
C/T            3  2.2  8   8.1 2.72  0.62 11.91              
T/T            1  0.7  0   0.0 0.00  0.00                    
Dominant                                                     
C/C          135 97.1 91  91.9 1.00              0.2819 261.9
C/T-T/T        4  2.9  8   8.1 2.03  0.54  7.71              
Recessive                                                    
C/C-C/T      138 99.3 99 100.0 1.00              0.2758 261.9
T/T            1  0.7  0   0.0 0.00  0.00                    
Overdominant                                                 
C/C-T/T      136 97.8 91  91.9 1.00              0.1511 261.0
C/T            3  2.2  8   8.1 2.78  0.63 12.16              
log-Additive                                                 
0,1,2        139 58.4 99  41.6 1.49  0.48  4.63  0.4873 262.6

$G_183332_760

SNP: G_183332_760  adjusted by: pop 
               0    %  1     %   OR lower upper p-value   AIC
Codominant                                                   
C/C           97 71.9 93  93.9 1.00              0.5870 258.5
C/A           36 26.7  6   6.1 0.62  0.21  1.85              
A/A            2  1.5  0   0.0 0.00  0.00                    
Dominant                                                     
C/C           97 71.9 93  93.9 1.00              0.3647 256.7
C/A-A/A       38 28.1  6   6.1 0.61  0.20  1.81              
Recessive                                                    
C/C-C/A      133 98.5 99 100.0 1.00              0.5684 257.2
A/A            2  1.5  0   0.0 0.00  0.00                    
Overdominant                                                 
C/C-A/A       99 73.3 93  93.9 1.00              0.4093 256.9
C/A           36 26.7  6   6.1 0.63  0.21  1.89              
log-Additive                                                 
0,1,2        135 57.7 99  42.3 0.60  0.21  1.74  0.3388 256.7

$G_183332_963

SNP: G_183332_963  adjusted by: pop 
               0    %  1    %   OR lower upper p-value   AIC
Codominant                                                  
C/C          104 74.8 80 80.8 1.00              0.2465 261.4
C/T           33 23.7 18 18.2 0.54  0.26  1.13              
T/T            2  1.4  1  1.0 1.52  0.06 35.63              
Dominant                                                    
C/C          104 74.8 80 80.8 1.00              0.1196 259.8
C/T-T/T       35 25.2 19 19.2 0.57  0.28  1.16              
Recessive                                                   
C/C-C/T      137 98.6 98 99.0 1.00              0.7380 262.1
T/T            2  1.4  1  1.0 1.72  0.07 39.66              
Overdominant                                                
C/C-T/T      106 76.3 81 81.8 1.00              0.0982 259.5
C/T           33 23.7 18 18.2 0.54  0.26  1.12              
log-Additive                                                
0,1,2        139 58.4 99 41.6 0.62  0.31  1.22  0.1613 260.2

$G_187211_1709

SNP: G_187211_1709  adjusted by: pop 
               0    %  1    %   OR lower upper p-value   AIC
Codominant                                                  
A/A           99 72.3 46 46.5 1.00              0.4491 260.4
G/A           33 24.1 45 45.5 1.51  0.79  2.91              
G/G            5  3.6  8  8.1 1.40  0.39  4.97              
Dominant                                                    
A/A           99 72.3 46 46.5 1.00              0.2078 258.4
G/A-G/G       38 27.7 53 53.5 1.50  0.80  2.80              
Recessive                                                   
A/A-G/A      132 96.4 91 91.9 1.00              0.8146 259.9
G/G            5  3.6  8  8.1 1.16  0.34  3.99              
Overdominant                                                
A/A-G/G      104 75.9 54 54.5 1.00              0.2495 258.7
G/A           33 24.1 45 45.5 1.45  0.77  2.75              
log-Additive                                                
0,1,2        137 58.1 99 41.9 1.34  0.80  2.23  0.2655 258.7

$G_187211_199

SNP: G_187211_199  adjusted by: pop 
               0    %  1     %   OR lower upper p-value   AIC
Codominant                                                   
A/A          124 95.4 95  99.0 1.00              0.8160 250.1
A/G            5  3.8  1   1.0 1.80  0.09 35.42              
G/G            1  0.8  0   0.0 0.00  0.00                    
Dominant                                                     
A/A          124 95.4 95  99.0 1.00              0.7886 248.5
A/G-G/G        6  4.6  1   1.0 1.50  0.08 28.89              
Recessive                                                    
A/A-A/G      129 99.2 96 100.0 1.00              0.6111 248.3
G/G            1  0.8  0   0.0 0.00  0.00                    
Overdominant                                                 
A/A-G/G      125 96.2 95  99.0 1.00              0.6496 248.3
A/G            5  3.8  1   1.0 2.00  0.10 39.08              
log-Additive                                                 
0,1,2        130 57.5 96  42.5 1.09  0.10 11.97  0.9421 248.5

$G_193618_387

SNP: G_193618_387  adjusted by: pop 
               0    %  1    %   OR lower upper p-value   AIC
Codominant                                                  
C/C           83 58.9 65 65.7 1.00              0.2593 263.7
C/T           50 35.5 28 28.3 0.69  0.35  1.37              
T/T            8  5.7  6  6.1 0.42  0.13  1.36              
Dominant                                                    
C/C           83 58.9 65 65.7 1.00              0.1526 262.4
C/T-T/T       58 41.1 34 34.3 0.63  0.33  1.19              
Recessive                                                   
C/C-C/T      133 94.3 93 93.9 1.00              0.2072 262.8
T/T            8  5.7  6  6.1 0.48  0.15  1.51              
Overdominant                                                
C/C-T/T       91 64.5 71 71.7 1.00              0.4417 263.8
C/T           50 35.5 28 28.3 0.77  0.40  1.50              
log-Additive                                                
0,1,2        141 58.8 99 41.2 0.66  0.41  1.09  0.1022 261.7

$G_194809_1116

SNP: G_194809_1116  adjusted by: pop 
               0    %  1    %   OR lower upper p-value   AIC
Codominant                                                  
G/G           62 44.6 52 52.5 1.00              0.3904 264.2
G/A           56 40.3 38 38.4 1.24  0.64  2.38              
A/A           21 15.1  9  9.1 2.26  0.68  7.55              
Dominant                                                    
G/G           62 44.6 52 52.5 1.00              0.3491 263.2
G/A-A/A       77 55.4 47 47.5 1.35  0.72  2.53              
Recessive                                                   
G/G-G/A      118 84.9 90 90.9 1.00              0.2252 262.6
A/A           21 15.1  9  9.1 2.02  0.64  6.40              
Overdominant                                                
G/G-A/A       83 59.7 61 61.6 1.00              0.7895 264.0
G/A           56 40.3 38 38.4 1.09  0.59  2.02              
log-Additive                                                
0,1,2        139 58.4 99 41.6 1.38  0.84  2.28  0.2035 262.5

$G_194809_624

SNP: G_194809_624  adjusted by: pop 
               0     %  1    %   OR lower upper p-value   AIC
Codominant                                                   
A/A          132  93.6 86 86.9 1.00              0.3044 264.0
A/G            9   6.4 12 12.1 1.96  0.64  6.00              
G/G            0   0.0  1  1.0       0.00                    
Dominant                                                     
A/A          132  93.6 86 86.9 1.00              0.1742 262.6
A/G-G/G        9   6.4 13 13.1 2.10  0.69  6.35              
Recessive                                                    
A/A-A/G      141 100.0 98 99.0 1.00              0.3405 263.5
G/G            0   0.0  1  1.0       0.00                    
Overdominant                                                 
A/A-G/G      132  93.6 87 87.9 1.00              0.2332 263.0
A/G            9   6.4 12 12.1 1.94  0.63  5.94              
log-Additive                                                 
0,1,2        141  58.8 99 41.2 2.11  0.73  6.15  0.1472 262.3

$G_198248_1210

SNP: G_198248_1210  adjusted by: pop 
               0    %  1     %   OR lower upper p-value   AIC
Codominant                                                   
C/C          108 77.7 96  97.0 1.00              0.7761 262.7
C/G           28 20.1  3   3.0 1.14  0.22  5.98              
G/G            3  2.2  0   0.0 0.00  0.00                    
Dominant                                                     
C/C          108 77.7 96  97.0 1.00              0.9603 261.2
C/G-G/G       31 22.3  3   3.0 1.04  0.20  5.48              
Recessive                                                    
C/C-C/G      136 97.8 99 100.0 1.00              0.4865 260.7
G/G            3  2.2  0   0.0 0.00  0.00                    
Overdominant                                                 
C/C-G/G      111 79.9 96  97.0 1.00              0.8083 261.2
C/G           28 20.1  3   3.0 1.23  0.23  6.45              
log-Additive                                                 
0,1,2        139 58.4 99  41.6 0.91  0.21  3.98  0.8998 261.2

$G_198248_1498

SNP: G_198248_1498  adjusted by: pop 
               0    %  1    %   OR lower upper p-value   AIC
Codominant                                                  
A/A           42 29.8 38 38.4 1.00              0.8778 266.1
G/A           73 51.8 46 46.5 0.85  0.44  1.64              
G/G           26 18.4 15 15.2 0.97  0.37  2.51              
Dominant                                                    
A/A           42 29.8 38 38.4 1.00              0.6705 264.2
G/A-G/G       99 70.2 61 61.6 0.87  0.46  1.64              
Recessive                                                   
A/A-G/A      115 81.6 84 84.8 1.00              0.8872 264.4
G/G           26 18.4 15 15.2 1.06  0.45  2.54              
Overdominant                                                
A/A-G/G       68 48.2 53 53.5 1.00              0.6132 264.1
G/A           73 51.8 46 46.5 0.86  0.47  1.56              
log-Additive                                                
0,1,2        141 58.8 99 41.2 0.95  0.61  1.49  0.8182 264.3

$G_199628_132

SNP: G_199628_132  adjusted by: pop 
               0    %  1    %   OR lower upper p-value   AIC
Codominant                                                  
G/G          139 98.6 93 93.9 1.00             0.01518 258.5
G/A            2  1.4  6  6.1 8.07  1.31 49.59              
log-Additive                                                
0,1,2        141 58.8 99 41.2 8.07  1.31 49.59         258.5

$G_199628_214

SNP: G_199628_214  adjusted by: pop 
               0    %  1    %   OR lower upper p-value   AIC
Codominant                                                  
T/T           95 67.4 71 72.4 1.00              0.5427 259.8
T/A           37 26.2 25 25.5 1.14  0.56  2.33              
A/A            9  6.4  2  2.0 3.11  0.43 22.56              
Dominant                                                    
T/T           95 67.4 71 72.4 1.00              0.5729 258.7
T/A-A/A       46 32.6 27 27.6 1.22  0.61  2.46              
Recessive                                                   
T/T-T/A      132 93.6 96 98.0 1.00              0.2961 257.9
A/A            9  6.4  2  2.0 2.96  0.42 20.98              
Overdominant                                                
T/T-A/A      104 73.8 73 74.5 1.00              0.8202 259.0
T/A           37 26.2 25 25.5 1.08  0.54  2.19              
log-Additive                                                
0,1,2        141 59.0 98 41.0 1.30  0.69  2.45  0.4126 258.4

$G_199628_248

SNP: G_199628_248  adjusted by: pop 
               0    %  1     %   OR lower upper p-value   AIC
Codominant                                                   
C/C          126 89.4 94  95.9 1.00              0.8781 260.8
C/T           14  9.9  4   4.1 0.91  0.22  3.76              
T/T            1  0.7  0   0.0 0.00  0.00                    
Dominant                                                     
C/C          126 89.4 94  95.9 1.00              0.8656 259.0
C/T-T/T       15 10.6  4   4.1 0.88  0.21  3.67              
Recessive                                                    
C/C-C/T      140 99.3 98 100.0 1.00              0.6222 258.8
T/T            1  0.7  0   0.0 0.00  0.00                    
Overdominant                                                 
C/C-T/T      127 90.1 94  95.9 1.00              0.9293 259.0
C/T           14  9.9  4   4.1 0.94  0.23  3.87              
log-Additive                                                 
0,1,2        141 59.0 98  41.0 0.85  0.21  3.33  0.8110 259.0

$G_199751_1059

SNP: G_199751_1059  adjusted by: pop 
               0    %  1     %   OR lower upper p-value   AIC
Codominant                                                   
G/G          100 75.2 92  94.8 1.00              0.9203 256.3
G/A           32 24.1  5   5.2 1.03  0.29  3.70              
A/A            1  0.8  0   0.0 0.00  0.00                    
Dominant                                                     
G/G          100 75.2 92  94.8 1.00              0.9847 254.5
G/A-A/A       33 24.8  5   5.2 1.01  0.28  3.64              
Recessive                                                    
G/G-G/A      132 99.2 97 100.0 1.00              0.6855 254.3
A/A            1  0.8  0   0.0 0.00  0.00                    
Overdominant                                                 
G/G-A/A      101 75.9 92  94.8 1.00              0.9441 254.5
G/A           32 24.1  5   5.2 1.05  0.29  3.75              
log-Additive                                                 
0,1,2        133 57.8 97  42.2 0.98  0.28  3.40  0.9754 254.5

$G_201724_525

SNP: G_201724_525  adjusted by: pop 
               0    %  1    %   OR lower upper p-value   AIC
Codominant                                                  
G/G           96 69.6 87 87.9 1.00              0.9484 265.8
G/T           32 23.2 10 10.1 0.99  0.38  2.61              
T/T           10  7.2  2  2.0 0.75  0.13  4.38              
Dominant                                                    
G/G           96 69.6 87 87.9 1.00              0.8984 263.9
G/T-T/T       42 30.4 12 12.1 0.94  0.38  2.33              
Recessive                                                   
G/G-G/T      128 92.8 97 98.0 1.00              0.7450 263.8
T/T           10  7.2  2  2.0 0.75  0.13  4.26              
Overdominant                                                
G/G-T/T      106 76.8 89 89.9 1.00              0.9598 263.9
G/T           32 23.2 10 10.1 1.02  0.40  2.65              
log-Additive                                                
0,1,2        138 58.2 99 41.8 0.92  0.46  1.85  0.8156 263.9

$G_201987_1128

SNP: G_201987_1128  adjusted by: pop 
               0    %  1    %   OR lower upper p-value   AIC
Codominant                                                  
G/G           73 51.8 90 90.9 1.00             0.21748 263.4
G/A           45 31.9  8  8.1 0.47  0.18  1.25              
A/A           23 16.3  1  1.0 0.26  0.03  2.50              
Dominant                                                    
G/G           73 51.8 90 90.9 1.00             0.09771 261.7
G/A-A/A       68 48.2  9  9.1 0.44  0.17  1.17              
Recessive                                                   
G/G-G/A      118 83.7 98 99.0 1.00             0.39178 263.7
A/A           23 16.3  1  1.0 0.41  0.05  3.73              
Overdominant                                                
G/G-A/A       96 68.1 91 91.9 1.00             0.24253 263.0
G/A           45 31.9  8  8.1 0.57  0.22  1.48              
log-Additive                                                
0,1,2        141 58.8 99 41.2 0.48  0.21  1.11 0.08130 261.4

$G_201987_235

SNP: G_201987_235  adjusted by: pop 
               0    %  1     %   OR lower upper p-value   AIC
Codominant                                                   
G/G          112 83.0 96  97.0 1.00              0.9188 259.5
G/A           22 16.3  3   3.0 1.04  0.22  5.05              
A/A            1  0.7  0   0.0 0.00  0.00                    
Dominant                                                     
G/G          112 83.0 96  97.0 1.00              0.9909 257.7
G/A-A/A       23 17.0  3   3.0 1.01  0.21  4.87              
Recessive                                                    
G/G-G/A      134 99.3 99 100.0 1.00              0.6830 257.5
A/A            1  0.7  0   0.0 0.00  0.00                    
Overdominant                                                 
G/G-A/A      113 83.7 96  97.0 1.00              0.9398 257.7
G/A           22 16.3  3   3.0 1.06  0.22  5.15              
log-Additive                                                 
0,1,2        135 57.7 99  42.3 0.96  0.21  4.34  0.9602 257.7

$G_201987_732

SNP: G_201987_732  adjusted by: pop 
               0    %  1    %   OR lower upper p-value   AIC
Codominant                                                  
G/G           66 47.1 50 50.5 1.00             0.18698 261.0
G/A           63 45.0 42 42.4 0.55  0.29  1.05              
A/A           11  7.9  7  7.1 0.72  0.20  2.57              
Dominant                                                    
G/G           66 47.1 50 50.5 1.00             0.07468 259.2
G/A-A/A       74 52.9 49 49.5 0.57  0.30  1.07              
Recessive                                                   
G/G-G/A      129 92.1 92 92.9 1.00             0.98876 262.4
A/A           11  7.9  7  7.1 0.99  0.29  3.34              
Overdominant                                                
G/G-A/A       77 55.0 57 57.6 1.00             0.07847 259.3
G/A           63 45.0 42 42.4 0.57  0.31  1.07              
log-Additive                                                
0,1,2        140 58.6 99 41.4 0.69  0.41  1.14 0.14473 260.2

$G_201987_837

SNP: G_201987_837  adjusted by: pop 
               0    %  1    %   OR lower upper p-value   AIC
Codominant                                                  
C/C          135 97.8 93 93.9 1.00              0.1416 257.9
C/T            3  2.2  6  6.1 3.14  0.65 15.21              
log-Additive                                                
0,1,2        138 58.2 99 41.8 3.14  0.65 15.21         257.9

$G_201987_954

SNP: G_201987_954  adjusted by: pop 
               0    %  1    %   OR lower upper p-value   AIC
Codominant                                                  
G/G          109 77.3 71 71.7 1.00              0.3032 264.0
G/A           29 20.6 22 22.2 0.55  0.26  1.18              
A/A            3  2.1  6  6.1 0.93  0.21  4.04              
Dominant                                                    
G/G          109 77.3 71 71.7 1.00              0.1660 262.5
G/A-A/A       32 22.7 28 28.3 0.60  0.29  1.24              
Recessive                                                   
G/G-G/A      138 97.9 93 93.9 1.00              0.8434 264.4
A/A            3  2.1  6  6.1 1.15  0.27  4.87              
Overdominant                                                
G/G-A/A      112 79.4 77 77.8 1.00              0.1231 262.0
G/A           29 20.6 22 22.2 0.56  0.26  1.18              
log-Additive                                                
0,1,2        141 58.8 99 41.2 0.75  0.43  1.31  0.3100 263.4

$G_203955_360

SNP: G_203955_360  adjusted by: pop 
               0    %  1    %   OR lower upper p-value   AIC
Codominant                                                  
G/G           33 23.7 39 39.4 1.00              0.5903 265.0
A/G           64 46.0 45 45.5 0.76  0.39  1.51              
A/A           42 30.2 15 15.2 0.64  0.26  1.59              
Dominant                                                    
G/G           33 23.7 39 39.4 1.00              0.3438 263.2
A/G-A/A      106 76.3 60 60.6 0.73  0.38  1.40              
Recessive                                                   
G/G-A/G       97 69.8 84 84.8 1.00              0.5010 263.6
A/A           42 30.2 15 15.2 0.76  0.34  1.69              
Overdominant                                                
G/G-A/A       75 54.0 54 54.5 1.00              0.7080 263.9
A/G           64 46.0 45 45.5 0.89  0.49  1.63              
log-Additive                                                
0,1,2        139 58.4 99 41.6 0.80  0.51  1.24  0.3103 263.1

$G_203955_702

SNP: G_203955_702  adjusted by: pop 
               0    %  1    %   OR lower upper p-value   AIC
Codominant                                                  
T/T           81 57.4 50 51.0 1.00              0.3294 263.3
T/C           49 34.8 38 38.8 0.70  0.35  1.40              
C/C           11  7.8 10 10.2 1.61  0.48  5.37              
Dominant                                                    
T/T           81 57.4 50 51.0 1.00              0.5308 263.1
T/C-C/C       60 42.6 48 49.0 0.81  0.42  1.56              
Recessive                                                   
T/T-T/C      130 92.2 88 89.8 1.00              0.2708 262.3
C/C           11  7.8 10 10.2 1.89  0.60  6.01              
Overdominant                                                
T/T-C/C       92 65.2 60 61.2 1.00              0.2032 261.9
T/C           49 34.8 38 38.8 0.65  0.34  1.27              
log-Additive                                                
0,1,2        141 59.0 98 41.0 1.00  0.61  1.65  0.9926 263.5

$G_204238_1144

SNP: G_204238_1144  adjusted by: pop 
               0    %  1    %   OR lower upper p-value   AIC
Codominant                                                  
G/G          135 97.1 97 98.0 1.00              0.6008 261.9
G/A            4  2.9  2  2.0 0.62   0.1  3.91              
log-Additive                                                
0,1,2        139 58.4 99 41.6 0.62   0.1  3.91         261.9

$G_204238_647

SNP: G_204238_647  adjusted by: pop 
               0    %  1     %   OR lower upper p-value   AIC
Codominant                                                   
G/G           96 79.3 88  96.7 1.00              0.4989 227.6
G/A           23 19.0  3   3.3 3.35  0.32 34.63              
A/A            2  1.7  0   0.0 0.00  0.00                    
Dominant                                                     
G/G           96 79.3 88  96.7 1.00              0.3060 226.0
G/A-A/A       25 20.7  3   3.3 3.12  0.30 32.09              
Recessive                                                    
G/G-G/A      119 98.3 91 100.0 1.00              0.6448 226.8
A/A            2  1.7  0   0.0 0.00  0.00                    
Overdominant                                                 
G/G-A/A       98 81.0 88  96.7 1.00              0.2572 225.7
G/A           23 19.0  3   3.3 3.53  0.34 36.58              
log-Additive                                                 
0,1,2        121 57.1 91  42.9 2.09  0.34 12.64  0.4239 226.4

$G_204238_67

SNP: G_204238_67  adjusted by: pop 
               0    %  1    %   OR lower upper p-value   AIC
Codominant                                                  
G/G          131 92.9 96 97.0 1.00              0.4282 263.8
G/A           10  7.1  3  3.0 0.56  0.13  2.45              
log-Additive                                                
0,1,2        141 58.8 99 41.2 0.56  0.13  2.45         263.8

$G_204238_784

SNP: G_204238_784  adjusted by: pop 
               0    %  1    %   OR lower upper p-value   AIC
Codominant                                                  
G/G          126 89.4 97 98.0 1.00             0.03946 259.9
G/A           12  8.5  1  1.0 0.12  0.01  1.00              
A/A            3  2.1  1  1.0 2.30  0.11 50.50              
Dominant                                                    
G/G          126 89.4 97 98.0 1.00             0.04875 260.5
G/A-A/A       15 10.6  2  2.0 0.21  0.04  1.12              
Recessive                                                   
G/G-G/A      138 97.9 98 99.0 1.00             0.35532 263.5
A/A            3  2.1  1  1.0 4.33  0.21 90.85              
Overdominant                                                
G/G-A/A      129 91.5 98 99.0 1.00             0.01287 258.2
G/A           12  8.5  1  1.0 0.11  0.01  0.93              
log-Additive                                                
0,1,2        141 58.8 99 41.2 0.40  0.10  1.60 0.17411 262.6

$G_209960_237

SNP: G_209960_237  adjusted by: pop 
               0    %  1     %   OR lower upper p-value   AIC
Codominant                                                   
T/T          110 78.0 80  80.8 1.00              0.4951 265.0
T/C           29 20.6 19  19.2 0.69  0.32  1.48              
C/C            2  1.4  0   0.0 0.00  0.00                    
Dominant                                                     
T/T          110 78.0 80  80.8 1.00              0.3249 263.4
T/C-C/C       31 22.0 19  19.2 0.68  0.32  1.46              
Recessive                                                    
T/T-T/C      139 98.6 99 100.0 1.00              0.4789 263.9
C/C            2  1.4  0   0.0 0.00  0.00                    
Overdominant                                                 
T/T-C/C      112 79.4 80  80.8 1.00              0.3705 263.6
T/C           29 20.6 19  19.2 0.71  0.33  1.51              
log-Additive                                                 
0,1,2        141 58.8 99  41.2 0.67  0.32  1.42  0.2944 263.3

$G_219405_317

SNP: G_219405_317  adjusted by: pop 
               0    %  1    % OR lower upper p-value   AIC
Codominant                                                
G/G          134 95.7 96 97.0  1             0.03485 257.9
G/A            6  4.3  3  3.0        0                    
log-Additive                                              
0,1,2        140 58.6 99 41.4        0               257.9

$G_221652_115

SNP: G_221652_115  adjusted by: pop 
               0    %  1    %   OR lower upper p-value   AIC
Codominant                                                  
G/G          107 75.9 82 82.8 1.00             0.08544 261.5
G/A           30 21.3 15 15.2 2.63  1.00  6.94              
A/A            4  2.8  2  2.0 4.03  0.48 33.67              
Dominant                                                    
G/G          107 75.9 82 82.8 1.00             0.02893 259.6
G/A-A/A       34 24.1 17 17.2 2.76  1.08  7.07              
Recessive                                                   
G/G-G/A      137 97.2 97 98.0 1.00             0.34846 263.5
A/A            4  2.8  2  2.0 2.74  0.35 21.12              
Overdominant                                                
G/G-A/A      111 78.7 84 84.8 1.00             0.06602 261.0
G/A           30 21.3 15 15.2 2.37  0.93  6.06              
log-Additive                                                
0,1,2        141 58.8 99 41.2 2.33  1.07  5.08 0.02939 259.7

$G_222230_1003

SNP: G_222230_1003  adjusted by: pop 
               0    %  1    %   OR lower upper p-value   AIC
Codominant                                                  
C/C           79 65.3 44 48.4 1.00              0.9259 239.3
C/T           31 25.6 37 40.7 0.95  0.45  2.01              
T/T           11  9.1 10 11.0 0.80  0.27  2.40              
Dominant                                                    
C/C           79 65.3 44 48.4 1.00              0.8213 237.4
C/T-T/T       42 34.7 47 51.6 0.92  0.45  1.89              
Recessive                                                   
C/C-C/T      110 90.9 81 89.0 1.00              0.7111 237.3
T/T           11  9.1 10 11.0 0.83  0.31  2.24              
Overdominant                                                
C/C-T/T       90 74.4 54 59.3 1.00              0.9681 237.4
C/T           31 25.6 37 40.7 1.01  0.51  2.00              
log-Additive                                                
0,1,2        121 57.1 91 42.9 0.91  0.54  1.53  0.7213 237.3

$G_222230_528

SNP: G_222230_528  adjusted by: pop 
               0    %  1     %   OR lower upper p-value   AIC
Codominant                                                   
C/C          132 95.7 98  99.0 1.00              0.8243 261.8
C/T            5  3.6  1   1.0 0.64  0.06  6.93              
T/T            1  0.7  0   0.0 0.00  0.00                    
Dominant                                                     
C/C          132 95.7 98  99.0 1.00              0.6404 259.9
C/T-T/T        6  4.3  1   1.0 0.58  0.05  6.16              
Recessive                                                    
C/C-C/T      137 99.3 99 100.0 1.00              0.6222 259.9
T/T            1  0.7  0   0.0 0.00  0.00                    
Overdominant                                                 
C/C-T/T      133 96.4 98  99.0 1.00              0.7259 260.0
C/T            5  3.6  1   1.0 0.66  0.06  7.19              
log-Additive                                                 
0,1,2        138 58.2 99  41.8 0.56  0.06  5.22  0.5938 259.9

$G_223488_1410

SNP: G_223488_1410  adjusted by: pop 
               0    %  1    %   OR lower upper p-value   AIC
Codominant                                                  
T/T           94 67.1 69 69.7 1.00              0.5572 264.1
T/C           42 30.0 29 29.3 0.85  0.44  1.65              
C/C            4  2.9  1  1.0 0.31  0.03  3.41              
Dominant                                                    
T/T           94 67.1 69 69.7 1.00              0.5063 262.8
T/C-C/C       46 32.9 30 30.3 0.80  0.42  1.54              
Recessive                                                   
T/T-T/C      136 97.1 98 99.0 1.00              0.3338 262.3
C/C            4  2.9  1  1.0 0.33  0.03  3.57              
Overdominant                                                
T/T-C/C       98 70.0 70 70.7 1.00              0.7031 263.1
T/C           42 30.0 29 29.3 0.88  0.45  1.71              
log-Additive                                                
0,1,2        140 58.6 99 41.4 0.77  0.42  1.39  0.3864 262.5

$G_223488_1530

SNP: G_223488_1530  adjusted by: pop 
               0    %  1    %   OR lower upper p-value   AIC
Codominant                                                  
A/A          135 99.3 95 96.0 1.00             0.07536 255.6
A/G            1  0.7  4  4.0 6.55  0.65 66.35              
log-Additive                                                
0,1,2        136 57.9 99 42.1 6.55  0.65 66.35         255.6

$G_225441_354

SNP: G_225441_354  adjusted by: pop 
               0    %  1    %   OR lower upper p-value   AIC
Codominant                                                  
T/T           63 48.1 48 49.0 1.00             0.08264 248.1
T/C           50 38.2 45 45.9 0.71  0.36  1.40              
C/C           18 13.7  5  5.1 0.26  0.08  0.89              
Dominant                                                    
T/T           63 48.1 48 49.0 1.00             0.14636 249.0
T/C-C/C       68 51.9 50 51.0 0.62  0.32  1.19              
Recessive                                                   
T/T-T/C      113 86.3 93 94.9 1.00             0.04503 247.1
C/C           18 13.7  5  5.1 0.32  0.10  1.01              
Overdominant                                                
T/T-C/C       81 61.8 53 54.1 1.00             0.78502 251.0
T/C           50 38.2 45 45.9 0.92  0.49  1.72              
log-Additive                                                
0,1,2        131 57.2 98 42.8 0.59  0.35  0.98 0.03983 246.9

$G_228863_252

SNP: G_228863_252  adjusted by: pop 
               0    %  1     %   OR lower upper p-value   AIC
Codominant                                                   
C/C          136 96.5 98  99.0 1.00              0.7782 265.9
C/T            3  2.1  1   1.0 0.98  0.06 15.86              
T/T            2  1.4  0   0.0 0.00  0.00                    
Dominant                                                     
C/C          136 96.5 98  99.0 1.00              0.8007 264.3
C/T-T/T        5  3.5  1   1.0 0.72  0.05  9.89              
Recessive                                                    
C/C-C/T      139 98.6 99 100.0 1.00              0.4789 263.9
T/T            2  1.4  0   0.0 0.00  0.00                    
Overdominant                                                 
C/C-T/T      138 97.9 98  99.0 1.00              0.9650 264.4
C/T            3  2.1  1   1.0 1.07  0.06 18.01              
log-Additive                                                 
0,1,2        141 58.8 99  41.2 0.64  0.07  5.81  0.6727 264.2

$G_230664_231

SNP: G_230664_231  adjusted by: pop 
               0    %  1     %   OR lower upper  p-value   AIC
Codominant                                                    
C/C          121 85.8 95  96.0 1.00             0.021725 258.7
C/T           17 12.1  4   4.0 0.22  0.07  0.74               
T/T            3  2.1  0   0.0 0.00  0.00                     
Dominant                                                      
C/C          121 85.8 95  96.0 1.00             0.006821 257.1
C/T-T/T       20 14.2  4   4.0 0.21  0.06  0.71               
Recessive                                                     
C/C-C/T      138 97.9 99 100.0 1.00             0.377839 263.6
T/T            3  2.1  0   0.0 0.00  0.00                     
Overdominant                                                  
C/C-T/T      124 87.9 95  96.0 1.00             0.011425 258.0
C/T           17 12.1  4   4.0 0.23  0.07  0.78               
log-Additive                                                  
0,1,2        141 58.8 99  41.2 0.22  0.07  0.71 0.005904 256.8

$G_231234_1035

SNP: G_231234_1035  adjusted by: pop 
               0    %  1    %   OR lower upper p-value   AIC
Codominant                                                  
C/C          126 90.0 83 83.8 1.00              0.7375 264.1
C/A           14 10.0 16 16.2 1.16  0.49  2.73              
log-Additive                                                
0,1,2        140 58.6 99 41.4 1.16  0.49  2.73         264.1

$G_231234_204

SNP: G_231234_204  adjusted by: pop 
               0    %  1    %   OR lower upper p-value   AIC
Codominant                                                  
C/C           72 52.2 61 62.2 1.00              0.2565 261.2
C/T           56 40.6 34 34.7 1.57  0.78  3.16              
T/T           10  7.2  3  3.1 3.10  0.60 15.96              
Dominant                                                    
C/C           72 52.2 61 62.2 1.00              0.1508 259.9
C/T-T/T       66 47.8 37 37.8 1.64  0.83  3.27              
Recessive                                                   
C/C-C/T      128 92.8 95 96.9 1.00              0.3023 260.9
T/T           10  7.2  3  3.1 2.36  0.49 11.41              
Overdominant                                                
C/C-T/T       82 59.4 64 65.3 1.00              0.3097 260.9
C/T           56 40.6 34 34.7 1.41  0.72  2.75              
log-Additive                                                
0,1,2        138 58.5 98 41.5 1.64  0.90  3.00  0.1026 259.3

$G_231234_2074

SNP: G_231234_2074  adjusted by: pop 
               0    %  1     %   OR lower upper p-value   AIC
Codominant                                                   
G/G           99 79.2 87  97.8 1.00              0.5652 228.3
G/T           23 18.4  2   2.2 3.04  0.26 35.53              
T/T            3  2.4  0   0.0 0.00  0.00                    
Dominant                                                     
G/G           99 79.2 87  97.8 1.00              0.4131 226.8
G/T-T/T       26 20.8  2   2.2 2.69  0.23 31.31              
Recessive                                                    
G/G-G/T      122 97.6 89 100.0 1.00              0.5869 227.1
T/T            3  2.4  0   0.0 0.00  0.00                    
Overdominant                                                 
G/G-T/T      102 81.6 87  97.8 1.00              0.3224 226.4
G/T           23 18.4  2   2.2 3.30  0.28 38.51              
log-Additive                                                 
0,1,2        125 58.4 89  41.6 1.67  0.27 10.38  0.5926 227.1

$G_231234_2083

SNP: G_231234_2083  adjusted by: pop 
               0    %  1     %   OR lower upper p-value   AIC
Codominant                                                   
G/G          113 90.4 79  89.8 1.00             0.06956 223.2
G/A            8  6.4  9  10.2 0.88  0.26  2.99              
A/A            4  3.2  0   0.0 0.00  0.00                    
Dominant                                                     
G/G          113 90.4 79  89.8 1.00             0.45350 226.0
G/A-A/A       12  9.6  9  10.2 0.64  0.20  2.05              
Recessive                                                    
G/G-G/A      121 96.8 88 100.0 1.00             0.02143 221.3
A/A            4  3.2  0   0.0 0.00  0.00                    
Overdominant                                                 
G/G-A/A      117 93.6 79  89.8 1.00             0.73967 226.4
G/A            8  6.4  9  10.2 1.22  0.37  4.03              
log-Additive                                                 
0,1,2        125 58.7 88  41.3 0.50  0.19  1.31 0.14792 224.5

$G_231234_262

SNP: G_231234_262  adjusted by: pop 
               0    %  1     %   OR lower upper p-value   AIC
Codominant                                                   
G/G          126 93.3 94  95.9 1.00              0.4823 262.0
G/A            8  5.9  4   4.1 0.68  0.16  2.95              
A/A            1  0.7  0   0.0 0.00  0.00                    
Dominant                                                     
G/G          126 93.3 94  95.9 1.00              0.4664 260.9
G/A-A/A        9  6.7  4   4.1 0.59  0.14  2.50              
Recessive                                                    
G/G-G/A      134 99.3 98 100.0 1.00              0.2758 260.3
A/A            1  0.7  0   0.0 0.00  0.00                    
Overdominant                                                 
G/G-A/A      127 94.1 94  95.9 1.00              0.6745 261.3
G/A            8  5.9  4   4.1 0.73  0.17  3.15              
log-Additive                                                 
0,1,2        135 57.9 98  42.1 0.55  0.15  2.04  0.3538 260.6

$G_231234_351

SNP: G_231234_351  adjusted by: pop 
               0    %  1    %   OR lower upper p-value   AIC
Codominant                                                  
A/A          127 91.4 81 81.8 1.00              0.3277 261.9
A/C            9  6.5 16 16.2 2.00  0.71  5.62              
C/C            3  2.2  2  2.0 0.58  0.08  4.14              
Dominant                                                    
A/A          127 91.4 81 81.8 1.00              0.3227 261.1
A/C-C/C       12  8.6 18 18.2 1.59  0.63  4.00              
Recessive                                                   
A/A-A/C      136 97.8 97 98.0 1.00              0.5175 261.7
C/C            3  2.2  2  2.0 0.52  0.07  3.71              
Overdominant                                                
A/A-C/C      130 93.5 83 83.8 1.00              0.1637 260.2
A/C            9  6.5 16 16.2 2.04  0.73  5.71              
log-Additive                                                
0,1,2        139 58.4 99 41.6 1.23  0.59  2.59  0.5766 261.8

$G_232236_1065

SNP: G_232236_1065  adjusted by: pop 
               0    %  1    %   OR lower upper p-value   AIC
Codominant                                                  
G/G          103 74.1 65 65.7 1.00             0.18845 259.0
G/A           32 23.0 26 26.3 0.53  0.26  1.08              
A/A            4  2.9  8  8.1 1.08  0.28  4.22              
Dominant                                                    
G/G          103 74.1 65 65.7 1.00             0.13106 258.0
G/A-A/A       36 25.9 34 34.3 0.60  0.30  1.17              
Recessive                                                   
G/G-G/A      135 97.1 91 91.9 1.00             0.61211 260.0
A/A            4  2.9  8  8.1 1.40  0.37  5.29              
Overdominant                                                
G/G-A/A      107 77.0 73 73.7 1.00             0.06821 257.0
G/A           32 23.0 26 26.3 0.53  0.26  1.05              
log-Additive                                                
0,1,2        139 58.4 99 41.6 0.77  0.46  1.30 0.32931 259.3

$G_232236_192

SNP: G_232236_192  adjusted by: pop 
               0    %  1     % OR lower upper p-value   AIC
Codominant                                                 
C/C          137 97.9 99 100.0  1              0.3617 263.3
C/T            3  2.1  0   0.0  0     0                    
log-Additive                                               
0,1,2        140 58.6 99  41.4  0     0               263.3

$G_232236_534

SNP: G_232236_534  adjusted by: pop 
               0    %  1    %   OR lower upper p-value   AIC
Codominant                                                  
G/G           55 39.3 43 43.4 1.00             0.16731 260.8
G/A           56 40.0 46 46.5 1.79  0.92  3.50              
A/A           29 20.7 10 10.1 0.93  0.35  2.47              
Dominant                                                    
G/G           55 39.3 43 43.4 1.00             0.17675 260.5
G/A-A/A       85 60.7 56 56.6 1.54  0.82  2.88              
Recessive                                                   
G/G-G/A      111 79.3 89 89.9 1.00             0.43134 261.7
A/A           29 20.7 10 10.1 0.70  0.28  1.72              
Overdominant                                                
G/G-A/A       84 60.0 53 53.5 1.00             0.05929 258.8
G/A           56 40.0 46 46.5 1.82  0.97  3.41              
log-Additive                                                
0,1,2        140 58.6 99 41.4 1.14  0.73  1.78 0.56318 262.0

$G_234776_254

SNP: G_234776_254  adjusted by: pop 
               0    %  1    %  OR lower upper p-value AIC
Codominant                                               
T/T           93 73.2 69 74.2 1.0              0.4832 241
T/G           34 26.8 24 25.8 1.3  0.62  2.72            
log-Additive                                             
0,1,2        127 57.7 93 42.3 1.3  0.62  2.72         241

$G_234776_486

SNP: G_234776_486  adjusted by: pop 
               0    %  1    %   OR lower upper p-value   AIC
Codominant                                                  
C/C           60 45.8 52 55.9 1.00             0.18531 244.7
C/T           55 42.0 31 33.3 1.63  0.76  3.47              
T/T           16 12.2 10 10.8 2.70  0.83  8.74              
Dominant                                                    
C/C           60 45.8 52 55.9 1.00             0.10653 243.5
C/T-T/T       71 54.2 41 44.1 1.79  0.87  3.71              
Recessive                                                   
C/C-C/T      115 87.8 83 89.2 1.00             0.18897 244.3
T/T           16 12.2 10 10.8 2.05  0.70  5.99              
Overdominant                                                
C/C-T/T       76 58.0 62 66.7 1.00             0.45635 245.5
C/T           55 42.0 31 33.3 1.30  0.65  2.58              
log-Additive                                                
0,1,2        131 58.5 93 41.5 1.64  0.95  2.81 0.06635 242.7

$G_239007_161

SNP: G_239007_161  adjusted by: pop 
               0    %  1    %   OR lower upper p-value   AIC
Codominant                                                  
G/G           56 40.6 74 75.5 1.00             0.16710 255.1
G/A           58 42.0 16 16.3 0.43  0.17  1.08              
A/A           24 17.4  8  8.2 0.75  0.21  2.69              
Dominant                                                    
G/G           56 40.6 74 75.5 1.00             0.10559 254.0
G/A-A/A       82 59.4 24 24.5 0.48  0.19  1.16              
Recessive                                                   
G/G-G/A      114 82.6 90 91.8 1.00             0.54996 256.3
A/A           24 17.4  8  8.2 1.40  0.47  4.15              
Overdominant                                                
G/G-A/A       80 58.0 82 83.7 1.00             0.06565 253.2
G/A           58 42.0 16 16.3 0.47  0.21  1.06              
log-Additive                                                
0,1,2        138 58.5 98 41.5 0.77  0.40  1.47 0.42385 256.0

$G_239007_528

SNP: G_239007_528  adjusted by: pop 
               0     %  1    %   OR lower upper p-value   AIC
Codominant                                                   
A/A          122  86.5 89 89.9 1.00             0.02950 259.4
A/G           19  13.5  9  9.1 0.47  0.17  1.32              
G/G            0   0.0  1  1.0       0.00                    
Dominant                                                     
A/A          122  86.5 89 89.9 1.00             0.28629 263.3
A/G-G/G       19  13.5 10 10.1 0.58  0.21  1.58              
Recessive                                                    
A/A-A/G      141 100.0 98 99.0 1.00             0.02607 259.5
G/G            0   0.0  1  1.0       0.00                    
Overdominant                                                 
A/A-G/G      122  86.5 90 90.9 1.00             0.12565 262.1
A/G           19  13.5  9  9.1 0.45  0.16  1.26              
log-Additive                                                 
0,1,2        141  58.8 99 41.2 0.74  0.28  1.98 0.55079 264.0

$G_240627_207

SNP: G_240627_207  adjusted by: pop 
               0    %  1    %   OR lower upper p-value   AIC
Codominant                                                  
C/C          104 73.8 63 63.6 1.00             0.01178 257.5
C/T           30 21.3 35 35.4 2.73  1.33  5.64              
T/T            7  5.0  1  1.0 0.46  0.04  5.21              
Dominant                                                    
C/C          104 73.8 63 63.6 1.00             0.01046 257.8
C/T-T/T       37 26.2 36 36.4 2.45  1.21  4.96              
Recessive                                                   
C/C-C/T      134 95.0 98 99.0 1.00             0.32309 263.4
T/T            7  5.0  1  1.0 0.32  0.03  3.48              
Overdominant                                                
C/C-T/T      111 78.7 64 64.6 1.00             0.00364 255.9
C/T           30 21.3 35 35.4 2.81  1.37  5.77              
log-Additive                                                
0,1,2        141 58.8 99 41.2 1.89  1.01  3.53 0.04285 260.3

$G_240627_381

SNP: G_240627_381  adjusted by: pop 
               0    %  1    %   OR lower upper p-value   AIC
Codominant                                                  
C/C          140 99.3 96 97.0 1.00              0.1654 262.5
C/T            1  0.7  3  3.0 4.75  0.44 51.11              
log-Additive                                                
0,1,2        141 58.8 99 41.2 4.75  0.44 51.11         262.5

$G_242486_426

SNP: G_242486_426  adjusted by: pop 
               0    %  1    %   OR lower upper p-value   AIC
Codominant                                                  
G/G           51 36.2 45 45.5 1.00              0.7120 265.7
G/A           68 48.2 44 44.4 0.77  0.41  1.45              
A/A           22 15.6 10 10.1 0.92  0.31  2.72              
Dominant                                                    
G/G           51 36.2 45 45.5 1.00              0.4537 263.8
G/A-A/A       90 63.8 54 54.5 0.79  0.43  1.46              
Recessive                                                   
G/G-G/A      119 84.4 89 89.9 1.00              0.8954 264.4
A/A           22 15.6 10 10.1 1.07  0.39  2.97              
Overdominant                                                
G/G-A/A       73 51.8 55 55.6 1.00              0.4170 263.7
G/A           68 48.2 44 44.4 0.78  0.43  1.42              
log-Additive                                                
0,1,2        141 58.8 99 41.2 0.88  0.55  1.42  0.6054 264.1

$G_244860_1665

SNP: G_244860_1665  adjusted by: pop 
               0    %  1    %   OR lower upper p-value   AIC
Codominant                                                  
C/C           65 55.6 43 50.6 1.00              0.9487 223.0
C/T           42 35.9 31 36.5 1.03  0.50  2.12              
T/T           10  8.5 11 12.9 0.86  0.30  2.48              
Dominant                                                    
C/C           65 55.6 43 50.6 1.00              0.9562 221.1
C/T-T/T       52 44.4 42 49.4 0.98  0.50  1.93              
Recessive                                                   
C/C-C/T      107 91.5 74 87.1 1.00              0.7511 221.0
T/T           10  8.5 11 12.9 0.85  0.31  2.34              
Overdominant                                                
C/C-T/T       75 64.1 54 63.5 1.00              0.8733 221.1
C/T           42 35.9 31 36.5 1.06  0.53  2.12              
log-Additive                                                
0,1,2        117 57.9 85 42.1 0.95  0.59  1.55  0.8486 221.1

$G_246173_255

SNP: G_246173_255  adjusted by: pop 
               0    %  1     %   OR lower upper p-value   AIC
Codominant                                                   
G/G          128 91.4 92  92.9 1.00              0.5595 263.2
G/C           11  7.9  7   7.1 1.09  0.34  3.52              
C/C            1  0.7  0   0.0 0.00  0.00                    
Dominant                                                     
G/G          128 91.4 92  92.9 1.00              0.9578 262.4
G/C-C/C       12  8.6  7   7.1 0.97  0.31  3.05              
Recessive                                                    
G/G-G/C      139 99.3 99 100.0 1.00              0.2854 261.2
C/C            1  0.7  0   0.0 0.00  0.00                    
Overdominant                                                 
G/G-C/C      129 92.1 92  92.9 1.00              0.8397 262.3
G/C           11  7.9  7   7.1 1.13  0.35  3.65              
log-Additive                                                 
0,1,2        140 58.6 99  41.4 0.86  0.30  2.46  0.7819 262.3

$G_251818_120

SNP: G_251818_120  adjusted by: pop 
               0    %  1    %   OR lower upper p-value   AIC
Codominant                                                  
C/C          109 77.3 87 87.9 1.00             0.16672 262.8
C/T           22 15.6 10 10.1 0.52  0.21  1.29              
T/T           10  7.1  2  2.0 0.29  0.05  1.63              
Dominant                                                    
C/C          109 77.3 87 87.9 1.00             0.07397 261.2
C/T-T/T       32 22.7 12 12.1 0.46  0.20  1.08              
Recessive                                                   
C/C-C/T      131 92.9 97 98.0 1.00             0.21152 262.8
T/T           10  7.1  2  2.0 0.35  0.06  1.95              
Overdominant                                                
C/C-T/T      119 84.4 89 89.9 1.00             0.23319 263.0
C/T           22 15.6 10 10.1 0.58  0.24  1.43              
log-Additive                                                
0,1,2        141 58.8 99 41.2 0.53  0.27  1.04 0.05858 260.8

$G_251880_2079

SNP: G_251880_2079  adjusted by: pop 
               0     %  1    %   OR lower upper p-value   AIC
Codominant                                                   
C/C           91  65.0 65 65.7 1.00              0.2567 261.6
C/T           49  35.0 31 31.3 1.04  0.53  2.05              
T/T            0   0.0  3  3.0       0.00                    
Dominant                                                     
C/C           91  65.0 65 65.7 1.00              0.7207 262.2
C/T-T/T       49  35.0 34 34.3 1.13  0.58  2.21              
Recessive                                                    
C/C-C/T      140 100.0 96 97.0 1.00              0.1000 259.7
T/T            0   0.0  3  3.0       0.00                    
Overdominant                                                 
C/C-T/T       91  65.0 68 68.7 1.00              0.9926 262.4
C/T           49  35.0 31 31.3 1.00  0.51  1.96              
log-Additive                                                 
0,1,2        140  58.6 99 41.4 1.24  0.66  2.31  0.5035 261.9

$G_251880_2352

SNP: G_251880_2352  adjusted by: pop 
               0     %  1    %   OR lower upper p-value   AIC
Codominant                                                   
G/G          132  93.6 94 94.9 1.00              0.2311 263.5
G/A            9   6.4  4  4.0 0.46  0.11  1.88              
A/A            0   0.0  1  1.0       0.00                    
Dominant                                                     
G/G          132  93.6 94 94.9 1.00              0.4174 263.7
G/A-A/A        9   6.4  5  5.1 0.58  0.15  2.19              
Recessive                                                    
G/G-G/A      141 100.0 98 99.0 1.00              0.1879 262.7
A/A            0   0.0  1  1.0       0.00                    
Overdominant                                                 
G/G-A/A      132  93.6 95 96.0 1.00              0.2227 262.9
G/A            9   6.4  4  4.0 0.43  0.11  1.72              
log-Additive                                                 
0,1,2        141  58.8 99 41.2 0.79  0.24  2.60  0.7018 264.3

$G_251880_684

SNP: G_251880_684  adjusted by: pop 
               0    %  1    %   OR lower upper p-value   AIC
Codominant                                                  
C/C           72 51.1 57 57.6 1.00              0.8318 266.0
C/T           62 44.0 38 38.4 1.19  0.63  2.25              
T/T            7  5.0  4  4.0 0.88  0.20  3.79              
Dominant                                                    
C/C           72 51.1 57 57.6 1.00              0.6506 264.2
C/T-T/T       69 48.9 42 42.4 1.15  0.62  2.13              
Recessive                                                   
C/C-C/T      134 95.0 95 96.0 1.00              0.7822 264.3
T/T            7  5.0  4  4.0 0.82  0.19  3.44              
Overdominant                                                
C/C-T/T       79 56.0 61 61.6 1.00              0.5616 264.1
C/T           62 44.0 38 38.4 1.20  0.64  2.25              
log-Additive                                                
0,1,2        141 58.8 99 41.2 1.08  0.64  1.81  0.7767 264.3

$G_252388_426

SNP: G_252388_426  adjusted by: pop 
               0    %  1    %   OR lower upper p-value   AIC
Codominant                                                  
C/C           85 60.3 66 67.3 1.00              0.5889 264.4
C/T           42 29.8 30 30.6 1.29  0.63  2.65              
T/T           14  9.9  2  2.0 0.57  0.09  3.51              
Dominant                                                    
C/C           85 60.3 66 67.3 1.00              0.6152 263.2
C/T-T/T       56 39.7 32 32.7 1.20  0.59  2.41              
Recessive                                                   
C/C-C/T      127 90.1 96 98.0 1.00              0.4472 262.9
T/T           14  9.9  2  2.0 0.51  0.09  3.03              
Overdominant                                                
C/C-T/T       99 70.2 68 69.4 1.00              0.4102 262.8
C/T           42 29.8 30 30.6 1.34  0.66  2.73              
log-Additive                                                
0,1,2        141 59.0 98 41.0 1.05  0.58  1.90  0.8725 263.5

$G_254919_291

SNP: G_254919_291  adjusted by: pop 
               0    %  1    %   OR lower upper p-value   AIC
Codominant                                                  
T/T           40 28.6 54 54.5 1.00              0.1896 261.0
T/C           59 42.1 33 33.3 0.73  0.37  1.42              
C/C           41 29.3 12 12.1 1.94  0.60  6.33              
Dominant                                                    
T/T           40 28.6 54 54.5 1.00              0.6102 262.1
T/C-C/C      100 71.4 45 45.5 0.85  0.44  1.61              
Recessive                                                   
T/T-T/C       99 70.7 87 87.9 1.00              0.1161 259.9
C/C           41 29.3 12 12.1 2.36  0.78  7.16              
Overdominant                                                
T/T-C/C       81 57.9 66 66.7 1.00              0.1531 260.3
T/C           59 42.1 33 33.3 0.64  0.34  1.19              
log-Additive                                                
0,1,2        140 58.6 99 41.4 1.10  0.67  1.80  0.7198 262.2

$G_254919_297

SNP: G_254919_297  adjusted by: pop 
               0    %  1    %    OR lower  upper  p-value   AIC
Codominant                                                     
G/G           99 70.7 87 87.9  1.00              0.015239 256.0
G/A           36 25.7  9  9.1  0.61  0.22   1.66               
A/A            5  3.6  3  3.0 13.72  1.78 105.67               
Dominant                                                       
G/G           99 70.7 87 87.9  1.00              0.772257 262.3
G/A-A/A       41 29.3 12 12.1  0.87  0.35   2.20               
Recessive                                                      
G/G-G/A      135 96.4 96 97.0  1.00              0.006418 254.9
A/A            5  3.6  3  3.0 16.80  2.25 125.32               
Overdominant                                                   
G/G-A/A      104 74.3 90 90.9  1.00              0.152601 260.3
G/A           36 25.7  9  9.1  0.51  0.20   1.30               
log-Additive                                                   
0,1,2        140 58.6 99 41.4  1.39  0.60   3.23 0.444365 261.8

$G_260500_369

SNP: G_260500_369  adjusted by: pop 
               0     %  1    %   OR lower upper p-value   AIC
Codominant                                                   
C/C          124  90.5 93 94.9 1.00             0.02082 254.2
C/T           13   9.5  4  4.1 0.24  0.07  0.80              
T/T            0   0.0  1  1.0       0.00                    
Dominant                                                     
C/C          124  90.5 93 94.9 1.00             0.02971 255.2
C/T-T/T       13   9.5  5  5.1 0.30  0.09  0.93              
Recessive                                                    
C/C-C/T      137 100.0 97 99.0 1.00             0.19557 258.3
T/T            0   0.0  1  1.0       0.00                    
Overdominant                                                 
C/C-T/T      124  90.5 94 95.9 1.00             0.01123 253.5
C/T           13   9.5  4  4.1 0.23  0.07  0.77              
log-Additive                                                 
0,1,2        137  58.3 98 41.7 0.41  0.14  1.17 0.08309 256.9

$G_260893_408

SNP: G_260893_408  adjusted by: pop 
               0     %  1    %   OR lower upper p-value   AIC
Codominant                                                   
G/G          132  93.6 89 89.9 1.00              0.3597 264.4
G/A            9   6.4  9  9.1 1.41  0.42  4.71              
A/A            0   0.0  1  1.0       0.00                    
Dominant                                                     
G/G          132  93.6 89 89.9 1.00              0.4588 263.9
G/A-A/A        9   6.4 10 10.1 1.57  0.47  5.17              
Recessive                                                    
G/G-G/A      141 100.0 98 99.0 1.00              0.1879 262.7
A/A            0   0.0  1  1.0       0.00                    
Overdominant                                                 
G/G-A/A      132  93.6 90 90.9 1.00              0.6903 264.2
G/A            9   6.4  9  9.1 1.27  0.39  4.17              
log-Additive                                                 
0,1,2        141  58.8 99 41.2 1.75  0.57  5.31  0.3180 263.4

$G_260893_819

SNP: G_260893_819  adjusted by: pop 
               0    %  1     % OR lower upper p-value   AIC
Codominant                                                 
C/C          128 91.4 99 100.0  1              0.3507 262.3
C/A           10  7.1  0   0.0  0     0                    
A/A            2  1.4  0   0.0  0     0                    
Dominant                                                   
C/C          128 91.4 99 100.0  1              0.1477 260.3
C/A-A/A       12  8.6  0   0.0  0     0                    
Recessive                                                  
C/C-C/A      138 98.6 99 100.0  1              0.5715 262.0
A/A            2  1.4  0   0.0  0     0                    
Overdominant                                               
C/C-A/A      130 92.9 99 100.0  1              0.1904 260.6
C/A           10  7.1  0   0.0  0     0                    
log-Additive                                               
0,1,2        140 58.6 99  41.4  0     0        0.1477 260.3

$G_260893_945

SNP: G_260893_945  adjusted by: pop 
               0    %  1    %   OR lower upper p-value   AIC
Codominant                                                  
T/T           63 45.7 38 38.4 1.00              0.9394 262.0
T/G           62 44.9 50 50.5 1.07  0.55  2.08              
G/G           13  9.4 11 11.1 0.90  0.32  2.52              
Dominant                                                    
T/T           63 45.7 38 38.4 1.00              0.9143 260.1
T/G-G/G       75 54.3 61 61.6 1.04  0.55  1.95              
Recessive                                                   
T/T-T/G      125 90.6 88 88.9 1.00              0.7715 260.1
G/G           13  9.4 11 11.1 0.87  0.33  2.27              
Overdominant                                                
T/T-G/G       76 55.1 49 49.5 1.00              0.7702 260.1
T/G           62 44.9 50 50.5 1.10  0.59  2.04              
log-Additive                                                
0,1,2        138 58.2 99 41.8 0.99  0.61  1.58  0.9505 260.1

$G_260893_961

SNP: G_260893_961  adjusted by: pop 
               0    %  1    %   OR lower upper p-value   AIC
Codominant                                                  
G/G          133 97.8 95 96.0 1.00              0.8004 255.8
G/T            3  2.2  4  4.0 1.23  0.25  6.11              
log-Additive                                                
0,1,2        136 57.9 99 42.1 1.23  0.25  6.11         255.8

$G_262882_163

SNP: G_262882_163  adjusted by: pop 
               0    %  1    %   OR lower upper p-value   AIC
Codominant                                                  
A/A           37 26.2 32 32.3 1.00              0.6124 265.4
G/A           52 36.9 52 52.5 1.28  0.64  2.55              
G/G           52 36.9 15 15.2 0.87  0.35  2.16              
Dominant                                                    
A/A           37 26.2 32 32.3 1.00              0.6558 264.2
G/A-G/G      104 73.8 67 67.7 1.16  0.60  2.23              
Recessive                                                   
A/A-G/A       89 63.1 84 84.8 1.00              0.4850 263.9
G/G           52 36.9 15 15.2 0.75  0.34  1.67              
Overdominant                                                
A/A-G/G       89 63.1 47 47.5 1.00              0.3440 263.5
G/A           52 36.9 52 52.5 1.34  0.73  2.47              
log-Additive                                                
0,1,2        141 58.8 99 41.2 0.98  0.63  1.53  0.9342 264.4

$G_262882_252

SNP: G_262882_252  adjusted by: pop 
               0     %  1    %   OR lower upper p-value   AIC
Codominant                                                   
C/C          127  91.4 86 86.9 1.00              0.6432 261.4
C/T           12   8.6 12 12.1 1.04  0.39  2.78              
T/T            0   0.0  1  1.0       0.00                    
Dominant                                                     
C/C          127  91.4 86 86.9 1.00              0.8155 260.2
C/T-T/T       12   8.6 13 13.1 1.12  0.43  2.95              
Recessive                                                    
C/C-C/T      139 100.0 98 99.0 1.00              0.3495 259.4
T/T            0   0.0  1  1.0       0.00                    
Overdominant                                                 
C/C-T/T      127  91.4 87 87.9 1.00              0.9509 260.3
C/T           12   8.6 12 12.1 1.03  0.39  2.75              
log-Additive                                                 
0,1,2        139  58.4 99 41.6 1.19  0.48  2.97  0.7035 260.2

$G_26438_387

SNP: G_26438_387  adjusted by: pop 
               0    %  1    %   OR lower upper p-value   AIC
Codominant                                                  
C/C           97 68.8 59 59.6 1.00             0.20688 263.3
C/T           41 29.1 34 34.3 1.56  0.80  3.03              
T/T            3  2.1  6  6.1 3.08  0.56 16.85              
Dominant                                                    
C/C           97 68.8 59 59.6 1.00             0.11220 261.9
C/T-T/T       44 31.2 40 40.4 1.67  0.88  3.18              
Recessive                                                   
C/C-C/T      138 97.9 93 93.9 1.00             0.23181 263.0
T/T            3  2.1  6  6.1 2.64  0.49 14.14              
Overdominant                                                
C/C-T/T      100 70.9 65 65.7 1.00             0.25973 263.1
C/T           41 29.1 34 34.3 1.46  0.75  2.81              
log-Additive                                                
0,1,2        141 58.8 99 41.2 1.63  0.94  2.83 0.07847 261.3

$G_265198_105

SNP: G_265198_105  adjusted by: pop 
               0    %  1    %   OR lower upper p-value   AIC
Codominant                                                  
C/C           69 51.1 82 85.4 1.00              0.8357 248.4
C/T           42 31.1 11 11.5 1.34  0.46  3.93              
T/T           24 17.8  3  3.1 1.46  0.28  7.52              
Dominant                                                    
C/C           69 51.1 82 85.4 1.00              0.5552 246.4
C/T-T/T       66 48.9 14 14.6 1.36  0.48  3.83              
Recessive                                                   
C/C-C/T      111 82.2 93 96.9 1.00              0.7930 246.7
T/T           24 17.8  3  3.1 1.22  0.27  5.50              
Overdominant                                                
C/C-T/T       93 68.9 85 88.5 1.00              0.6888 246.6
C/T           42 31.1 11 11.5 1.22  0.46  3.26              
log-Additive                                                
0,1,2        135 58.4 96 41.6 1.24  0.58  2.65  0.5711 246.4

$G_266965_261

SNP: G_266965_261  adjusted by: pop 
               0    %  1    %   OR lower upper p-value   AIC
Codominant                                                  
C/C           79 56.0 83 83.8 1.00              0.5566 265.2
C/T           38 27.0 14 14.1 1.73  0.60  4.97              
T/T           24 17.0  2  2.0 1.18  0.17  8.26              
Dominant                                                    
C/C           79 56.0 83 83.8 1.00              0.3203 263.4
C/T-T/T       62 44.0 16 16.2 1.68  0.59  4.79              
Recessive                                                   
C/C-C/T      117 83.0 97 98.0 1.00              0.7774 264.3
T/T           24 17.0  2  2.0 0.78  0.13  4.50              
Overdominant                                                
C/C-T/T      103 73.0 85 85.9 1.00              0.2850 263.3
C/T           38 27.0 14 14.1 1.67  0.64  4.34              
log-Additive                                                
0,1,2        141 58.8 99 41.2 1.32  0.58  3.00  0.5057 264.0

$G_271438_39

SNP: G_271438_39  adjusted by: pop 
               0    %  1    %   OR lower upper p-value   AIC
Codominant                                                  
A/A          135 95.7 98 99.0 1.00             0.07161 261.2
A/G            6  4.3  1  1.0 0.17  0.02  1.57              
log-Additive                                                
0,1,2        141 58.8 99 41.2 0.17  0.02  1.57         261.2

$G_271438_626

SNP: G_271438_626  adjusted by: pop 
               0    %  1    %   OR lower upper p-value   AIC
Codominant                                                  
A/A           98 69.5 71 71.7 1.00              0.8749 266.1
A/G           40 28.4 25 25.3 0.85  0.43  1.71              
G/G            3  2.1  3  3.0 0.75  0.13  4.42              
Dominant                                                    
A/A           98 69.5 71 71.7 1.00              0.6179 264.2
A/G-G/G       43 30.5 28 28.3 0.84  0.43  1.65              
Recessive                                                   
A/A-A/G      138 97.9 96 97.0 1.00              0.7907 264.3
G/G            3  2.1  3  3.0 0.79  0.14  4.57              
Overdominant                                                
A/A-G/G      101 71.6 74 74.7 1.00              0.6805 264.2
A/G           40 28.4 25 25.3 0.87  0.43  1.72              
log-Additive                                                
0,1,2        141 58.8 99 41.2 0.86  0.48  1.53  0.6056 264.1

$G_271438_627

SNP: G_271438_627  adjusted by: pop 
               0    %  1    %   OR lower upper p-value   AIC
Codominant                                                  
T/T           64 45.4 46 46.5 1.00              0.6023 265.4
T/C           62 44.0 39 39.4 0.72  0.37  1.38              
C/C           15 10.6 14 14.1 0.79  0.31  2.02              
Dominant                                                    
T/T           64 45.4 46 46.5 1.00              0.3255 263.4
T/C-C/C       77 54.6 53 53.5 0.73  0.39  1.36              
Recessive                                                   
T/T-T/C      126 89.4 85 85.9 1.00              0.9029 264.4
C/C           15 10.6 14 14.1 0.95  0.40  2.25              
Overdominant                                                
T/T-C/C       79 56.0 60 60.6 1.00              0.3779 263.6
T/C           62 44.0 39 39.4 0.76  0.41  1.40              
log-Additive                                                
0,1,2        141 58.8 99 41.2 0.84  0.54  1.31  0.4472 263.8

$G_271499_1357

SNP: G_271499_1357  adjusted by: pop 
               0    %  1    %   OR lower upper p-value   AIC
Codominant                                                  
A/A          118 84.3 66 66.7 1.00              0.8174 265.8
A/G           20 14.3 31 31.3 1.21  0.60  2.44              
G/G            2  1.4  2  2.0 0.74  0.10  5.65              
Dominant                                                    
A/A          118 84.3 66 66.7 1.00              0.6621 264.1
A/G-G/G       22 15.7 33 33.3 1.16  0.59  2.30              
Recessive                                                   
A/A-A/G      138 98.6 97 98.0 1.00              0.7260 264.1
G/G            2  1.4  2  2.0 0.70  0.09  5.24              
Overdominant                                                
A/A-G/G      120 85.7 68 68.7 1.00              0.5719 263.9
A/G           20 14.3 31 31.3 1.22  0.61  2.45              
log-Additive                                                
0,1,2        140 58.6 99 41.4 1.09  0.59  2.01  0.7753 264.2

$G_271698_251

SNP: G_271698_251  adjusted by: pop 
               0    %  1    %   OR lower upper p-value   AIC
Codominant                                                  
G/G          109 77.3 50 50.5 1.00              0.6448 265.5
G/A           24 17.0 32 32.3 0.74  0.34  1.59              
A/A            8  5.7 17 17.2 1.08  0.39  3.02              
Dominant                                                    
G/G          109 77.3 50 50.5 1.00              0.5835 264.1
G/A-A/A       32 22.7 49 49.5 0.82  0.40  1.68              
Recessive                                                   
G/G-G/A      133 94.3 82 82.8 1.00              0.6081 264.1
A/A            8  5.7 17 17.2 1.27  0.50  3.25              
Overdominant                                                
G/G-A/A      117 83.0 67 67.7 1.00              0.3550 263.5
G/A           24 17.0 32 32.3 0.72  0.36  1.45              
log-Additive                                                
0,1,2        141 58.8 99 41.2 0.98  0.60  1.58  0.9185 264.4

$G_278191_379

SNP: G_278191_379  adjusted by: pop 
               0    %  1    %   OR lower upper p-value   AIC
Codominant                                                  
C/C           46 32.6 32 32.3 1.00              0.5916 265.4
C/T           67 47.5 50 50.5 0.82  0.40  1.66              
T/T           28 19.9 17 17.2 0.63  0.26  1.54              
Dominant                                                    
C/C           46 32.6 32 32.3 1.00              0.4269 263.8
C/T-T/T       95 67.4 67 67.7 0.76  0.39  1.49              
Recessive                                                   
C/C-C/T      113 80.1 82 82.8 1.00              0.3894 263.7
T/T           28 19.9 17 17.2 0.71  0.33  1.54              
Overdominant                                                
C/C-T/T       74 52.5 49 49.5 1.00              0.9653 264.4
C/T           67 47.5 50 50.5 0.99  0.54  1.81              
log-Additive                                                
0,1,2        141 58.8 99 41.2 0.79  0.51  1.24  0.3083 263.4

$G_278191_558

SNP: G_278191_558  adjusted by: pop 
               0    %  1     %   OR lower upper p-value   AIC
Codominant                                                   
C/C          124 87.9 96  97.0 1.00             0.21059 263.3
C/A           14  9.9  3   3.0 4.71  0.71 31.13              
A/A            3  2.1  0   0.0 0.00  0.00                    
Dominant                                                     
C/C          124 87.9 96  97.0 1.00             0.15207 262.4
C/A-A/A       17 12.1  3   3.0 3.88  0.60 25.30              
Recessive                                                    
C/C-C/A      138 97.9 99 100.0 1.00             0.48651 263.9
A/A            3  2.1  0   0.0 0.00  0.00                    
Overdominant                                                 
C/C-A/A      127 90.1 96  97.0 1.00             0.09095 261.5
C/A           14  9.9  3   3.0 5.04  0.76 33.20              
log-Additive                                                 
0,1,2        141 58.8 99  41.2 2.02  0.52  7.92 0.33387 263.5

$G_281059_636

SNP: G_281059_636  adjusted by: pop 
               0    %  1    %   OR lower upper p-value   AIC
Codominant                                                  
G/G          136 97.1 94 94.9 1.00              0.8228 264.1
G/A            4  2.9  5  5.1 1.18  0.29  4.84              
log-Additive                                                
0,1,2        140 58.6 99 41.4 1.18  0.29  4.84         264.1

$G_281059_675

SNP: G_281059_675  adjusted by: pop 
               0    %  1   %  OR lower upper  p-value   AIC
Codominant                                                 
C/C          119 90.8 98  99 1.0             0.027455 254.3
C/T           11  8.4  1   1 0.1  0.01  0.84               
T/T            1  0.8  0   0 0.0  0.00                     
Dominant                                                   
C/C          119 90.8 98  99 1.0             0.007604 252.4
C/T-T/T       12  9.2  1   1 0.1  0.01  0.81               
Recessive                                                  
C/C-C/T      130 99.2 99 100 1.0             0.571093 259.2
T/T            1  0.8  0   0 0.0  0.00                     
Overdominant                                               
C/C-T/T      120 91.6 98  99 1.0             0.009993 252.9
C/T           11  8.4  1   1 0.1  0.01  0.87               
log-Additive                                               
0,1,2        131 57.0 99  43 0.1  0.01  0.83 0.007357 252.3

$G_281950_1015

SNP: G_281950_1015  adjusted by: pop 
               0    %  1    %   OR lower upper p-value   AIC
Codominant                                                  
G/G           98 72.1 69 70.4 1.00             0.06309 257.1
G/A           27 19.9 26 26.5 0.78  0.38  1.59              
A/A           11  8.1  3  3.1 0.22  0.05  0.86              
Dominant                                                    
G/G           98 72.1 69 70.4 1.00             0.14914 258.6
G/A-A/A       38 27.9 29 29.6 0.61  0.32  1.19              
Recessive                                                   
G/G-G/A      125 91.9 95 96.9 1.00             0.02452 255.6
A/A           11  8.1  3  3.1 0.23  0.06  0.92              
Overdominant                                                
G/G-A/A      109 80.1 72 73.5 1.00             0.82801 260.6
G/A           27 19.9 26 26.5 0.93  0.46  1.86              
log-Additive                                                
0,1,2        136 58.1 98 41.9 0.59  0.35  0.98 0.04055 256.5

$G_281950_1710

SNP: G_281950_1710  adjusted by: pop 
               0    %  1    %   OR lower upper  p-value   AIC
Codominant                                                   
G/G           56 40.0 29 29.3 1.00             0.025807 258.9
A/G           48 34.3 41 41.4 0.65  0.28  1.49               
A/A           36 25.7 29 29.3 0.32  0.14  0.78               
Dominant                                                     
G/G           56 40.0 29 29.3 1.00             0.056496 260.6
A/G-A/A       84 60.0 70 70.7 0.48  0.22  1.05               
Recessive                                                    
G/G-A/G      104 74.3 70 70.7 1.00             0.012328 258.0
A/A           36 25.7 29 29.3 0.43  0.22  0.84               
Overdominant                                                 
G/G-A/A       92 65.7 58 58.6 1.00             0.461503 263.7
A/G           48 34.3 41 41.4 1.26  0.68  2.33               
log-Additive                                                 
0,1,2        140 58.6 99 41.4 0.56  0.36  0.87 0.007524 257.1

$G_286191_456

SNP: G_286191_456  adjusted by: pop 
               0    %  1    %   OR lower upper p-value   AIC
Codominant                                                  
C/C           90 63.8 90 90.9 1.00             0.17016 262.9
C/T           39 27.7  6  6.1 1.08  0.32  3.69              
T/T           12  8.5  3  3.0 6.42  0.84 49.23              
Dominant                                                    
C/C           90 63.8 90 90.9 1.00             0.57992 264.1
C/T-T/T       51 36.2  9  9.1 1.37  0.44  4.28              
Recessive                                                   
C/C-C/T      129 91.5 96 97.0 1.00             0.06041 260.9
T/T           12  8.5  3  3.0 6.12  0.92 40.83              
Overdominant                                                
C/C-T/T      102 72.3 93 93.9 1.00             0.61805 264.2
C/T           39 27.7  6  6.1 0.76  0.25  2.28              
log-Additive                                                
0,1,2        141 58.8 99 41.2 1.87  0.73  4.78 0.18517 262.6

$G_290940_132

SNP: G_290940_132  adjusted by: pop 
               0    %  1     %   OR lower upper p-value   AIC
Codominant                                                   
G/G          132 93.6 98  99.0 1.00              0.7987 266.0
G/A            8  5.7  1   1.0 0.57  0.05  6.95              
A/A            1  0.7  0   0.0 0.00  0.00                    
Dominant                                                     
G/G          132 93.6 98  99.0 1.00              0.5997 264.1
G/A-A/A        9  6.4  1   1.0 0.52  0.04  6.38              
Recessive                                                    
G/G-G/A      140 99.3 99 100.0 1.00              0.6222 264.2
A/A            1  0.7  0   0.0 0.00  0.00                    
Overdominant                                                 
G/G-A/A      133 94.3 98  99.0 1.00              0.6962 264.2
G/A            8  5.7  1   1.0 0.61  0.05  7.47              
log-Additive                                                 
0,1,2        141 58.8 99  41.2 0.50  0.05  5.34  0.5514 264.0

$G_292200_1193

SNP: G_292200_1193  adjusted by: pop 
               0    %  1     % OR lower upper p-value   AIC
Codominant                                                 
C/C          128 92.8 97 100.0  1              0.2395 251.6
C/T           10  7.2  0   0.0  0     0                    
log-Additive                                               
0,1,2        138 58.7 97  41.3  0     0               251.6

$G_292200_906

SNP: G_292200_906  adjusted by: pop 
               0    %  1    %   OR lower upper p-value   AIC
Codominant                                                  
A/A          129 91.5 94 94.9 1.00              0.6892 265.7
A/T           11  7.8  4  4.0 0.76  0.19  3.02              
T/T            1  0.7  1  1.0 3.32  0.14 79.98              
Dominant                                                    
A/A          129 91.5 94 94.9 1.00              0.9012 264.4
A/T-T/T       12  8.5  5  5.1 0.92  0.25  3.34              
Recessive                                                   
A/A-A/T      140 99.3 98 99.0 1.00              0.4427 263.8
T/T            1  0.7  1  1.0 3.50  0.14 85.28              
Overdominant                                                
A/A-T/T      130 92.2 95 96.0 1.00              0.6530 264.2
A/T           11  7.8  4  4.0 0.73  0.19  2.88              
log-Additive                                                
0,1,2        141 58.8 99 41.2 1.09  0.37  3.23  0.8798 264.4

$G_293928_105

SNP: G_293928_105  adjusted by: pop 
               0    %  1    %   OR lower upper p-value   AIC
Codominant                                                  
C/C          131 93.6 83 83.8 1.00              0.3687 263.4
C/T            9  6.4 16 16.2 1.52   0.6  3.81              
log-Additive                                                
0,1,2        140 58.6 99 41.4 1.52   0.6  3.81         263.4

$G_297458_264

SNP: G_297458_264  adjusted by: pop 
               0    %  1    %   OR lower upper p-value   AIC
Codominant                                                  
T/T           41 32.5 52 54.7 1.00             0.03505 232.7
T/C           50 39.7 27 28.4 0.78  0.36  1.67              
C/C           35 27.8 16 16.8 3.38  0.96 11.91              
Dominant                                                    
T/T           41 32.5 52 54.7 1.00             0.96191 237.4
T/C-C/C       85 67.5 43 45.3 0.98  0.47  2.04              
Recessive                                                   
T/T-T/C       91 72.2 79 83.2 1.00             0.01210 231.1
C/C           35 27.8 16 16.8 4.01  1.27 12.69              
Overdominant                                                
T/T-C/C       76 60.3 68 71.6 1.00             0.09478 234.7
T/C           50 39.7 27 28.4 0.56  0.29  1.11              
log-Additive                                                
0,1,2        126 57.0 95 43.0 1.43  0.82  2.50 0.20244 235.8

$G_303102_402

SNP: G_303102_402  adjusted by: pop 
               0    %  1    %   OR lower upper p-value   AIC
Codominant                                                  
T/T           83 64.8 59 64.8 1.00              0.6380 241.9
T/C           37 28.9 30 33.0 1.07  0.51  2.21              
C/C            8  6.2  2  2.2 0.44  0.07  2.79              
Dominant                                                    
T/T           83 64.8 59 64.8 1.00              0.9533 240.8
T/C-C/C       45 35.2 32 35.2 0.98  0.48  1.99              
Recessive                                                   
T/T-T/C      120 93.8 89 97.8 1.00              0.3513 239.9
C/C            8  6.2  2  2.2 0.43  0.07  2.66              
Overdominant                                                
T/T-C/C       91 71.1 61 67.0 1.00              0.7459 240.7
T/C           37 28.9 30 33.0 1.13  0.55  2.32              
log-Additive                                                
0,1,2        128 58.4 91 41.6 0.89  0.49  1.63  0.7095 240.7

$G_306701_582

SNP: G_306701_582  adjusted by: pop 
               0    %  1    %   OR lower upper p-value   AIC
Codominant                                                  
A/A           86 61.4 82 83.7 1.00              0.6524 262.6
A/G           35 25.0 14 14.3 1.56  0.58  4.20              
G/G           19 13.6  2  2.0 1.00  0.17  5.89              
Dominant                                                    
A/A           86 61.4 82 83.7 1.00              0.4411 260.9
A/G-G/G       54 38.6 16 16.3 1.45  0.56  3.80              
Recessive                                                   
A/A-A/G      121 86.4 96 98.0 1.00              0.7816 261.4
G/G           19 13.6  2  2.0 0.79  0.15  4.27              
Overdominant                                                
A/A-G/G      105 75.0 84 85.7 1.00              0.3553 260.6
A/G           35 25.0 14 14.3 1.56  0.61  3.99              
log-Additive                                                
0,1,2        140 58.8 98 41.2 1.19  0.58  2.45  0.6399 261.3

$G_306701_957

SNP: G_306701_957  adjusted by: pop 
               0    %  1    %   OR lower upper p-value   AIC
Codominant                                                  
T/T           45 32.6 23 23.2 1.00              0.5820 263.0
C/T           62 44.9 49 49.5 1.03  0.49  2.16              
C/C           31 22.5 27 27.3 1.48  0.62  3.55              
Dominant                                                    
T/T           45 32.6 23 23.2 1.00              0.6873 261.9
C/T-C/C       93 67.4 76 76.8 1.16  0.57  2.33              
Recessive                                                   
T/T-C/T      107 77.5 72 72.7 1.00              0.2992 261.0
C/C           31 22.5 27 27.3 1.46  0.71  2.98              
Overdominant                                                
T/T-C/C       76 55.1 50 50.5 1.00              0.5861 261.7
C/T           62 44.9 49 49.5 0.84  0.46  1.55              
log-Additive                                                
0,1,2        138 58.2 99 41.8 1.22  0.79  1.88  0.3770 261.3

$G_309599_211

SNP: G_309599_211  adjusted by: pop 
               0    %  1    %   OR lower upper  p-value   AIC
Codominant                                                   
T/T           59 44.0 48 51.1 1.00             0.033839 249.2
T/C           51 38.1 40 42.6 1.00  0.52  1.94               
C/C           24 17.9  6  6.4 0.28  0.10  0.80               
Dominant                                                     
T/T           59 44.0 48 51.1 1.00             0.368785 253.1
T/C-C/C       75 56.0 46 48.9 0.75  0.41  1.40               
Recessive                                                    
T/T-T/C      110 82.1 88 93.6 1.00             0.009258 247.2
C/C           24 17.9  6  6.4 0.28  0.10  0.77               
Overdominant                                                 
T/T-C/C       83 61.9 54 57.4 1.00             0.409107 253.3
T/C           51 38.1 40 42.6 1.30  0.70  2.43               
log-Additive                                                 
0,1,2        134 58.8 94 41.2 0.65  0.41  1.02 0.057946 250.4

$G_314888_504

SNP: G_314888_504  adjusted by: pop 
               0    %  1    %   OR lower upper p-value   AIC
Codominant                                                  
C/C          115 93.5 89 96.7 1.00              0.6365 230.9
C/A            8  6.5  3  3.3 1.58  0.24 10.57              
log-Additive                                                
0,1,2        123 57.2 92 42.8 1.58  0.24 10.57         230.9

$G_318275_2206

SNP: G_318275_2206  adjusted by: pop 
               0    %  1     %   OR lower upper p-value   AIC
Codominant                                                   
G/G          107 76.4 96  97.0 1.00              0.2642 262.6
G/A           25 17.9  3   3.0 0.44  0.10  1.87              
A/A            8  5.7  0   0.0 0.00  0.00                    
Dominant                                                     
G/G          107 76.4 96  97.0 1.00              0.1690 261.4
G/A-A/A       33 23.6  3   3.0 0.38  0.09  1.58              
Recessive                                                    
G/G-G/A      132 94.3 99 100.0 1.00              0.2457 261.9
A/A            8  5.7  0   0.0 0.00  0.00                    
Overdominant                                                 
G/G-A/A      115 82.1 96  97.0 1.00              0.3266 262.3
G/A           25 17.9  3   3.0 0.49  0.11  2.12              
log-Additive                                                 
0,1,2        140 58.6 99  41.4 0.38  0.10  1.45  0.1263 260.9

$G_322391_149

SNP: G_322391_149  adjusted by: pop 
               0    %  1     %   OR lower upper p-value   AIC
Codominant                                                   
C/C          125 88.7 84  84.8 1.00             0.05111 260.5
C/T           11  7.8 15  15.2 2.04  0.73  5.65              
T/T            5  3.5  0   0.0 0.00  0.00                    
Dominant                                                     
C/C          125 88.7 84  84.8 1.00             0.40922 263.7
C/T-T/T       16 11.3 15  15.2 1.48  0.58  3.76              
Recessive                                                    
C/C-C/T      136 96.5 99 100.0 1.00             0.04668 260.4
T/T            5  3.5  0   0.0 0.00  0.00                    
Overdominant                                                 
C/C-T/T      130 92.2 84  84.8 1.00             0.12052 262.0
C/T           11  7.8 15  15.2 2.19  0.79  6.08              
log-Additive                                                 
0,1,2        141 58.8 99  41.2 1.06  0.49  2.29 0.88325 264.4

$G_324461_93

SNP: G_324461_93  adjusted by: pop 
               0    %  1     %   OR lower upper p-value   AIC
Codominant                                                   
C/C          109 77.3 98  99.0 1.00              0.2998 264.0
C/T           27 19.1  1   1.0 0.27  0.03  2.56              
T/T            5  3.5  0   0.0 0.00  0.00                    
Dominant                                                     
C/C          109 77.3 98  99.0 1.00              0.1497 262.3
C/T-T/T       32 22.7  1   1.0 0.23  0.02  2.15              
Recessive                                                    
C/C-C/T      136 96.5 99 100.0 1.00              0.3650 263.6
T/T            5  3.5  0   0.0 0.00  0.00                    
Overdominant                                                 
C/C-T/T      114 80.9 98  99.0 1.00              0.2710 263.2
C/T           27 19.1  1   1.0 0.31  0.03  2.98              
log-Additive                                                 
0,1,2        141 58.8 99  41.2 0.24  0.03  2.06  0.1278 262.1

$G_329123_744

SNP: G_329123_744  adjusted by: pop 
               0    %  1    %   OR lower upper p-value   AIC
Codominant                                                  
C/C          108 77.7 78 79.6 1.00              0.4686 261.8
C/T           28 20.1 16 16.3 0.82  0.36  1.85              
T/T            3  2.2  4  4.1 2.90  0.40 20.92              
Dominant                                                    
C/C          108 77.7 78 79.6 1.00              0.9238 261.3
C/T-T/T       31 22.3 20 20.4 0.96  0.44  2.09              
Recessive                                                   
C/C-C/T      136 97.8 94 95.9 1.00              0.2574 260.0
T/T            3  2.2  4  4.1 3.04  0.42 21.74              
Overdominant                                                
C/C-T/T      111 79.9 82 83.7 1.00              0.5548 261.0
C/T           28 20.1 16 16.3 0.78  0.35  1.77              
log-Additive                                                
0,1,2        139 58.6 98 41.4 1.11  0.58  2.11  0.7581 261.2

$G_329556_606

SNP: G_329556_606  adjusted by: pop 
               0    %  1     %   OR lower upper p-value   AIC
Codominant                                                   
A/A          108 77.1 84  85.7 1.00              0.4101 257.2
A/T           28 20.0 14  14.3 1.67  0.65  4.31              
T/T            4  2.9  0   0.0 0.00  0.00                    
Dominant                                                     
A/A          108 77.1 84  85.7 1.00              0.3288 256.1
A/T-T/T       32 22.9 14  14.3 1.59  0.62  4.07              
Recessive                                                    
A/A-A/T      136 97.1 98 100.0 1.00              0.4262 256.4
T/T            4  2.9  0   0.0 0.00  0.00                    
Overdominant                                                 
A/A-T/T      112 80.0 84  85.7 1.00              0.2608 255.7
A/T           28 20.0 14  14.3 1.71  0.66  4.43              
log-Additive                                                 
0,1,2        140 58.8 98  41.2 1.41  0.60  3.30  0.4352 256.4

$G_334485_564

SNP: G_334485_564  adjusted by: pop 
               0    %  1     % OR lower upper p-value   AIC
Codominant                                                 
C/C          125 94.0 98 100.0  1              0.2293 255.9
C/T            8  6.0  0   0.0  0     0                    
log-Additive                                               
0,1,2        133 57.6 98  42.4  0     0               255.9

$G_334485_624

SNP: G_334485_624  adjusted by: pop 
               0    %  1     %   OR lower upper p-value   AIC
Codominant                                                   
C/C          100 76.3 96  99.0 1.00             0.04243 250.8
C/T           27 20.6  0   0.0 0.00  0.00                    
T/T            4  3.1  1   1.0 1.56  0.14 17.79              
Dominant                                                     
C/C          100 76.3 96  99.0 1.00             0.11949 252.7
C/T-T/T       31 23.7  1   1.0 0.20  0.02  1.92              
Recessive                                                    
C/C-C/T      127 96.9 96  99.0 1.00             0.38049 254.4
T/T            4  3.1  1   1.0 3.25  0.29 36.40              
Overdominant                                                 
C/C-T/T      104 79.4 97 100.0 1.00             0.01279 248.9
C/T           27 20.6  0   0.0 0.00  0.00                    
log-Additive                                                 
0,1,2        131 57.5 97  42.5 0.53  0.10  2.75 0.43121 254.5

$G_338193_2169

SNP: G_338193_2169  adjusted by: pop 
               0    %  1     %   OR lower upper p-value   AIC
Codominant                                                   
G/G          128 92.1 96  98.0 1.00              0.7256 261.7
G/A            9  6.5  2   2.0 1.53  0.12 20.01              
A/A            2  1.4  0   0.0 0.00  0.00                    
Dominant                                                     
G/G          128 92.1 96  98.0 1.00              0.8187 260.3
G/A-A/A       11  7.9  2   2.0 1.35  0.10 18.08              
Recessive                                                    
G/G-G/A      137 98.6 98 100.0 1.00              0.4645 259.9
A/A            2  1.4  0   0.0 0.00  0.00                    
Overdominant                                                 
G/G-A/A      130 93.5 96  98.0 1.00              0.6097 260.1
G/A            9  6.5  2   2.0 1.90  0.15 23.69              
log-Additive                                                 
0,1,2        139 58.6 98  41.4 0.94  0.12  7.39  0.9507 260.4

$G_340268_193

SNP: G_340268_193  adjusted by: pop 
               0    %  1    %   OR lower upper p-value   AIC
Codominant                                                  
G/G           97 68.8 73 73.7 1.00             0.01646 258.2
G/A           41 29.1 21 21.2 0.52  0.26  1.06              
A/A            3  2.1  5  5.1 6.24  0.99 39.36              
Dominant                                                    
G/G           97 68.8 73 73.7 1.00             0.26138 263.1
G/A-A/A       44 31.2 26 26.3 0.68  0.35  1.33              
Recessive                                                   
G/G-G/A      138 97.9 94 94.9 1.00             0.02583 259.4
A/A            3  2.1  5  5.1 7.52  1.20 47.07              
Overdominant                                                
G/G-A/A      100 70.9 78 78.8 1.00             0.04121 260.2
G/A           41 29.1 21 21.2 0.49  0.24  0.98              
log-Additive                                                
0,1,2        141 58.8 99 41.2 0.93  0.52  1.66 0.81490 264.3

$G_341837_617

SNP: G_341837_617  adjusted by: pop 
               0    %  1    %   OR lower upper p-value   AIC
Codominant                                                  
C/C           99 70.2 57 57.6 1.00              0.7784 265.9
C/T           33 23.4 38 38.4 1.10  0.56  2.16              
T/T            9  6.4  4  4.0 0.65  0.15  2.75              
Dominant                                                    
C/C           99 70.2 57 57.6 1.00              0.9373 264.4
C/T-T/T       42 29.8 42 42.4 1.03  0.53  1.97              
Recessive                                                   
C/C-C/T      132 93.6 95 96.0 1.00              0.5113 264.0
T/T            9  6.4  4  4.0 0.62  0.15  2.57              
Overdominant                                                
C/C-T/T      108 76.6 61 61.6 1.00              0.6976 264.3
C/T           33 23.4 38 38.4 1.14  0.59  2.22              
log-Additive                                                
0,1,2        141 58.8 99 41.2 0.95  0.55  1.63  0.8526 264.4

$G_341837_768

SNP: G_341837_768  adjusted by: pop 
               0    %  1    %   OR lower  upper p-value   AIC
Codominant                                                   
C/C          131 95.6 95 97.9 1.00              0.17447 258.5
C/T            4  2.9  1  1.0       0.00                     
T/T            2  1.5  1  1.0       0.00                     
Dominant                                                     
C/C          131 95.6 95 97.9 1.00              0.06853 256.7
C/T-T/T        6  4.4  2  2.1       0.00                     
Recessive                                                    
C/C-C/T      135 98.5 96 99.0 1.00              0.25584 258.7
T/T            2  1.5  1  1.0 6.50  0.28 151.12              
Overdominant                                                 
C/C-T/T      133 97.1 96 99.0 1.00              0.51343 259.6
C/T            4  2.9  1  1.0 2.75  0.14  55.17              
log-Additive                                                 
0,1,2        137 58.5 97 41.5 5.28  0.55  50.76 0.10119 257.3

$G_342084_2497

SNP: G_342084_2497  adjusted by: pop 
               0    %  1    %   OR lower upper p-value   AIC
Codominant                                                  
T/T           88 63.8 92 93.9 1.00              0.2459 262.2
T/C           28 20.3  3  3.1       0.00                    
C/C           22 15.9  3  3.1       0.00                    
Dominant                                                    
T/T           88 63.8 92 93.9 1.00              0.1263 260.7
T/C-C/C       50 36.2  6  6.1       0.00                    
Recessive                                                   
T/T-T/C      116 84.1 95 96.9 1.00              0.3395 262.1
C/C           22 15.9  3  3.1 2.45  0.38 15.86              
Overdominant                                                
T/T-C/C      110 79.7 95 96.9 1.00              0.9903 263.0
T/C           28 20.3  3  3.1 0.99  0.19  5.25              
log-Additive                                                
0,1,2        138 58.5 98 41.5 2.84  0.57 14.10  0.1618 261.1

$G_343154_1302

SNP: G_343154_1302  adjusted by: pop 
               0    %  1     %   OR lower upper p-value   AIC
Codominant                                                   
T/T          105 80.8 92  98.9 1.00              0.5319 249.4
T/C           18 13.8  1   1.1 0.57  0.06  5.94              
C/C            7  5.4  0   0.0 0.00  0.00                    
Dominant                                                     
T/T          105 80.8 92  98.9 1.00              0.4308 248.1
T/C-C/C       25 19.2  1   1.1 0.41  0.04  4.22              
Recessive                                                    
T/T-T/C      123 94.6 93 100.0 1.00              0.3103 247.6
C/C            7  5.4  0   0.0 0.00  0.00                    
Overdominant                                                 
T/T-C/C      112 86.2 92  98.9 1.00              0.7621 248.6
T/C           18 13.8  1   1.1 0.70  0.07  7.24              
log-Additive                                                 
0,1,2        130 58.3 93  41.7 0.41  0.06  3.10  0.3305 247.7

$G_343154_1452

SNP: G_343154_1452  adjusted by: pop 
               0    %  1    %   OR lower upper p-value   AIC
Codominant                                                  
G/G           86 61.9 84 85.7 1.00              0.6334 256.0
G/A           42 30.2 12 12.2 0.72  0.30  1.73              
A/A           11  7.9  2  2.0 1.56  0.25  9.81              
Dominant                                                    
G/G           86 61.9 84 85.7 1.00              0.5775 254.6
G/A-A/A       53 38.1 14 14.3 0.79  0.34  1.82              
Recessive                                                   
G/G-G/A      128 92.1 96 98.0 1.00              0.5326 254.5
A/A           11  7.9  2  2.0 1.81  0.30 10.93              
Overdominant                                                
G/G-A/A       97 69.8 86 87.8 1.00              0.4037 254.2
G/A           42 30.2 12 12.2 0.70  0.30  1.63              
log-Additive                                                
0,1,2        139 58.6 98 41.4 0.91  0.44  1.89  0.8069 254.9

$G_343154_1475

SNP: G_343154_1475  adjusted by: pop 
               0     %  1    %   OR lower upper p-value   AIC
Codominant                                                   
C/C          115  83.3 86 87.8 1.00             0.07840 250.7
C/T           23  16.7 11 11.2 1.22  0.42  3.52              
T/T            0   0.0  1  1.0       0.00                    
Dominant                                                     
C/C          115  83.3 86 87.8 1.00             0.61421 253.5
C/T-T/T       23  16.7 12 12.2 1.30  0.46  3.69              
Recessive                                                    
C/C-C/T      138 100.0 97 99.0 1.00             0.02607 248.8
T/T            0   0.0  1  1.0       0.00                    
Overdominant                                                 
C/C-T/T      115  83.3 87 88.8 1.00             0.97078 253.8
C/T           23  16.7 11 11.2 1.02  0.37  2.83              
log-Additive                                                 
0,1,2        138  58.5 98 41.5 1.64  0.59  4.58 0.34034 252.9

$G_343154_1558

SNP: G_343154_1558  adjusted by: pop 
               0    %  1    %   OR lower  upper p-value   AIC
Codominant                                                   
C/C          106 75.2 82 82.8 1.00              0.08006 261.4
C/T           32 22.7 14 14.1 0.59  0.26   1.37              
T/T            3  2.1  3  3.0 6.18  0.49  77.47              
Dominant                                                     
C/C          106 75.2 82 82.8 1.00              0.33946 263.5
C/T-T/T       35 24.8 17 17.2 0.67  0.29   1.52              
Recessive                                                    
C/C-C/T      138 97.9 96 97.0 1.00              0.05891 260.8
T/T            3  2.1  3  3.0 8.85  0.73 106.66              
Overdominant                                                 
C/C-T/T      109 77.3 85 85.9 1.00              0.10096 261.7
C/T           32 22.7 14 14.1 0.51  0.23   1.14              
log-Additive                                                 
0,1,2        141 58.8 99 41.2 0.92  0.44   1.94 0.82927 264.4

$G_343154_267

SNP: G_343154_267  adjusted by: pop 
               0    %  1    %   OR lower upper p-value   AIC
Codominant                                                  
C/C           56 39.7 42 42.4 1.00              0.9962 266.4
T/C           53 37.6 39 39.4 0.99  0.50  1.96              
T/T           32 22.7 18 18.2 1.03  0.41  2.56              
Dominant                                                    
C/C           56 39.7 42 42.4 1.00              0.9994 264.4
T/C-T/T       85 60.3 57 57.6 1.00  0.53  1.90              
Recessive                                                   
C/C-T/C      109 77.3 81 81.8 1.00              0.9341 264.4
T/T           32 22.7 18 18.2 1.04  0.45  2.36              
Overdominant                                                
C/C-T/T       88 62.4 60 60.6 1.00              0.9508 264.4
T/C           53 37.6 39 39.4 0.98  0.53  1.83              
log-Additive                                                
0,1,2        141 58.8 99 41.2 1.01  0.65  1.57  0.9644 264.4

$G_343154_386

SNP: G_343154_386  adjusted by: pop 
               0    %  1    %   OR lower upper p-value   AIC
Codominant                                                  
C/C          122 86.5 59 59.6 1.00             0.02836 259.3
C/T           17 12.1 39 39.4 2.45  1.17  5.15              
T/T            2  1.4  1  1.0 0.36  0.03  4.10              
Dominant                                                    
C/C          122 86.5 59 59.6 1.00             0.03057 259.7
C/T-T/T       19 13.5 40 40.4 2.16  1.06  4.39              
Recessive                                                   
C/C-C/T      139 98.6 98 99.0 1.00             0.28112 263.2
T/T            2  1.4  1  1.0 0.28  0.02  3.14              
Overdominant                                                
C/C-T/T      124 87.9 60 60.6 1.00             0.01144 258.0
C/T           17 12.1 39 39.4 2.52  1.20  5.27              
log-Additive                                                
0,1,2        141 58.8 99 41.2 1.74  0.90  3.36 0.08985 261.5

$G_343154_831

SNP: G_343154_831  adjusted by: pop 
               0    %  1   %   OR lower upper p-value   AIC
Codominant                                                 
G/G          123 91.8 96  99 1.00              0.7927 252.9
G/A            9  6.7  1   1 1.74  0.16 18.67              
A/A            2  1.5  0   0 0.00  0.00                    
Dominant                                                   
G/G          123 91.8 96  99 1.00              0.7745 251.3
G/A-A/A       11  8.2  1   1 1.42  0.13 15.03              
Recessive                                                  
G/G-G/A      132 98.5 97 100 1.00              0.6025 251.1
A/A            2  1.5  0   0 0.00  0.00                    
Overdominant                                               
G/G-A/A      125 93.3 96  99 1.00              0.6375 251.1
G/A            9  6.7  1   1 1.81  0.17 19.46              
log-Additive                                               
0,1,2        134 58.0 97  42 1.11  0.15  8.03  0.9198 251.3

$G_343265_177

SNP: G_343265_177  adjusted by: pop 
               0    %  1     %   OR lower upper p-value   AIC
Codominant                                                   
G/G          106 82.8 93  96.9 1.00              0.3269 250.5
G/A           17 13.3  3   3.1 3.00  0.46 19.69              
A/A            5  3.9  0   0.0 0.00  0.00                    
Dominant                                                     
G/G          106 82.8 93  96.9 1.00              0.3716 250.0
G/A-A/A       22 17.2  3   3.1 2.32  0.36 15.01              
Recessive                                                    
G/G-G/A      123 96.1 96 100.0 1.00              0.3444 249.9
A/A            5  3.9  0   0.0 0.00  0.00                    
Overdominant                                                 
G/G-A/A      111 86.7 93  96.9 1.00              0.1920 249.1
G/A           17 13.3  3   3.1 3.44  0.53 22.50              
log-Additive                                                 
0,1,2        128 57.1 96  42.9 1.31  0.34  4.99  0.7009 250.6

$G_343265_423

SNP: G_343265_423  adjusted by: pop 
               0    %  1     %   OR lower upper p-value   AIC
Codominant                                                   
G/G          135 96.4 93  93.9 1.00             0.18484 261.0
G/A            4  2.9  6   6.1 3.84  0.84 17.46              
A/A            1  0.7  0   0.0 0.00  0.00                    
Dominant                                                     
G/G          135 96.4 93  93.9 1.00             0.09631 259.6
G/A-A/A        5  3.6  6   6.1 3.44  0.79 15.01              
Recessive                                                    
G/G-G/A      139 99.3 99 100.0 1.00             0.62219 262.1
A/A            1  0.7  0   0.0 0.00  0.00                    
Overdominant                                                 
G/G-A/A      136 97.1 93  93.9 1.00             0.07444 259.2
G/A            4  2.9  6   6.1 3.89  0.85 17.75              
log-Additive                                                 
0,1,2        140 58.6 99  41.4 2.59  0.72  9.28 0.14983 260.3

$G_344793_1014

SNP: G_344793_1014  adjusted by: pop 
               0    %  1     %   OR lower upper p-value   AIC
Codominant                                                   
C/C          132 94.3 97  99.0 1.00              0.4594 261.9
C/T            7  5.0  1   1.0 0.30  0.03  2.87              
T/T            1  0.7  0   0.0 0.00  0.00                    
Dominant                                                     
C/C          132 94.3 97  99.0 1.00              0.2264 260.0
C/T-T/T        8  5.7  1   1.0 0.29  0.03  2.70              
Recessive                                                    
C/C-C/T      139 99.3 98 100.0 1.00              0.6222 261.2
T/T            1  0.7  0   0.0 0.00  0.00                    
Overdominant                                                 
C/C-T/T      133 95.0 97  99.0 1.00              0.2605 260.2
C/T            7  5.0  1   1.0 0.31  0.03  2.94              
log-Additive                                                 
0,1,2        140 58.8 98  41.2 0.29  0.03  2.65  0.2165 259.9

$G_344793_1115

SNP: G_344793_1115  adjusted by: pop 
               0    %  1     %   OR lower upper p-value   AIC
Codominant                                                   
C/C          102 72.3 84  84.8 1.00              0.4900 265.0
C/T           32 22.7 15  15.2 0.81  0.37  1.81              
T/T            7  5.0  0   0.0 0.00  0.00                    
Dominant                                                     
C/C          102 72.3 84  84.8 1.00              0.5206 264.0
C/T-T/T       39 27.7 15  15.2 0.77  0.35  1.70              
Recessive                                                    
C/C-C/T      134 95.0 99 100.0 1.00              0.2797 263.2
T/T            7  5.0  0   0.0 0.00  0.00                    
Overdominant                                                 
C/C-T/T      109 77.3 84  84.8 1.00              0.6650 264.2
C/T           32 22.7 15  15.2 0.84  0.38  1.87              
log-Additive                                                 
0,1,2        141 58.8 99  41.2 0.74  0.35  1.56  0.4239 263.8

$G_344793_874

SNP: G_344793_874  adjusted by: pop 
               0    %  1     %   OR lower upper  p-value   AIC
Codominant                                                    
G/G          118 88.1 93  98.9 1.00             0.027839 247.9
G/A           15 11.2  1   1.1 0.10  0.01  0.84               
A/A            1  0.7  0   0.0 0.00  0.00                     
Dominant                                                      
G/G          118 88.1 93  98.9 1.00             0.007748 246.0
G/A-A/A       16 11.9  1   1.1 0.09  0.01  0.82               
Recessive                                                     
G/G-G/A      133 99.3 94 100.0 1.00             0.599064 252.8
A/A            1  0.7  0   0.0 0.00  0.00                     
Overdominant                                                  
G/G-A/A      119 88.8 93  98.9 1.00             0.010443 246.5
G/A           15 11.2  1   1.1 0.10  0.01  0.89               
log-Additive                                                  
0,1,2        134 58.8 94  41.2 0.10  0.01  0.83 0.007474 245.9

$G_353771_483

SNP: G_353771_483  adjusted by: pop 
               0    %  1    %   OR lower upper p-value   AIC
Codominant                                                  
C/C          105 74.5 96 97.0 1.00             0.05801 260.7
C/T           32 22.7  1  1.0 0.24  0.03  2.09              
T/T            4  2.8  2  2.0 5.13  0.71 37.12              
Dominant                                                    
C/C          105 74.5 96 97.0 1.00             0.57130 264.1
C/T-T/T       36 25.5  3  3.0 0.66  0.15  2.89              
Recessive                                                   
C/C-C/T      137 97.2 97 98.0 1.00             0.06126 260.9
T/T            4  2.8  2  2.0 7.63  1.09 53.27              
Overdominant                                                
C/C-T/T      109 77.3 98 99.0 1.00             0.06610 261.0
C/T           32 22.7  1  1.0 0.18  0.02  1.57              
log-Additive                                                
0,1,2        141 58.8 99 41.2 1.29  0.42  3.97 0.66087 264.2

$G_354713_654

SNP: G_354713_654  adjusted by: pop 
               0    %  1     %   OR lower upper p-value   AIC
Codominant                                                   
G/G          100 73.5 89  91.8 1.00              0.2884 259.4
G/T           31 22.8  8   8.2 1.54  0.51  4.67              
T/T            5  3.7  0   0.0 0.00  0.00                    
Dominant                                                     
G/G          100 73.5 89  91.8 1.00              0.6561 259.7
G/T-T/T       36 26.5  8   8.2 1.28  0.43  3.76              
Recessive                                                    
G/G-G/T      131 96.3 97 100.0 1.00              0.1679 258.0
T/T            5  3.7  0   0.0 0.00  0.00                    
Overdominant                                                 
G/G-T/T      105 77.2 89  91.8 1.00              0.3688 259.1
G/T           31 22.8  8   8.2 1.66  0.55  5.02              
log-Additive                                                 
0,1,2        136 58.4 97  41.6 1.01  0.40  2.52  0.9899 259.9

$G_358374_195

SNP: G_358374_195  adjusted by: pop 
               0    %  1    %  OR lower upper p-value   AIC
Codominant                                                 
C/C          124 99.2 90 95.7 1.0             0.07091 236.5
C/T            1  0.8  4  4.3 6.8  0.66 69.64              
log-Additive                                               
0,1,2        125 57.1 94 42.9 6.8  0.66 69.64         236.5

$G_362654_2058

SNP: G_362654_2058  adjusted by: pop 
               0    %  1     %   OR lower upper p-value   AIC
Codominant                                                   
C/C          106 75.2 73  73.7 1.00              0.2308 263.5
C/T           31 22.0 26  26.3 1.22  0.59  2.53              
T/T            4  2.8  0   0.0 0.00  0.00                    
Dominant                                                     
C/C          106 75.2 73  73.7 1.00              0.8420 264.4
C/T-T/T       35 24.8 26  26.3 1.07  0.53  2.18              
Recessive                                                    
C/C-C/T      137 97.2 99 100.0 1.00              0.1036 261.8
T/T            4  2.8  0   0.0 0.00  0.00                    
Overdominant                                                 
C/C-T/T      110 78.0 73  73.7 1.00              0.5624 264.1
C/T           31 22.0 26  26.3 1.24  0.60  2.57              
log-Additive                                                 
0,1,2        141 58.8 99  41.2 0.95  0.50  1.81  0.8818 264.4

$G_369888_307

SNP: G_369888_307  adjusted by: pop 
               0    %  1    %   OR lower upper p-value   AIC
Codominant                                                  
A/A           91 64.5 53 53.5 1.00              0.8604 266.1
A/G           38 27.0 38 38.4 0.83  0.42  1.64              
G/G           12  8.5  8  8.1 0.86  0.27  2.72              
Dominant                                                    
A/A           91 64.5 53 53.5 1.00              0.5871 264.1
A/G-G/G       50 35.5 46 46.5 0.83  0.43  1.61              
Recessive                                                   
A/A-A/G      129 91.5 91 91.9 1.00              0.9468 264.4
G/G           12  8.5  8  8.1 0.96  0.33  2.84              
Overdominant                                                
A/A-G/G      103 73.0 61 61.6 1.00              0.6258 264.2
A/G           38 27.0 38 38.4 0.85  0.45  1.62              
log-Additive                                                
0,1,2        141 58.8 99 41.2 0.89  0.54  1.48  0.6542 264.2

$G_369888_60

SNP: G_369888_60  adjusted by: pop 
               0    %  1    %   OR lower upper p-value   AIC
Codominant                                                  
G/G          121 88.3 76 76.8 1.00              0.4106 262.0
G/A           14 10.2 20 20.2 1.77  0.75  4.18              
A/A            2  1.5  3  3.0 1.12  0.17  7.16              
Dominant                                                    
G/G          121 88.3 76 76.8 1.00              0.2095 260.2
G/A-A/A       16 11.7 23 23.2 1.66  0.74  3.69              
Recessive                                                   
G/G-G/A      135 98.5 96 97.0 1.00              0.9964 261.8
A/A            2  1.5  3  3.0 1.00  0.16  6.37              
Overdominant                                                
G/G-A/A      123 89.8 79 79.8 1.00              0.1837 260.0
G/A           14 10.2 20 20.2 1.77  0.75  4.16              
log-Additive                                                
0,1,2        137 58.1 99 41.9 1.42  0.73  2.78  0.2962 260.7

$G_369888_93

SNP: G_369888_93  adjusted by: pop 
               0    %  1    %   OR lower upper p-value   AIC
Codominant                                                  
T/T          112 83.0 76 76.8 1.00              0.8616 259.4
T/A           23 17.0 23 23.2 0.93  0.44  1.99              
log-Additive                                                
0,1,2        135 57.7 99 42.3 0.93  0.44  1.99         259.4

$G_372070_273

SNP: G_372070_273  adjusted by: pop 
               0    %  1    %   OR lower upper p-value   AIC
Codominant                                                  
G/G          116 93.5 85 92.4 1.00              0.9661 245.8
G/A            7  5.6  6  6.5 1.08  0.28  4.18              
A/A            1  0.8  1  1.1 1.46  0.08 26.91              
Dominant                                                    
G/G          116 93.5 85 92.4 1.00              0.8621 243.9
G/A-A/A        8  6.5  7  7.6 1.12  0.31  4.11              
Recessive                                                   
G/G-G/A      123 99.2 91 98.9 1.00              0.8123 243.8
A/A            1  0.8  1  1.1 1.42  0.08 24.95              
Overdominant                                                
G/G-A/A      117 94.4 86 93.5 1.00              0.9452 243.9
G/A            7  5.6  6  6.5 1.05  0.28  3.96              
log-Additive                                                
0,1,2        124 57.4 92 42.6 1.14  0.39  3.34  0.8158 243.8

$G_373029_222

SNP: G_373029_222  adjusted by: pop 
               0    %  1    %   OR lower upper p-value   AIC
Codominant                                                  
C/C           66 46.8 39 39.4 1.00             0.12603 262.3
C/T           47 33.3 47 47.5 0.91  0.45  1.87              
T/T           28 19.9 13 13.1 0.41  0.16  1.04              
Dominant                                                    
C/C           66 46.8 39 39.4 1.00             0.37793 263.6
C/T-T/T       75 53.2 60 60.6 0.74  0.38  1.45              
Recessive                                                   
C/C-C/T      113 80.1 86 86.9 1.00             0.04337 260.3
T/T           28 19.9 13 13.1 0.44  0.19  0.98              
Overdominant                                                
C/C-T/T       94 66.7 52 52.5 1.00             0.45774 263.9
C/T           47 33.3 47 47.5 1.26  0.68  2.35              
log-Additive                                                
0,1,2        141 58.8 99 41.2 0.67  0.43  1.06 0.08474 261.4

$G_373125_426

SNP: G_373125_426  adjusted by: pop 
               0    %  1    %   OR lower upper p-value   AIC
Codominant                                                  
C/C           66 46.8 15 15.2 1.00              0.7700 265.9
T/C           45 31.9 35 35.4 0.72  0.27  1.96              
T/T           30 21.3 49 49.5 0.86  0.29  2.49              
Dominant                                                    
C/C           66 46.8 15 15.2 1.00              0.5857 264.1
T/C-T/T       75 53.2 84 84.8 0.77  0.29  2.02              
Recessive                                                   
C/C-T/C      111 78.7 50 50.5 1.00              0.7434 264.3
T/T           30 21.3 49 49.5 1.12  0.57  2.20              
Overdominant                                                
C/C-T/T       96 68.1 64 64.6 1.00              0.5070 264.0
T/C           45 31.9 35 35.4 0.81  0.43  1.52              
log-Additive                                                
0,1,2        141 58.8 99 41.2 0.99  0.60  1.62  0.9650 264.4

$G_373125_792

SNP: G_373125_792  adjusted by: pop 
               0    %  1    %   OR lower upper p-value   AIC
Codominant                                                  
C/C          123 87.2 84 84.8 1.00              0.7218 265.7
C/T           13  9.2 12 12.1 0.73  0.28  1.91              
T/T            5  3.5  3  3.0 0.58  0.11  2.98              
Dominant                                                    
C/C          123 87.2 84 84.8 1.00              0.4464 263.8
C/T-T/T       18 12.8 15 15.2 0.70  0.28  1.74              
Recessive                                                   
C/C-C/T      136 96.5 96 97.0 1.00              0.6135 264.1
T/T            5  3.5  3  3.0 0.67  0.14  3.24              
Overdominant                                                
C/C-T/T      128 90.8 87 87.9 1.00              0.6336 264.2
C/T           13  9.2 12 12.1 0.80  0.31  2.02              
log-Additive                                                
0,1,2        141 58.8 99 41.2 0.75  0.38  1.51  0.4213 263.8

$G_373156_174

SNP: G_373156_174  adjusted by: pop 
               0    %  1    %   OR lower upper p-value   AIC
Codominant                                                  
T/T           53 37.6 42 42.4 1.00              0.4252 264.7
T/C           67 47.5 41 41.4 0.64  0.33  1.25              
C/C           21 14.9 16 16.2 0.81  0.32  2.02              
Dominant                                                    
T/T           53 37.6 42 42.4 1.00              0.2276 262.9
T/C-C/C       88 62.4 57 57.6 0.68  0.36  1.28              
Recessive                                                   
T/T-T/C      120 85.1 83 83.8 1.00              0.9332 264.4
C/C           21 14.9 16 16.2 1.04  0.45  2.39              
Overdominant                                                
T/T-C/C       74 52.5 58 58.6 1.00              0.2208 262.9
T/C           67 47.5 41 41.4 0.68  0.37  1.26              
log-Additive                                                
0,1,2        141 58.8 99 41.2 0.84  0.54  1.30  0.4254 263.8

$G_373156_509

SNP: G_373156_509  adjusted by: pop 
               0    %  1    %   OR lower upper p-value   AIC
Codominant                                                  
G/G          100 70.9 85 85.9 1.00              0.9487 266.3
G/A           35 24.8 13 13.1 0.87  0.37  2.04              
A/A            6  4.3  1  1.0 0.87  0.07 10.16              
Dominant                                                    
G/G          100 70.9 85 85.9 1.00              0.7456 264.3
G/A-A/A       41 29.1 14 14.1 0.87  0.38  2.00              
Recessive                                                   
G/G-G/A      135 95.7 98 99.0 1.00              0.9411 264.4
A/A            6  4.3  1  1.0 0.91  0.08 10.50              
Overdominant                                                
G/G-A/A      106 75.2 86 86.9 1.00              0.7611 264.3
G/A           35 24.8 13 13.1 0.88  0.38  2.04              
log-Additive                                                
0,1,2        141 58.8 99 41.2 0.89  0.42  1.87  0.7559 264.3

$G_374909_24

SNP: G_374909_24  adjusted by: pop 
               0    %  1    %    OR lower  upper p-value   AIC
Codominant                                                    
C/C          106 75.2 77 77.8  1.00              0.03263 259.6
C/T           33 23.4 19 19.2  1.17  0.53   2.58              
T/T            2  1.4  3  3.0 21.66  2.25 208.18              
Dominant                                                      
C/C          106 75.2 77 77.8  1.00              0.37157 263.6
C/T-T/T       35 24.8 22 22.2  1.41  0.66   3.04              
Recessive                                                     
C/C-C/T      139 98.6 96 97.0  1.00              0.00966 257.7
T/T            2  1.4  3  3.0 20.41  2.17 191.75              
Overdominant                                                  
C/C-T/T      108 76.6 80 80.8  1.00              0.92002 264.4
C/T           33 23.4 19 19.2  1.04  0.48   2.23              
log-Additive                                                  
0,1,2        141 58.8 99 41.2  1.75  0.86   3.57 0.11957 262.0

$G_380699_727

SNP: G_380699_727  adjusted by: pop 
               0    %  1    %   OR lower upper p-value   AIC
Codominant                                                  
G/G          129 93.5 88 88.9 1.00              0.1519 259.9
G/A            9  6.5 11 11.1 2.44  0.68  8.82              
log-Additive                                                
0,1,2        138 58.2 99 41.8 2.44  0.68  8.82         259.9

$G_381177_366

SNP: G_381177_366  adjusted by: pop 
               0    %  1     %    OR lower  upper  p-value   AIC
Codominant                                                      
C/C          135 96.4 93  93.9  1.00              0.018808 258.3
C/T            4  2.9  6   6.1 13.50  1.46 125.13               
T/T            1  0.7  0   0.0  0.00  0.00                      
Dominant                                                        
C/C          135 96.4 93  93.9  1.00              0.007105 257.0
C/T-T/T        5  3.6  6   6.1 12.32  1.35 112.25               
Recessive                                                       
C/C-C/T      139 99.3 99 100.0  1.00              0.622194 264.0
T/T            1  0.7  0   0.0  0.00  0.00                      
Overdominant                                                    
C/C-T/T      136 97.1 93  93.9  1.00              0.004998 256.4
C/T            4  2.9  6   6.1 13.93  1.50 129.48               
log-Additive                                                    
0,1,2        140 58.6 99  41.4  5.89  1.15  30.28 0.020970 258.9

$G_385130_246

SNP: G_385130_246  adjusted by: pop 
               0    %  1    %   OR lower upper p-value   AIC
Codominant                                                  
C/C           50 39.7 28 30.8 1.00             0.05917 234.8
T/C           51 40.5 34 37.4 1.43  0.66  3.09              
T/T           25 19.8 29 31.9 2.90  1.17  7.15              
Dominant                                                    
C/C           50 39.7 28 30.8 1.00             0.08285 235.4
T/C-T/T       76 60.3 63 69.2 1.86  0.92  3.78              
Recessive                                                   
C/C-T/C      101 80.2 62 68.1 1.00             0.02787 233.6
T/T           25 19.8 29 31.9 2.38  1.08  5.25              
Overdominant                                                
C/C-T/T       75 59.5 57 62.6 1.00             0.76712 238.3
T/C           51 40.5 34 37.4 0.90  0.46  1.77              
log-Additive                                                
0,1,2        126 58.1 91 41.9 1.68  1.08  2.62 0.02012 233.0

$G_385130_247

SNP: G_385130_247  adjusted by: pop 
               0    %  1    %   OR lower upper p-value   AIC
Codominant                                                  
G/G           88 69.8 62 68.9 1.00              0.6942 238.8
G/C           31 24.6 23 25.6 0.73  0.35  1.53              
C/C            7  5.6  5  5.6 0.77  0.18  3.24              
Dominant                                                    
G/G           88 69.8 62 68.9 1.00              0.3941 236.8
G/C-C/C       38 30.2 28 31.1 0.74  0.36  1.49              
Recessive                                                   
G/G-G/C      119 94.4 85 94.4 1.00              0.8439 237.5
C/C            7  5.6  5  5.6 0.87  0.21  3.57              
Overdominant                                                
G/G-C/C       95 75.4 67 74.4 1.00              0.4386 237.0
G/C           31 24.6 23 25.6 0.75  0.36  1.55              
log-Additive                                                
0,1,2        126 58.3 90 41.7 0.80  0.46  1.41  0.4456 237.0

$G_385130_447

SNP: G_385130_447  adjusted by: pop 
               0    %  1     %   OR lower upper p-value   AIC
Codominant                                                   
C/C          114 85.7 98  99.0 1.00              0.7489 262.5
C/T           18 13.5  1   1.0 0.50  0.05  4.81              
T/T            1  0.8  0   0.0 0.00  0.00                    
Dominant                                                     
C/C          114 85.7 98  99.0 1.00              0.4916 260.7
C/T-T/T       19 14.3  1   1.0 0.47  0.05  4.54              
Recessive                                                    
C/C-C/T      132 99.2 99 100.0 1.00              0.6752 261.0
T/T            1  0.8  0   0.0 0.00  0.00                    
Overdominant                                                 
C/C-T/T      115 86.5 98  99.0 1.00              0.5428 260.8
C/T           18 13.5  1   1.0 0.51  0.05  4.94              
log-Additive                                                 
0,1,2        133 57.3 99  42.7 0.47  0.05  4.22  0.4681 260.6

$G_393751_426

SNP: G_393751_426  adjusted by: pop 
               0    %  1     %   OR lower upper p-value   AIC
Codominant                                                   
C/C          133 94.3 90  90.9 1.00              0.5363 265.2
C/T            7  5.0  9   9.1 0.84  0.29  2.42              
T/T            1  0.7  0   0.0 0.00  0.00                    
Dominant                                                     
C/C          133 94.3 90  90.9 1.00              0.6024 264.1
C/T-T/T        8  5.7  9   9.1 0.76  0.27  2.12              
Recessive                                                    
C/C-C/T      140 99.3 99 100.0 1.00              0.2854 263.3
T/T            1  0.7  0   0.0 0.00  0.00                    
Overdominant                                                 
C/C-T/T      134 95.0 90  90.9 1.00              0.7614 264.3
C/T            7  5.0  9   9.1 0.85  0.29  2.45              
log-Additive                                                 
0,1,2        141 58.8 99  41.2 0.72  0.27  1.86  0.4915 263.9

$G_393751_492

SNP: G_393751_492  adjusted by: pop 
               0    %  1    %   OR lower  upper p-value   AIC
Codominant                                                   
C/C          121 85.8 65 65.7 1.00              0.10708 261.9
C/T           19 13.5 29 29.3 1.63  0.76   3.47              
T/T            1  0.7  5  5.1 8.05  0.59 109.79              
Dominant                                                     
C/C          121 85.8 65 65.7 1.00              0.10098 261.7
C/T-T/T       20 14.2 34 34.3 1.84  0.88   3.86              
Recessive                                                    
C/C-C/T      140 99.3 94 94.9 1.00              0.09087 261.5
T/T            1  0.7  5  5.1 6.74  0.51  88.65              
Overdominant                                                 
C/C-T/T      122 86.5 70 70.7 1.00              0.29940 263.3
C/T           19 13.5 29 29.3 1.48  0.70   3.14              
log-Additive                                                 
0,1,2        141 58.8 99 41.2 1.89  0.98   3.66 0.05041 260.6

$G_393751_859

SNP: G_393751_859  adjusted by: pop 
               0    %  1    %   OR lower upper p-value   AIC
Codominant                                                  
G/G          136 96.5 94 94.9 1.00              0.9493 264.4
G/A            5  3.5  5  5.1 1.05  0.27  4.12              
log-Additive                                                
0,1,2        141 58.8 99 41.2 1.05  0.27  4.12         264.4

$G_397528_23

SNP: G_397528_23  adjusted by: pop 
               0    %  1    %   OR lower upper p-value   AIC
Codominant                                                  
G/G           54 38.8 34 34.7 1.00              0.2714 259.7
A/G           59 42.4 37 37.8 0.54  0.25  1.17              
A/A           26 18.7 27 27.6 0.59  0.24  1.46              
Dominant                                                    
G/G           54 38.8 34 34.7 1.00              0.1108 257.8
A/G-A/A       85 61.2 64 65.3 0.56  0.27  1.16              
Recessive                                                   
G/G-A/G      113 81.3 71 72.4 1.00              0.7596 260.2
A/A           26 18.7 27 27.6 0.89  0.43  1.85              
Overdominant                                                
G/G-A/A       80 57.6 61 62.2 1.00              0.2537 259.0
A/G           59 42.4 37 37.8 0.69  0.37  1.30              
log-Additive                                                
0,1,2        139 58.6 98 41.4 0.77  0.49  1.20  0.2444 259.0

$G_404977_723

SNP: G_404977_723  adjusted by: pop 
               0    %  1     %   OR lower upper p-value   AIC
Codominant                                                   
G/G          119 84.4 96  97.0 1.00              0.4450 264.8
G/A           20 14.2  3   3.0 2.93  0.45 18.95              
A/A            2  1.4  0   0.0 0.00  0.00                    
Dominant                                                     
G/G          119 84.4 96  97.0 1.00              0.2977 263.3
G/A-A/A       22 15.6  3   3.0 2.66  0.41 17.15              
Recessive                                                    
G/G-G/A      139 98.6 99 100.0 1.00              0.5715 264.1
A/A            2  1.4  0   0.0 0.00  0.00                    
Overdominant                                                 
G/G-A/A      121 85.8 96  97.0 1.00              0.2328 263.0
G/A           20 14.2  3   3.0 3.07  0.48 19.90              
log-Additive                                                 
0,1,2        141 58.8 99  41.2 1.85  0.41  8.37  0.4372 263.8

$G_410766_552

SNP: G_410766_552  adjusted by: pop 
               0    %  1    %   OR lower upper p-value   AIC
Codominant                                                  
C/C          102 72.9 53 54.6 1.00              0.2756 260.9
C/T           30 21.4 37 38.1 0.61  0.30  1.24              
T/T            8  5.7  7  7.2 0.50  0.16  1.56              
Dominant                                                    
C/C          102 72.9 53 54.6 1.00              0.1180 259.0
C/T-T/T       38 27.1 44 45.4 0.59  0.30  1.15              
Recessive                                                   
C/C-C/T      132 94.3 90 92.8 1.00              0.4010 260.7
T/T            8  5.7  7  7.2 0.63  0.21  1.86              
Overdominant                                                
C/C-T/T      110 78.6 60 61.9 1.00              0.2869 260.3
C/T           30 21.4 37 38.1 0.70  0.36  1.36              
log-Additive                                                
0,1,2        140 59.1 97 40.9 0.67  0.41  1.11  0.1172 259.0

$G_410766_569

SNP: G_410766_569  adjusted by: pop 
               0    %  1    %   OR lower upper p-value   AIC
Codominant                                                  
C/C          128 90.8 78 78.8 1.00              0.7726 265.9
C/T           11  7.8 19 19.2 1.21  0.52  2.79              
T/T            2  1.4  2  2.0 0.58  0.08  4.31              
Dominant                                                    
C/C          128 90.8 78 78.8 1.00              0.8060 264.3
C/T-T/T       13  9.2 21 21.2 1.10  0.50  2.44              
Recessive                                                   
C/C-C/T      139 98.6 97 98.0 1.00              0.5715 264.1
T/T            2  1.4  2  2.0 0.56  0.08  4.12              
Overdominant                                                
C/C-T/T      130 92.2 80 80.8 1.00              0.6259 264.2
C/T           11  7.8 19 19.2 1.23  0.53  2.83              
log-Additive                                                
0,1,2        141 58.8 99 41.2 1.01  0.51  1.97  0.9822 264.4

$G_410766_570

SNP: G_410766_570  adjusted by: pop 
               0    %  1    %   OR lower upper p-value   AIC
Codominant                                                  
A/A           67 47.5 54 54.5 1.00             0.13562 262.4
A/G           50 35.5 40 40.4 1.79  0.91  3.49              
G/G           24 17.0  5  5.1 0.72  0.21  2.40              
Dominant                                                    
A/A           67 47.5 54 54.5 1.00             0.18573 262.7
A/G-G/G       74 52.5 45 45.5 1.53  0.81  2.89              
Recessive                                                   
A/A-A/G      117 83.0 94 94.9 1.00             0.30665 263.4
G/G           24 17.0  5  5.1 0.55  0.17  1.76              
Overdominant                                                
A/A-G/G       91 64.5 59 59.6 1.00             0.05451 260.7
A/G           50 35.5 40 40.4 1.87  0.98  3.59              
log-Additive                                                
0,1,2        141 58.8 99 41.2 1.15  0.71  1.87 0.56192 264.1

$G_410766_610

SNP: G_410766_610  adjusted by: pop 
               0    %  1    %   OR lower upper p-value   AIC
Codominant                                                  
C/C           85 62.0 86 86.9 1.00             0.07752 257.7
C/G           37 27.0  9  9.1 1.44  0.47  4.44              
G/G           15 10.9  4  4.0 7.82  1.27 48.32              
Dominant                                                    
C/C           85 62.0 86 86.9 1.00             0.24545 259.5
C/G-G/G       52 38.0 13 13.1 1.84  0.64  5.31              
Recessive                                                   
C/C-C/G      122 89.1 95 96.0 1.00             0.03012 256.1
G/G           15 10.9  4  4.0 6.33  1.18 34.08              
Overdominant                                                
C/C-G/G      100 73.0 90 90.9 1.00             0.92172 260.8
C/G           37 27.0  9  9.1 0.95  0.36  2.53              
log-Additive                                                
0,1,2        137 58.1 99 41.9 2.27  0.97  5.33 0.05173 257.0

$G_410766_624

SNP: G_410766_624  adjusted by: pop 
               0    %  1    %   OR lower upper p-value   AIC
Codominant                                                  
C/C          112 80.0 72 73.5 1.00              0.8420 264.9
C/T           26 18.6 25 25.5 1.14  0.55  2.33              
T/T            2  1.4  1  1.0 0.54  0.04  8.09              
Dominant                                                    
C/C          112 80.0 72 73.5 1.00              0.7993 263.2
C/T-T/T       28 20.0 26 26.5 1.10  0.54  2.21              
Recessive                                                   
C/C-C/T      138 98.6 97 99.0 1.00              0.6391 263.0
T/T            2  1.4  1  1.0 0.53  0.04  7.78              
Overdominant                                                
C/C-T/T      114 81.4 73 74.5 1.00              0.7013 263.1
C/T           26 18.6 25 25.5 1.15  0.56  2.35              
log-Additive                                                
0,1,2        140 58.8 98 41.2 1.04  0.54  2.00  0.9032 263.2

$G_41358_42

SNP: G_41358_42  adjusted by: pop 
               0    %  1    %   OR lower upper p-value   AIC
Codominant                                                  
C/C           57 41.3 20 20.4 1.00              0.3904 262.2
T/C           59 42.8 45 45.9 0.91  0.41  2.01              
T/T           22 15.9 33 33.7 1.51  0.62  3.71              
Dominant                                                    
C/C           57 41.3 20 20.4 1.00              0.8418 262.1
T/C-T/T       81 58.7 78 79.6 1.08  0.51  2.29              
Recessive                                                   
C/C-T/C      116 84.1 65 66.3 1.00              0.1762 260.3
T/T           22 15.9 33 33.7 1.61  0.80  3.25              
Overdominant                                                
C/C-T/T       79 57.2 53 54.1 1.00              0.3006 261.0
T/C           59 42.8 45 45.9 0.72  0.39  1.34              
log-Additive                                                
0,1,2        138 58.5 98 41.5 1.25  0.80  1.95  0.3232 261.1

$G_417237_213

SNP: G_417237_213  adjusted by: pop 
               0    %  1    %   OR lower upper p-value   AIC
Codominant                                                  
C/C          113 81.3 60 60.6 1.00              0.3814 262.3
C/T           24 17.3 32 32.3 1.07  0.54  2.14              
T/T            2  1.4  7  7.1 3.00  0.57 15.92              
Dominant                                                    
C/C          113 81.3 60 60.6 1.00              0.5663 261.9
C/T-T/T       26 18.7 39 39.4 1.22  0.62  2.37              
Recessive                                                   
C/C-C/T      137 98.6 92 92.9 1.00              0.1695 260.3
T/T            2  1.4  7  7.1 2.92  0.56 15.11              
Overdominant                                                
C/C-T/T      115 82.7 67 67.7 1.00              0.9524 262.2
C/T           24 17.3 32 32.3 0.98  0.50  1.93              
log-Additive                                                
0,1,2        139 58.4 99 41.6 1.32  0.76  2.29  0.3234 261.2

$G_417237_294

SNP: G_417237_294  adjusted by: pop 
               0    %  1    %   OR lower upper p-value   AIC
Codominant                                                  
G/G           43 31.6 26 26.8 1.00              0.3506 255.3
A/G           67 49.3 56 57.7 1.68  0.83  3.40              
A/A           26 19.1 15 15.5 1.39  0.54  3.58              
Dominant                                                    
G/G           43 31.6 26 26.8 1.00              0.1657 253.4
A/G-A/A       93 68.4 71 73.2 1.61  0.82  3.14              
Recessive                                                   
G/G-A/G      110 80.9 82 84.5 1.00              0.9885 255.4
A/A           26 19.1 15 15.5 1.01  0.44  2.32              
Overdominant                                                
G/G-A/A       69 50.7 41 42.3 1.00              0.2029 253.7
A/G           67 49.3 56 57.7 1.50  0.80  2.79              
log-Additive                                                
0,1,2        136 58.4 97 41.6 1.25  0.79  1.99  0.3369 254.4

$G_428039_1406

SNP: G_428039_1406  adjusted by: pop 
               0    %  1    %   OR lower upper p-value   AIC
Codominant                                                  
C/C          111 78.7 58 58.6 1.00              0.5199 265.1
C/T           22 15.6 36 36.4 1.11  0.55  2.22              
T/T            8  5.7  5  5.1 0.53  0.15  1.84              
Dominant                                                    
C/C          111 78.7 58 58.6 1.00              0.9379 264.4
C/T-T/T       30 21.3 41 41.4 0.97  0.51  1.87              
Recessive                                                   
C/C-C/T      133 94.3 94 94.9 1.00              0.2690 263.2
T/T            8  5.7  5  5.1 0.51  0.15  1.70              
Overdominant                                                
C/C-T/T      119 84.4 63 63.6 1.00              0.5869 264.1
C/T           22 15.6 36 36.4 1.21  0.61  2.37              
log-Additive                                                
0,1,2        141 58.8 99 41.2 0.87  0.52  1.45  0.5946 264.1

$G_428039_1687

SNP: G_428039_1687  adjusted by: pop 
               0     %  1    %   OR lower upper p-value   AIC
Codominant                                                   
A/A          129  93.5 94 94.9 1.00              0.2311 262.8
A/G            9   6.5  4  4.0 0.46  0.11  1.88              
G/G            0   0.0  1  1.0       0.00                    
Dominant                                                     
A/A          129  93.5 94 94.9 1.00              0.4174 263.1
A/G-G/G        9   6.5  5  5.1 0.58  0.15  2.19              
Recessive                                                    
A/A-A/G      138 100.0 98 99.0 1.00              0.1879 262.0
G/G            0   0.0  1  1.0       0.00                    
Overdominant                                                 
A/A-G/G      129  93.5 95 96.0 1.00              0.2227 262.3
A/G            9   6.5  4  4.0 0.43  0.11  1.72              
log-Additive                                                 
0,1,2        138  58.2 99 41.8 0.79  0.24  2.60  0.7018 263.6

$G_428039_473

SNP: G_428039_473  adjusted by: pop 
               0    %  1    %   OR lower upper p-value   AIC
Codominant                                                  
G/G           85 60.3 67 67.7 1.00              0.7348 265.8
G/A           42 29.8 30 30.3 0.98  0.50  1.92              
A/A           14  9.9  2  2.0 0.48  0.07  3.18              
Dominant                                                    
G/G           85 60.3 67 67.7 1.00              0.8629 264.4
G/A-A/A       56 39.7 32 32.3 0.94  0.48  1.84              
Recessive                                                   
G/G-G/A      127 90.1 97 98.0 1.00              0.4337 263.8
A/A           14  9.9  2  2.0 0.49  0.08  3.06              
Overdominant                                                
G/G-A/A       99 70.2 69 69.7 1.00              0.9035 264.4
G/A           42 29.8 30 30.3 1.04  0.54  2.01              
log-Additive                                                
0,1,2        141 58.8 99 41.2 0.88  0.49  1.60  0.6764 264.2

$G_428039_659

SNP: G_428039_659  adjusted by: pop 
               0    %  1    %   OR lower upper p-value   AIC
Codominant                                                  
C/C          123 87.2 69 69.7 1.00              0.6696 265.6
C/T           17 12.1 27 27.3 1.32  0.63  2.78              
T/T            1  0.7  3  3.0 1.89  0.19 18.94              
Dominant                                                    
C/C          123 87.2 69 69.7 1.00              0.3995 263.7
C/T-T/T       18 12.8 30 30.3 1.36  0.66  2.79              
Recessive                                                   
C/C-C/T      140 99.3 96 97.0 1.00              0.6213 264.2
T/T            1  0.7  3  3.0 1.74  0.18 17.29              
Overdominant                                                
C/C-T/T      124 87.9 72 72.7 1.00              0.4880 263.9
C/T           17 12.1 27 27.3 1.30  0.62  2.71              
log-Additive                                                
0,1,2        141 58.8 99 41.2 1.34  0.70  2.55  0.3714 263.6

$G_428810_55

SNP: G_428810_55  adjusted by: pop 
               0    %  1    %   OR lower upper p-value   AIC
Codominant                                                  
A/A          119 84.4 71 71.7 1.00              0.3133 264.1
A/T           21 14.9 24 24.2 0.61  0.29  1.29              
T/T            1  0.7  4  4.0 1.96  0.21 18.44              
Dominant                                                    
A/A          119 84.4 71 71.7 1.00              0.2897 263.3
A/T-T/T       22 15.6 28 28.3 0.67  0.32  1.40              
Recessive                                                   
A/A-A/T      140 99.3 95 96.0 1.00              0.4166 263.7
T/T            1  0.7  4  4.0 2.36  0.26 21.77              
Overdominant                                                
A/A-T/T      120 85.1 75 75.8 1.00              0.1641 262.5
A/T           21 14.9 24 24.2 0.59  0.28  1.24              
log-Additive                                                
0,1,2        141 58.8 99 41.2 0.81  0.44  1.52  0.5175 264.0

$G_433232_225

SNP: G_433232_225  adjusted by: pop 
               0    %  1    %   OR lower upper p-value   AIC
Codominant                                                  
C/C          111 79.3 91 91.9 1.00              0.6553 265.4
C/T           26 18.6  7  7.1 0.63  0.23  1.75              
T/T            3  2.1  1  1.0 1.25  0.07 21.83              
Dominant                                                    
C/C          111 79.3 91 91.9 1.00              0.4202 263.6
C/T-T/T       29 20.7  8  8.1 0.67  0.25  1.78              
Recessive                                                   
C/C-C/T      137 97.9 98 99.0 1.00              0.8416 264.2
T/T            3  2.1  1  1.0 1.35  0.08 24.15              
Overdominant                                                
C/C-T/T      114 81.4 92 92.9 1.00              0.3647 263.4
C/T           26 18.6  7  7.1 0.63  0.23  1.74              
log-Additive                                                
0,1,2        140 58.6 99 41.4 0.75  0.32  1.78  0.5118 263.8

$G_433236_258

SNP: G_433236_258  adjusted by: pop 
               0    %  1    %   OR lower upper p-value   AIC
Codominant                                                  
A/A           36 25.7 29 29.6 1.00              0.4327 259.6
A/T           69 49.3 46 46.9 1.18  0.58  2.42              
T/T           35 25.0 23 23.5 1.78  0.73  4.39              
Dominant                                                    
A/A           36 25.7 29 29.6 1.00              0.4160 258.6
A/T-T/T      104 74.3 69 70.4 1.32  0.67  2.61              
Recessive                                                   
A/A-A/T      105 75.0 75 76.5 1.00              0.2267 257.8
T/T           35 25.0 23 23.5 1.60  0.74  3.43              
Overdominant                                                
A/A-T/T       71 50.7 52 53.1 1.00              0.8065 259.2
A/T           69 49.3 46 46.9 0.93  0.51  1.70              
log-Additive                                                
0,1,2        140 58.8 98 41.2 1.32  0.85  2.06  0.2167 257.8

$G_433236_336

SNP: G_433236_336  adjusted by: pop 
               0    %  1    %   OR lower upper p-value   AIC
Codominant                                                  
T/T          130 92.9 97 99.0 1.00              0.8516 259.3
T/A           10  7.1  1  1.0 1.25  0.13 12.39              
log-Additive                                                
0,1,2        140 58.8 98 41.2 1.25  0.13 12.39         259.3

$G_43500_219

SNP: G_43500_219  adjusted by: pop 
               0    %  1     %   OR lower upper p-value   AIC
Codominant                                                   
C/C          128 92.1 96  97.0 1.00             0.05359 256.4
C/A            9  6.5  3   3.0 0.25  0.06  1.14              
A/A            2  1.4  0   0.0 0.00  0.00                    
Dominant                                                     
C/C          128 92.1 96  97.0 1.00             0.02797 255.5
C/A-A/A       11  7.9  3   3.0 0.21  0.05  0.93              
Recessive                                                    
C/C-C/A      137 98.6 99 100.0 1.00             0.12699 258.0
A/A            2  1.4  0   0.0 0.00  0.00                    
Overdominant                                                 
C/C-A/A      130 93.5 96  97.0 1.00             0.09587 257.5
C/A            9  6.5  3   3.0 0.30  0.07  1.32              
log-Additive                                                 
0,1,2        139 58.4 99  41.6 0.22  0.05  0.91 0.01823 254.7

$G_43500_360

SNP: G_43500_360  adjusted by: pop 
               0    %  1     % OR lower upper p-value   AIC
Codominant                                                 
C/C          139 98.6 99 100.0  1              0.4789 263.9
C/T            2  1.4  0   0.0  0     0                    
log-Additive                                               
0,1,2        141 58.8 99  41.2  0     0               263.9

$G_43500_562

SNP: G_43500_562  adjusted by: pop 
               0    %  1    %   OR lower upper p-value   AIC
Codominant                                                  
G/G           96 70.1 49 50.0 1.00             0.16992 252.9
C/G           33 24.1 38 38.8 0.50  0.24  1.04              
C/C            8  5.8 11 11.2 0.75  0.25  2.20              
Dominant                                                    
G/G           96 70.1 49 50.0 1.00             0.08224 251.4
C/G-C/C       41 29.9 49 50.0 0.55  0.28  1.09              
Recessive                                                   
G/G-C/G      129 94.2 87 88.8 1.00             0.90425 254.4
C/C            8  5.8 11 11.2 1.06  0.39  2.90              
Overdominant                                                
G/G-C/C      104 75.9 60 61.2 1.00             0.07078 251.2
C/G           33 24.1 38 38.8 0.54  0.27  1.06              
log-Additive                                                
0,1,2        137 58.3 98 41.7 0.74  0.46  1.21 0.22940 253.0

$G_43500_642

SNP: G_43500_642  adjusted by: pop 
               0    %  1    %   OR lower upper p-value   AIC
Codominant                                                  
C/C          132 97.1 91 92.9 1.00              0.2688 251.1
C/T            4  2.9  7  7.1 2.16  0.53  8.74              
log-Additive                                                
0,1,2        136 58.1 98 41.9 2.16  0.53  8.74         251.1

$G_43500_821

SNP: G_43500_821  adjusted by: pop 
               0    %  1    %   OR lower upper p-value   AIC
Codominant                                                  
C/C          136 97.1 89 89.9 1.00              0.1704 260.5
C/A            4  2.9 10 10.1 2.33  0.66  8.23              
log-Additive                                                
0,1,2        140 58.6 99 41.4 2.33  0.66  8.23         260.5

$G_435139_834

SNP: G_435139_834  adjusted by: pop 
               0    %  1     %   OR lower upper p-value   AIC
Codominant                                                   
C/C          116 89.9 92  94.8 1.00              0.2901 246.6
C/T           12  9.3  5   5.2 0.50  0.14  1.72              
T/T            1  0.8  0   0.0 0.00  0.00                    
Dominant                                                     
C/C          116 89.9 92  94.8 1.00              0.1977 245.4
C/T-T/T       13 10.1  5   5.2 0.45  0.13  1.54              
Recessive                                                    
C/C-C/T      128 99.2 97 100.0 1.00              0.2658 245.8
T/T            1  0.8  0   0.0 0.00  0.00                    
Overdominant                                                 
C/C-T/T      117 90.7 92  94.8 1.00              0.3024 246.0
C/T           12  9.3  5   5.2 0.53  0.15  1.81              
log-Additive                                                 
0,1,2        129 57.1 97  42.9 0.44  0.14  1.41  0.1520 245.0

$G_437039_207

SNP: G_437039_207  adjusted by: pop 
               0    %  1    %   OR lower upper p-value   AIC
Codominant                                                  
G/G           51 36.2 35 35.4 1.00              0.8651 266.1
G/A           73 51.8 50 50.5 0.92  0.48  1.78              
A/A           17 12.1 14 14.1 0.77  0.29  2.01              
Dominant                                                    
G/G           51 36.2 35 35.4 1.00              0.7105 264.3
G/A-A/A       90 63.8 64 64.6 0.89  0.47  1.67              
Recessive                                                   
G/G-G/A      124 87.9 85 85.9 1.00              0.6307 264.2
A/A           17 12.1 14 14.1 0.81  0.33  1.94              
Overdominant                                                
G/G-A/A       68 48.2 49 49.5 1.00              0.9790 264.4
G/A           73 51.8 50 50.5 0.99  0.54  1.81              
log-Additive                                                
0,1,2        141 58.8 99 41.2 0.89  0.56  1.40  0.6062 264.1

$G_438995_351

SNP: G_438995_351  adjusted by: pop 
               0    %  1    %   OR lower upper p-value   AIC
Codominant                                                  
A/A           86 68.3 80 84.2 1.00              0.8076 253.0
A/C           32 25.4 13 13.7 1.34  0.52  3.44              
C/C            8  6.3  2  2.1 1.38  0.20  9.70              
Dominant                                                    
A/A           86 68.3 80 84.2 1.00              0.5138 251.0
A/C-C/C       40 31.7 15 15.8 1.35  0.55  3.31              
Recessive                                                   
A/A-A/C      118 93.7 93 97.9 1.00              0.8218 251.4
C/C            8  6.3  2  2.1 1.25  0.19  8.28              
Overdominant                                                
A/A-C/C       94 74.6 82 86.3 1.00              0.5696 251.1
A/C           32 25.4 13 13.7 1.31  0.52  3.29              
log-Additive                                                
0,1,2        126 57.0 95 43.0 1.26  0.61  2.61  0.5358 251.1

$G_461687_643

SNP: G_461687_643  adjusted by: pop 
               0    %  1    %   OR lower upper p-value   AIC
Codominant                                                  
A/A          112 79.4 58 58.6 1.00              0.5741 265.3
A/G           27 19.1 34 34.3 1.17  0.59  2.33              
G/G            2  1.4  7  7.1 2.24  0.43 11.58              
Dominant                                                    
A/A          112 79.4 58 58.6 1.00              0.4898 263.9
A/G-G/G       29 20.6 41 41.4 1.26  0.65  2.45              
Recessive                                                   
A/A-A/G      139 98.6 92 92.9 1.00              0.3423 263.5
G/G            2  1.4  7  7.1 2.10  0.42 10.58              
Overdominant                                                
A/A-G/G      114 80.9 65 65.7 1.00              0.7904 264.3
A/G           27 19.1 34 34.3 1.10  0.56  2.15              
log-Additive                                                
0,1,2        141 58.8 99 41.2 1.30  0.75  2.26  0.3538 263.5

$G_461687_699

SNP: G_461687_699  adjusted by: pop 
               0    %  1    %   OR lower upper p-value   AIC
Codominant                                                  
G/G          124 88.6 74 74.7 1.00              0.4476 262.8
G/T           15 10.7 21 21.2 1.51  0.67  3.39              
T/T            1  0.7  4  4.0 2.50  0.27 23.29              
Dominant                                                    
G/G          124 88.6 74 74.7 1.00              0.2355 261.0
G/T-T/T       16 11.4 25 25.3 1.59  0.73  3.46              
Recessive                                                   
G/G-G/T      139 99.3 95 96.0 1.00              0.4304 261.7
T/T            1  0.7  4  4.0 2.30  0.25 21.27              
Overdominant                                                
G/G-T/T      125 89.3 78 78.8 1.00              0.3568 261.5
G/T           15 10.7 21 21.2 1.46  0.65  3.29              
log-Additive                                                
0,1,2        140 58.6 99 41.4 1.53  0.78  3.01  0.2056 260.8

$G_480532_672

SNP: G_480532_672  adjusted by: pop 
               0    %  1    %    OR lower  upper p-value   AIC
Codominant                                                    
C/C          117 86.7 96 98.0  1.00               0.2574 257.8
C/T           17 12.6  1  1.0  0.82  0.08   8.48              
T/T            1  0.7  1  1.0 14.00  0.69 283.78              
Dominant                                                      
C/C          117 86.7 96 98.0  1.00               0.6487 258.3
C/T-T/T       18 13.3  2  2.0  1.56  0.24  10.12              
Recessive                                                     
C/C-C/T      134 99.3 97 99.0  1.00               0.1012 255.8
T/T            1  0.7  1  1.0 14.75  0.77 282.09              
Overdominant                                                  
C/C-T/T      118 87.4 97 99.0  1.00               0.6800 258.3
C/T           17 12.6  1  1.0  0.63  0.07   6.07              
log-Additive                                                  
0,1,2        135 57.9 98 42.1  2.27  0.53   9.70  0.2883 257.4

$G_526800_134

SNP: G_526800_134  adjusted by: pop 
               0    %  1    %   OR lower upper p-value   AIC
Codominant                                                  
G/G          105 75.0 80 80.8 1.00              0.2975 263.8
G/C           31 22.1 17 17.2 0.53  0.23  1.24              
C/C            4  2.9  2  2.0 0.40  0.06  2.78              
Dominant                                                    
G/G          105 75.0 80 80.8 1.00              0.1268 261.9
G/C-C/C       35 25.0 19 19.2 0.52  0.23  1.20              
Recessive                                                   
G/G-G/C      136 97.1 97 98.0 1.00              0.6008 264.0
C/C            4  2.9  2  2.0 0.62  0.10  3.91              
Overdominant                                                
G/G-C/C      109 77.9 82 82.8 1.00              0.2165 262.7
G/C           31 22.1 17 17.2 0.60  0.27  1.34              
log-Additive                                                
0,1,2        140 58.6 99 41.4 0.57  0.28  1.18  0.1269 261.9

$G_589289_144

SNP: G_589289_144  adjusted by: pop 
               0    %  1    %   OR lower upper p-value   AIC
Codominant                                                  
A/A          123 87.2 70 70.7 1.00             0.22386 263.4
A/G           16 11.3 26 26.3 1.95  0.89  4.28              
G/G            2  1.4  3  3.0 1.68  0.21 13.38              
Dominant                                                    
A/A          123 87.2 70 70.7 1.00             0.08453 261.4
A/G-G/G       18 12.8 29 29.3 1.92  0.90  4.08              
Recessive                                                   
A/A-A/G      139 98.6 96 97.0 1.00             0.72675 264.3
G/G            2  1.4  3  3.0 1.43  0.18 11.15              
Overdominant                                                
A/A-G/G      125 88.7 73 73.7 1.00             0.09769 261.7
A/G           16 11.3 26 26.3 1.91  0.87  4.19              
log-Additive                                                
0,1,2        141 58.8 99 41.2 1.70  0.88  3.32 0.10703 261.8

$G_600228_243

SNP: G_600228_243  adjusted by: pop 
               0     %  1    %   OR lower upper p-value   AIC
Codominant                                                   
A/A          122  86.5 80 80.8 1.00              0.5915 265.4
A/C           19  13.5 18 18.2 1.17  0.52  2.65              
C/C            0   0.0  1  1.0       0.00                    
Dominant                                                     
A/A          122  86.5 80 80.8 1.00              0.6198 264.2
A/C-C/C       19  13.5 19 19.2 1.23  0.54  2.77              
Recessive                                                    
A/A-A/C      141 100.0 98 99.0 1.00              0.3405 263.5
C/C            0   0.0  1  1.0       0.00                    
Overdominant                                                 
A/A-C/C      122  86.5 81 81.8 1.00              0.7257 264.3
A/C           19  13.5 18 18.2 1.16  0.51  2.63              
log-Additive                                                 
0,1,2        141  58.8 99 41.2 1.28  0.58  2.79  0.5376 264.0

$G_600228_315

SNP: G_600228_315  adjusted by: pop 
               0    %  1     % OR lower upper p-value   AIC
Codominant                                                 
C/C          135 98.5 99 100.0  1              0.4645 260.3
C/A            2  1.5  0   0.0  0     0                    
log-Additive                                               
0,1,2        137 58.1 99  41.9  0     0               260.3

$G_600228_549

SNP: G_600228_549  adjusted by: pop 
               0    %  1     % OR lower upper  p-value   AIC
Codominant                                                  
C/C          130 92.2 99 100.0  1             0.005350 255.9
C/T            9  6.4  0   0.0  0     0                     
T/T            2  1.4  0   0.0  0     0                     
Dominant                                                    
C/C          130 92.2 99 100.0  1             0.001219 253.9
C/T-T/T       11  7.8  0   0.0  0     0                     
Recessive                                                   
C/C-C/T      139 98.6 99 100.0  1             0.478925 263.9
T/T            2  1.4  0   0.0  0     0                     
Overdominant                                                
C/C-T/T      132 93.6 99 100.0  1             0.001813 254.7
C/T            9  6.4  0   0.0  0     0                     
log-Additive                                                
0,1,2        141 58.8 99  41.2  0     0       0.001219 253.9

$G_621907_107

SNP: G_621907_107  adjusted by: pop 
               0    %  1    %   OR lower upper p-value   AIC
Codominant                                                  
G/G           93 66.0 85 85.9 1.00              0.1632 262.8
G/A           35 24.8 11 11.1 0.72  0.28  1.87              
A/A           13  9.2  3  3.0 4.67  0.67 32.71              
Dominant                                                    
G/G           93 66.0 85 85.9 1.00              0.7886 264.3
G/A-A/A       48 34.0 14 14.1 0.88  0.36  2.17              
Recessive                                                   
G/G-G/A      128 90.8 96 97.0 1.00              0.0747 261.2
A/A           13  9.2  3  3.0 5.54  0.84 36.70              
Overdominant                                                
G/G-A/A      106 75.2 88 88.9 1.00              0.2797 263.2
G/A           35 24.8 11 11.1 0.61  0.25  1.49              
log-Additive                                                
0,1,2        141 58.8 99 41.2 1.22  0.55  2.69  0.6279 264.2

$G_621907_50

SNP: G_621907_50  adjusted by: pop 
               0    %  1    %   OR lower upper p-value   AIC
Codominant                                                  
G/G           71 50.4 83 83.8 1.00             0.11369 262.1
G/A           32 22.7 12 12.1 3.44  0.89 13.34              
A/A           38 27.0  4  4.0 6.14  0.61 61.78              
Dominant                                                    
G/G           71 50.4 83 83.8 1.00             0.04586 260.4
G/A-A/A       70 49.6 16 16.2 3.51  0.91 13.52              
Recessive                                                   
G/G-G/A      103 73.0 95 96.0 1.00             0.46168 263.9
A/A           38 27.0  4  4.0 2.04  0.29 14.49              
Overdominant                                                
G/G-A/A      109 77.3 87 87.9 1.00             0.18907 262.7
G/A           32 22.7 12 12.1 1.94  0.71  5.34              
log-Additive                                                
0,1,2        141 58.8 99 41.2 2.80  0.96  8.23 0.04368 260.3

$G_622808_242

SNP: G_622808_242  adjusted by: pop 
               0    %  1    %   OR lower upper p-value   AIC
Codominant                                                  
G/G           90 63.8 83 83.8 1.00              0.7857 265.9
G/A           41 29.1 15 15.2 1.28  0.51  3.24              
A/A           10  7.1  1  1.0 0.66  0.06  7.81              
Dominant                                                    
G/G           90 63.8 83 83.8 1.00              0.6690 264.2
G/A-A/A       51 36.2 16 16.2 1.22  0.49  3.02              
Recessive                                                   
G/G-G/A      131 92.9 98 99.0 1.00              0.6541 264.2
A/A           10  7.1  1  1.0 0.59  0.05  6.50              
Overdominant                                                
G/G-A/A      100 70.9 84 84.8 1.00              0.5433 264.0
G/A           41 29.1 15 15.2 1.32  0.53  3.29              
log-Additive                                                
0,1,2        141 58.8 99 41.2 1.09  0.50  2.36  0.8315 264.4

$G_623775_504

SNP: G_623775_504  adjusted by: pop 
               0    %  1    %   OR lower upper p-value   AIC
Codominant                                                  
T/T           99 70.2 93 93.9 1.00              0.3468 264.3
T/C           33 23.4  4  4.0 0.42  0.12  1.45              
C/C            9  6.4  2  2.0 0.64  0.11  3.80              
Dominant                                                    
T/T           99 70.2 93 93.9 1.00              0.1632 262.5
T/C-C/C       42 29.8  6  6.1 0.47  0.16  1.40              
Recessive                                                   
T/T-T/C      132 93.6 97 98.0 1.00              0.8069 264.3
C/C            9  6.4  2  2.0 0.81  0.14  4.66              
Overdominant                                                
T/T-C/C      108 76.6 95 96.0 1.00              0.1715 262.5
T/C           33 23.4  4  4.0 0.44  0.13  1.50              
log-Additive                                                
0,1,2        141 58.8 99 41.2 0.63  0.28  1.43  0.2558 263.1

$G_72382_149

SNP: G_72382_149  adjusted by: pop 
               0    %  1    %   OR lower upper p-value   AIC
Codominant                                                  
C/C           60 46.2 37 37.8 1.00              0.5270 249.0
C/T           50 38.5 43 43.9 1.00  0.49  2.04              
T/T           20 15.4 18 18.4 0.64  0.26  1.53              
Dominant                                                    
C/C           60 46.2 37 37.8 1.00              0.6819 248.1
C/T-T/T       70 53.8 61 62.2 0.87  0.45  1.68              
Recessive                                                   
C/C-C/T      110 84.6 80 81.6 1.00              0.2577 247.0
T/T           20 15.4 18 18.4 0.63  0.29  1.39              
Overdominant                                                
C/C-T/T       80 61.5 55 56.1 1.00              0.6116 248.0
C/T           50 38.5 43 43.9 1.18  0.63  2.21              
log-Additive                                                
0,1,2        130 57.0 98 43.0 0.82  0.53  1.27  0.3736 247.4
