# Supplementary material for: Non-MHC immunity genes do not affect parasite load in European invasive populations of common raccoon
Source: Sci Rep. 2023 Sep 21;13:15696. doi: 10.1038/s41598-023-41721-1 (PMC10514260; doi:10.1038/s41598-023-41721-1)
Supplement: Supplementary file 11 — Supplementary Information 5. [file 41598_2023_41721_MOESM11_ESM.txt]

$G_100265_641

SNP: G_100265_641  adjusted by: pop 
              0    %  1    %   OR lower upper p-value   AIC
Codominant                                                 
C/C          52 78.8 64 72.7 1.00              0.4949 213.9
C/T          10 15.2 21 23.9 1.43  0.60  3.43              
T/T           4  6.1  3  3.4 0.56  0.12  2.63              
Dominant                                                   
C/C          52 78.8 64 72.7 1.00              0.6757 213.2
C/T-T/T      14 21.2 24 27.3 1.18  0.54  2.59              
Recessive                                                  
C/C-C/T      62 93.9 85 96.6 1.00              0.3922 212.6
T/T           4  6.1  3  3.4 0.51  0.11  2.40              
Overdominant                                               
C/C-T/T      56 84.8 67 76.1 1.00              0.3561 212.5
C/T          10 15.2 21 23.9 1.49  0.63  3.54              
log-Additive                                               
0,1,2        66 42.9 88 57.1 1.00  0.54  1.83  0.9899 213.3

$G_114449_398

SNP: G_114449_398  adjusted by: pop 
              0    %  1    %   OR lower upper p-value   AIC
Codominant                                                 
C/C          39 62.9 48 57.8 1.00              0.8816 202.6
C/A          19 30.6 27 32.5 0.89  0.40  1.97              
A/A           4  6.5  8  9.6 1.23  0.33  4.60              
Dominant                                                   
C/C          39 62.9 48 57.8 1.00              0.8903 200.8
C/A-A/A      23 37.1 35 42.2 0.95  0.45  2.01              
Recessive                                                  
C/C-C/A      58 93.5 75 90.4 1.00              0.6814 200.7
A/A           4  6.5  8  9.6 1.30  0.37  4.61              
Overdominant                                               
C/C-A/A      43 69.4 56 67.5 1.00              0.6946 200.7
C/A          19 30.6 27 32.5 0.86  0.40  1.84              
log-Additive                                               
0,1,2        62 42.8 83 57.2 1.02  0.58  1.80  0.9339 200.9

$G_121540_174

SNP: G_121540_174  adjusted by: pop 
              0    %  1     %   OR lower upper p-value   AIC
Codominant                                                  
A/A          55 80.9 77  87.5 1.00             0.16789 214.8
A/G          10 14.7 11  12.5 1.02  0.37  2.83              
G/G           3  4.4  0   0.0 0.00  0.00                    
Dominant                                                    
A/A          55 80.9 77  87.5 1.00             0.73022 216.2
A/G-G/G      13 19.1 11  12.5 0.84  0.31  2.25              
Recessive                                                   
A/A-A/G      65 95.6 88 100.0 1.00             0.05893 212.8
G/G           3  4.4  0   0.0 0.00  0.00                    
Overdominant                                                
A/A-G/G      58 85.3 77  87.5 1.00             0.75660 216.2
A/G          10 14.7 11  12.5 1.17  0.43  3.23              
log-Additive                                                
0,1,2        68 43.6 88  56.4 0.69  0.29  1.63 0.39514 215.6

$G_121540_874

SNP: G_121540_874  adjusted by: pop 
              0    %  1    %   OR lower upper  p-value   AIC
Codominant                                                  
G/G          42 61.8 39 44.3 1.00             0.032427 211.5
G/A          22 32.4 40 45.5 2.38  1.16  4.89               
A/A           4  5.9  9 10.2 2.71  0.75  9.80               
Dominant                                                    
G/G          42 61.8 39 44.3 1.00             0.009011 209.5
G/A-A/A      26 38.2 49 55.7 2.44  1.23  4.83               
Recessive                                                   
G/G-G/A      64 94.1 79 89.8 1.00             0.313004 215.3
A/A           4  5.9  9 10.2 1.86  0.54  6.40               
Overdominant                                                
G/G-A/A      46 67.6 48 54.5 1.00             0.036636 212.0
G/A          22 32.4 40 45.5 2.07  1.03  4.14               
log-Additive                                                
0,1,2        68 43.6 88 56.4 1.95  1.13  3.37 0.013292 210.2

$G_128936_282

SNP: G_128936_282  adjusted by: pop 
              0    %  1    %   OR lower upper p-value   AIC
Codominant                                                 
T/T          32 47.1 34 38.6 1.00              0.8221 218.0
C/T          27 39.7 43 48.9 1.24  0.60  2.56              
C/C           9 13.2 11 12.5 0.99  0.35  2.77              
Dominant                                                   
T/T          32 47.1 34 38.6 1.00              0.6536 216.1
C/T-C/C      36 52.9 54 61.4 1.17  0.59  2.33              
Recessive                                                  
T/T-C/T      59 86.8 77 87.5 1.00              0.7911 216.3
C/C           9 13.2 11 12.5 0.88  0.34  2.28              
Overdominant                                               
T/T-C/C      41 60.3 45 51.1 1.00              0.5317 216.0
C/T          27 39.7 43 48.9 1.24  0.63  2.43              
log-Additive                                               
0,1,2        68 43.6 88 56.4 1.05  0.64  1.71  0.8545 216.3

$G_138885_311

SNP: G_138885_311  adjusted by: pop 
              0    %  1    %   OR lower upper p-value   AIC
Codominant                                                 
C/C          41 60.3 45 51.1 1.00             0.13830 214.4
C/T          24 35.3 32 36.4 1.19  0.60  2.36              
T/T           3  4.4 11 12.5 3.60  0.92 14.09              
Dominant                                                   
C/C          41 60.3 45 51.1 1.00             0.26514 215.1
C/T-T/T      27 39.7 43 48.9 1.44  0.76  2.76              
Recessive                                                  
C/C-C/T      65 95.6 77 87.5 1.00             0.05388 212.6
T/T           3  4.4 11 12.5 3.37  0.88 12.86              
Overdominant                                               
C/C-T/T      44 64.7 56 63.6 1.00             0.96277 216.3
C/T          24 35.3 32 36.4 1.02  0.52  1.98              
log-Additive                                               
0,1,2        68 43.6 88 56.4 1.53  0.92  2.54 0.09495 213.6

$G_142225_405

SNP: G_142225_405  adjusted by: pop 
              0    %  1    %   OR lower upper p-value   AIC
Codominant                                                 
T/T          25 43.9 48 57.1 1.00              0.5186 192.6
T/C          26 45.6 31 36.9 0.71  0.34  1.48              
C/C           6 10.5  5  6.0 0.54  0.14  2.01              
Dominant                                                   
T/T          25 43.9 48 57.1 1.00              0.2860 190.7
T/C-C/C      32 56.1 36 42.9 0.68  0.34  1.38              
Recessive                                                  
T/T-T/C      51 89.5 79 94.0 1.00              0.4852 191.4
C/C           6 10.5  5  6.0 0.64  0.18  2.27              
Overdominant                                               
T/T-C/C      31 54.4 53 63.1 1.00              0.4968 191.4
T/C          26 45.6 31 36.9 0.78  0.39  1.58              
log-Additive                                               
0,1,2        57 40.4 84 59.6 0.72  0.42  1.26  0.2527 190.6

$G_152845_180

SNP: G_152845_180  adjusted by: pop 
              0     %  1    %   OR lower upper p-value   AIC
Codominant                                                  
G/G          47  72.3 63 71.6 1.00             0.12930 209.4
G/A          18  27.7 21 23.9 0.89  0.42  1.87              
A/A           0   0.0  4  4.5       0.00                    
Dominant                                                    
G/G          47  72.3 63 71.6 1.00             0.89913 211.4
G/A-A/A      18  27.7 25 28.4 1.05  0.51  2.16              
Recessive                                                   
G/G-G/A      65 100.0 84 95.5 1.00             0.04559 207.5
A/A           0   0.0  4  4.5       0.00                    
Overdominant                                                
G/G-A/A      47  72.3 67 76.1 1.00             0.64893 211.2
G/A          18  27.7 21 23.9 0.84  0.40  1.76              
log-Additive                                                
0,1,2        65  42.5 88 57.5 1.22  0.64  2.32 0.54131 211.1

$G_152845_240

SNP: G_152845_240  adjusted by: pop 
              0    %  1    %   OR lower upper p-value   AIC
Codominant                                                 
T/T          13 19.1 24 27.3 1.00             0.10117 213.8
C/T          34 50.0 52 59.1 0.85  0.38  1.89              
C/C          21 30.9 12 13.6 0.36  0.13  1.01              
Dominant                                                   
T/T          13 19.1 24 27.3 1.00             0.35278 215.5
C/T-C/C      55 80.9 64 72.7 0.69  0.32  1.51              
Recessive                                                  
T/T-C/T      47 69.1 76 86.4 1.00             0.03560 211.9
C/C          21 30.9 12 13.6 0.41  0.18  0.95              
Overdominant                                               
T/T-C/C      34 50.0 36 40.9 1.00             0.39462 215.6
C/T          34 50.0 52 59.1 1.33  0.69  2.54              
log-Additive                                               
0,1,2        68 43.6 88 56.4 0.61  0.37  1.03 0.05919 212.8

$G_153958_145

SNP: G_153958_145  adjusted by: pop 
              0    %  1    %   OR lower upper p-value   AIC
Codominant                                                 
G/G          54 85.7 73 88.0 1.00              0.9359 202.8
G/C           9 14.3 10 12.0 0.96  0.35   2.6              
log-Additive                                               
0,1,2        63 43.2 83 56.8 0.96  0.35   2.6         202.8

$G_153958_384

SNP: G_153958_384  adjusted by: pop 
              0    %  1    %   OR lower upper p-value   AIC
Codominant                                                 
A/A          10 17.9 23 28.8 1.00              0.1271 184.4
A/G          35 62.5 36 45.0 0.51  0.21  1.24              
G/G          11 19.6 21 26.2 1.10  0.37  3.31              
Dominant                                                   
A/A          10 17.9 23 28.8 1.00              0.2772 185.3
A/G-G/G      46 82.1 57 71.2 0.62  0.26  1.48              
Recessive                                                  
A/A-A/G      45 80.4 59 73.8 1.00              0.1739 184.7
G/G          11 19.6 21 26.2 1.81  0.76  4.35              
Overdominant                                               
A/A-G/G      21 37.5 44 55.0 1.00              0.0430 182.4
A/G          35 62.5 36 45.0 0.48  0.24  0.98              
log-Additive                                               
0,1,2        56 41.2 80 58.8 1.04  0.62  1.76  0.8695 186.5

$G_155465_171

SNP: G_155465_171  adjusted by: pop 
              0    %  1    %   OR lower upper p-value   AIC
Codominant                                                 
A/A          17 28.3 37 43.0 1.00             0.08796 198.5
G/A          29 48.3 38 44.2 0.58  0.27  1.25              
G/G          14 23.3 11 12.8 0.34  0.13  0.92              
Dominant                                                   
A/A          17 28.3 37 43.0 1.00             0.05677 197.7
G/A-G/G      43 71.7 49 57.0 0.50  0.25  1.03              
Recessive                                                  
A/A-G/A      46 76.7 75 87.2 1.00             0.08940 198.4
G/G          14 23.3 11 12.8 0.47  0.19  1.13              
Overdominant                                               
A/A-G/G      31 51.7 48 55.8 1.00             0.59265 201.0
G/A          29 48.3 38 44.2 0.83  0.43  1.62              
log-Additive                                               
0,1,2        60 41.1 86 58.9 0.59  0.36  0.95 0.02746 196.5

$G_176851_1011

SNP: G_176851_1011  adjusted by: pop 
              0    %  1    %   OR lower upper p-value   AIC
Codominant                                                 
C/C          51 75.0 65 73.9 1.00               0.617 216.1
C/T          17 25.0 23 26.1 1.21  0.57  2.56              
log-Additive                                               
0,1,2        68 43.6 88 56.4 1.21  0.57  2.56         216.1

$G_182044_141

SNP: G_182044_141  adjusted by: pop 
              0     %  1    %   OR lower upper p-value   AIC
Codominant                                                  
C/C          54  85.7 71 84.5 1.00              0.5865 205.4
C/T           9  14.3 12 14.3 0.89  0.34  2.31              
T/T           0   0.0  1  1.2       0.00                    
Dominant                                                    
C/C          54  85.7 71 84.5 1.00              0.9368 204.4
C/T-T/T       9  14.3 13 15.5 0.96  0.38  2.46              
Recessive                                                   
C/C-C/T      63 100.0 83 98.8 1.00              0.3149 203.4
T/T           0   0.0  1  1.2       0.00                    
Overdominant                                                
C/C-T/T      54  85.7 72 85.7 1.00              0.7848 204.3
C/T           9  14.3 12 14.3 0.88  0.34  2.27              
log-Additive                                                
0,1,2        63  42.9 84 57.1 1.05  0.43  2.53  0.9178 204.4

$G_183332_963

SNP: G_183332_963  adjusted by: pop 
              0     %  1    %   OR lower upper p-value   AIC
Codominant                                                  
C/C          46  68.7 71 80.7 1.00             0.14047 212.6
C/T          21  31.3 16 18.2 0.52  0.24  1.10              
T/T           0   0.0  1  1.1       0.00                    
Dominant                                                    
C/C          46  68.7 71 80.7 1.00             0.11474 212.0
C/T-T/T      21  31.3 17 19.3 0.55  0.26  1.16              
Recessive                                                   
C/C-C/T      67 100.0 87 98.9 1.00             0.31744 213.5
T/T           0   0.0  1  1.1       0.00                    
Overdominant                                                
C/C-T/T      46  68.7 72 81.8 1.00             0.08128 211.4
C/T          21  31.3 16 18.2 0.51  0.24  1.09              
log-Additive                                                
0,1,2        67  43.2 88 56.8 0.61  0.30  1.24 0.17139 212.6

$G_187211_1709

SNP: G_187211_1709  adjusted by: pop 
              0    %  1    %   OR lower upper p-value   AIC
Codominant                                                 
A/A          34 51.5 40 45.5 1.00              0.5023 213.2
G/A          26 39.4 42 47.7 1.38  0.70  2.71              
G/G           6  9.1  6  6.8 0.75  0.22  2.57              
Dominant                                                   
A/A          34 51.5 40 45.5 1.00              0.4949 212.1
G/A-G/G      32 48.5 48 54.5 1.25  0.66  2.39              
Recessive                                                  
A/A-G/A      60 90.9 82 93.2 1.00              0.4699 212.1
G/G           6  9.1  6  6.8 0.64  0.19  2.12              
Overdominant                                               
A/A-G/G      40 60.6 46 52.3 1.00              0.2805 211.4
G/A          26 39.4 42 47.7 1.43  0.74  2.76              
log-Additive                                               
0,1,2        66 42.9 88 57.1 1.06  0.63  1.78  0.8148 212.5

$G_193618_387

SNP: G_193618_387  adjusted by: pop 
              0    %  1    %   OR lower upper p-value   AIC
Codominant                                                 
C/C          42 61.8 56 63.6 1.00              0.2891 215.9
C/T          18 26.5 27 30.7 0.97  0.46  2.04              
T/T           8 11.8  5  5.7 0.39  0.12  1.31              
Dominant                                                   
C/C          42 61.8 56 63.6 1.00              0.5004 215.9
C/T-T/T      26 38.2 32 36.4 0.79  0.40  1.56              
Recessive                                                  
C/C-C/T      60 88.2 83 94.3 1.00              0.1156 213.9
T/T           8 11.8  5  5.7 0.39  0.12  1.28              
Overdominant                                               
C/C-T/T      50 73.5 61 69.3 1.00              0.7905 216.3
C/T          18 26.5 27 30.7 1.10  0.54  2.26              
log-Additive                                               
0,1,2        68 43.6 88 56.4 0.73  0.44  1.22  0.2320 214.9

$G_194809_624

SNP: G_194809_624  adjusted by: pop 
              0     %  1    %   OR lower upper p-value   AIC
Codominant                                                  
A/A          64  94.1 76 86.4 1.00              0.2481 215.6
A/G           4   5.9 11 12.5 2.19  0.66  7.26              
G/G           0   0.0  1  1.1       0.00                    
Dominant                                                    
A/A          64  94.1 76 86.4 1.00              0.1346 214.1
A/G-G/G       4   5.9 12 13.6 2.37  0.72  7.78              
Recessive                                                   
A/A-A/G      68 100.0 87 98.9 1.00              0.3134 215.3
G/G           0   0.0  1  1.1       0.00                    
Overdominant                                                
A/A-G/G      64  94.1 77 87.5 1.00              0.1909 214.6
A/G           4   5.9 11 12.5 2.16  0.65  7.16              
log-Additive                                                
0,1,2        68  43.6 88 56.4 2.37  0.76  7.44  0.1118 213.8

$G_194809_1116

SNP: G_194809_1116  adjusted by: pop 
              0    %  1    %   OR lower upper p-value   AIC
Codominant                                                 
G/G          40 58.8 48 54.5 1.00              0.5519 217.2
G/A          25 36.8 34 38.6 1.23  0.62  2.44              
A/A           3  4.4  6  6.8 2.12  0.47  9.47              
Dominant                                                   
G/G          40 58.8 48 54.5 1.00              0.4101 215.7
G/A-A/A      28 41.2 40 45.5 1.32  0.68  2.54              
Recessive                                                  
G/G-G/A      65 95.6 82 93.2 1.00              0.3651 215.5
A/A           3  4.4  6  6.8 1.93  0.45  8.36              
Overdominant                                               
G/G-A/A      43 63.2 54 61.4 1.00              0.6847 216.2
G/A          25 36.8 34 38.6 1.15  0.59  2.23              
log-Additive                                               
0,1,2        68 43.6 88 56.4 1.33  0.77  2.30  0.3036 215.3

$G_198248_1498

SNP: G_198248_1498  adjusted by: pop 
              0    %  1    %   OR lower upper p-value   AIC
Codominant                                                 
A/A          24 35.3 35 39.8 1.00              0.8759 218.1
G/A          35 51.5 41 46.6 0.83  0.42  1.67              
G/G           9 13.2 12 13.6 0.87  0.32  2.42              
Dominant                                                   
A/A          24 35.3 35 39.8 1.00              0.6126 216.1
G/A-G/G      44 64.7 53 60.2 0.84  0.43  1.63              
Recessive                                                  
A/A-G/A      59 86.8 76 86.4 1.00              0.9445 216.3
G/G           9 13.2 12 13.6 0.97  0.38  2.47              
Overdominant                                               
A/A-G/G      33 48.5 47 53.4 1.00              0.6565 216.1
G/A          35 51.5 41 46.6 0.86  0.45  1.64              
log-Additive                                               
0,1,2        68 43.6 88 56.4 0.91  0.56  1.46  0.6897 216.2

$G_199628_214

SNP: G_199628_214  adjusted by: pop 
              0     %  1    %   OR lower upper p-value   AIC
Codominant                                                  
T/T          50  73.5 65 73.9 1.00              0.4194 216.6
T/A          18  26.5 22 25.0 1.02  0.49  2.15              
A/A           0   0.0  1  1.1       0.00                    
Dominant                                                    
T/T          50  73.5 65 73.9 1.00              0.8410 216.3
T/A-A/A      18  26.5 23 26.1 1.08  0.52  2.25              
Recessive                                                   
T/T-T/A      68 100.0 87 98.9 1.00              0.1879 214.6
A/A           0   0.0  1  1.1       0.00                    
Overdominant                                                
T/T-A/A      50  73.5 66 75.0 1.00              0.9894 216.3
T/A          18  26.5 22 25.0 1.00  0.48  2.08              
log-Additive                                                
0,1,2        68  43.6 88 56.4 1.16  0.57  2.35  0.6893 216.2

$G_201724_525

SNP: G_201724_525  adjusted by: pop 
              0    %  1     %   OR lower upper p-value   AIC
Codominant                                                  
G/G          56 82.4 81  92.0 1.00             0.07742 213.2
G/T           8 11.8  7   8.0 0.74  0.23  2.36              
T/T           4  5.9  0   0.0 0.00  0.00                    
Dominant                                                    
G/G          56 82.4 81  92.0 1.00             0.26051 215.1
G/T-T/T      12 17.6  7   8.0 0.53  0.18  1.61              
Recessive                                                   
G/G-G/T      64 94.1 88 100.0 1.00             0.02748 211.5
T/T           4  5.9  0   0.0 0.00  0.00                    
Overdominant                                                
G/G-T/T      60 88.2 81  92.0 1.00             0.85912 216.3
G/T           8 11.8  7   8.0 0.90  0.29  2.85              
log-Additive                                                
0,1,2        68 43.6 88  56.4 0.47  0.18  1.19 0.09763 213.6

$G_201987_732

SNP: G_201987_732  adjusted by: pop 
              0    %  1    %   OR lower upper p-value   AIC
Codominant                                                 
G/G          25 37.3 44 50.0 1.00             0.18103 213.1
G/A          38 56.7 38 43.2 0.53  0.27  1.05              
A/A           4  6.0  6  6.8 0.67  0.17  2.68              
Dominant                                                   
G/G          25 37.3 44 50.0 1.00             0.06944 211.2
G/A-A/A      42 62.7 44 50.0 0.54  0.28  1.06              
Recessive                                                  
G/G-G/A      63 94.0 82 93.2 1.00             0.95508 214.5
A/A           4  6.0  6  6.8 0.96  0.26  3.61              
Overdominant                                               
G/G-A/A      29 43.3 50 56.8 1.00             0.07790 211.4
G/A          38 56.7 38 43.2 0.56  0.29  1.07              
log-Additive                                               
0,1,2        67 43.2 88 56.8 0.66  0.38  1.13 0.12906 212.2

$G_201987_954

SNP: G_201987_954  adjusted by: pop 
              0    %  1    %   OR lower upper p-value   AIC
Codominant                                                 
G/G          45 66.2 62 70.5 1.00              0.3041 216.0
G/A          20 29.4 20 22.7 0.55  0.25  1.21              
A/A           3  4.4  6  6.8 1.09  0.25  4.71              
Dominant                                                   
G/G          45 66.2 62 70.5 1.00              0.2065 214.7
G/A-A/A      23 33.8 26 29.5 0.62  0.30  1.30              
Recessive                                                  
G/G-G/A      65 95.6 82 93.2 1.00              0.6834 216.2
A/A           3  4.4  6  6.8 1.34  0.32  5.65              
Overdominant                                               
G/G-A/A      48 70.6 68 77.3 1.00              0.1238 214.0
G/A          20 29.4 20 22.7 0.55  0.26  1.18              
log-Additive                                               
0,1,2        68 43.6 88 56.4 0.79  0.45  1.39  0.4131 215.7

$G_203955_360

SNP: G_203955_360  adjusted by: pop 
              0    %  1    %   OR lower upper p-value   AIC
Codominant                                                 
G/G          23 33.8 35 39.8 1.00              0.8172 217.9
A/G          33 48.5 41 46.6 0.86  0.43  1.75              
A/A          12 17.6 12 13.6 0.74  0.28  1.95              
Dominant                                                   
G/G          23 33.8 35 39.8 1.00              0.5899 216.1
A/G-A/A      45 66.2 53 60.2 0.83  0.43  1.63              
Recessive                                                  
G/G-A/G      56 82.4 76 86.4 1.00              0.6236 216.1
A/A          12 17.6 12 13.6 0.80  0.33  1.94              
Overdominant                                               
G/G-A/A      35 51.5 47 53.4 1.00              0.8702 216.3
A/G          33 48.5 41 46.6 0.95  0.50  1.80              
log-Additive                                               
0,1,2        68 43.6 88 56.4 0.86  0.54  1.37  0.5254 215.9

$G_203955_702

SNP: G_203955_702  adjusted by: pop 
              0    %  1    %   OR lower upper p-value   AIC
Codominant                                                 
T/T          35 51.5 43 49.4 1.00              0.3398 215.2
T/C          30 44.1 35 40.2 0.75  0.37  1.54              
C/C           3  4.4  9 10.3 1.97  0.48  8.05              
Dominant                                                   
T/T          35 51.5 43 49.4 1.00              0.6817 215.2
T/C-C/C      33 48.5 44 50.6 0.87  0.44  1.72              
Recessive                                                  
T/T-T/C      65 95.6 78 89.7 1.00              0.2120 213.8
C/C           3  4.4  9 10.3 2.28  0.59  8.84              
Overdominant                                               
T/T-C/C      38 55.9 52 59.8 1.00              0.2730 214.1
T/C          30 44.1 35 40.2 0.68  0.34  1.36              
log-Additive                                               
0,1,2        68 43.9 87 56.1 1.06  0.62  1.82  0.8268 215.3

$G_209960_237

SNP: G_209960_237  adjusted by: pop 
              0    %  1    %   OR lower upper p-value   AIC
Codominant                                                 
T/T          53 77.9 71 80.7 1.00              0.4665 215.8
T/C          15 22.1 17 19.3 0.74  0.33  1.65              
log-Additive                                               
0,1,2        68 43.6 88 56.4 0.74  0.33  1.65         215.8

$G_221652_115

SNP: G_221652_115  adjusted by: pop 
              0    %  1    %   OR lower upper p-value   AIC
Codominant                                                 
G/G          61 89.7 76 86.4 1.00              0.3571 216.3
G/A           6  8.8 11 12.5 2.25  0.71  7.16              
A/A           1  1.5  1  1.1 1.75  0.10 31.23              
Dominant                                                   
G/G          61 89.7 76 86.4 1.00              0.1541 214.3
G/A-A/A       7 10.3 12 13.6 2.20  0.72  6.67              
Recessive                                                  
G/G-G/A      67 98.5 87 98.9 1.00              0.8343 216.3
A/A           1  1.5  1  1.1 1.36  0.08 23.61              
Overdominant                                               
G/G-A/A      62 91.2 77 87.5 1.00              0.1662 214.4
G/A           6  8.8 11 12.5 2.19  0.70  6.88              
log-Additive                                               
0,1,2        68 43.6 88 56.4 1.86  0.71  4.84  0.1928 214.6

$G_222230_1003

SNP: G_222230_1003  adjusted by: pop 
              0    %  1    %   OR lower upper p-value   AIC
Codominant                                                 
C/C          24 39.3 37 45.1 1.00              0.9858 199.2
C/T          27 44.3 35 42.7 1.03  0.48  2.20              
T/T          10 16.4 10 12.2 0.94  0.31  2.85              
Dominant                                                   
C/C          24 39.3 37 45.1 1.00              0.9776 197.2
C/T-T/T      37 60.7 45 54.9 1.01  0.49  2.10              
Recessive                                                  
C/C-C/T      51 83.6 72 87.8 1.00              0.8786 197.2
T/T          10 16.4 10 12.2 0.92  0.34  2.52              
Overdominant                                               
C/C-T/T      34 55.7 47 57.3 1.00              0.8960 197.2
C/T          27 44.3 35 42.7 1.05  0.53  2.08              
log-Additive                                               
0,1,2        61 42.7 82 57.3 0.98  0.58  1.67  0.9524 197.2

$G_223488_1410

SNP: G_223488_1410  adjusted by: pop 
              0    %  1    %   OR lower upper p-value   AIC
Codominant                                                 
T/T          42 62.7 60 68.2 1.00              0.7246 216.6
T/C          23 34.3 27 30.7 0.92  0.46  1.86              
C/C           2  3.0  1  1.1 0.38  0.03  4.48              
Dominant                                                   
T/T          42 62.7 60 68.2 1.00              0.7097 215.1
T/C-C/C      25 37.3 28 31.8 0.88  0.44  1.75              
Recessive                                                  
T/T-T/C      65 97.0 87 98.9 1.00              0.4417 214.6
C/C           2  3.0  1  1.1 0.39  0.03  4.55              
Overdominant                                               
T/T-C/C      44 65.7 61 69.3 1.00              0.8839 215.2
T/C          23 34.3 27 30.7 0.95  0.47  1.91              
log-Additive                                               
0,1,2        67 43.2 88 56.8 0.84  0.45  1.57  0.5842 214.9

$G_225441_354

SNP: G_225441_354  adjusted by: pop 
              0    %  1    %   OR lower upper p-value   AIC
Codominant                                                 
T/T          21 34.4 43 48.9 1.00             0.09411 200.9
T/C          32 52.5 41 46.6 0.67  0.33  1.36              
C/C           8 13.1  4  4.5 0.25  0.07  0.94              
Dominant                                                   
T/T          21 34.4 43 48.9 1.00             0.12056 201.2
T/C-C/C      40 65.6 45 51.1 0.58  0.30  1.16              
Recessive                                                  
T/T-T/C      53 86.9 84 95.5 1.00             0.06153 200.1
C/C           8 13.1  4  4.5 0.31  0.09  1.10              
Overdominant                                               
T/T-C/C      29 47.5 47 53.4 1.00             0.61816 203.4
T/C          32 52.5 41 46.6 0.84  0.43  1.64              
log-Additive                                               
0,1,2        61 40.9 88 59.1 0.57  0.33  0.98 0.03984 199.4

$G_231234_204

SNP: G_231234_204  adjusted by: pop 
              0     %  1    %   OR lower upper p-value   AIC
Codominant                                                  
C/C          47  70.1 56 64.4 1.00             0.09368 211.4
C/T          20  29.9 29 33.3 1.53  0.73  3.20              
T/T           0   0.0  2  2.3       0.00                    
Dominant                                                    
C/C          47  70.1 56 64.4 1.00             0.18943 212.5
C/T-T/T      20  29.9 31 35.6 1.63  0.78  3.39              
Recessive                                                   
C/C-C/T      67 100.0 85 97.7 1.00             0.06392 210.8
T/T           0   0.0  2  2.3       0.00                    
Overdominant                                                
C/C-T/T      47  70.1 58 66.7 1.00             0.37035 213.4
C/T          20  29.9 29 33.3 1.39  0.67  2.86              
log-Additive                                                
0,1,2        67  43.5 87 56.5 1.78  0.88  3.59 0.10252 211.5

$G_231234_351

SNP: G_231234_351  adjusted by: pop 
              0    %  1    %   OR lower upper p-value   AIC
Codominant                                                 
A/A          60 89.6 71 80.7 1.00              0.3274 214.2
A/C           5  7.5 15 17.0 2.14  0.72  6.38              
C/C           2  3.0  2  2.3 0.71  0.10  5.29              
Dominant                                                   
A/A          60 89.6 71 80.7 1.00              0.2547 213.2
A/C-C/C       7 10.4 17 19.3 1.73  0.66  4.57              
Recessive                                                  
A/A-A/C      65 97.0 86 97.7 1.00              0.6554 214.3
C/C           2  3.0  2  2.3 0.63  0.09  4.66              
Overdominant                                               
A/A-C/C      62 92.5 73 83.0 1.00              0.1449 212.4
A/C           5  7.5 15 17.0 2.17  0.73  6.44              
log-Additive                                               
0,1,2        67 43.2 88 56.8 1.34  0.62  2.91  0.4521 213.9

$G_231234_1035

SNP: G_231234_1035  adjusted by: pop 
              0    %  1    %   OR lower upper p-value   AIC
Codominant                                                 
C/C          56 82.4 73 83.0 1.00              0.7804 216.3
C/A          12 17.6 15 17.0 1.13  0.48  2.69              
log-Additive                                               
0,1,2        68 43.6 88 56.4 1.13  0.48  2.69         216.3

$G_231234_2083

SNP: G_231234_2083  adjusted by: pop 
              0    %  1   %   OR lower upper p-value   AIC
Codominant                                                
G/G          45 77.6 72  90 1.00             0.05367 187.3
G/A           9 15.5  8  10 0.63  0.19  2.12              
A/A           4  6.9  0   0 0.00  0.00                    
Dominant                                                  
G/G          45 77.6 72  90 1.00             0.20279 189.5
G/A-A/A      13 22.4  8  10 0.47  0.15  1.52              
Recessive                                                 
G/G-G/A      54 93.1 80 100 1.00             0.02143 185.8
A/A           4  6.9  0   0 0.00  0.00                    
Overdominant                                              
G/G-A/A      49 84.5 72  90 1.00             0.83939 191.1
G/A           9 15.5  8  10 0.89  0.27  2.86              
log-Additive                                              
0,1,2        58 42.0 80  58 0.40  0.15  1.09 0.06102 187.6

$G_232236_534

SNP: G_232236_534  adjusted by: pop 
              0    %  1    %   OR lower upper p-value   AIC
Codominant                                                 
G/G          35 52.2 41 46.6 1.00              0.7050 215.8
G/A          24 35.8 37 42.0 1.32  0.66  2.64              
A/A           8 11.9 10 11.4 1.29  0.44  3.77              
Dominant                                                   
G/G          35 52.2 41 46.6 1.00              0.4037 213.8
G/A-A/A      32 47.8 47 53.4 1.32  0.69  2.51              
Recessive                                                  
G/G-G/A      59 88.1 78 88.6 1.00              0.7992 214.4
A/A           8 11.9 10 11.4 1.14  0.41  3.19              
Overdominant                                               
G/G-A/A      43 64.2 51 58.0 1.00              0.4902 214.0
G/A          24 35.8 37 42.0 1.26  0.65  2.45              
log-Additive                                               
0,1,2        67 43.2 88 56.8 1.20  0.74  1.93  0.4627 213.9

$G_232236_1065

SNP: G_232236_1065  adjusted by: pop 
              0    %  1    %   OR lower upper p-value   AIC
Codominant                                                 
G/G          37 56.1 57 64.8 1.00             0.11068 210.2
G/A          26 39.4 23 26.1 0.49  0.24  1.02              
A/A           3  4.5  8  9.1 1.33  0.32  5.46              
Dominant                                                   
G/G          37 56.1 57 64.8 1.00             0.11767 210.1
G/A-A/A      29 43.9 31 35.2 0.58  0.29  1.15              
Recessive                                                  
G/G-G/A      63 95.5 80 90.9 1.00             0.40564 211.9
A/A           3  4.5  8  9.1 1.76  0.44  7.02              
Overdominant                                               
G/G-A/A      40 60.6 65 73.9 1.00             0.03937 208.3
G/A          26 39.4 23 26.1 0.48  0.24  0.97              
log-Additive                                               
0,1,2        66 42.9 88 57.1 0.79  0.46  1.34 0.37803 211.8

$G_234776_254

SNP: G_234776_254  adjusted by: pop 
              0    %  1    %   OR lower upper p-value AIC
Codominant                                               
T/T          49 79.0 63 75.0 1.00              0.5395 199
T/G          13 21.0 21 25.0 1.28  0.58  2.87            
log-Additive                                             
0,1,2        62 42.5 84 57.5 1.28  0.58  2.87         199

$G_234776_486

SNP: G_234776_486  adjusted by: pop 
              0    %  1    %   OR lower upper p-value   AIC
Codominant                                                 
C/C          38 61.3 49 59.8 1.00              0.3664 199.2
C/T          20 32.3 25 30.5 1.29  0.59  2.83              
T/T           4  6.5  8  9.8 2.62  0.65 10.63              
Dominant                                                   
C/C          38 61.3 49 59.8 1.00              0.3257 198.2
C/T-T/T      24 38.7 33 40.2 1.45  0.68  3.09              
Recessive                                                  
C/C-C/T      58 93.5 74 90.2 1.00              0.2050 197.6
T/T           4  6.5  8  9.8 2.31  0.61  8.75              
Overdominant                                               
C/C-T/T      42 67.7 57 69.5 1.00              0.8099 199.1
C/T          20 32.3 25 30.5 1.10  0.52  2.31              
log-Additive                                               
0,1,2        62 43.1 82 56.9 1.48  0.82  2.65  0.1857 197.4

$G_239007_161

SNP: G_239007_161  adjusted by: pop 
              0    %  1    %   OR lower upper p-value   AIC
Codominant                                                 
G/G          39 58.2 69 78.4 1.00             0.05175 210.6
G/A          23 34.3 12 13.6 0.31  0.10  0.93              
A/A           5  7.5  7  8.0 0.86  0.17  4.45              
Dominant                                                   
G/G          39 58.2 69 78.4 1.00             0.05019 210.6
G/A-A/A      28 41.8 19 21.6 0.35  0.12  1.02              
Recessive                                                  
G/G-G/A      62 92.5 81 92.0 1.00             0.24411 213.1
A/A           5  7.5  7  8.0 2.26  0.56  9.06              
Overdominant                                               
G/G-A/A      44 65.7 76 86.4 1.00             0.01522 208.6
G/A          23 34.3 12 13.6 0.33  0.13  0.82              
log-Additive                                               
0,1,2        67 43.2 88 56.8 0.73  0.33  1.59 0.42878 213.9

$G_239007_528

SNP: G_239007_528  adjusted by: pop 
              0    %  1    %   OR lower upper p-value   AIC
Codominant                                                 
A/A          53 77.9 79 89.8 1.00              0.2143 214.8
A/G          15 22.1  9 10.2 0.52  0.18  1.47              
log-Additive                                               
0,1,2        68 43.6 88 56.4 0.52  0.18  1.47         214.8

$G_240627_207

SNP: G_240627_207  adjusted by: pop 
              0    %  1    %   OR lower upper p-value   AIC
Codominant                                                 
C/C          54 79.4 58 65.9 1.00             0.12941 214.3
C/T          13 19.1 29 33.0 2.14  1.00  4.59              
T/T           1  1.5  1  1.1 0.79  0.05 13.01              
Dominant                                                   
C/C          54 79.4 58 65.9 1.00             0.05651 212.7
C/T-T/T      14 20.6 30 34.1 2.03  0.97  4.28              
Recessive                                                  
C/C-C/T      67 98.5 87 98.9 1.00             0.76577 216.3
T/T           1  1.5  1  1.1 0.65  0.04 10.69              
Overdominant                                               
C/C-T/T      55 80.9 59 67.0 1.00             0.04385 212.3
C/T          13 19.1 29 33.0 2.15  1.00  4.60              
log-Additive                                               
0,1,2        68 43.6 88 56.4 1.82  0.90  3.67 0.08691 213.4

$G_242486_426

SNP: G_242486_426  adjusted by: pop 
              0    %  1    %   OR lower upper p-value   AIC
Codominant                                                 
G/G          29 42.6 40 45.5 1.00              0.5366 217.1
G/A          32 47.1 42 47.7 0.93  0.47  1.82              
A/A           7 10.3  6  6.8 0.50  0.15  1.69              
Dominant                                                   
G/G          29 42.6 40 45.5 1.00              0.6167 216.1
G/A-A/A      39 57.4 48 54.5 0.85  0.44  1.62              
Recessive                                                  
G/G-G/A      61 89.7 82 93.2 1.00              0.2742 215.1
A/A           7 10.3  6  6.8 0.52  0.16  1.67              
Overdominant                                               
G/G-A/A      36 52.9 46 52.3 1.00              0.9152 216.3
G/A          32 47.1 42 47.7 1.04  0.55  1.97              
log-Additive                                               
0,1,2        68 43.6 88 56.4 0.79  0.48  1.33  0.3797 215.6

$G_244860_1665

SNP: G_244860_1665  adjusted by: pop 
              0    %  1    %   OR lower upper p-value   AIC
Codominant                                                 
C/C          30 54.5 38 48.7 1.00              0.7033 184.8
C/T          17 30.9 30 38.5 1.28  0.59  2.78              
T/T           8 14.5 10 12.8 0.83  0.28  2.42              
Dominant                                                   
C/C          30 54.5 38 48.7 1.00              0.7261 183.4
C/T-T/T      25 45.5 40 51.3 1.14  0.56  2.31              
Recessive                                                  
C/C-C/T      47 85.5 68 87.2 1.00              0.5726 183.2
T/T           8 14.5 10 12.8 0.74  0.27  2.07              
Overdominant                                               
C/C-T/T      38 69.1 48 61.5 1.00              0.4445 182.9
C/T          17 30.9 30 38.5 1.33  0.64  2.80              
log-Additive                                               
0,1,2        55 41.4 78 58.6 0.99  0.60  1.64  0.9779 183.5

$G_251818_120

SNP: G_251818_120  adjusted by: pop 
              0    %  1    %   OR lower upper p-value   AIC
Codominant                                                 
C/C          52 76.5 78 88.6 1.00             0.24386 215.5
C/T          13 19.1  8  9.1 0.47  0.18  1.23              
T/T           3  4.4  2  2.3 0.50  0.08  3.15              
Dominant                                                   
C/C          52 76.5 78 88.6 1.00             0.09319 213.5
C/T-T/T      16 23.5 10 11.4 0.47  0.19  1.14              
Recessive                                                  
C/C-C/T      65 95.6 86 97.7 1.00             0.53639 216.0
T/T           3  4.4  2  2.3 0.56  0.09  3.56              
Overdominant                                               
C/C-T/T      55 80.9 80 90.9 1.00             0.13285 214.1
C/T          13 19.1  8  9.1 0.48  0.18  1.26              
log-Additive                                               
0,1,2        68 43.6 88 56.4 0.58  0.28  1.17 0.11935 213.9

$G_251880_684

SNP: G_251880_684  adjusted by: pop 
              0    %  1    %   OR lower upper p-value   AIC
Codominant                                                 
C/C          40 58.8 53 60.2 1.00              0.7784 217.8
C/T          24 35.3 32 36.4 1.06  0.54  2.10              
T/T           4  5.9  3  3.4 0.60  0.12  2.87              
Dominant                                                   
C/C          40 58.8 53 60.2 1.00              0.9899 216.3
C/T-T/T      28 41.2 35 39.8 1.00  0.52  1.92              
Recessive                                                  
C/C-C/T      64 94.1 85 96.6 1.00              0.4927 215.9
T/T           4  5.9  3  3.4 0.58  0.12  2.75              
Overdominant                                               
C/C-T/T      44 64.7 56 63.6 1.00              0.7753 216.3
C/T          24 35.3 32 36.4 1.10  0.56  2.16              
log-Additive                                               
0,1,2        68 43.6 88 56.4 0.93  0.54  1.62  0.7972 216.3

$G_251880_2079

SNP: G_251880_2079  adjusted by: pop 
              0    %  1    %   OR lower upper p-value   AIC
Codominant                                                 
C/C          48 71.6 58 65.9 1.00              0.9167 216.3
C/T          18 26.9 28 31.8 1.14  0.55  2.35              
T/T           1  1.5  2  2.3 1.36  0.12 15.59              
Dominant                                                   
C/C          48 71.6 58 65.9 1.00              0.6938 214.3
C/T-T/T      19 28.4 30 34.1 1.15  0.57  2.34              
Recessive                                                  
C/C-C/T      66 98.5 86 97.7 1.00              0.8323 214.4
T/T           1  1.5  2  2.3 1.30  0.11 14.70              
Overdominant                                               
C/C-T/T      49 73.1 60 68.2 1.00              0.7376 214.4
C/T          18 26.9 28 31.8 1.13  0.55  2.32              
log-Additive                                               
0,1,2        67 43.2 88 56.8 1.15  0.60  2.19  0.6774 214.3

$G_252388_426

SNP: G_252388_426  adjusted by: pop 
              0    %  1    %   OR lower upper p-value   AIC
Codominant                                                 
C/C          50 73.5 61 70.1 1.00              0.6207 216.4
C/T          16 23.5 25 28.7 1.10  0.52  2.34              
T/T           2  2.9  1  1.1 0.33  0.03  3.84              
Dominant                                                   
C/C          50 73.5 61 70.1 1.00              0.9659 215.3
C/T-T/T      18 26.5 26 29.9 1.02  0.49  2.12              
Recessive                                                  
C/C-C/T      66 97.1 86 98.9 1.00              0.3453 214.4
T/T           2  2.9  1  1.1 0.32  0.03  3.68              
Overdominant                                               
C/C-T/T      52 76.5 62 71.3 1.00              0.7275 215.2
C/T          16 23.5 25 28.7 1.14  0.54  2.42              
log-Additive                                               
0,1,2        68 43.9 87 56.1 0.93  0.48  1.79  0.8174 215.3

$G_254919_291

SNP: G_254919_291  adjusted by: pop 
              0    %  1    %   OR lower upper p-value   AIC
Codominant                                                 
T/T          33 49.3 52 59.1 1.00              0.4868 215.0
T/C          30 44.8 30 34.1 0.69  0.35  1.36              
C/C           4  6.0  6  6.8 1.23  0.31  4.92              
Dominant                                                   
T/T          33 49.3 52 59.1 1.00              0.3780 213.7
T/C-C/C      34 50.7 36 40.9 0.74  0.39  1.43              
Recessive                                                  
T/T-T/C      63 94.0 82 93.2 1.00              0.5796 214.2
C/C           4  6.0  6  6.8 1.46  0.38  5.66              
Overdominant                                               
T/T-C/C      37 55.2 58 65.9 1.00              0.2443 213.1
T/C          30 44.8 30 34.1 0.67  0.35  1.31              
log-Additive                                               
0,1,2        67 43.2 88 56.8 0.87  0.51  1.49  0.6207 214.2

$G_260500_369

SNP: G_260500_369  adjusted by: pop 
              0     %  1    %   OR lower upper p-value   AIC
Codominant                                                  
C/C          54  81.8 82 94.3 1.00             0.03098 207.4
C/T          12  18.2  4  4.6 0.26  0.08  0.88              
T/T           0   0.0  1  1.1       0.00                    
Dominant                                                    
C/C          54  81.8 82 94.3 1.00             0.04443 208.3
C/T-T/T      12  18.2  5  5.7 0.32  0.10  1.01              
Recessive                                                   
C/C-C/T      66 100.0 86 98.9 1.00             0.19557 210.7
T/T           0   0.0  1  1.1       0.00                    
Overdominant                                                
C/C-T/T      54  81.8 83 95.4 1.00             0.01780 206.7
C/T          12  18.2  4  4.6 0.25  0.07  0.85              
log-Additive                                                
0,1,2        66  43.1 87 56.9 0.44  0.15  1.26 0.11486 209.9

$G_260893_408

SNP: G_260893_408  adjusted by: pop 
              0     %  1    %   OR lower upper p-value   AIC
Codominant                                                  
G/G          59  86.8 78 88.6 1.00              0.3477 216.2
G/A           9  13.2  9 10.2 1.46  0.44  4.84              
A/A           0   0.0  1  1.1       0.00                    
Dominant                                                    
G/G          59  86.8 78 88.6 1.00              0.4256 215.7
G/A-A/A       9  13.2 10 11.4 1.62  0.49  5.31              
Recessive                                                   
G/G-G/A      68 100.0 87 98.9 1.00              0.1879 214.6
A/A           0   0.0  1  1.1       0.00                    
Overdominant                                                
G/G-A/A      59  86.8 79 89.8 1.00              0.6483 216.1
G/A           9  13.2  9 10.2 1.32  0.40  4.29              
log-Additive                                                
0,1,2        68  43.6 88 56.4 1.79  0.59  5.43  0.2941 215.2

$G_260893_945

SNP: G_260893_945  adjusted by: pop 
              0    %  1    %   OR lower upper p-value   AIC
Codominant                                                 
T/T          29 43.9 33 37.5 1.00              0.9457 214.5
T/G          30 45.5 44 50.0 1.08  0.53  2.21              
G/G           7 10.6 11 12.5 1.20  0.40  3.57              
Dominant                                                   
T/T          29 43.9 33 37.5 1.00              0.7845 212.5
T/G-G/G      37 56.1 55 62.5 1.10  0.55  2.18              
Recessive                                                  
T/T-T/G      59 89.4 77 87.5 1.00              0.7915 212.5
G/G           7 10.6 11 12.5 1.15  0.41  3.17              
Overdominant                                               
T/T-G/G      36 54.5 44 50.0 1.00              0.9271 212.6
T/G          30 45.5 44 50.0 1.03  0.53  2.01              
log-Additive                                               
0,1,2        66 42.9 88 57.1 1.09  0.66  1.80  0.7401 212.5

$G_262882_163

SNP: G_262882_163  adjusted by: pop 
              0    %  1    %   OR lower upper p-value   AIC
Codominant                                                 
A/A          26 38.2 29 33.0 1.00              0.7112 217.7
G/A          30 44.1 47 53.4 1.30  0.64  2.64              
G/G          12 17.6 12 13.6 0.96  0.36  2.53              
Dominant                                                   
A/A          26 38.2 29 33.0 1.00              0.5930 216.1
G/A-G/G      42 61.8 59 67.0 1.20  0.61  2.35              
Recessive                                                  
A/A-G/A      56 82.4 76 86.4 1.00              0.6790 216.2
G/G          12 17.6 12 13.6 0.83  0.34  2.02              
Overdominant                                               
A/A-G/G      38 55.9 41 46.6 1.00              0.4118 215.7
G/A          30 44.1 47 53.4 1.31  0.68  2.52              
log-Additive                                               
0,1,2        68 43.6 88 56.4 1.04  0.65  1.66  0.8759 216.3

$G_262882_252

SNP: G_262882_252  adjusted by: pop 
              0     %  1    %   OR lower upper p-value   AIC
Codominant                                                  
C/C          58  87.9 77 87.5 1.00              0.5815 213.5
C/T           8  12.1 10 11.4 0.85  0.31  2.32              
T/T           0   0.0  1  1.1       0.00                    
Dominant                                                    
C/C          58  87.9 77 87.5 1.00              0.8854 212.6
C/T-T/T       8  12.1 11 12.5 0.93  0.35  2.49              
Recessive                                                   
C/C-C/T      66 100.0 87 98.9 1.00              0.3215 211.6
T/T           0   0.0  1  1.1       0.00                    
Overdominant                                                
C/C-T/T      58  87.9 78 88.6 1.00              0.7292 212.5
C/T           8  12.1 10 11.4 0.84  0.31  2.28              
log-Additive                                                
0,1,2        66  42.9 88 57.1 1.02  0.41  2.56  0.9623 212.6

$G_26438_387

SNP: G_26438_387  adjusted by: pop 
              0    %  1    %   OR lower upper p-value   AIC
Codominant                                                 
C/C          49 72.1 53 60.2 1.00             0.16291 214.7
C/T          18 26.5 29 33.0 1.42  0.69  2.89              
T/T           1  1.5  6  6.8 5.26  0.60 45.72              
Dominant                                                   
C/C          49 72.1 53 60.2 1.00             0.16653 214.4
C/T-T/T      19 27.9 35 39.8 1.62  0.81  3.22              
Recessive                                                  
C/C-C/T      67 98.5 82 93.2 1.00             0.10018 213.6
T/T           1  1.5  6  6.8 4.72  0.55 40.58              
Overdominant                                               
C/C-T/T      50 73.5 59 67.0 1.00             0.46452 215.8
C/T          18 26.5 29 33.0 1.30  0.64  2.64              
log-Additive                                               
0,1,2        68 43.6 88 56.4 1.66  0.92  3.01 0.08451 213.4

$G_265198_105

SNP: G_265198_105  adjusted by: pop 
              0     %  1    %   OR lower upper p-value   AIC
Codominant                                                  
C/C          54  87.1 77 88.5 1.00             0.13996 201.9
C/T           8  12.9  8  9.2 1.48  0.43  5.11              
T/T           0   0.0  2  2.3       0.00                    
Dominant                                                    
C/C          54  87.1 77 88.5 1.00             0.31081 202.8
C/T-T/T       8  12.9 10 11.5 1.86  0.55  6.25              
Recessive                                                   
C/C-C/T      62 100.0 85 97.7 1.00             0.05947 200.3
T/T           0   0.0  2  2.3       0.00                    
Overdominant                                                
C/C-T/T      54  87.1 79 90.8 1.00             0.74402 203.7
C/T           8  12.9  8  9.2 1.22  0.37  4.07              
log-Additive                                                
0,1,2        62  41.6 87 58.4 2.16  0.74  6.30 0.14435 201.7

$G_266965_261

SNP: G_266965_261  adjusted by: pop 
              0    %  1     %   OR lower upper p-value   AIC
Codominant                                                  
C/C          60 88.2 77  87.5 1.00              0.3252 216.1
C/T           7 10.3 11  12.5 1.79  0.59  5.40              
T/T           1  1.5  0   0.0 0.00  0.00                    
Dominant                                                    
C/C          60 88.2 77  87.5 1.00              0.3798 215.6
C/T-T/T       8 11.8 11  12.5 1.61  0.55  4.72              
Recessive                                                   
C/C-C/T      67 98.5 88 100.0 1.00              0.2854 215.2
T/T           1  1.5  0   0.0 0.00  0.00                    
Overdominant                                                
C/C-T/T      61 89.7 77  87.5 1.00              0.2604 215.1
C/T           7 10.3 11  12.5 1.86  0.62  5.62              
log-Additive                                                
0,1,2        68 43.6 88  56.4 1.35  0.50  3.61  0.5491 216.0

$G_271438_626

SNP: G_271438_626  adjusted by: pop 
              0    %  1    %   OR lower upper p-value   AIC
Codominant                                                 
A/A          50 73.5 61 69.3 1.00              0.9419 218.2
A/G          16 23.5 24 27.3 1.14  0.54  2.40              
G/G           2  2.9  3  3.4 1.02  0.16  6.45              
Dominant                                                   
A/A          50 73.5 61 69.3 1.00              0.7430 216.2
A/G-G/G      18 26.5 27 30.7 1.13  0.55  2.31              
Recessive                                                  
A/A-A/G      66 97.1 85 96.6 1.00              0.9877 216.3
G/G           2  2.9  3  3.4 0.99  0.16  6.13              
Overdominant                                               
A/A-G/G      52 76.5 64 72.7 1.00              0.7300 216.2
A/G          16 23.5 24 27.3 1.14  0.54  2.39              
log-Additive                                               
0,1,2        68 43.6 88 56.4 1.09  0.59  2.01  0.7829 216.3

$G_271438_627

SNP: G_271438_627  adjusted by: pop 
              0    %  1    %   OR lower upper p-value   AIC
Codominant                                                 
T/T          24 35.3 41 46.6 1.00              0.4868 216.9
T/C          31 45.6 35 39.8 0.69  0.34  1.39              
C/C          13 19.1 12 13.6 0.63  0.24  1.63              
Dominant                                                   
T/T          24 35.3 41 46.6 1.00              0.2366 214.9
T/C-C/C      44 64.7 47 53.4 0.67  0.35  1.30              
Recessive                                                  
T/T-T/C      55 80.9 76 86.4 1.00              0.5472 216.0
C/C          13 19.1 12 13.6 0.76  0.32  1.84              
Overdominant                                               
T/T-C/C      37 54.4 53 60.2 1.00              0.4681 215.8
T/C          31 45.6 35 39.8 0.79  0.41  1.50              
log-Additive                                               
0,1,2        68 43.6 88 56.4 0.77  0.49  1.21  0.2580 215.1

$G_271499_1357

SNP: G_271499_1357  adjusted by: pop 
              0    %  1    %   OR lower upper p-value   AIC
Codominant                                                 
A/A          47 69.1 55 62.5 1.00              0.5835 217.3
A/G          19 27.9 31 35.2 1.43  0.71  2.88              
G/G           2  2.9  2  2.3 0.87  0.12  6.60              
Dominant                                                   
A/A          47 69.1 55 62.5 1.00              0.3539 215.5
A/G-G/G      21 30.9 33 37.5 1.38  0.70  2.72              
Recessive                                                  
A/A-A/G      66 97.1 86 97.7 1.00              0.8062 216.3
G/G           2  2.9  2  2.3 0.78  0.10  5.80              
Overdominant                                               
A/A-G/G      49 72.1 57 64.8 1.00              0.3032 215.3
A/G          19 27.9 31 35.2 1.44  0.72  2.88              
log-Additive                                               
0,1,2        68 43.6 88 56.4 1.26  0.69  2.32  0.4510 215.8

$G_271698_251

SNP: G_271698_251  adjusted by: pop 
              0    %  1    %   OR lower upper p-value   AIC
Codominant                                                 
G/G          34 50.0 41 46.6 1.00              0.5183 217.0
G/A          26 38.2 30 34.1 0.76  0.36  1.61              
A/A           8 11.8 17 19.3 1.31  0.47  3.62              
Dominant                                                   
G/G          34 50.0 41 46.6 1.00              0.7218 216.2
G/A-A/A      34 50.0 47 53.4 0.88  0.44  1.78              
Recessive                                                  
G/G-G/A      60 88.2 71 80.7 1.00              0.3740 215.6
A/A           8 11.8 17 19.3 1.52  0.60  3.86              
Overdominant                                               
G/G-A/A      42 61.8 58 65.9 1.00              0.3066 215.3
G/A          26 38.2 30 34.1 0.70  0.35  1.39              
log-Additive                                               
0,1,2        68 43.6 88 56.4 1.06  0.66  1.70  0.8228 216.3

$G_278191_379

SNP: G_278191_379  adjusted by: pop 
              0    %  1    %   OR lower upper p-value   AIC
Codominant                                                 
C/C          19 27.9 28 31.8 1.00              0.5602 217.2
C/T          34 50.0 45 51.1 0.81  0.38  1.71              
T/T          15 22.1 15 17.0 0.60  0.23  1.53              
Dominant                                                   
C/C          19 27.9 28 31.8 1.00              0.4134 215.7
C/T-T/T      49 72.1 60 68.2 0.74  0.36  1.52              
Recessive                                                  
C/C-C/T      53 77.9 73 83.0 1.00              0.3570 215.5
T/T          15 22.1 15 17.0 0.68  0.30  1.54              
Overdominant                                               
C/C-T/T      34 50.0 43 48.9 1.00              0.9895 216.3
C/T          34 50.0 45 51.1 1.00  0.52  1.89              
log-Additive                                               
0,1,2        68 43.6 88 56.4 0.78  0.48  1.24  0.2856 215.2

$G_281950_1015

SNP: G_281950_1015  adjusted by: pop 
              0    %  1    %   OR lower upper p-value   AIC
Codominant                                                 
G/G          37 55.2 61 70.1 1.00             0.08202 210.5
G/A          21 31.3 23 26.4 0.70  0.34  1.45              
A/A           9 13.4  3  3.4 0.24  0.06  0.95              
Dominant                                                   
G/G          37 55.2 61 70.1 1.00             0.10393 210.8
G/A-A/A      30 44.8 26 29.9 0.57  0.29  1.12              
Recessive                                                  
G/G-G/A      58 86.6 84 96.6 1.00             0.04368 209.4
A/A           9 13.4  3  3.4 0.27  0.07  1.05              
Overdominant                                               
G/G-A/A      46 68.7 64 73.6 1.00             0.58401 213.2
G/A          21 31.3 23 26.4 0.82  0.40  1.67              
log-Additive                                               
0,1,2        67 43.5 87 56.5 0.57  0.34  0.97 0.03645 209.1

$G_281950_1710

SNP: G_281950_1710  adjusted by: pop 
              0    %  1    %   OR lower upper p-value   AIC
Codominant                                                 
A/A          32 47.1 29 33.0 1.00             0.17781 214.9
A/G          24 35.3 38 43.2 1.81  0.87  3.74              
G/G          12 17.6 21 23.9 1.96  0.81  4.72              
Dominant                                                   
A/A          32 47.1 29 33.0 1.00             0.06429 212.9
A/G-G/G      36 52.9 59 67.0 1.86  0.96  3.60              
Recessive                                                  
A/A-A/G      56 82.4 67 76.1 1.00             0.35201 215.5
G/G          12 17.6 21 23.9 1.46  0.65  3.25              
Overdominant                                               
A/A-G/G      44 64.7 50 56.8 1.00             0.28185 215.2
A/G          24 35.3 38 43.2 1.44  0.74  2.78              
log-Additive                                               
0,1,2        68 43.6 88 56.4 1.45  0.94  2.24 0.08835 213.4

$G_293928_105

SNP: G_293928_105  adjusted by: pop 
              0    %  1    %  OR lower upper p-value   AIC
Codominant                                                
C/C          57 83.8 74 84.1 1.0              0.8256 216.3
C/T          11 16.2 14 15.9 1.1  0.46  2.67              
log-Additive                                              
0,1,2        68 43.6 88 56.4 1.1  0.46  2.67         216.3

$G_297458_264

SNP: G_297458_264  adjusted by: pop 
              0    %  1    %   OR lower upper p-value   AIC
Codominant                                                 
T/T          30 49.2 49 57.0 1.00              0.2563 201.8
T/C          25 41.0 26 30.2 0.81  0.38  1.75              
C/C           6  9.8 11 12.8 2.28  0.59  8.75              
Dominant                                                   
T/T          30 49.2 49 57.0 1.00              0.8577 202.5
T/C-C/C      31 50.8 37 43.0 0.93  0.44  1.97              
Recessive                                                  
T/T-T/C      55 90.2 75 87.2 1.00              0.1180 200.1
C/C           6  9.8 11 12.8 2.62  0.75  9.12              
Overdominant                                               
T/T-C/C      36 59.0 60 69.8 1.00              0.2713 201.4
T/C          25 41.0 26 30.2 0.67  0.34  1.36              
log-Additive                                               
0,1,2        61 41.5 86 58.5 1.20  0.67  2.14  0.5335 202.2

$G_303102_402

SNP: G_303102_402  adjusted by: pop 
              0    %  1    %   OR lower upper p-value   AIC
Codominant                                                 
T/T          43 69.4 53 65.4 1.00              0.9085 200.7
T/C          17 27.4 26 32.1 1.02  0.47  2.21              
C/C           2  3.2  2  2.5 0.65  0.09  4.87              
Dominant                                                   
T/T          43 69.4 53 65.4 1.00              0.9602 198.9
T/C-C/C      19 30.6 28 34.6 0.98  0.46  2.08              
Recessive                                                  
T/T-T/C      60 96.8 79 97.5 1.00              0.6635 198.7
C/C           2  3.2  2  2.5 0.64  0.09  4.73              
Overdominant                                               
T/T-C/C      45 72.6 55 67.9 1.00              0.9093 198.9
T/C          17 27.4 26 32.1 1.05  0.49  2.25              
log-Additive                                               
0,1,2        62 43.4 81 56.6 0.94  0.49  1.81  0.8526 198.8

$G_306701_582

SNP: G_306701_582  adjusted by: pop 
              0    %  1     %   OR lower upper p-value   AIC
Codominant                                                  
A/A          56 83.6 75  86.2 1.00              0.1730 212.0
A/G           9 13.4 12  13.8 1.91  0.58  6.25              
G/G           2  3.0  0   0.0 0.00  0.00                    
Dominant                                                    
A/A          56 83.6 75  86.2 1.00              0.4072 212.8
A/G-G/G      11 16.4 12  13.8 1.62  0.51  5.14              
Recessive                                                   
A/A-A/G      65 97.0 87 100.0 1.00              0.1270 211.2
G/G           2  3.0  0   0.0 0.00  0.00                    
Overdominant                                                
A/A-G/G      58 86.6 75  86.2 1.00              0.1847 211.7
A/G           9 13.4 12  13.8 2.18  0.67  7.10              
log-Additive                                                
0,1,2        67 43.5 87  56.5 1.16  0.43  3.11  0.7706 213.4

$G_306701_957

SNP: G_306701_957  adjusted by: pop 
              0    %  1    %   OR lower upper p-value   AIC
Codominant                                                 
C/C          15 22.4 25 28.4 1.00              0.4721 215.0
C/T          36 53.7 44 50.0 0.63  0.28  1.41              
T/T          16 23.9 19 21.6 0.60  0.23  1.57              
Dominant                                                   
C/C          15 22.4 25 28.4 1.00              0.2222 213.0
C/T-T/T      52 77.6 63 71.6 0.62  0.29  1.34              
Recessive                                                  
C/C-C/T      51 76.1 69 78.4 1.00              0.6337 214.3
T/T          16 23.9 19 21.6 0.83  0.39  1.79              
Overdominant                                               
C/C-T/T      31 46.3 44 50.0 1.00              0.5155 214.1
C/T          36 53.7 44 50.0 0.81  0.42  1.54              
log-Additive                                               
0,1,2        67 43.2 88 56.8 0.78  0.48  1.25  0.2929 213.4

$G_309599_211

SNP: G_309599_211  adjusted by: pop 
              0    %  1    %   OR lower upper p-value   AIC
Codominant                                                 
T/T          30 46.9 41 48.8 1.00              0.1076 203.2
T/C          22 34.4 37 44.0 1.27  0.62  2.59              
C/C          12 18.8  6  7.1 0.39  0.13  1.17              
Dominant                                                   
T/T          30 46.9 41 48.8 1.00              0.9133 205.6
T/C-C/C      34 53.1 43 51.2 0.96  0.50  1.86              
Recessive                                                  
T/T-T/C      52 81.2 78 92.9 1.00              0.0446 201.6
C/C          12 18.8  6  7.1 0.35  0.12  1.00              
Overdominant                                               
T/T-C/C      42 65.6 47 56.0 1.00              0.2182 204.1
T/C          22 34.4 37 44.0 1.53  0.77  3.02              
log-Additive                                               
0,1,2        64 43.2 84 56.8 0.78  0.48  1.25  0.3008 204.5

$G_322391_149

SNP: G_322391_149  adjusted by: pop 
              0    %  1     %   OR lower upper p-value   AIC
Codominant                                                  
C/C          60 88.2 75  85.2 1.00              0.1143 214.0
C/T           6  8.8 13  14.8 1.82  0.64  5.14              
T/T           2  2.9  0   0.0 0.00  0.00                    
Dominant                                                    
C/C          60 88.2 75  85.2 1.00              0.5066 215.9
C/T-T/T       8 11.8 13  14.8 1.38  0.53  3.60              
Recessive                                                   
C/C-C/T      66 97.1 88 100.0 1.00              0.0831 213.3
T/T           2  2.9  0   0.0 0.00  0.00                    
Overdominant                                                
C/C-T/T      62 91.2 75  85.2 1.00              0.2221 214.9
C/T           6  8.8 13  14.8 1.88  0.66  5.31              
log-Additive                                                
0,1,2        68 43.6 88  56.4 1.06  0.47  2.43  0.8839 216.3

$G_329123_744

SNP: G_329123_744  adjusted by: pop 
              0    %  1    %   OR lower upper p-value   AIC
Codominant                                                 
C/C          55 82.1 70 80.5 1.00              0.9106 215.3
C/T          10 14.9 15 17.2 0.99  0.40  2.44              
T/T           2  3.0  2  2.3 0.64  0.09  4.76              
Dominant                                                   
C/C          55 82.1 70 80.5 1.00              0.8732 213.5
C/T-T/T      12 17.9 17 19.5 0.93  0.40  2.17              
Recessive                                                  
C/C-C/T      65 97.0 85 97.7 1.00              0.6654 213.3
T/T           2  3.0  2  2.3 0.64  0.09  4.73              
Overdominant                                               
C/C-T/T      57 85.1 72 82.8 1.00              0.9817 213.5
C/T          10 14.9 15 17.2 1.01  0.41  2.47              
log-Additive                                               
0,1,2        67 43.5 87 56.5 0.90  0.45  1.82  0.7771 213.4

$G_329556_606

SNP: G_329556_606  adjusted by: pop 
              0    %  1    %   OR lower upper p-value   AIC
Codominant                                                 
A/A          59 88.1 80 90.9 1.00              0.5213 214.1
A/T           8 11.9  8  9.1 0.71  0.25  2.02              
log-Additive                                               
0,1,2        67 43.2 88 56.8 0.71  0.25  2.02         214.1

$G_340268_193

SNP: G_340268_193  adjusted by: pop 
              0    %  1    %   OR lower upper p-value   AIC
Codominant                                                 
G/G          44 64.7 67 76.1 1.00             0.07524 213.2
G/A          23 33.8 18 20.5 0.46  0.22  0.97              
A/A           1  1.5  3  3.4 2.55  0.24 26.70              
Dominant                                                   
G/G          44 64.7 67 76.1 1.00             0.08665 213.4
G/A-A/A      24 35.3 21 23.9 0.54  0.26  1.10              
Recessive                                                  
G/G-G/A      67 98.5 85 96.6 1.00             0.31997 215.4
A/A           1  1.5  3  3.4 3.03  0.29 31.22              
Overdominant                                               
G/G-A/A      45 66.2 70 79.5 1.00             0.03406 211.9
G/A          23 33.8 18 20.5 0.45  0.22  0.95              
log-Additive                                               
0,1,2        68 43.6 88 56.4 0.68  0.37  1.27 0.22794 214.9

$G_341837_617

SNP: G_341837_617  adjusted by: pop 
              0    %  1    %   OR lower upper p-value   AIC
Codominant                                                 
C/C          43 63.2 48 54.5 1.00              0.8043 217.9
C/T          22 32.4 36 40.9 1.26  0.62  2.53              
T/T           3  4.4  4  4.5 0.97  0.20  4.67              
Dominant                                                   
C/C          43 63.2 48 54.5 1.00              0.5645 216.0
C/T-T/T      25 36.8 40 45.5 1.22  0.62  2.41              
Recessive                                                  
C/C-C/T      65 95.6 84 95.5 1.00              0.8596 216.3
T/T           3  4.4  4  4.5 0.87  0.19  4.07              
Overdominant                                               
C/C-T/T      46 67.6 52 59.1 1.00              0.5102 215.9
C/T          22 32.4 36 40.9 1.26  0.63  2.51              
log-Additive                                               
0,1,2        68 43.6 88 56.4 1.13  0.63  2.02  0.6723 216.2

$G_343154_267

SNP: G_343154_267  adjusted by: pop 
              0    %  1    %   OR lower upper p-value   AIC
Codominant                                                 
C/C          34 50.0 36 40.9 1.00              0.6334 217.4
T/C          26 38.2 35 39.8 1.14  0.56  2.32              
T/T           8 11.8 17 19.3 1.62  0.59  4.44              
Dominant                                                   
C/C          34 50.0 36 40.9 1.00              0.5238 215.9
T/C-T/T      34 50.0 52 59.1 1.24  0.64  2.43              
Recessive                                                  
C/C-T/C      60 88.2 71 80.7 1.00              0.3740 215.6
T/T           8 11.8 17 19.3 1.52  0.60  3.86              
Overdominant                                               
C/C-T/T      42 61.8 53 60.2 1.00              0.9854 216.3
T/C          26 38.2 35 39.8 0.99  0.51  1.92              
log-Additive                                               
0,1,2        68 43.6 88 56.4 1.24  0.77  1.98  0.3680 215.5

$G_343154_386

SNP: G_343154_386  adjusted by: pop 
              0    %  1    %   OR lower upper p-value   AIC
Codominant                                                 
C/C          46 67.6 51 58.0 1.00             0.12776 214.2
C/T          20 29.4 36 40.9 1.89  0.93  3.83              
T/T           2  2.9  1  1.1 0.39  0.03  4.44              
Dominant                                                   
C/C          46 67.6 51 58.0 1.00             0.11895 213.9
C/T-T/T      22 32.4 37 42.0 1.71  0.86  3.40              
Recessive                                                  
C/C-C/T      66 97.1 87 98.9 1.00             0.33926 215.4
T/T           2  2.9  1  1.1 0.32  0.03  3.62              
Overdominant                                               
C/C-T/T      48 70.6 52 59.1 1.00             0.06159 212.8
C/T          20 29.4 36 40.9 1.94  0.96  3.91              
log-Additive                                               
0,1,2        68 43.6 88 56.4 1.45  0.77  2.73 0.23973 215.0

$G_343154_1452

SNP: G_343154_1452  adjusted by: pop 
              0    %  1     %   OR lower upper p-value   AIC
Codominant                                                  
G/G          55 83.3 77  87.5 1.00              0.5634 213.4
G/A          10 15.2 11  12.5 0.96  0.37  2.53              
A/A           1  1.5  0   0.0 0.00  0.00                    
Dominant                                                    
G/G          55 83.3 77  87.5 1.00              0.8221 212.5
G/A-A/A      11 16.7 11  12.5 0.90  0.35  2.32              
Recessive                                                   
G/G-G/A      65 98.5 88 100.0 1.00              0.2854 211.5
A/A           1  1.5  0   0.0 0.00  0.00                    
Overdominant                                                
G/G-A/A      56 84.8 77  87.5 1.00              0.9868 212.6
G/A          10 15.2 11  12.5 0.99  0.38  2.61              
log-Additive                                                
0,1,2        66 42.9 88  57.1 0.83  0.34  2.03  0.6842 212.4

$G_343154_1475

SNP: G_343154_1475  adjusted by: pop 
              0    %  1    %   OR lower upper p-value   AIC
Codominant                                                 
C/C          56 86.2 78 88.6 1.00              0.6699 211.3
C/T           9 13.8 10 11.4 1.27  0.42  3.87              
log-Additive                                               
0,1,2        65 42.5 88 57.5 1.27  0.42  3.87         211.3

$G_343154_1558

SNP: G_343154_1558  adjusted by: pop 
              0    %  1    %   OR lower upper p-value   AIC
Codominant                                                 
C/C          50 73.5 73 83.0 1.00              0.7072 217.6
C/T          17 25.0 14 15.9 0.70  0.30  1.65              
T/T           1  1.5  1  1.1 1.15  0.06 20.54              
Dominant                                                   
C/C          50 73.5 73 83.0 1.00              0.4448 215.8
C/T-T/T      18 26.5 15 17.0 0.72  0.31  1.67              
Recessive                                                  
C/C-C/T      67 98.5 87 98.9 1.00              0.8343 216.3
T/T           1  1.5  1  1.1 1.36  0.08 23.61              
Overdominant                                               
C/C-T/T      51 75.0 74 84.1 1.00              0.4081 215.7
C/T          17 25.0 14 15.9 0.70  0.30  1.63              
log-Additive                                               
0,1,2        68 43.6 88 56.4 0.77  0.35  1.69  0.5164 215.9

$G_344793_1115

SNP: G_344793_1115  adjusted by: pop 
              0    %  1    %   OR lower upper p-value   AIC
Codominant                                                 
C/C          53 77.9 77 87.5 1.00              0.1936 214.7
C/T          15 22.1 11 12.5 0.56  0.24  1.34              
log-Additive                                               
0,1,2        68 43.6 88 56.4 0.56  0.24  1.34         214.7

$G_362654_2058

SNP: G_362654_2058  adjusted by: pop 
              0    %  1     %   OR lower upper p-value   AIC
Codominant                                                  
C/C          51 75.0 66  75.0 1.00              0.3117 216.0
C/T          15 22.1 22  25.0 1.02  0.47  2.20              
T/T           2  2.9  0   0.0 0.00  0.00                    
Dominant                                                    
C/C          51 75.0 66  75.0 1.00              0.8032 216.3
C/T-T/T      17 25.0 22  25.0 0.91  0.43  1.91              
Recessive                                                   
C/C-C/T      66 97.1 88 100.0 1.00              0.1270 214.0
T/T           2  2.9  0   0.0 0.00  0.00                    
Overdominant                                                
C/C-T/T      53 77.9 66  75.0 1.00              0.9370 216.3
C/T          15 22.1 22  25.0 1.03  0.48  2.22              
log-Additive                                                
0,1,2        68 43.6 88  56.4 0.83  0.42  1.65  0.5973 216.1

$G_369888_60

SNP: G_369888_60  adjusted by: pop 
              0    %  1    %   OR lower upper p-value   AIC
Codominant                                                 
G/G          53 79.1 68 77.3 1.00              0.8355 216.1
G/A          12 17.9 17 19.3 1.29  0.55  3.02              
A/A           2  3.0  3  3.4 1.18  0.19  7.50              
Dominant                                                   
G/G          53 79.1 68 77.3 1.00              0.5528 214.1
G/A-A/A      14 20.9 20 22.7 1.27  0.57  2.82              
Recessive                                                  
G/G-G/A      65 97.0 85 96.6 1.00              0.8976 214.5
A/A           2  3.0  3  3.4 1.13  0.18  7.09              
Overdominant                                               
G/G-A/A      55 82.1 71 80.7 1.00              0.5672 214.2
G/A          12 17.9 17 19.3 1.28  0.55  2.99              
log-Additive                                               
0,1,2        67 43.2 88 56.8 1.19  0.62  2.30  0.5942 214.2

$G_369888_93

SNP: G_369888_93  adjusted by: pop 
              0    %  1    %   OR lower upper p-value   AIC
Codominant                                                 
T/T          51 77.3 67 76.1 1.00                0.95 212.6
T/A          15 22.7 21 23.9 0.98  0.45  2.11              
log-Additive                                               
0,1,2        66 42.9 88 57.1 0.98  0.45  2.11         212.6

$G_369888_307

SNP: G_369888_307  adjusted by: pop 
              0    %  1    %   OR lower upper p-value   AIC
Codominant                                                 
A/A          29 42.6 46 52.3 1.00              0.7648 217.8
A/G          32 47.1 35 39.8 0.78  0.39  1.55              
G/G           7 10.3  7  8.0 0.81  0.24  2.67              
Dominant                                                   
A/A          29 42.6 46 52.3 1.00              0.4656 215.8
A/G-G/G      39 57.4 42 47.7 0.78  0.40  1.52              
Recessive                                                  
A/A-A/G      61 89.7 81 92.0 1.00              0.8967 216.3
G/G           7 10.3  7  8.0 0.93  0.30  2.90              
Overdominant                                               
A/A-G/G      36 52.9 53 60.2 1.00              0.5207 215.9
A/G          32 47.1 35 39.8 0.81  0.42  1.55              
log-Additive                                               
0,1,2        68 43.6 88 56.4 0.85  0.50  1.42  0.5302 215.9

$G_372070_273

SNP: G_372070_273  adjusted by: pop 
              0    %  1    %   OR lower upper p-value   AIC
Codominant                                                 
G/G          54 87.1 74 91.4 1.00              0.9597 200.2
G/A           7 11.3  6  7.4 1.12  0.29  4.29              
A/A           1  1.6  1  1.2 1.48  0.08 27.25              
Dominant                                                   
G/G          54 87.1 74 91.4 1.00              0.8258 198.2
G/A-A/A       8 12.9  7  8.6 1.16  0.32  4.22              
Recessive                                                  
G/G-G/A      61 98.4 80 98.8 1.00              0.8123 198.2
A/A           1  1.6  1  1.2 1.42  0.08 24.95              
Overdominant                                               
G/G-A/A      55 88.7 75 92.6 1.00              0.9072 198.2
G/A           7 11.3  6  7.4 1.08  0.29  4.06              
log-Additive                                               
0,1,2        62 43.4 81 56.6 1.16  0.40  3.40  0.7861 198.2

$G_373029_222

SNP: G_373029_222  adjusted by: pop 
              0    %  1    %   OR lower upper p-value   AIC
Codominant                                                 
C/C          18 26.5 35 39.8 1.00             0.04913 212.3
C/T          29 42.6 42 47.7 0.76  0.36  1.61              
T/T          21 30.9 11 12.5 0.31  0.12  0.82              
Dominant                                                   
C/C          18 26.5 35 39.8 1.00             0.15065 214.3
C/T-T/T      50 73.5 53 60.2 0.60  0.30  1.21              
Recessive                                                  
C/C-C/T      47 69.1 77 87.5 1.00             0.01877 210.8
T/T          21 30.9 11 12.5 0.36  0.16  0.86              
Overdominant                                               
C/C-T/T      39 57.4 46 52.3 1.00             0.63619 216.1
C/T          29 42.6 42 47.7 1.17  0.61  2.23              
log-Additive                                               
0,1,2        68 43.6 88 56.4 0.58  0.36  0.93 0.02315 211.2

$G_373125_426

SNP: G_373125_426  adjusted by: pop 
              0    %  1    %   OR lower upper p-value   AIC
Codominant                                                 
T/T          31 45.6 47 53.4 1.00              0.8990 218.1
T/C          28 41.2 33 37.5 0.86  0.43  1.72              
C/C           9 13.2  8  9.1 0.83  0.26  2.64              
Dominant                                                   
T/T          31 45.6 47 53.4 1.00              0.6475 216.1
T/C-C/C      37 54.4 41 46.6 0.86  0.44  1.67              
Recessive                                                  
T/T-T/C      59 86.8 80 90.9 1.00              0.8522 216.3
C/C           9 13.2  8  9.1 0.90  0.30  2.69              
Overdominant                                               
T/T-C/C      40 58.8 55 62.5 1.00              0.7360 216.2
T/C          28 41.2 33 37.5 0.89  0.46  1.72              
log-Additive                                               
0,1,2        68 43.6 88 56.4 0.89  0.54  1.49  0.6625 216.2

$G_373125_792

SNP: G_373125_792  adjusted by: pop 
              0    %  1    %   OR lower upper p-value   AIC
Codominant                                                 
C/C          50 73.5 73 83.0 1.00              0.8097 217.9
C/T          13 19.1 12 13.6 0.81  0.31  2.10              
T/T           5  7.4  3  3.4 0.62  0.12  3.16              
Dominant                                                   
C/C          50 73.5 73 83.0 1.00              0.5666 216.0
C/T-T/T      18 26.5 15 17.0 0.77  0.31  1.89              
Recessive                                                  
C/C-C/T      63 92.6 85 96.6 1.00              0.6328 216.1
T/T           5  7.4  3  3.4 0.68  0.14  3.30              
Overdominant                                               
C/C-T/T      55 80.9 76 86.4 1.00              0.7633 216.3
C/T          13 19.1 12 13.6 0.87  0.34  2.19              
log-Additive                                               
0,1,2        68 43.6 88 56.4 0.80  0.40  1.59  0.5167 215.9

$G_373156_174

SNP: G_373156_174  adjusted by: pop 
              0    %  1    %   OR lower upper p-value   AIC
Codominant                                                 
T/T          20 29.4 38 43.2 1.00              0.3146 216.0
T/C          33 48.5 37 42.0 0.60  0.29  1.24              
C/C          15 22.1 13 14.8 0.56  0.21  1.48              
Dominant                                                   
T/T          20 29.4 38 43.2 1.00              0.1302 214.1
T/C-C/C      48 70.6 50 56.8 0.59  0.30  1.17              
Recessive                                                  
T/T-T/C      53 77.9 75 85.2 1.00              0.5199 215.9
C/C          15 22.1 13 14.8 0.75  0.32  1.79              
Overdominant                                               
T/T-C/C      35 51.5 51 58.0 1.00              0.3293 215.4
T/C          33 48.5 37 42.0 0.72  0.38  1.39              
log-Additive                                               
0,1,2        68 43.6 88 56.4 0.72  0.45  1.15  0.1667 214.4

$G_373156_509

SNP: G_373156_509  adjusted by: pop 
              0     %  1    %   OR lower upper p-value   AIC
Codominant                                                  
G/G          60  88.2 76 86.4 1.00              0.4154 216.6
G/A           8  11.8 11 12.5 1.08  0.40  2.89              
A/A           0   0.0  1  1.1       0.00                    
Dominant                                                    
G/G          60  88.2 76 86.4 1.00              0.6924 216.2
G/A-A/A       8  11.8 12 13.6 1.21  0.46  3.20              
Recessive                                                   
G/G-G/A      68 100.0 87 98.9 1.00              0.1879 214.6
A/A           0   0.0  1  1.1       0.00                    
Overdominant                                                
G/G-A/A      60  88.2 77 87.5 1.00              0.9061 216.3
G/A           8  11.8 11 12.5 1.06  0.40  2.83              
log-Additive                                                
0,1,2        68  43.6 88 56.4 1.33  0.54  3.30  0.5297 215.9

$G_374909_24

SNP: G_374909_24  adjusted by: pop 
              0     %  1    %   OR lower upper p-value   AIC
Codominant                                                  
C/C          56  82.4 70 79.5 1.00              0.5686 217.2
C/T          12  17.6 17 19.3 1.15  0.50  2.64              
T/T           0   0.0  1  1.1       0.00                    
Dominant                                                    
C/C          56  82.4 70 79.5 1.00              0.6406 216.1
C/T-T/T      12  17.6 18 20.5 1.21  0.54  2.76              
Recessive                                                   
C/C-C/T      68 100.0 87 98.9 1.00              0.3134 215.3
T/T           0   0.0  1  1.1       0.00                    
Overdominant                                                
C/C-T/T      56  82.4 71 80.7 1.00              0.7598 216.2
C/T          12  17.6 17 19.3 1.14  0.50  2.60              
log-Additive                                                
0,1,2        68  43.6 88 56.4 1.27  0.58  2.79  0.5474 216.0

$G_385130_246

SNP: G_385130_246  adjusted by: pop 
              0    %  1    %   OR lower upper  p-value   AIC
Codominant                                                  
C/C          27 45.8 25 31.2 1.00             0.032305 187.4
T/C          24 40.7 28 35.0 1.11  0.50  2.46               
T/T           8 13.6 27 33.8 3.23  1.22  8.58               
Dominant                                                    
C/C          27 45.8 25 31.2 1.00             0.176255 190.5
T/C-T/T      32 54.2 55 68.8 1.64  0.80  3.38               
Recessive                                                   
C/C-T/C      51 86.4 53 66.2 1.00             0.009138 185.5
T/T           8 13.6 27 33.8 3.06  1.26  7.41               
Overdominant                                                
C/C-T/T      35 59.3 52 65.0 1.00             0.338397 191.4
T/C          24 40.7 28 35.0 0.71  0.35  1.44               
log-Additive                                                
0,1,2        59 42.4 80 57.6 1.70  1.07  2.69 0.022366 187.1

$G_385130_247

SNP: G_385130_247  adjusted by: pop 
              0    %  1    %   OR lower upper p-value   AIC
Codominant                                                 
G/G          38 64.4 55 69.6 1.00              0.6317 192.4
G/C          18 30.5 20 25.3 0.69  0.32  1.50              
C/C           3  5.1  4  5.1 0.73  0.15  3.55              
Dominant                                                   
G/G          38 64.4 55 69.6 1.00              0.3392 190.4
G/C-C/C      21 35.6 24 30.4 0.70  0.33  1.46              
Recessive                                                  
G/G-G/C      56 94.9 75 94.9 1.00              0.8153 191.3
C/C           3  5.1  4  5.1 0.83  0.18  3.92              
Overdominant                                               
G/G-C/C      41 69.5 59 74.7 1.00              0.3791 190.6
G/C          18 30.5 20 25.3 0.71  0.33  1.52              
log-Additive                                               
0,1,2        59 42.8 79 57.2 0.77  0.42  1.40  0.3883 190.6

$G_393751_426

SNP: G_393751_426  adjusted by: pop 
              0    %  1     %   OR lower upper p-value   AIC
Codominant                                                  
C/C          60 88.2 79  89.8 1.00              0.5629 217.2
C/T           7 10.3  9  10.2 0.95  0.33  2.73              
T/T           1  1.5  0   0.0 0.00  0.00                    
Dominant                                                    
C/C          60 88.2 79  89.8 1.00              0.7708 216.3
C/T-T/T       8 11.8  9  10.2 0.86  0.31  2.38              
Recessive                                                   
C/C-C/T      67 98.5 88 100.0 1.00              0.2854 215.2
T/T           1  1.5  0   0.0 0.00  0.00                    
Overdominant                                                
C/C-T/T      61 89.7 79  89.8 1.00              0.9448 216.3
C/T           7 10.3  9  10.2 0.96  0.34  2.76              
log-Additive                                                
0,1,2        68 43.6 88  56.4 0.80  0.31  2.05  0.6352 216.1

$G_393751_492

SNP: G_393751_492  adjusted by: pop 
              0    %  1    %   OR lower upper p-value   AIC
Codominant                                                 
C/C          52 76.5 58 65.9 1.00              0.4540 216.8
C/T          15 22.1 26 29.5 1.37  0.64  2.92              
T/T           1  1.5  4  4.5 3.01  0.32 28.15              
Dominant                                                   
C/C          52 76.5 58 65.9 1.00              0.3032 215.3
C/T-T/T      16 23.5 30 34.1 1.47  0.70  3.07              
Recessive                                                  
C/C-C/T      67 98.5 84 95.5 1.00              0.3368 215.4
T/T           1  1.5  4  4.5 2.72  0.30 25.15              
Overdominant                                               
C/C-T/T      53 77.9 62 70.5 1.00              0.4949 215.9
C/T          15 22.1 26 29.5 1.30  0.61  2.76              
log-Additive                                               
0,1,2        68 43.6 88 56.4 1.47  0.77  2.81  0.2302 214.9

$G_397528_23

SNP: G_397528_23  adjusted by: pop 
              0    %  1    %   OR lower upper p-value   AIC
Codominant                                                 
G/G          18 27.3 29 33.3 1.00             0.16212 210.7
A/G          32 48.5 31 35.6 0.46  0.20  1.07              
A/A          16 24.2 27 31.0 0.73  0.28  1.88              
Dominant                                                   
G/G          18 27.3 29 33.3 1.00             0.12092 209.9
A/G-A/A      48 72.7 58 66.7 0.54  0.25  1.19              
Recessive                                                  
G/G-A/G      50 75.8 60 69.0 1.00             0.61667 212.1
A/A          16 24.2 27 31.0 1.21  0.57  2.57              
Overdominant                                               
G/G-A/A      34 51.5 56 64.4 1.00             0.07338 209.1
A/G          32 48.5 31 35.6 0.55  0.28  1.06              
log-Additive                                               
0,1,2        66 43.1 87 56.9 0.86  0.55  1.37 0.53187 211.9

$G_410766_552

SNP: G_410766_552  adjusted by: pop 
              0    %  1    %   OR lower upper p-value   AIC
Codominant                                                 
C/C          26 38.8 45 52.3 1.00             0.19603 211.9
C/T          33 49.3 34 39.5 0.55  0.28  1.11              
T/T           8 11.9  7  8.1 0.53  0.17  1.64              
Dominant                                                   
C/C          26 38.8 45 52.3 1.00             0.07136 209.9
C/T-T/T      41 61.2 41 47.7 0.55  0.28  1.06              
Recessive                                                  
C/C-C/T      59 88.1 79 91.9 1.00             0.51718 212.7
T/T           8 11.9  7  8.1 0.70  0.24  2.06              
Overdominant                                               
C/C-T/T      34 50.7 52 60.5 1.00             0.15390 211.1
C/T          33 49.3 34 39.5 0.62  0.32  1.20              
log-Additive                                               
0,1,2        67 43.8 86 56.2 0.66  0.40  1.08 0.09642 210.4

$G_410766_569

SNP: G_410766_569  adjusted by: pop 
              0    %  1    %   OR lower upper p-value   AIC
Codominant                                                 
C/C          54 79.4 68 77.3 1.00              0.8561 218.0
C/T          12 17.6 18 20.5 1.16  0.51  2.65              
T/T           2  2.9  2  2.3 0.67  0.09  4.94              
Dominant                                                   
C/C          54 79.4 68 77.3 1.00              0.8316 216.3
C/T-T/T      14 20.6 20 22.7 1.09  0.50  2.37              
Recessive                                                  
C/C-C/T      66 97.1 86 97.7 1.00              0.6709 216.2
T/T           2  2.9  2  2.3 0.65  0.09  4.76              
Overdominant                                               
C/C-T/T      56 82.4 70 79.5 1.00              0.6933 216.2
C/T          12 17.6 18 20.5 1.18  0.52  2.67              
log-Additive                                               
0,1,2        68 43.6 88 56.4 1.01  0.52  1.97  0.9669 216.3

$G_410766_570

SNP: G_410766_570  adjusted by: pop 
              0    %  1    %   OR lower upper p-value   AIC
Codominant                                                 
A/A          45 66.2 48 54.5 1.00             0.17489 214.9
A/G          19 27.9 35 39.8 1.96  0.96  4.00              
G/G           4  5.9  5  5.7 1.35  0.33  5.53              
Dominant                                                   
A/A          45 66.2 48 54.5 1.00             0.07177 213.1
A/G-G/G      23 33.8 40 45.5 1.85  0.94  3.65              
Recessive                                                  
A/A-A/G      64 94.1 83 94.3 1.00             0.94719 216.3
G/G           4  5.9  5  5.7 1.05  0.26  4.15              
Overdominant                                               
A/A-G/G      49 72.1 53 60.2 1.00             0.06882 213.0
A/G          19 27.9 35 39.8 1.90  0.94  3.84              
log-Additive                                               
0,1,2        68 43.6 88 56.4 1.52  0.87  2.65 0.13550 214.1

$G_410766_624

SNP: G_410766_624  adjusted by: pop 
              0    %  1     %   OR lower upper p-value   AIC
Codominant                                                  
C/C          53 77.9 62  71.3 1.00             0.08298 212.3
C/T          13 19.1 25  28.7 1.55  0.72  3.36              
T/T           2  2.9  0   0.0 0.00  0.00                    
Dominant                                                    
C/C          53 77.9 62  71.3 1.00             0.44380 214.7
C/T-T/T      15 22.1 25  28.7 1.34  0.63  2.82              
Recessive                                                   
C/C-C/T      66 97.1 87 100.0 1.00             0.05389 211.6
T/T           2  2.9  0   0.0 0.00  0.00                    
Overdominant                                                
C/C-T/T      55 80.9 62  71.3 1.00             0.21416 213.8
C/T          13 19.1 25  28.7 1.62  0.75  3.50              
log-Additive                                                
0,1,2        68 43.9 87  56.1 1.11  0.56  2.20 0.77227 215.2

$G_41358_42

SNP: G_41358_42  adjusted by: pop 
              0    %  1    %   OR lower upper p-value   AIC
Codominant                                                 
T/T          19 27.9 28 32.2 1.00              0.6181 215.6
T/C          36 52.9 41 47.1 0.79  0.38  1.66              
C/C          13 19.1 18 20.7 1.19  0.45  3.13              
Dominant                                                   
T/T          19 27.9 28 32.2 1.00              0.7232 214.5
T/C-C/C      49 72.1 59 67.8 0.88  0.43  1.78              
Recessive                                                  
T/T-T/C      55 80.9 69 79.3 1.00              0.4481 214.0
C/C          13 19.1 18 20.7 1.38  0.59  3.21              
Overdominant                                               
T/T-C/C      32 47.1 46 52.9 1.00              0.3606 213.8
T/C          36 52.9 41 47.1 0.74  0.39  1.41              
log-Additive                                               
0,1,2        68 43.9 87 56.1 1.05  0.66  1.67  0.8479 214.6

$G_417237_213

SNP: G_417237_213  adjusted by: pop 
              0    %  1    %   OR lower upper p-value   AIC
Codominant                                                 
C/C          40 59.7 51 58.0 1.00              0.7316 215.9
C/T          24 35.8 31 35.2 1.08  0.55  2.16              
T/T           3  4.5  6  6.8 1.78  0.41  7.81              
Dominant                                                   
C/C          40 59.7 51 58.0 1.00              0.6621 214.3
C/T-T/T      27 40.3 37 42.0 1.16  0.60  2.24              
Recessive                                                  
C/C-C/T      64 95.5 82 93.2 1.00              0.4493 213.9
T/T           3  4.5  6  6.8 1.73  0.41  7.37              
Overdominant                                               
C/C-T/T      43 64.2 57 64.8 1.00              0.9347 214.5
C/T          24 35.8 31 35.2 1.03  0.52  2.02              
log-Additive                                               
0,1,2        67 43.2 88 56.8 1.20  0.70  2.05  0.5168 214.1

$G_417237_294

SNP: G_417237_294  adjusted by: pop 
              0    %  1    %   OR lower upper p-value   AIC
Codominant                                                 
G/G          27 40.3 24 27.6 1.00              0.4235 213.8
A/G          31 46.3 49 56.3 1.58  0.76  3.28              
A/A           9 13.4 14 16.1 1.63  0.59  4.48              
Dominant                                                   
G/G          27 40.3 24 27.6 1.00              0.1903 211.8
A/G-A/A      40 59.7 63 72.4 1.59  0.79  3.19              
Recessive                                                  
G/G-A/G      58 86.6 73 83.9 1.00              0.6546 213.3
A/A           9 13.4 14 16.1 1.23  0.49  3.08              
Overdominant                                               
G/G-A/A      36 53.7 38 43.7 1.00              0.3633 212.7
A/G          31 46.3 49 56.3 1.36  0.70  2.61              
log-Additive                                               
0,1,2        67 43.5 87 56.5 1.33  0.82  2.18  0.2474 212.1

$G_428039_473

SNP: G_428039_473  adjusted by: pop 
              0    %  1    %   OR lower upper p-value   AIC
Codominant                                                 
G/G          43 63.2 61 69.3 1.00              0.7178 217.7
G/A          24 35.3 25 28.4 0.84  0.41  1.70              
A/A           1  1.5  2  2.3 2.06  0.17 25.07              
Dominant                                                   
G/G          43 63.2 61 69.3 1.00              0.7081 216.2
G/A-A/A      25 36.8 27 30.7 0.88  0.44  1.76              
Recessive                                                  
G/G-G/A      67 98.5 86 97.7 1.00              0.5152 215.9
A/A           1  1.5  2  2.3 2.23  0.19 26.67              
Overdominant                                               
G/G-A/A      44 64.7 63 71.6 1.00              0.5689 216.0
G/A          24 35.3 25 28.4 0.82  0.41  1.64              
log-Additive                                               
0,1,2        68 43.6 88 56.4 0.95  0.50  1.79  0.8671 216.3

$G_428039_659

SNP: G_428039_659  adjusted by: pop 
              0    %  1    %   OR lower upper p-value   AIC
Codominant                                                 
C/C          51 75.0 60 68.2 1.00              0.7020 217.6
C/T          16 23.5 25 28.4 1.23  0.59  2.59              
T/T           1  1.5  3  3.4 2.14  0.21 21.45              
Dominant                                                   
C/C          51 75.0 60 68.2 1.00              0.4881 215.9
C/T-T/T      17 25.0 28 31.8 1.29  0.63  2.65              
Recessive                                                  
C/C-C/T      67 98.5 85 96.6 1.00              0.5298 215.9
T/T           1  1.5  3  3.4 2.01  0.20 19.95              
Overdominant                                               
C/C-T/T      52 76.5 63 71.6 1.00              0.6232 216.1
C/T          16 23.5 25 28.4 1.20  0.58  2.51              
log-Additive                                               
0,1,2        68 43.6 88 56.4 1.30  0.68  2.46  0.4235 215.7

$G_428039_1406

SNP: G_428039_1406  adjusted by: pop 
              0    %  1    %   OR lower upper p-value   AIC
Codominant                                                 
C/C          37 54.4 48 54.5 1.00              0.5465 217.1
C/T          23 33.8 35 39.8 1.19  0.60  2.36              
T/T           8 11.8  5  5.7 0.59  0.17  2.04              
Dominant                                                   
C/C          37 54.4 48 54.5 1.00              0.8730 216.3
C/T-T/T      31 45.6 40 45.5 1.05  0.55  2.01              
Recessive                                                  
C/C-C/T      60 88.2 83 94.3 1.00              0.3275 215.4
T/T           8 11.8  5  5.7 0.55  0.17  1.84              
Overdominant                                               
C/C-T/T      45 66.2 53 60.2 1.00              0.4761 215.8
C/T          23 33.8 35 39.8 1.27  0.65  2.48              
log-Additive                                               
0,1,2        68 43.6 88 56.4 0.93  0.56  1.53  0.7709 216.3

$G_428810_55

SNP: G_428810_55  adjusted by: pop 
              0    %  1    %   OR lower upper p-value   AIC
Codominant                                                 
A/A          44 64.7 63 71.6 1.00              0.2781 215.8
A/T          22 32.4 22 25.0 0.54  0.26  1.15              
T/T           2  2.9  3  3.4 0.78  0.12  4.99              
Dominant                                                   
A/A          44 64.7 63 71.6 1.00              0.1204 213.9
A/T-T/T      24 35.3 25 28.4 0.56  0.27  1.16              
Recessive                                                  
A/A-A/T      66 97.1 85 96.6 1.00              0.9877 216.3
T/T           2  2.9  3  3.4 0.99  0.16  6.13              
Overdominant                                               
A/A-T/T      46 67.6 66 75.0 1.00              0.1142 213.8
A/T          22 32.4 22 25.0 0.55  0.26  1.16              
log-Additive                                               
0,1,2        68 43.6 88 56.4 0.66  0.35  1.22  0.1816 214.6

$G_433232_225

SNP: G_433232_225  adjusted by: pop 
              0     %  1    %   OR lower upper p-value   AIC
Codominant                                                  
C/C          58  85.3 83 94.3 1.00             0.11956 214.1
C/T          10  14.7  4  4.5 0.34  0.10  1.16              
T/T           0   0.0  1  1.1       0.00                    
Dominant                                                    
C/C          58  85.3 83 94.3 1.00             0.13070 214.1
C/T-T/T      10  14.7  5  5.7 0.42  0.13  1.33              
Recessive                                                   
C/C-C/T      68 100.0 87 98.9 1.00             0.31344 215.3
T/T           0   0.0  1  1.1       0.00                    
Overdominant                                                
C/C-T/T      58  85.3 84 95.5 1.00             0.07033 213.1
C/T          10  14.7  4  4.5 0.33  0.10  1.15              
log-Additive                                                
0,1,2        68  43.6 88 56.4 0.55  0.20  1.54 0.24735 215.0

$G_433236_258

SNP: G_433236_258  adjusted by: pop 
              0    %  1    %   OR lower upper p-value   AIC
Codominant                                                 
A/A          22 32.4 27 30.7 1.00              0.7456 217.8
A/T          32 47.1 42 47.7 1.18  0.56  2.46              
T/T          14 20.6 19 21.6 1.44  0.56  3.72              
Dominant                                                   
A/A          22 32.4 27 30.7 1.00              0.5446 216.0
A/T-T/T      46 67.6 61 69.3 1.24  0.62  2.51              
Recessive                                                  
A/A-A/T      54 79.4 69 78.4 1.00              0.5247 215.9
T/T          14 20.6 19 21.6 1.30  0.57  2.96              
Overdominant                                               
A/A-T/T      36 52.9 46 52.3 1.00              0.9606 216.3
A/T          32 47.1 42 47.7 1.02  0.54  1.93              
log-Additive                                               
0,1,2        68 43.6 88 56.4 1.20  0.75  1.91  0.4453 215.8

$G_43500_219

SNP: G_43500_219  adjusted by: pop 
              0    %  1     %   OR lower upper p-value   AIC
Codominant                                                  
C/C          55 83.3 85  96.6 1.00             0.05619 208.8
C/A           9 13.6  3   3.4 0.26  0.06  1.17              
A/A           2  3.0  0   0.0 0.00  0.00                    
Dominant                                                    
C/C          55 83.3 85  96.6 1.00             0.02974 207.9
C/A-A/A      11 16.7  3   3.4 0.21  0.05  0.94              
Recessive                                                   
C/C-C/A      64 97.0 88 100.0 1.00             0.12699 210.3
A/A           2  3.0  0   0.0 0.00  0.00                    
Overdominant                                                
C/C-A/A      57 86.4 85  96.6 1.00             0.10105 209.9
C/A           9 13.6  3   3.4 0.30  0.07  1.35              
log-Additive                                                
0,1,2        66 42.9 88  57.1 0.23  0.06  0.92 0.01932 207.1

$G_43500_562

SNP: G_43500_562  adjusted by: pop 
              0    %  1    %   OR lower upper p-value   AIC
Codominant                                                 
G/G          21 31.8 43 48.9 1.00             0.06566 209.1
C/G          36 54.5 35 39.8 0.43  0.21  0.89              
C/C           9 13.6 10 11.4 0.59  0.20  1.71              
Dominant                                                   
G/G          21 31.8 43 48.9 1.00             0.02383 207.5
C/G-C/C      45 68.2 45 51.1 0.46  0.23  0.91              
Recessive                                                  
G/G-C/G      57 86.4 78 88.6 1.00             0.85555 212.6
C/C           9 13.6 10 11.4 0.91  0.34  2.44              
Overdominant                                               
G/G-C/C      30 45.5 53 60.2 1.00             0.03380 208.1
C/G          36 54.5 35 39.8 0.49  0.25  0.95              
log-Additive                                               
0,1,2        66 42.9 88 57.1 0.65  0.40  1.06 0.08356 209.6

$G_437039_207

SNP: G_437039_207  adjusted by: pop 
              0    %  1    %   OR lower upper p-value   AIC
Codominant                                                 
G/G          22 32.4 31 35.2 1.00              0.8859 218.1
G/A          36 52.9 44 50.0 0.88  0.43  1.78              
A/A          10 14.7 13 14.8 0.79  0.29  2.17              
Dominant                                                   
G/G          22 32.4 31 35.2 1.00              0.6544 216.1
G/A-A/A      46 67.6 57 64.8 0.86  0.43  1.69              
Recessive                                                  
G/G-G/A      58 85.3 75 85.2 1.00              0.7429 216.2
A/A          10 14.7 13 14.8 0.86  0.34  2.14              
Overdominant                                               
G/G-A/A      32 47.1 44 50.0 1.00              0.8452 216.3
G/A          36 52.9 44 50.0 0.94  0.49  1.78              
log-Additive                                               
0,1,2        68 43.6 88 56.4 0.89  0.55  1.43  0.6242 216.1

$G_438995_351

SNP: G_438995_351  adjusted by: pop 
              0    %  1     %   OR lower upper p-value   AIC
Codominant                                                  
A/A          57 90.5 74  87.1 1.00             0.09573 202.0
A/C           4  6.3 11  12.9 2.10  0.63  7.02              
C/C           2  3.2  0   0.0 0.00  0.00                    
Dominant                                                    
A/A          57 90.5 74  87.1 1.00             0.50552 204.3
A/C-C/C       6  9.5 11  12.9 1.43  0.49  4.15              
Recessive                                                   
A/A-A/C      61 96.8 85 100.0 1.00             0.07801 201.6
C/C           2  3.2  0   0.0 0.00  0.00                    
Overdominant                                                
A/A-C/C      59 93.7 74  87.1 1.00             0.18788 203.0
A/C           4  6.3 11  12.9 2.17  0.65  7.26              
log-Additive                                                
0,1,2        63 42.6 85  57.4 1.04  0.43  2.52 0.92901 204.7

$G_461687_643

SNP: G_461687_643  adjusted by: pop 
              0    %  1    %   OR lower upper p-value   AIC
Codominant                                                 
A/A          46 67.6 48 54.5 1.00              0.3187 216.1
A/G          20 29.4 33 37.5 1.42  0.70  2.88              
G/G           2  2.9  7  8.0 2.82  0.55 14.55              
Dominant                                                   
A/A          46 67.6 48 54.5 1.00              0.2086 214.8
A/G-G/G      22 32.4 40 45.5 1.55  0.78  3.05              
Recessive                                                  
A/A-A/G      66 97.1 81 92.0 1.00              0.2488 215.0
G/G           2  2.9  7  8.0 2.44  0.48 12.28              
Overdominant                                               
A/A-G/G      48 70.6 55 62.5 1.00              0.4656 215.8
A/G          20 29.4 33 37.5 1.29  0.65  2.59              
log-Additive                                               
0,1,2        68 43.6 88 56.4 1.53  0.86  2.70  0.1403 214.2

$G_461687_699

SNP: G_461687_699  adjusted by: pop 
              0    %  1    %   OR lower upper p-value   AIC
Codominant                                                 
G/G          56 83.6 64 72.7 1.00              0.3124 214.2
G/T          10 14.9 20 22.7 1.67  0.72  3.90              
T/T           1  1.5  4  4.5 2.96  0.32 27.55              
Dominant                                                   
G/G          56 83.6 64 72.7 1.00              0.1500 212.4
G/T-T/T      11 16.4 24 27.3 1.79  0.80  4.01              
Recessive                                                  
G/G-G/T      66 98.5 84 95.5 1.00              0.3481 213.6
T/T           1  1.5  4  4.5 2.67  0.29 24.62              
Overdominant                                               
G/G-T/T      57 85.1 68 77.3 1.00              0.2656 213.2
G/T          10 14.9 20 22.7 1.61  0.69  3.74              
log-Additive                                               
0,1,2        67 43.2 88 56.8 1.69  0.84  3.39  0.1273 212.2

$G_526800_134

SNP: G_526800_134  adjusted by: pop 
              0    %  1    %   OR lower upper p-value   AIC
Codominant                                                 
G/G          45 66.2 69 78.4 1.00              0.6678 217.5
G/C          19 27.9 17 19.3 0.72  0.30  1.73              
C/C           4  5.9  2  2.3 0.49  0.07  3.43              
Dominant                                                   
G/G          45 66.2 69 78.4 1.00              0.4228 215.7
G/C-C/C      23 33.8 19 21.6 0.70  0.29  1.67              
Recessive                                                  
G/G-G/C      64 94.1 86 97.7 1.00              0.6008 216.1
C/C           4  5.9  2  2.3 0.62  0.10  3.91              
Overdominant                                               
G/G-C/C      49 72.1 71 80.7 1.00              0.6002 216.1
G/C          19 27.9 17 19.3 0.80  0.35  1.84              
log-Additive                                               
0,1,2        68 43.6 88 56.4 0.71  0.34  1.50  0.3696 215.5

$G_589289_144

SNP: G_589289_144  adjusted by: pop 
              0    %  1    %   OR lower upper p-value   AIC
Codominant                                                 
A/A          54 79.4 62 70.5 1.00              0.4146 216.6
A/G          13 19.1 23 26.1 1.59  0.73  3.47              
G/G           1  1.5  3  3.4 2.23  0.22 22.23              
Dominant                                                   
A/A          54 79.4 62 70.5 1.00              0.1952 214.7
A/G-G/G      14 20.6 26 29.5 1.64  0.77  3.48              
Recessive                                                  
A/A-A/G      67 98.5 85 96.6 1.00              0.5298 215.9
G/G           1  1.5  3  3.4 2.01  0.20 19.95              
Overdominant                                               
A/A-G/G      55 80.9 65 73.9 1.00              0.2655 215.1
A/G          13 19.1 23 26.1 1.55  0.71  3.38              
log-Additive                                               
0,1,2        68 43.6 88 56.4 1.56  0.80  3.05  0.1855 214.6

$G_600228_243

SNP: G_600228_243  adjusted by: pop 
              0     %  1    %   OR lower upper p-value   AIC
Codominant                                                  
A/A          54  79.4 73 83.0 1.00              0.5004 217.0
A/C          14  20.6 14 15.9 0.77  0.34  1.77              
C/C           0   0.0  1  1.1       0.00                    
Dominant                                                    
A/A          54  79.4 73 83.0 1.00              0.6453 216.1
A/C-C/C      14  20.6 15 17.0 0.82  0.36  1.87              
Recessive                                                   
A/A-A/C      68 100.0 87 98.9 1.00              0.3134 215.3
C/C           0   0.0  1  1.1       0.00                    
Overdominant                                                
A/A-C/C      54  79.4 74 84.1 1.00              0.5253 215.9
A/C          14  20.6 14 15.9 0.76  0.33  1.75              
log-Additive                                                
0,1,2        68  43.6 88 56.4 0.90  0.41  1.95  0.7803 216.3

$G_621907_107

SNP: G_621907_107  adjusted by: pop 
              0    %  1    %   OR lower upper p-value   AIC
Codominant                                                 
G/G          60 88.2 78 88.6 1.00               0.724 216.2
G/A           8 11.8 10 11.4 0.83  0.31  2.28              
log-Additive                                               
0,1,2        68 43.6 88 56.4 0.83  0.31  2.28         216.2

$G_622808_242

SNP: G_622808_242  adjusted by: pop 
              0    %  1     %   OR lower upper p-value   AIC
Codominant                                                  
G/G          60 88.2 78  88.6 1.00              0.3927 216.5
G/A           7 10.3 10  11.4 0.96  0.34  2.70              
A/A           1  1.5  0   0.0 0.00  0.00                    
Dominant                                                    
G/G          60 88.2 78  88.6 1.00              0.7240 216.2
G/A-A/A       8 11.8 10  11.4 0.83  0.31  2.28              
Recessive                                                   
G/G-G/A      67 98.5 88 100.0 1.00              0.1724 214.5
A/A           1  1.5  0   0.0 0.00  0.00                    
Overdominant                                                
G/G-A/A      61 89.7 78  88.6 1.00              0.9656 216.3
G/A           7 10.3 10  11.4 0.98  0.35  2.76              
log-Additive                                                
0,1,2        68 43.6 88  56.4 0.75  0.30  1.89  0.5410 216.0

$G_623775_504

SNP: G_623775_504  adjusted by: pop 
              0    %  1    %   OR lower upper p-value   AIC
Codominant                                                 
T/T          58 85.3 85 96.6 1.00             0.16288 214.7
T/C           7 10.3  2  2.3 0.24  0.04  1.35              
C/C           3  4.4  1  1.1 0.29  0.03  3.22              
Dominant                                                   
T/T          58 85.3 85 96.6 1.00             0.05738 212.7
T/C-C/C      10 14.7  3  3.4 0.26  0.06  1.13              
Recessive                                                  
T/T-T/C      65 95.6 87 98.9 1.00             0.43085 215.7
C/C           3  4.4  1  1.1 0.40  0.04  4.33              
Overdominant                                               
T/T-C/C      61 89.7 86 97.7 1.00             0.11511 213.9
T/C           7 10.3  2  2.3 0.28  0.05  1.53              
log-Additive                                               
0,1,2        68 43.6 88 56.4 0.40  0.13  1.24 0.08462 213.4

$G_72382_149

SNP: G_72382_149  adjusted by: pop 
              0    %  1    %   OR lower upper p-value   AIC
Codominant                                                 
C/C          22 34.9 33 37.5 1.00              0.4141 207.8
C/T          25 39.7 39 44.3 1.01  0.48  2.13              
T/T          16 25.4 16 18.2 0.58  0.24  1.43              
Dominant                                                   
C/C          22 34.9 33 37.5 1.00              0.6190 207.3
C/T-T/T      41 65.1 55 62.5 0.84  0.42  1.67              
Recessive                                                  
C/C-C/T      47 74.6 72 81.8 1.00              0.1843 205.8
T/T          16 25.4 16 18.2 0.58  0.26  1.30              
Overdominant                                               
C/C-T/T      38 60.3 49 55.7 1.00              0.5402 207.2
C/T          25 39.7 39 44.3 1.23  0.63  2.39              
log-Additive                                               
0,1,2        63 41.7 88 58.3 0.79  0.50  1.23  0.2907 206.5
