# Supplementary material for: Non-MHC immunity genes do not affect parasite load in European invasive populations of common raccoon
Source: Sci Rep. 2023 Sep 21;13:15696. doi: 10.1038/s41598-023-41721-1 (PMC10514260; doi:10.1038/s41598-023-41721-1)
Supplement: Supplementary file 12 — Supplementary Information 6. [file 41598_2023_41721_MOESM12_ESM.txt]

$G_100265_641

SNP: G_100265_641  adjusted by: pop 
               0    %  1    %   OR lower upper p-value   AIC
Codominant                                                  
C/C          130 90.3 67 73.6 1.00              0.4949 242.1
C/T           10  6.9 21 23.1 1.43  0.60  3.43              
T/T            4  2.8  3  3.3 0.56  0.12  2.63              
Dominant                                                    
C/C          130 90.3 67 73.6 1.00              0.6757 241.3
C/T-T/T       14  9.7 24 26.4 1.18  0.54  2.59              
Recessive                                                   
C/C-C/T      140 97.2 88 96.7 1.00              0.3922 240.7
T/T            4  2.8  3  3.3 0.51  0.11  2.40              
Overdominant                                                
C/C-T/T      134 93.1 70 76.9 1.00              0.3561 240.6
C/T           10  6.9 21 23.1 1.49  0.63  3.54              
log-Additive                                                
0,1,2        144 61.3 91 38.7 1.00  0.54  1.83  0.9899 241.5

$G_101329_103

SNP: G_101329_103  adjusted by: pop 
               0    %  1     %   OR lower upper p-value   AIC
Codominant                                                   
A/A           87 61.3 85  93.4 1.00             0.10835 243.8
A/G           46 32.4  6   6.6 0.38  0.13  1.13              
G/G            9  6.3  0   0.0 0.00  0.00                    
Dominant                                                     
A/A           87 61.3 85  93.4 1.00             0.05852 242.7
A/G-G/G       55 38.7  6   6.6 0.36  0.12  1.05              
Recessive                                                    
A/A-A/G      133 93.7 91 100.0 1.00             0.24975 245.0
G/G            9  6.3  0   0.0 0.00  0.00                    
Overdominant                                                 
A/A-G/G       96 67.6 85  93.4 1.00             0.11997 243.9
A/G           46 32.4  6   6.6 0.43  0.14  1.26              
log-Additive                                                 
0,1,2        142 60.9 91  39.1 0.35  0.13  1.00 0.04260 242.2

$G_114449_398

SNP: G_114449_398  adjusted by: pop 
               0    %  1    %   OR lower upper p-value   AIC
Codominant                                                  
C/C           84 63.2 51 58.6 1.00              0.6198 235.6
C/A           39 29.3 27 31.0 0.77  0.36  1.64              
A/A           10  7.5  9 10.3 1.36  0.40  4.62              
Dominant                                                    
C/C           84 63.2 51 58.6 1.00              0.6918 234.4
C/A-A/A       49 36.8 36 41.4 0.87  0.43  1.76              
Recessive                                                   
C/C-C/A      123 92.5 78 89.7 1.00              0.4804 234.0
A/A           10  7.5  9 10.3 1.52  0.47  4.93              
Overdominant                                                
C/C-A/A       94 70.7 60 69.0 1.00              0.3979 233.8
C/A           39 29.3 27 31.0 0.73  0.36  1.51              
log-Additive                                                
0,1,2        133 60.5 87 39.5 1.01  0.60  1.70  0.9797 234.5

$G_121540_174

SNP: G_121540_174  adjusted by: pop 
               0    %  1    %   OR lower upper p-value   AIC
Codominant                                                  
A/A           76 51.4 78 84.8 1.00              0.8327 252.2
A/G           50 33.8 11 12.0 0.83  0.32  2.13              
G/G           22 14.9  3  3.3 1.32  0.26  6.83              
Dominant                                                    
A/A           76 51.4 78 84.8 1.00              0.8063 250.5
A/G-G/G       72 48.6 14 15.2 0.89  0.36  2.20              
Recessive                                                   
A/A-A/G      126 85.1 89 96.7 1.00              0.6440 250.3
G/G           22 14.9  3  3.3 1.46  0.30  7.04              
Overdominant                                                
A/A-G/G       98 66.2 81 88.0 1.00              0.6140 250.3
A/G           50 33.8 11 12.0 0.79  0.32  1.96              
log-Additive                                                
0,1,2        148 61.7 92 38.3 1.00  0.49  2.05  0.9911 250.5

$G_121540_874

SNP: G_121540_874  adjusted by: pop 
               0    %  1    %   OR lower upper  p-value   AIC
Codominant                                                   
G/G           62 42.2 39 42.9 1.00             0.025394 239.3
G/A           56 38.1 42 46.2 2.48  1.22  5.03               
A/A           29 19.7 10 11.0 2.56  0.81  8.16               
Dominant                                                     
G/G           62 42.2 39 42.9 1.00             0.006732 237.3
G/A-A/A       85 57.8 52 57.1 2.49  1.27  4.91               
Recessive                                                    
G/G-G/A      118 80.3 81 89.0 1.00             0.385262 243.9
A/A           29 19.7 10 11.0 1.60  0.55  4.68               
Overdominant                                                 
G/G-A/A       91 61.9 49 53.8 1.00             0.030321 240.0
G/A           56 38.1 42 46.2 2.06  1.06  4.03               
log-Additive                                                 
0,1,2        147 61.8 91 38.2 1.89  1.12  3.19 0.013706 238.6

$G_128936_282

SNP: G_128936_282  adjusted by: pop 
               0    %  1    %   OR lower upper p-value   AIC
Codominant                                                  
T/T           74 50.0 38 41.3 1.00              0.9501 252.4
C/T           61 41.2 43 46.7 1.00  0.50  2.00              
C/C           13  8.8 11 12.0 0.86  0.31  2.37              
Dominant                                                    
T/T           74 50.0 38 41.3 1.00              0.9199 250.5
C/T-C/C       74 50.0 54 58.7 0.97  0.50  1.86              
Recessive                                                   
T/T-C/T      135 91.2 81 88.0 1.00              0.7490 250.4
C/C           13  8.8 11 12.0 0.86  0.33  2.20              
Overdominant                                                
T/T-C/C       87 58.8 49 53.3 1.00              0.9054 250.5
C/T           61 41.2 43 46.7 1.04  0.55  1.98              
log-Additive                                                
0,1,2        148 61.7 92 38.3 0.95  0.59  1.52  0.8159 250.5

$G_138885_311

SNP: G_138885_311  adjusted by: pop 
               0    %  1    %   OR lower upper p-value   AIC
Codominant                                                  
C/C           61 41.2 46 50.0 1.00              0.2890 250.0
C/T           63 42.6 34 37.0 1.19  0.61  2.32              
T/T           24 16.2 12 13.0 2.37  0.79  7.12              
Dominant                                                    
C/C           61 41.2 46 50.0 1.00              0.3364 249.6
C/T-T/T       87 58.8 46 50.0 1.36  0.72  2.57              
Recessive                                                   
C/C-C/T      124 83.8 80 87.0 1.00              0.1356 248.3
T/T           24 16.2 12 13.0 2.17  0.76  6.20              
Overdominant                                                
C/C-T/T       85 57.4 58 63.0 1.00              0.9803 250.5
C/T           63 42.6 34 37.0 1.01  0.53  1.90              
log-Additive                                                
0,1,2        148 61.7 92 38.3 1.40  0.87  2.26  0.1580 248.5

$G_142225_405

SNP: G_142225_405  adjusted by: pop 
               0    %  1    %   OR lower upper p-value   AIC
Codominant                                                  
T/T           39 30.2 49 55.7 1.00              0.5661 226.5
T/C           58 45.0 32 36.4 0.69  0.34  1.39              
C/C           32 24.8  7  8.0 0.73  0.23  2.34              
Dominant                                                    
T/T           39 30.2 49 55.7 1.00              0.2887 224.6
T/C-C/C       90 69.8 39 44.3 0.69  0.35  1.36              
Recessive                                                   
T/T-T/C       97 75.2 81 92.0 1.00              0.8461 225.6
C/C           32 24.8  7  8.0 0.90  0.30  2.70              
Overdominant                                                
T/T-C/C       71 55.0 56 63.6 1.00              0.3534 224.8
T/C           58 45.0 32 36.4 0.73  0.37  1.42              
log-Additive                                                
0,1,2        129 59.4 88 40.6 0.79  0.47  1.32  0.3684 224.9

$G_152082_816

SNP: G_152082_816  adjusted by: pop 
               0    %  1     %   OR lower upper p-value   AIC
Codominant                                                   
T/T          134 90.5 88  95.7 1.00              0.9826 252.5
T/C           13  8.8  4   4.3 1.16  0.25  5.35              
C/C            1  0.7  0   0.0 1.08  0.00                    
Dominant                                                     
T/T          134 90.5 88  95.7 1.00              0.8515 250.5
T/C-C/C       14  9.5  4   4.3 1.16  0.25  5.35              
Recessive                                                    
T/T-T/C      147 99.3 92 100.0 1.00              1.0000 250.5
C/C            1  0.7  0   0.0 1.00  0.00                    
Overdominant                                                 
T/T-C/C      135 91.2 88  95.7 1.00              0.8515 250.5
T/C           13  8.8  4   4.3 1.16  0.25  5.35              
log-Additive                                                 
0,1,2        148 61.7 92  38.3 1.16  0.25  5.35  0.8515 250.5

$G_152845_180

SNP: G_152845_180  adjusted by: pop 
               0     %  1    %   OR lower upper p-value   AIC
Codominant                                                   
G/G          126  87.5 67 72.8 1.00             0.12930 243.5
G/A           18  12.5 21 22.8 0.89  0.42  1.87              
A/A            0   0.0  4  4.3       0.00                    
Dominant                                                     
G/G          126  87.5 67 72.8 1.00             0.89913 245.6
G/A-A/A       18  12.5 25 27.2 1.05  0.51  2.16              
Recessive                                                    
G/G-G/A      144 100.0 88 95.7 1.00             0.04559 241.6
A/A            0   0.0  4  4.3       0.00                    
Overdominant                                                 
G/G-A/A      126  87.5 71 77.2 1.00             0.64893 245.4
G/A           18  12.5 21 22.8 0.84  0.40  1.76              
log-Additive                                                 
0,1,2        144  61.0 92 39.0 1.22  0.64  2.32 0.54131 245.3

$G_152845_240

SNP: G_152845_240  adjusted by: pop 
               0    %  1    %   OR lower upper p-value   AIC
Codominant                                                  
C/C           88 59.5 16 17.4 1.00             0.10915 248.1
C/T           44 29.7 52 56.5 2.28  0.96  5.42              
T/T           16 10.8 24 26.1 2.71  0.98  7.55              
Dominant                                                    
C/C           88 59.5 16 17.4 1.00             0.03920 246.3
C/T-T/T       60 40.5 76 82.6 2.39  1.04  5.52              
Recessive                                                   
C/C-C/T      132 89.2 68 73.9 1.00             0.35278 249.7
T/T           16 10.8 24 26.1 1.44  0.66  3.14              
Overdominant                                                
C/C-T/T      104 70.3 40 43.5 1.00             0.40745 249.8
C/T           44 29.7 52 56.5 1.32  0.69  2.51              
log-Additive                                                
0,1,2        148 61.7 92 38.3 1.62  0.97  2.71 0.06191 247.0

$G_153958_145

SNP: G_153958_145  adjusted by: pop 
               0    %  1     %   OR lower upper p-value   AIC
Codominant                                                   
G/G          100 73.0 74  86.0 1.00              0.7268 232.2
G/C           31 22.6 12  14.0 1.18  0.47  2.98              
C/C            6  4.4  0   0.0 0.00  0.00                    
Dominant                                                     
G/G          100 73.0 74  86.0 1.00              0.7839 230.8
G/C-C/C       37 27.0 12  14.0 1.14  0.45  2.86              
Recessive                                                    
G/G-G/C      131 95.6 86 100.0 1.00              0.4718 230.3
C/C            6  4.4  0   0.0 0.00  0.00                    
Overdominant                                                 
G/G-C/C      106 77.4 74  86.0 1.00              0.6963 230.7
G/C           31 22.6 12  14.0 1.20  0.47  3.05              
log-Additive                                                 
0,1,2        137 61.4 86  38.6 1.07  0.45  2.56  0.8788 230.8

$G_153958_384

SNP: G_153958_384  adjusted by: pop 
               0    %  1    %   OR lower upper p-value   AIC
Codominant                                                  
G/G           45 37.5 23 27.7 1.00             0.14475 212.2
A/G           57 47.5 37 44.6 0.48  0.20  1.13              
A/A           18 15.0 23 27.7 0.88  0.31  2.51              
Dominant                                                    
G/G           45 37.5 23 27.7 1.00             0.16489 212.1
A/G-A/A       75 62.5 60 72.3 0.56  0.25  1.29              
Recessive                                                   
G/G-A/G      102 85.0 60 72.3 1.00             0.34162 213.1
A/A           18 15.0 23 27.7 1.49  0.65  3.42              
Overdominant                                                
G/G-A/A       63 52.5 46 55.4 1.00             0.05091 210.2
A/G           57 47.5 37 44.6 0.51  0.26  1.01              
log-Additive                                                
0,1,2        120 59.1 83 40.9 0.93  0.56  1.53 0.77027 213.9

$G_155465_171

SNP: G_155465_171  adjusted by: pop 
               0    %  1    %   OR lower upper p-value   AIC
Codominant                                                  
A/A           35 26.3 37 41.6 1.00             0.14252 227.5
G/A           62 46.6 40 44.9 0.66  0.32  1.36              
G/G           36 27.1 12 13.5 0.40  0.16  1.01              
Dominant                                                    
A/A           35 26.3 37 41.6 1.00             0.10382 226.7
G/A-G/G       98 73.7 52 58.4 0.57  0.29  1.13              
Recessive                                                   
A/A-G/A       97 72.9 77 86.5 1.00             0.10663 226.7
G/G           36 27.1 12 13.5 0.50  0.22  1.17              
Overdominant                                                
A/A-G/G       71 53.4 49 55.1 1.00             0.76174 229.3
G/A           62 46.6 40 44.9 0.91  0.48  1.72              
log-Additive                                                
0,1,2        133 59.9 89 40.1 0.63  0.40  1.00 0.04886 225.5

$G_155465_594

SNP: G_155465_594  adjusted by: pop 
               0    %  1    %   OR lower upper p-value   AIC
Codominant                                                  
C/C          115 77.7 89 96.7 1.00              0.5349 251.3
C/T           28 18.9  2  2.2 0.62  0.11  3.57              
T/T            5  3.4  1  1.1 3.14  0.25 38.86              
Dominant                                                    
C/C          115 77.7 89 96.7 1.00              0.8216 250.5
C/T-T/T       33 22.3  3  3.3 0.84  0.18  3.96              
Recessive                                                   
C/C-C/T      143 96.6 91 98.9 1.00              0.3295 249.6
T/T            5  3.4  1  1.1 3.80  0.33 43.63              
Overdominant                                                
C/C-T/T      120 81.1 90 97.8 1.00              0.4540 250.0
C/T           28 18.9  2  2.2 0.54  0.10  2.91              
log-Additive                                                
0,1,2        148 61.7 92 38.3 1.16  0.32  4.17  0.8170 250.5

$G_162264_46

SNP: G_162264_46  adjusted by: pop 
               0    %  1    %   OR lower upper p-value   AIC
Codominant                                                  
T/T          119 80.4 88 95.7 1.00             0.05324 246.7
T/G           20 13.5  3  3.3       0.00                    
G/G            9  6.1  1  1.1       0.00                    
Dominant                                                    
T/T          119 80.4 88 95.7 1.00             0.01600 244.7
T/G-G/G       29 19.6  4  4.3       0.00                    
Recessive                                                   
T/T-T/G      139 93.9 91 98.9 1.00             0.59606 250.2
G/G            9  6.1  1  1.1 1.96  0.18 21.02              
Overdominant                                                
T/T-G/G      128 86.5 89 96.7 1.00             0.09032 247.7
T/G           20 13.5  3  3.3 6.30  0.62 64.43              
log-Additive                                                
0,1,2        148 61.7 92 38.3 3.02  0.76 11.96 0.10318 247.9

$G_176851_1011

SNP: G_176851_1011  adjusted by: pop 
               0    %  1     %   OR lower upper p-value   AIC
Codominant                                                   
C/C          103 69.6 69  75.0 1.00              0.7148 251.9
C/T           39 26.4 23  25.0 1.05  0.52  2.15              
T/T            6  4.1  0   0.0 0.00  0.00                    
Dominant                                                     
C/C          103 69.6 69  75.0 1.00              0.9533 250.5
C/T-T/T       45 30.4 23  25.0 1.02  0.50  2.07              
Recessive                                                    
C/C-C/T      142 95.9 92 100.0 1.00              0.4198 249.9
T/T            6  4.1  0   0.0 0.00  0.00                    
Overdominant                                                 
C/C-T/T      109 73.6 69  75.0 1.00              0.8656 250.5
C/T           39 26.4 23  25.0 1.06  0.52  2.17              
log-Additive                                                 
0,1,2        148 61.7 92  38.3 0.98  0.50  1.94  0.9613 250.5

$G_176851_201

SNP: G_176851_201  adjusted by: pop 
               0    %  1     %   OR lower upper p-value   AIC
Codominant                                                   
C/C          111 75.0 88  95.7 1.00             0.05493 246.7
C/T           29 19.6  4   4.3       0.00                    
T/T            8  5.4  0   0.0 1.00  0.00                    
Dominant                                                     
C/C          111 75.0 88  95.7 1.00             0.04646 246.6
C/T-T/T       37 25.0  4   4.3       0.00                    
Recessive                                                    
C/C-C/T      140 94.6 92 100.0 1.00             0.30125 249.5
T/T            8  5.4  0   0.0 0.00  0.00                    
Overdominant                                                 
C/C-T/T      119 80.4 88  95.7 1.00             0.01600 244.7
C/T           29 19.6  4   4.3       0.00                    
log-Additive                                                 
0,1,2        148 61.7 92  38.3 1.84  0.41  8.31 0.42570 249.9

$G_182044_141

SNP: G_182044_141  adjusted by: pop 
               0    %  1    %   OR lower upper p-value   AIC
Codominant                                                  
C/C          102 72.3 73 83.0 1.00              0.2782 237.9
C/T           36 25.5 13 14.8 0.87  0.36  2.10              
T/T            3  2.1  2  2.3 7.00  0.65 75.41              
Dominant                                                    
C/C          102 72.3 73 83.0 1.00              0.9825 238.5
C/T-T/T       39 27.7 15 17.0 1.01  0.43  2.37              
Recessive                                                   
C/C-C/T      138 97.9 86 97.7 1.00              0.1169 236.0
T/T            3  2.1  2  2.3 7.38  0.70 78.16              
Overdominant                                                
C/C-T/T      105 74.5 75 85.2 1.00              0.6263 238.2
C/T           36 25.5 13 14.8 0.81  0.34  1.92              
log-Additive                                                
0,1,2        141 61.6 88 38.4 1.21  0.55  2.64  0.6340 238.2

$G_183332_1134

SNP: G_183332_1134  adjusted by: pop 
               0    %  1     %   OR lower upper p-value   AIC
Codominant                                                   
C/C          141 96.6 85  92.4 1.00              0.3488 249.1
C/T            4  2.7  7   7.6 1.95  0.48  7.97              
T/T            1  0.7  0   0.0 0.00  0.00                    
Dominant                                                     
C/C          141 96.6 85  92.4 1.00              0.5141 248.8
C/T-T/T        5  3.4  7   7.6 1.53  0.42  5.60              
Recessive                                                    
C/C-C/T      145 99.3 92 100.0 1.00              0.2758 248.1
T/T            1  0.7  0   0.0 0.00  0.00                    
Overdominant                                                 
C/C-T/T      142 97.3 85  92.4 1.00              0.3242 248.3
C/T            4  2.7  7   7.6 1.99  0.48  8.15              
log-Additive                                                 
0,1,2        146 61.3 92  38.7 1.20  0.39  3.67  0.7462 249.1

$G_183332_760

SNP: G_183332_760  adjusted by: pop 
               0    %  1     %   OR lower upper p-value   AIC
Codominant                                                   
C/C          102 71.8 88  95.7 1.00              0.3740 244.4
C/A           38 26.8  4   4.3 0.44  0.13  1.55              
A/A            2  1.4  0   0.0 0.00  0.00                    
Dominant                                                     
C/C          102 71.8 88  95.7 1.00              0.1781 242.5
C/A-A/A       40 28.2  4   4.3 0.43  0.12  1.51              
Recessive                                                    
C/C-C/A      140 98.6 92 100.0 1.00              0.6114 244.1
A/A            2  1.4  0   0.0 0.00  0.00                    
Overdominant                                                 
C/C-A/A      104 73.2 88  95.7 1.00              0.2016 242.7
C/A           38 26.8  4   4.3 0.45  0.13  1.58              
log-Additive                                                 
0,1,2        142 60.7 92  39.3 0.43  0.13  1.49  0.1683 242.4

$G_183332_963

SNP: G_183332_963  adjusted by: pop 
               0    %  1    %   OR lower upper p-value   AIC
Codominant                                                  
C/C          110 75.3 74 80.4 1.00              0.2498 247.8
C/T           34 23.3 17 18.5 0.55  0.26  1.15              
T/T            2  1.4  1  1.1 1.86  0.07 46.41              
Dominant                                                    
C/C          110 75.3 74 80.4 1.00              0.1327 246.3
C/T-T/T       36 24.7 18 19.6 0.58  0.28  1.19              
Recessive                                                   
C/C-C/T      144 98.6 91 98.9 1.00              0.6533 248.3
T/T            2  1.4  1  1.1 2.10  0.09 51.52              
Overdominant                                                
C/C-T/T      112 76.7 75 81.5 1.00              0.1046 245.9
C/T           34 23.3 17 18.5 0.55  0.26  1.14              
log-Additive                                                
0,1,2        146 61.3 92 38.7 0.63  0.32  1.25  0.1829 246.8

$G_187211_1709

SNP: G_187211_1709  adjusted by: pop 
               0    %  1    %   OR lower upper p-value   AIC
Codominant                                                  
A/A          101 70.1 44 47.8 1.00              0.5486 247.3
G/A           36 25.0 42 45.7 1.31  0.67  2.55              
G/G            7  4.9  6  6.5 0.72  0.21  2.44              
Dominant                                                    
A/A          101 70.1 44 47.8 1.00              0.5831 246.2
G/A-G/G       43 29.9 48 52.2 1.19  0.63  2.25              
Recessive                                                   
A/A-G/A      137 95.1 86 93.5 1.00              0.4510 246.0
G/G            7  4.9  6  6.5 0.63  0.19  2.07              
Overdominant                                                
A/A-G/G      108 75.0 50 54.3 1.00              0.3373 245.6
G/A           36 25.0 42 45.7 1.37  0.72  2.61              
log-Additive                                                
0,1,2        144 61.0 92 39.0 1.03  0.62  1.71  0.9067 246.5

$G_187211_199

SNP: G_187211_199  adjusted by: pop 
               0    %  1     % OR lower upper p-value   AIC
Codominant                                                 
A/A          130 94.9 89 100.0  1                   1 237.7
A/G            6  4.4  0   0.0  1     0                    
G/G            1  0.7  0   0.0  1     0                    
Dominant                                                   
A/A          130 94.9 89 100.0  1                   1 235.7
A/G-G/G        7  5.1  0   0.0  1     0                    
Recessive                                                  
A/A-A/G      136 99.3 89 100.0  1                   1 235.7
G/G            1  0.7  0   0.0  1     0                    
Overdominant                                               
A/A-G/G      131 95.6 89 100.0  1                   1 235.7
A/G            6  4.4  0   0.0  1     0                    
log-Additive                                               
0,1,2        137 60.6 89  39.4  1     0             1 235.7

$G_193618_387

SNP: G_193618_387  adjusted by: pop 
               0    %  1    %   OR lower upper p-value   AIC
Codominant                                                  
C/C           88 59.5 60 65.2 1.00              0.2205 249.5
C/T           51 34.5 27 29.3 0.78  0.39  1.57              
T/T            9  6.1  5  5.4 0.36  0.11  1.19              
Dominant                                                    
C/C           88 59.5 60 65.2 1.00              0.2228 249.0
C/T-T/T       60 40.5 32 34.8 0.67  0.35  1.28              
Recessive                                                   
C/C-C/T      139 93.9 87 94.6 1.00              0.1102 248.0
T/T            9  6.1  5  5.4 0.39  0.12  1.27              
Overdominant                                                
C/C-T/T       97 65.5 65 70.7 1.00              0.7371 250.4
C/T           51 34.5 27 29.3 0.89  0.45  1.75              
log-Additive                                                
0,1,2        148 61.7 92 38.3 0.67  0.41  1.10  0.1067 247.9

$G_194809_1116

SNP: G_194809_1116  adjusted by: pop 
               0    %  1    %   OR lower upper p-value   AIC
Codominant                                                  
G/G           65 44.5 49 53.3 1.00              0.6204 251.3
G/A           57 39.0 37 40.2 1.34  0.70  2.58              
A/A           24 16.4  6  6.5 1.48  0.41  5.30              
Dominant                                                    
G/G           65 44.5 49 53.3 1.00              0.3341 249.3
G/A-A/A       81 55.5 43 46.7 1.36  0.73  2.56              
Recessive                                                   
G/G-G/A      122 83.6 86 93.5 1.00              0.6849 250.1
A/A           24 16.4  6  6.5 1.29  0.38  4.42              
Overdominant                                                
G/G-A/A       89 61.0 55 59.8 1.00              0.4422 249.7
G/A           57 39.0 37 40.2 1.28  0.68  2.41              
log-Additive                                                
0,1,2        146 61.3 92 38.7 1.28  0.77  2.12  0.3441 249.4

$G_194809_624

SNP: G_194809_624  adjusted by: pop 
               0     %  1    %   OR lower upper p-value   AIC
Codominant                                                   
A/A          138  93.2 80 87.0 1.00              0.2481 249.7
A/G           10   6.8 11 12.0 2.19  0.66  7.26              
G/G            0   0.0  1  1.1       0.00                    
Dominant                                                     
A/A          138  93.2 80 87.0 1.00              0.1346 248.3
A/G-G/G       10   6.8 12 13.0 2.37  0.72  7.78              
Recessive                                                    
A/A-A/G      148 100.0 91 98.9 1.00              0.3134 249.5
G/G            0   0.0  1  1.1       0.00                    
Overdominant                                                 
A/A-G/G      138  93.2 81 88.0 1.00              0.1909 248.8
A/G           10   6.8 11 12.0 2.16  0.65  7.16              
log-Additive                                                 
0,1,2        148  61.7 92 38.3 2.37  0.76  7.44  0.1118 248.0

$G_198248_1210

SNP: G_198248_1210  adjusted by: pop 
               0    %  1     %   OR lower upper p-value   AIC
Codominant                                                   
C/C          114 78.1 90  97.8 1.00              0.7839 249.0
C/G           29 19.9  2   2.2 0.74  0.12  4.68              
G/G            3  2.1  0   0.0 0.00  0.00                    
Dominant                                                     
C/C          114 78.1 90  97.8 1.00              0.6833 247.4
C/G-G/G       32 21.9  2   2.2 0.68  0.11  4.31              
Recessive                                                    
C/C-C/G      143 97.9 92 100.0 1.00              0.5354 247.1
G/G            3  2.1  0   0.0 0.00  0.00                    
Overdominant                                                 
C/C-G/G      117 80.1 90  97.8 1.00              0.8098 247.5
C/G           29 19.9  2   2.2 0.80  0.13  5.02              
log-Additive                                                 
0,1,2        146 61.3 92  38.7 0.65  0.12  3.56  0.6054 247.3

$G_198248_1498

SNP: G_198248_1498  adjusted by: pop 
               0    %  1    %   OR lower upper p-value   AIC
Codominant                                                  
A/A           44 29.7 36 39.1 1.00              0.8736 252.3
G/A           76 51.4 43 46.7 0.85  0.44  1.64              
G/G           28 18.9 13 14.1 0.98  0.37  2.61              
Dominant                                                    
A/A           44 29.7 36 39.1 1.00              0.6773 250.3
G/A-G/G      104 70.3 56 60.9 0.87  0.46  1.65              
Recessive                                                   
A/A-G/A      120 81.1 79 85.9 1.00              0.8650 250.5
G/G           28 18.9 13 14.1 1.08  0.44  2.67              
Overdominant                                                
A/A-G/G       72 48.6 49 53.3 1.00              0.6038 250.3
G/A           76 51.4 43 46.7 0.85  0.46  1.57              
log-Additive                                                
0,1,2        148 61.7 92 38.3 0.95  0.60  1.50  0.8306 250.5

$G_199628_132

SNP: G_199628_132  adjusted by: pop 
               0    %  1    %   OR lower upper p-value   AIC
Codominant                                                  
G/G          146 98.6 86 93.5 1.00             0.01397 244.5
G/A            2  1.4  6  6.5 8.47  1.34 53.53              
log-Additive                                                
0,1,2        148 61.7 92 38.3 8.47  1.34 53.53         244.5

$G_199628_214

SNP: G_199628_214  adjusted by: pop 
               0    %  1    %   OR lower upper p-value   AIC
Codominant                                                  
T/T          100 67.6 66 72.5 1.00              0.4213 244.9
T/A           39 26.4 23 25.3 1.06  0.51  2.17              
A/A            9  6.1  2  2.2 4.40  0.51 37.80              
Dominant                                                    
T/T          100 67.6 66 72.5 1.00              0.6931 244.5
T/A-A/A       48 32.4 25 27.5 1.15  0.57  2.33              
Recessive                                                   
T/T-T/A      139 93.9 89 97.8 1.00              0.1915 243.0
A/A            9  6.1  2  2.2 4.31  0.51 36.35              
Overdominant                                                
T/T-A/A      109 73.6 68 74.7 1.00              0.9987 244.7
T/A           39 26.4 23 25.3 1.00  0.49  2.02              
log-Additive                                                
0,1,2        148 61.9 91 38.1 1.27  0.67  2.42  0.4666 244.1

$G_199628_248

SNP: G_199628_248  adjusted by: pop 
               0    %  1     %   OR lower upper p-value   AIC
Codominant                                                   
C/C          132 89.2 88  96.7 1.00              0.9971 246.7
C/T           15 10.1  3   3.3 0.94  0.18  4.79              
T/T            1  0.7  0   0.0 0.97  0.00                    
Dominant                                                     
C/C          132 89.2 88  96.7 1.00              0.9390 244.7
C/T-T/T       16 10.8  3   3.3 0.94  0.18  4.79              
Recessive                                                    
C/C-C/T      147 99.3 91 100.0 1.00                     244.7
T/T            1  0.7  0   0.0 1.00  0.00                    
Overdominant                                                 
C/C-T/T      133 89.9 88  96.7 1.00              0.9390 244.7
C/T           15 10.1  3   3.3 0.94  0.18  4.79              
log-Additive                                                 
0,1,2        148 61.9 91  38.1 0.94  0.18  4.79  0.9390 244.7

$G_199751_1059

SNP: G_199751_1059  adjusted by: pop 
               0    %  1     %   OR lower upper p-value   AIC
Codominant                                                   
G/G          105 75.5 87  95.6 1.00              0.8954 242.7
G/A           33 23.7  4   4.4 0.81  0.21  3.15              
A/A            1  0.7  0   0.0 0.00  0.00                    
Dominant                                                     
G/G          105 75.5 87  95.6 1.00              0.7466 240.8
G/A-A/A       34 24.5  4   4.4 0.80  0.21  3.11              
Recessive                                                    
G/G-G/A      138 99.3 91 100.0 1.00              0.7183 240.8
A/A            1  0.7  0   0.0 0.00  0.00                    
Overdominant                                                 
G/G-A/A      106 76.3 87  95.6 1.00              0.7793 240.8
G/A           33 23.7  4   4.4 0.82  0.21  3.20              
log-Additive                                                 
0,1,2        139 60.4 91  39.6 0.79  0.21  2.97  0.7209 240.8

$G_201724_525

SNP: G_201724_525  adjusted by: pop 
               0    %  1    %   OR lower upper p-value   AIC
Codominant                                                  
G/G          101 69.7 82 89.1 1.00              0.9559 252.0
G/T           34 23.4  8  8.7 0.87  0.31  2.47              
T/T           10  6.9  2  2.2 0.84  0.14  5.21              
Dominant                                                    
G/G          101 69.7 82 89.1 1.00              0.7655 250.0
G/T-T/T       44 30.3 10 10.9 0.86  0.33  2.27              
Recessive                                                   
G/G-G/T      135 93.1 90 97.8 1.00              0.8858 250.1
T/T           10  6.9  2  2.2 0.88  0.15  5.29              
Overdominant                                                
G/G-T/T      111 76.6 84 91.3 1.00              0.8158 250.1
G/T           34 23.4  8  8.7 0.89  0.32  2.48              
log-Additive                                                
0,1,2        145 61.2 92 38.8 0.90  0.42  1.89  0.7727 250.1

$G_201987_1128

SNP: G_201987_1128  adjusted by: pop 
               0    %  1    %   OR lower upper p-value   AIC
Codominant                                                  
G/G           78 52.7 85 92.4 1.00             0.20690 249.4
G/A           47 31.8  6  6.5 0.39  0.13  1.15              
A/A           23 15.5  1  1.1 0.36  0.03  3.94              
Dominant                                                    
G/G           78 52.7 85 92.4 1.00             0.07615 247.4
G/A-A/A       70 47.3  7  7.6 0.39  0.13  1.12              
Recessive                                                   
G/G-G/A      125 84.5 91 98.9 1.00             0.70890 250.4
A/A           23 15.5  1  1.1 0.65  0.06  6.65              
Overdominant                                                
G/G-A/A      101 68.2 86 93.5 1.00             0.12421 248.2
G/A           47 31.8  6  6.5 0.45  0.16  1.28              
log-Additive                                                
0,1,2        148 61.7 92 38.3 0.46  0.18  1.16 0.09302 247.7

$G_201987_235

SNP: G_201987_235  adjusted by: pop 
               0    %  1     %   OR lower upper p-value   AIC
Codominant                                                   
G/G          119 83.8 89  96.7 1.00              0.8633 246.2
G/A           22 15.5  3   3.3 1.41  0.26  7.50              
A/A            1  0.7  0   0.0 0.00  0.00                    
Dominant                                                     
G/G          119 83.8 89  96.7 1.00              0.7138 244.3
G/A-A/A       23 16.2  3   3.3 1.37  0.26  7.25              
Recessive                                                    
G/G-G/A      141 99.3 92 100.0 1.00              0.7161 244.3
A/A            1  0.7  0   0.0 0.00  0.00                    
Overdominant                                                 
G/G-A/A      120 84.5 89  96.7 1.00              0.6724 244.3
G/A           22 15.5  3   3.3 1.44  0.27  7.65              
log-Additive                                                 
0,1,2        142 60.7 92  39.3 1.27  0.26  6.13  0.7663 244.4

$G_201987_732

SNP: G_201987_732  adjusted by: pop 
               0    %  1    %   OR lower upper p-value   AIC
Codominant                                                  
G/G           70 47.6 46 50.0 1.00             0.21003 247.5
G/A           65 44.2 40 43.5 0.57  0.30  1.08              
A/A           12  8.2  6  6.5 0.59  0.17  2.11              
Dominant                                                    
G/G           70 47.6 46 50.0 1.00             0.07749 245.5
G/A-A/A       77 52.4 46 50.0 0.57  0.30  1.07              
Recessive                                                   
G/G-G/A      135 91.8 86 93.5 1.00             0.72410 248.5
A/A           12  8.2  6  6.5 0.80  0.24  2.71              
Overdominant                                                
G/G-A/A       82 55.8 52 56.5 1.00             0.11652 246.2
G/A           65 44.2 40 43.5 0.61  0.33  1.14              
log-Additive                                                
0,1,2        147 61.5 92 38.5 0.66  0.40  1.11 0.11249 246.1

$G_201987_837

SNP: G_201987_837  adjusted by: pop 
               0    %  1    %   OR lower upper p-value   AIC
Codominant                                                  
C/C          142 97.9 86 93.5 1.00               0.136 244.5
C/T            3  2.1  6  6.5 3.18  0.66 15.34              
log-Additive                                                
0,1,2        145 61.2 92 38.8 3.18  0.66 15.34         244.5

$G_201987_954

SNP: G_201987_954  adjusted by: pop 
               0    %  1    %   OR lower upper p-value   AIC
Codominant                                                  
G/G          115 77.7 65 70.7 1.00              0.3908 250.6
G/A           30 20.3 21 22.8 0.61  0.28  1.29              
A/A            3  2.0  6  6.5 1.12  0.26  4.85              
Dominant                                                    
G/G          115 77.7 65 70.7 1.00              0.2702 249.3
G/A-A/A       33 22.3 27 29.3 0.67  0.33  1.37              
Recessive                                                   
G/G-G/A      145 98.0 86 93.5 1.00              0.6834 250.4
A/A            3  2.0  6  6.5 1.34  0.32  5.65              
Overdominant                                                
G/G-A/A      118 79.7 71 77.2 1.00              0.1732 248.7
G/A           30 20.3 21 22.8 0.60  0.29  1.26              
log-Additive                                                
0,1,2        148 61.7 92 38.3 0.82  0.47  1.43  0.4795 250.0

$G_203955_360

SNP: G_203955_360  adjusted by: pop 
               0    %  1    %   OR lower upper p-value   AIC
Codominant                                                  
G/G           36 24.7 36 39.1 1.00              0.8526 251.9
A/G           67 45.9 42 45.7 0.83  0.42  1.63              
A/A           43 29.5 14 15.2 0.85  0.34  2.13              
Dominant                                                    
G/G           36 24.7 36 39.1 1.00              0.5751 250.0
A/G-A/A      110 75.3 56 60.9 0.83  0.44  1.58              
Recessive                                                   
G/G-A/G      103 70.5 78 84.8 1.00              0.9097 250.3
A/A           43 29.5 14 15.2 0.95  0.42  2.18              
Overdominant                                                
G/G-A/A       79 54.1 50 54.3 1.00              0.6540 250.1
A/G           67 45.9 42 45.7 0.87  0.47  1.60              
log-Additive                                                
0,1,2        146 61.3 92 38.7 0.90  0.58  1.41  0.6546 250.1

$G_203955_702

SNP: G_203955_702  adjusted by: pop 
               0    %  1    %   OR lower upper p-value   AIC
Codominant                                                  
T/T           85 57.4 46 50.5 1.00              0.1951 248.2
T/C           52 35.1 35 38.5 0.67  0.34  1.33              
C/C           11  7.4 10 11.0 1.88  0.55  6.42              
Dominant                                                    
T/T           85 57.4 46 50.5 1.00              0.4961 249.0
T/C-C/C       63 42.6 45 49.5 0.80  0.41  1.53              
Recessive                                                   
T/T-T/C      137 92.6 81 89.0 1.00              0.1623 247.6
C/C           11  7.4 10 11.0 2.27  0.70  7.37              
Overdominant                                                
T/T-C/C       96 64.9 56 61.5 1.00              0.1356 247.3
T/C           52 35.1 35 38.5 0.61  0.31  1.18              
log-Additive                                                
0,1,2        148 61.9 91 38.1 1.02  0.62  1.69  0.9235 249.5

$G_204238_1144

SNP: G_204238_1144  adjusted by: pop 
               0    %  1    %   OR lower upper p-value   AIC
Codominant                                                  
G/G          142 97.3 90 97.8 1.00              0.6008 248.3
G/A            4  2.7  2  2.2 0.62   0.1  3.91              
log-Additive                                                
0,1,2        146 61.3 92 38.7 0.62   0.1  3.91         248.3

$G_204238_647

SNP: G_204238_647  adjusted by: pop 
               0    %  1     %   OR lower upper p-value   AIC
Codominant                                                   
G/G          101 80.2 83  96.5 1.00              0.4859 220.1
G/A           23 18.3  3   3.5 3.42  0.33 35.13              
A/A            2  1.6  0   0.0 0.00  0.00                    
Dominant                                                     
G/G          101 80.2 83  96.5 1.00              0.2947 218.5
G/A-A/A       25 19.8  3   3.5 3.19  0.31 32.59              
Recessive                                                    
G/G-G/A      124 98.4 86 100.0 1.00              0.6448 219.4
A/A            2  1.6  0   0.0 0.00  0.00                    
Overdominant                                                 
G/G-A/A      103 81.7 83  96.5 1.00              0.2474 218.2
G/A           23 18.3  3   3.5 3.60  0.35 37.07              
log-Additive                                                 
0,1,2        126 59.4 86  40.6 2.12  0.35 12.75  0.4111 218.9

$G_204238_67

SNP: G_204238_67  adjusted by: pop 
               0    %  1    %   OR lower upper p-value   AIC
Codominant                                                  
G/G          137 92.6 90 97.8 1.00              0.2673 249.3
G/A           11  7.4  2  2.2 0.39  0.07   2.2              
log-Additive                                                
0,1,2        148 61.7 92 38.3 0.39  0.07   2.2         249.3

$G_204238_784

SNP: G_204238_784  adjusted by: pop 
               0    %  1     %   OR lower upper  p-value   AIC
Codominant                                                    
G/G          131 88.5 92 100.0 1.00             0.006961 242.6
G/A           13  8.8  0   0.0 0.00     0                     
A/A            4  2.7  0   0.0 0.36     0                     
Dominant                                                      
G/G          131 88.5 92 100.0 1.00             0.001622 240.6
G/A-A/A       17 11.5  0   0.0 0.00     0                     
Recessive                                                     
G/G-G/A      144 97.3 92 100.0 1.00             1.000000 250.5
A/A            4  2.7  0   0.0 1.00     0                     
Overdominant                                                  
G/G-A/A      135 91.2 92 100.0 1.00             0.001622 240.6
G/A           13  8.8  0   0.0 0.00     0                     
log-Additive                                                  
0,1,2        148 61.7 92  38.3 0.00     0       0.001622 240.6

$G_209960_237

SNP: G_209960_237  adjusted by: pop 
               0    %  1     %   OR lower upper p-value   AIC
Codominant                                                   
T/T          115 77.7 75  81.5 1.00              0.6931 251.8
T/C           31 20.9 17  18.5 0.71  0.32  1.55              
C/C            2  1.4  0   0.0 0.81  0.00                    
Dominant                                                     
T/T          115 77.7 75  81.5 1.00              0.3919 249.8
T/C-C/C       33 22.3 17  18.5 0.71  0.32  1.55              
Recessive                                                    
T/T-T/C      146 98.6 92 100.0 1.00                     250.5
C/C            2  1.4  0   0.0 1.00  0.00                    
Overdominant                                                 
T/T-C/C      117 79.1 75  81.5 1.00              0.3919 249.8
T/C           31 20.9 17  18.5 0.71  0.32  1.55              
log-Additive                                                 
0,1,2        148 61.7 92  38.3 0.71  0.32  1.55  0.3919 249.8

$G_219405_317

SNP: G_219405_317  adjusted by: pop 
               0    %  1    % OR lower upper p-value   AIC
Codominant                                                
G/G          139 94.6 91 98.9  1              0.3174 247.7
G/A            8  5.4  1  1.1        0                    
log-Additive                                              
0,1,2        147 61.5 92 38.5        0               247.7

$G_221652_115

SNP: G_221652_115  adjusted by: pop 
               0    %  1    %   OR lower upper p-value   AIC
Codominant                                                  
G/G          112 75.7 77 83.7 1.00             0.12719 248.4
G/A           31 20.9 14 15.2 2.82  1.00  7.95              
A/A            5  3.4  1  1.1 1.25  0.10 15.38              
Dominant                                                    
G/G          112 75.7 77 83.7 1.00             0.05427 246.8
G/A-A/A       36 24.3 15 16.3 2.58  0.95  6.98              
Recessive                                                   
G/G-G/A      143 96.6 91 98.9 1.00             0.90277 250.5
A/A            5  3.4  1  1.1 0.86  0.07  9.94              
Overdominant                                                
G/G-A/A      117 79.1 78 84.8 1.00             0.04301 246.4
G/A           31 20.9 14 15.2 2.78  1.00  7.73              
log-Additive                                                
0,1,2        148 61.7 92 38.3 1.91  0.85  4.27 0.11344 248.0

$G_222230_1003

SNP: G_222230_1003  adjusted by: pop 
               0    %  1    %   OR lower upper p-value   AIC
Codominant                                                  
C/C           82 65.1 41 47.7 1.00              0.9858 232.3
C/T           33 26.2 35 40.7 1.03  0.48  2.20              
T/T           11  8.7 10 11.6 0.94  0.31  2.85              
Dominant                                                    
C/C           82 65.1 41 47.7 1.00              0.9776 230.3
C/T-T/T       44 34.9 45 52.3 1.01  0.49  2.10              
Recessive                                                   
C/C-C/T      115 91.3 76 88.4 1.00              0.8786 230.3
T/T           11  8.7 10 11.6 0.92  0.34  2.52              
Overdominant                                                
C/C-T/T       93 73.8 51 59.3 1.00              0.8960 230.3
C/T           33 26.2 35 40.7 1.05  0.53  2.08              
log-Additive                                                
0,1,2        126 59.4 86 40.6 0.98  0.58  1.67  0.9524 230.3

$G_222230_528

SNP: G_222230_528  adjusted by: pop 
               0    %  1     %   OR lower upper p-value   AIC
Codominant                                                   
C/C          139 95.9 91  98.9 1.00              0.9784 248.6
C/T            5  3.4  1   1.1 1.36  0.08 23.61              
T/T            1  0.7  0   0.0 1.08  0.00                    
Dominant                                                     
C/C          139 95.9 91  98.9 1.00              0.8343 246.6
C/T-T/T        6  4.1  1   1.1 1.36  0.08 23.61              
Recessive                                                    
C/C-C/T      144 99.3 92 100.0 1.00              1.0000 246.6
T/T            1  0.7  0   0.0 1.00  0.00                    
Overdominant                                                 
C/C-T/T      140 96.6 91  98.9 1.00              0.8343 246.6
C/T            5  3.4  1   1.1 1.36  0.08 23.61              
log-Additive                                                 
0,1,2        145 61.2 92  38.8 1.36  0.08 23.61  0.8343 246.6

$G_223488_1410

SNP: G_223488_1410  adjusted by: pop 
               0    %  1    %   OR lower upper p-value   AIC
Codominant                                                  
T/T          100 68.0 63 68.5 1.00              0.6575 250.5
T/C           43 29.3 28 30.4 0.90  0.46  1.76              
C/C            4  2.7  1  1.1 0.35  0.03  3.90              
Dominant                                                    
T/T          100 68.0 63 68.5 1.00              0.6410 249.2
T/C-C/C       47 32.0 29 31.5 0.86  0.44  1.65              
Recessive                                                   
T/T-T/C      143 97.3 91 98.9 1.00              0.3876 248.6
C/C            4  2.7  1  1.1 0.37  0.03  4.00              
Overdominant                                                
T/T-C/C      104 70.7 64 69.6 1.00              0.8326 249.3
T/C           43 29.3 28 30.4 0.93  0.48  1.81              
log-Additive                                                
0,1,2        147 61.5 92 38.5 0.82  0.45  1.49  0.5105 248.9

$G_223488_1530

SNP: G_223488_1530  adjusted by: pop 
               0    %  1    %   OR lower upper p-value   AIC
Codominant                                                  
A/A          142 99.3 88 95.7 1.00             0.07536 242.3
A/G            1  0.7  4  4.3 6.55  0.65 66.35              
log-Additive                                                
0,1,2        143 60.9 92 39.1 6.55  0.65 66.35         242.3

$G_225441_354

SNP: G_225441_354  adjusted by: pop 
               0    %  1    %   OR lower upper p-value   AIC
Codominant                                                  
T/T           65 47.4 46 50.0 1.00             0.08899 234.7
T/C           53 38.7 42 45.7 0.69  0.35  1.36              
C/C           19 13.9  4  4.3 0.25  0.07  0.93              
Dominant                                                    
T/T           65 47.4 46 50.0 1.00             0.12547 235.2
T/C-C/C       72 52.6 46 50.0 0.60  0.31  1.16              
Recessive                                                   
T/T-T/C      118 86.1 88 95.7 1.00             0.05526 233.9
C/C           19 13.9  4  4.3 0.31  0.09  1.08              
Overdominant                                                
T/T-C/C       84 61.3 50 54.3 1.00             0.63137 237.3
T/C           53 38.7 42 45.7 0.85  0.45  1.62              
log-Additive                                                
0,1,2        137 59.8 92 40.2 0.58  0.34  0.98 0.03996 233.3

$G_228863_252

SNP: G_228863_252  adjusted by: pop 
               0    %  1     % OR lower upper p-value   AIC
Codominant                                                 
C/C          143 96.6 91  98.9  1              0.6017 251.5
C/T            3  2.0  1   1.1        0                    
T/T            2  1.4  0   0.0        0                    
Dominant                                                   
C/C          143 96.6 91  98.9  1              0.3134 249.5
C/T-T/T        5  3.4  1   1.1        0                    
Recessive                                                  
C/C-C/T      146 98.6 92 100.0  1              1.0000 250.5
T/T            2  1.4  0   0.0  1     0                    
Overdominant                                               
C/C-T/T      145 98.0 91  98.9  1              0.3134 249.5
C/T            3  2.0  1   1.1        0                    
log-Additive                                               
0,1,2        148 61.7 92  38.3        0        0.3134 249.5

$G_230664_231

SNP: G_230664_231  adjusted by: pop 
               0    %  1     %  OR lower upper p-value   AIC
Codominant                                                  
C/C          127 85.8 89  96.7 1.0             0.03639 245.9
C/T           18 12.2  3   3.3 0.2  0.05  0.76              
T/T            3  2.0  0   0.0 0.5  0.00                    
Dominant                                                    
C/C          127 85.8 89  96.7 1.0             0.01004 243.9
C/T-T/T       21 14.2  3   3.3 0.2  0.05  0.76              
Recessive                                                   
C/C-C/T      145 98.0 92 100.0 1.0             1.00000 250.5
T/T            3  2.0  0   0.0 1.0  0.00                    
Overdominant                                                
C/C-T/T      130 87.8 89  96.7 1.0             0.01004 243.9
C/T           18 12.2  3   3.3 0.2  0.05  0.76              
log-Additive                                                
0,1,2        148 61.7 92  38.3 0.2  0.05  0.76 0.01004 243.9

$G_231234_1035

SNP: G_231234_1035  adjusted by: pop 
               0    %  1    %   OR lower upper p-value   AIC
Codominant                                                  
C/C          132 89.8 77 83.7 1.00              0.7804 250.3
C/A           15 10.2 15 16.3 1.13  0.48  2.69              
log-Additive                                                
0,1,2        147 61.5 92 38.5 1.13  0.48  2.69         250.3

$G_231234_204

SNP: G_231234_204  adjusted by: pop 
               0    %  1    %   OR lower upper p-value   AIC
Codominant                                                  
C/C           76 52.4 57 62.6 1.00              0.3713 248.3
C/T           58 40.0 32 35.2 1.58  0.78  3.21              
T/T           11  7.6  2  2.2 2.35  0.33 16.58              
Dominant                                                    
C/C           76 52.4 57 62.6 1.00              0.1769 246.4
C/T-T/T       69 47.6 34 37.4 1.61  0.80  3.25              
Recessive                                                   
C/C-C/T      134 92.4 89 97.8 1.00              0.5673 247.9
T/T           11  7.6  2  2.2 1.76  0.27 11.67              
Overdominant                                                
C/C-T/T       87 60.0 59 64.8 1.00              0.2552 246.9
C/T           58 40.0 32 35.2 1.48  0.75  2.95              
log-Additive                                                
0,1,2        145 61.4 91 38.6 1.57  0.83  2.95  0.1596 246.3

$G_231234_2074

SNP: G_231234_2074  adjusted by: pop 
               0    %  1     %   OR lower upper p-value   AIC
Codominant                                                   
G/G          105 80.2 81  97.6 1.00             0.14505 212.0
G/T           23 17.6  2   2.4       0.00                    
T/T            3  2.3  0   0.0 1.00  0.00                    
Dominant                                                     
G/G          105 80.2 81  97.6 1.00             0.06560 210.5
G/T-T/T       26 19.8  2   2.4       0.00                    
Recessive                                                    
G/G-G/T      128 97.7 83 100.0 1.00             0.65864 213.7
T/T            3  2.3  0   0.0 0.00  0.00                    
Overdominant                                                 
G/G-T/T      108 82.4 81  97.6 1.00             0.04941 210.0
G/T           23 17.6  2   2.4       0.00                    
log-Additive                                                 
0,1,2        131 61.2 83  38.8 3.73  0.43 32.71 0.23634 212.5

$G_231234_2083

SNP: G_231234_2083  adjusted by: pop 
               0    %  1     %   OR lower upper p-value   AIC
Codominant                                                   
G/G          118 90.1 74  90.2 1.00             0.05367 209.1
G/A            9  6.9  8   9.8 0.63  0.19  2.12              
A/A            4  3.1  0   0.0 0.00  0.00                    
Dominant                                                     
G/G          118 90.1 74  90.2 1.00             0.20279 211.3
G/A-A/A       13  9.9  8   9.8 0.47  0.15  1.52              
Recessive                                                    
G/G-G/A      127 96.9 82 100.0 1.00             0.02143 207.6
A/A            4  3.1  0   0.0 0.00  0.00                    
Overdominant                                                 
G/G-A/A      122 93.1 74  90.2 1.00             0.83939 212.9
G/A            9  6.9  8   9.8 0.89  0.27  2.86              
log-Additive                                                 
0,1,2        131 61.5 82  38.5 0.40  0.15  1.09 0.06102 209.4

$G_231234_262

SNP: G_231234_262  adjusted by: pop 
               0    %  1     %   OR lower upper p-value   AIC
Codominant                                                   
G/G          133 93.7 87  95.6 1.00              0.4874 248.4
G/A            8  5.6  4   4.4 0.69  0.16  3.01              
A/A            1  0.7  0   0.0 0.00  0.00                    
Dominant                                                     
G/G          133 93.7 87  95.6 1.00              0.4781 247.3
G/A-A/A        9  6.3  4   4.4 0.60  0.14  2.54              
Recessive                                                    
G/G-G/A      141 99.3 91 100.0 1.00              0.2758 246.7
A/A            1  0.7  0   0.0 0.00  0.00                    
Overdominant                                                 
G/G-A/A      134 94.4 87  95.6 1.00              0.6899 247.7
G/A            8  5.6  4   4.4 0.74  0.17  3.22              
log-Additive                                                 
0,1,2        142 60.9 91  39.1 0.55  0.15  2.06  0.3624 247.0

$G_231234_351

SNP: G_231234_351  adjusted by: pop 
               0    %  1    %   OR lower upper p-value   AIC
Codominant                                                  
A/A          133 91.1 75 81.5 1.00              0.4252 248.9
A/C           10  6.8 15 16.3 1.84  0.67  5.02              
C/C            3  2.1  2  2.2 0.67  0.09  4.78              
Dominant                                                    
A/A          133 91.1 75 81.5 1.00              0.3535 247.8
A/C-C/C       13  8.9 17 18.5 1.53  0.62  3.81              
Recessive                                                   
A/A-A/C      143 97.9 90 97.8 1.00              0.6201 248.4
C/C            3  2.1  2  2.2 0.61  0.09  4.32              
Overdominant                                                
A/A-C/C      136 93.2 77 83.7 1.00              0.2129 247.1
A/C           10  6.8 15 16.3 1.87  0.69  5.08              
log-Additive                                                
0,1,2        146 61.3 92 38.7 1.23  0.59  2.56  0.5708 248.3

$G_232236_1065

SNP: G_232236_1065  adjusted by: pop 
               0    %  1    %   OR lower upper p-value   AIC
Codominant                                                  
G/G          107 73.3 61 66.3 1.00             0.11068 244.4
G/A           35 24.0 23 25.0 0.49  0.24  1.02              
A/A            4  2.7  8  8.7 1.33  0.32  5.46              
Dominant                                                    
G/G          107 73.3 61 66.3 1.00             0.11767 244.3
G/A-A/A       39 26.7 31 33.7 0.58  0.29  1.15              
Recessive                                                   
G/G-G/A      142 97.3 84 91.3 1.00             0.40564 246.1
A/A            4  2.7  8  8.7 1.76  0.44  7.02              
Overdominant                                                
G/G-A/A      111 76.0 69 75.0 1.00             0.03937 242.5
G/A           35 24.0 23 25.0 0.48  0.24  0.97              
log-Additive                                                
0,1,2        146 61.3 92 38.7 0.79  0.46  1.34 0.37803 246.0

$G_232236_192

SNP: G_232236_192  adjusted by: pop 
               0    %  1     % OR lower upper p-value   AIC
Codominant                                                 
C/C          144 98.0 92 100.0  1                     250.5
C/T            3  2.0  0   0.0  1     0                    
log-Additive                                               
0,1,2        147 61.5 92  38.5  1     0               250.5

$G_232236_534

SNP: G_232236_534  adjusted by: pop 
               0    %  1    %   OR lower upper p-value   AIC
Codominant                                                  
G/G           55 37.4 43 46.7 1.00              0.7943 250.2
G/A           63 42.9 39 42.4 1.25  0.65  2.42              
A/A           29 19.7 10 10.9 1.04  0.38  2.81              
Dominant                                                    
G/G           55 37.4 43 46.7 1.00              0.5679 248.3
G/A-A/A       92 62.6 49 53.3 1.20  0.64  2.23              
Recessive                                                   
G/G-G/A      118 80.3 82 89.1 1.00              0.8849 248.6
A/A           29 19.7 10 10.9 0.93  0.36  2.40              
Overdominant                                                
G/G-A/A       84 57.1 53 57.6 1.00              0.4995 248.2
G/A           63 42.9 39 42.4 1.24  0.66  2.33              
log-Additive                                                
0,1,2        147 61.5 92 38.5 1.08  0.69  1.70  0.7284 248.5

$G_234776_254

SNP: G_234776_254  adjusted by: pop 
               0    %  1    %   OR lower upper p-value   AIC
Codominant                                                  
T/T           97 73.5 65 73.9 1.00              0.4023 232.2
T/G           35 26.5 23 26.1 1.38  0.65  2.92              
log-Additive                                                
0,1,2        132 60.0 88 40.0 1.38  0.65  2.92         232.2

$G_234776_486

SNP: G_234776_486  adjusted by: pop 
               0    %  1    %   OR lower upper p-value   AIC
Codominant                                                  
C/C           62 44.9 50 58.1 1.00              0.4911 233.7
C/T           58 42.0 28 32.6 1.37  0.65  2.89              
T/T           18 13.0  8  9.3 1.95  0.57  6.68              
Dominant                                                    
C/C           62 44.9 50 58.1 1.00              0.2968 232.0
C/T-T/T       76 55.1 36 41.9 1.46  0.71  2.98              
Recessive                                                   
C/C-C/T      120 87.0 78 90.7 1.00              0.3891 232.4
T/T           18 13.0  8  9.3 1.66  0.52  5.26              
Overdominant                                                
C/C-T/T       80 58.0 58 67.4 1.00              0.6059 232.8
C/T           58 42.0 28 32.6 1.20  0.60  2.43              
log-Additive                                                
0,1,2        138 61.6 86 38.4 1.39  0.80  2.39  0.2336 231.7

$G_239007_161

SNP: G_239007_161  adjusted by: pop 
               0    %  1    %   OR lower upper p-value   AIC
Codominant                                                  
G/G           60 41.4 70 76.9 1.00             0.09979 240.1
G/A           60 41.4 14 15.4 0.36  0.13  0.96              
A/A           25 17.2  7  7.7 0.67  0.16  2.77              
Dominant                                                    
G/G           60 41.4 70 76.9 1.00             0.05688 239.1
G/A-A/A       85 58.6 21 23.1 0.39  0.15  1.03              
Recessive                                                   
G/G-G/A      120 82.8 84 92.3 1.00             0.52694 242.3
A/A           25 17.2  7  7.7 1.48  0.44  4.92              
Overdominant                                                
G/G-A/A       85 58.6 77 84.6 1.00             0.03803 238.4
G/A           60 41.4 14 15.4 0.41  0.18  0.96              
log-Additive                                                
0,1,2        145 61.4 91 38.6 0.69  0.34  1.40 0.30405 241.6

$G_239007_528

SNP: G_239007_528  adjusted by: pop 
               0    %  1     %   OR lower upper p-value   AIC
Codominant                                                   
A/A          128 86.5 83  90.2 1.00              0.4626 251.0
A/G           19 12.8  9   9.8 0.52  0.18  1.47              
G/G            1  0.7  0   0.0 0.87  0.00                    
Dominant                                                     
A/A          128 86.5 83  90.2 1.00              0.2143 249.0
A/G-G/G       20 13.5  9   9.8 0.52  0.18  1.47              
Recessive                                                    
A/A-A/G      147 99.3 92 100.0 1.00                     250.5
G/G            1  0.7  0   0.0 1.00  0.00                    
Overdominant                                                 
A/A-G/G      129 87.2 83  90.2 1.00              0.2143 249.0
A/G           19 12.8  9   9.8 0.52  0.18  1.47              
log-Additive                                                 
0,1,2        148 61.7 92  38.3 0.52  0.18  1.47  0.2143 249.0

$G_240627_207

SNP: G_240627_207  adjusted by: pop 
               0    %  1    %   OR lower upper p-value   AIC
Codominant                                                  
C/C          107 72.3 60 65.2 1.00             0.07200 247.3
C/T           34 23.0 31 33.7 2.26  1.10  4.65              
T/T            7  4.7  1  1.1 0.74  0.05 11.18              
Dominant                                                    
C/C          107 72.3 60 65.2 1.00             0.03127 245.9
C/T-T/T       41 27.7 32 34.8 2.14  1.06  4.32              
Recessive                                                   
C/C-C/T      141 95.3 91 98.9 1.00             0.71379 250.4
T/T            7  4.7  1  1.1 0.60  0.04  9.00              
Overdominant                                                
C/C-T/T      114 77.0 61 66.3 1.00             0.02238 245.3
C/T           34 23.0 31 33.7 2.27  1.11  4.67              
log-Additive                                                
0,1,2        148 61.7 92 38.3 1.88  0.98  3.63 0.05492 246.8

$G_240627_381

SNP: G_240627_381  adjusted by: pop 
               0    %  1    %   OR lower upper p-value   AIC
Codominant                                                  
C/C          147 99.3 89 96.7 1.00              0.1654 248.6
C/T            1  0.7  3  3.3 4.75  0.44 51.11              
log-Additive                                                
0,1,2        148 61.7 92 38.3 4.75  0.44 51.11         248.6

$G_242486_426

SNP: G_242486_426  adjusted by: pop 
               0    %  1    %   OR lower upper p-value   AIC
Codominant                                                  
G/G           55 37.2 41 44.6 1.00              0.8243 252.1
G/A           69 46.6 43 46.7 0.88  0.46  1.69              
A/A           24 16.2  8  8.7 0.72  0.24  2.16              
Dominant                                                    
G/G           55 37.2 41 44.6 1.00              0.6227 250.3
G/A-A/A       93 62.8 51 55.4 0.86  0.46  1.60              
Recessive                                                   
G/G-G/A      124 83.8 84 91.3 1.00              0.6191 250.3
A/A           24 16.2  8  8.7 0.77  0.27  2.18              
Overdominant                                                
G/G-A/A       79 53.4 49 53.3 1.00              0.8484 250.5
G/A           69 46.6 43 46.7 0.94  0.51  1.74              
log-Additive                                                
0,1,2        148 61.7 92 38.3 0.86  0.53  1.39  0.5420 250.2

$G_244860_1665

SNP: G_244860_1665  adjusted by: pop 
               0    %  1    %   OR lower upper p-value   AIC
Codominant                                                  
C/C           68 56.2 40 49.4 1.00              0.7400 212.4
C/T           42 34.7 31 38.3 1.18  0.57  2.47              
T/T           11  9.1 10 12.3 0.78  0.27  2.23              
Dominant                                                    
C/C           68 56.2 40 49.4 1.00              0.8645 211.0
C/T-T/T       53 43.8 41 50.6 1.06  0.54  2.09              
Recessive                                                   
C/C-C/T      110 90.9 71 87.7 1.00              0.5250 210.6
T/T           11  9.1 10 12.3 0.72  0.26  1.97              
Overdominant                                                
C/C-T/T       79 65.3 50 61.7 1.00              0.5379 210.6
C/T           42 34.7 31 38.3 1.25  0.62  2.52              
log-Additive                                                
0,1,2        121 59.9 81 40.1 0.96  0.59  1.55  0.8543 211.0

$G_246173_255

SNP: G_246173_255  adjusted by: pop 
               0    %  1     %   OR lower upper p-value   AIC
Codominant                                                   
G/G          135 91.8 85  92.4 1.00              0.4519 249.1
G/C           11  7.5  7   7.6 1.54  0.43  5.58              
C/C            1  0.7  0   0.0 0.00  0.00                    
Dominant                                                     
G/G          135 91.8 85  92.4 1.00              0.6566 248.5
G/C-C/C       12  8.2  7   7.6 1.32  0.38  4.55              
Recessive                                                    
G/G-G/C      146 99.3 92 100.0 1.00              0.2854 247.5
C/C            1  0.7  0   0.0 0.00  0.00                    
Overdominant                                                 
G/G-C/C      136 92.5 85  92.4 1.00              0.4634 248.1
G/C           11  7.5  7   7.6 1.61  0.45  5.82              
log-Additive                                                 
0,1,2        147 61.5 92  38.5 1.09  0.36  3.29  0.8744 248.6

$G_251818_120

SNP: G_251818_120  adjusted by: pop 
               0    %  1    %   OR lower upper p-value   AIC
Codominant                                                  
C/C          114 77.0 82 89.1 1.00             0.22046 249.5
C/T           24 16.2  8  8.7 0.46  0.17  1.19              
T/T           10  6.8  2  2.2 0.50  0.08  3.14              
Dominant                                                    
C/C          114 77.0 82 89.1 1.00             0.08237 247.5
C/T-T/T       34 23.0 10 10.9 0.46  0.19  1.12              
Recessive                                                   
C/C-C/T      138 93.2 90 97.8 1.00             0.53639 250.1
T/T           10  6.8  2  2.2 0.56  0.09  3.56              
Overdominant                                                
C/C-T/T      124 83.8 84 91.3 1.00             0.11715 248.1
C/T           24 16.2  8  8.7 0.47  0.18  1.23              
log-Additive                                                
0,1,2        148 61.7 92 38.3 0.57  0.28  1.15 0.10786 247.9

$G_251880_2079

SNP: G_251880_2079  adjusted by: pop 
               0    %  1    %   OR lower upper p-value   AIC
Codominant                                                  
C/C           96 65.3 60 65.2 1.00              0.9298 250.5
C/T           50 34.0 30 32.6 1.12  0.57  2.20              
T/T            1  0.7  2  2.2 1.35  0.12 15.45              
Dominant                                                    
C/C           96 65.3 60 65.2 1.00              0.7257 248.5
C/T-T/T       51 34.7 32 34.8 1.13  0.58  2.20              
Recessive                                                   
C/C-C/T      146 99.3 90 97.8 1.00              0.8323 248.6
T/T            1  0.7  2  2.2 1.30  0.11 14.70              
Overdominant                                                
C/C-T/T       97 66.0 62 67.4 1.00              0.7681 248.6
C/T           50 34.0 30 32.6 1.11  0.56  2.18              
log-Additive                                                
0,1,2        147 61.5 92 38.5 1.13  0.61  2.09  0.7059 248.5

$G_251880_2352

SNP: G_251880_2352  adjusted by: pop 
               0     %  1    %   OR lower upper p-value   AIC
Codominant                                                   
G/G          139  93.9 87 94.6 1.00              0.2373 249.6
G/A            9   6.1  4  4.3 0.47  0.12  1.91              
A/A            0   0.0  1  1.1       0.00                    
Dominant                                                     
G/G          139  93.9 87 94.6 1.00              0.4309 249.9
G/A-A/A        9   6.1  5  5.4 0.59  0.16  2.23              
Recessive                                                    
G/G-G/A      148 100.0 91 98.9 1.00              0.1879 248.8
A/A            0   0.0  1  1.1       0.00                    
Overdominant                                                 
G/G-A/A      139  93.9 88 95.7 1.00              0.2319 249.1
G/A            9   6.1  4  4.3 0.44  0.11  1.75              
log-Additive                                                 
0,1,2        148  61.7 92 38.3 0.80  0.25  2.63  0.7170 250.4

$G_251880_684

SNP: G_251880_684  adjusted by: pop 
               0    %  1    %   OR lower upper p-value   AIC
Codominant                                                  
C/C           75 50.7 54 58.7 1.00              0.6649 251.7
C/T           65 43.9 35 38.0 1.15  0.60  2.20              
T/T            8  5.4  3  3.3 0.58  0.12  2.67              
Dominant                                                    
C/C           75 50.7 54 58.7 1.00              0.8338 250.5
C/T-T/T       73 49.3 38 41.3 1.07  0.57  2.00              
Recessive                                                   
C/C-C/T      140 94.6 89 96.7 1.00              0.4263 249.9
T/T            8  5.4  3  3.3 0.55  0.12  2.47              
Overdominant                                                
C/C-T/T       83 56.1 57 62.0 1.00              0.5778 250.2
C/T           65 43.9 35 38.0 1.20  0.63  2.27              
log-Additive                                                
0,1,2        148 61.7 92 38.3 0.97  0.57  1.65  0.9150 250.5

$G_252388_426

SNP: G_252388_426  adjusted by: pop 
               0    %  1    %   OR lower upper p-value   AIC
Codominant                                                  
C/C           89 60.1 62 68.1 1.00              0.8378 251.2
C/T           45 30.4 27 29.7 1.11  0.54  2.26              
T/T           14  9.5  2  2.2 0.65  0.10  4.08              
Dominant                                                    
C/C           89 60.1 62 68.1 1.00              0.8740 249.5
C/T-T/T       59 39.9 29 31.9 1.06  0.53  2.12              
Recessive                                                   
C/C-C/T      134 90.5 89 97.8 1.00              0.6008 249.2
T/T           14  9.5  2  2.2 0.62  0.10  3.79              
Overdominant                                                
C/C-T/T      103 69.6 64 70.3 1.00              0.7112 249.4
C/T           45 30.4 27 29.7 1.14  0.57  2.31              
log-Additive                                                
0,1,2        148 61.9 91 38.1 0.99  0.54  1.80  0.9658 249.5

$G_254919_291

SNP: G_254919_291  adjusted by: pop 
               0    %  1    %   OR lower upper p-value   AIC
Codominant                                                  
T/T           42 28.6 52 56.5 1.00              0.3280 248.4
T/C           61 41.5 31 33.7 0.71  0.36  1.38              
C/C           44 29.9  9  9.8 1.57  0.47  5.27              
Dominant                                                    
T/T           42 28.6 52 56.5 1.00              0.4957 248.2
T/C-C/C      105 71.4 40 43.5 0.80  0.42  1.52              
Recessive                                                   
T/T-T/C      103 70.1 83 90.2 1.00              0.2694 247.4
C/C           44 29.9  9  9.8 1.89  0.60  6.03              
Overdominant                                                
T/T-C/C       86 58.5 61 66.3 1.00              0.1950 247.0
T/C           61 41.5 31 33.7 0.66  0.35  1.24              
log-Additive                                                
0,1,2        147 61.5 92 38.5 0.99  0.60  1.64  0.9701 248.7

$G_254919_297

SNP: G_254919_297  adjusted by: pop 
               0    %  1    %    OR lower  upper  p-value   AIC
Codominant                                                     
G/G          105 71.4 81 88.0  1.00              0.006010 240.4
G/A           37 25.2  8  8.7  0.63  0.22   1.80               
A/A            5  3.4  3  3.3 28.29  2.39 334.55               
Dominant                                                       
G/G          105 71.4 81 88.0  1.00              0.902912 248.6
G/A-A/A       42 28.6 11 12.0  0.94  0.36   2.48               
Recessive                                                      
G/G-G/A      142 96.6 89 96.7  1.00              0.002065 239.2
A/A            5  3.4  3  3.3 34.20  2.98 392.70               
Overdominant                                                   
G/G-A/A      110 74.8 84 91.3  1.00              0.170931 246.8
G/A           37 25.2  8  8.7  0.51  0.19   1.35               
log-Additive                                                   
0,1,2        147 61.5 92 38.5  1.60  0.65   3.92 0.304169 247.6

$G_260500_369

SNP: G_260500_369  adjusted by: pop 
               0     %  1    %   OR lower upper p-value   AIC
Codominant                                                   
C/C          131  91.0 86 94.5 1.00             0.02956 241.4
C/T           13   9.0  4  4.4 0.26  0.08  0.87              
T/T            0   0.0  1  1.1       0.00                    
Dominant                                                     
C/C          131  91.0 86 94.5 1.00             0.04224 242.3
C/T-T/T       13   9.0  5  5.5 0.32  0.10  1.00              
Recessive                                                    
C/C-C/T      144 100.0 90 98.9 1.00             0.19557 244.7
T/T            0   0.0  1  1.1       0.00                    
Overdominant                                                 
C/C-T/T      131  91.0 87 95.6 1.00             0.01686 240.7
C/T           13   9.0  4  4.4 0.25  0.07  0.84              
log-Additive                                                 
0,1,2        144  61.3 91 38.7 0.44  0.15  1.25 0.10983 243.8

$G_260893_408

SNP: G_260893_408  adjusted by: pop 
               0     %  1    %   OR lower upper p-value   AIC
Codominant                                                   
G/G          139  93.9 82 89.1 1.00              0.3477 250.4
G/A            9   6.1  9  9.8 1.46  0.44  4.84              
A/A            0   0.0  1  1.1       0.00                    
Dominant                                                     
G/G          139  93.9 82 89.1 1.00              0.4256 249.9
G/A-A/A        9   6.1 10 10.9 1.62  0.49  5.31              
Recessive                                                    
G/G-G/A      148 100.0 91 98.9 1.00              0.1879 248.8
A/A            0   0.0  1  1.1       0.00                    
Overdominant                                                 
G/G-A/A      139  93.9 83 90.2 1.00              0.6483 250.3
G/A            9   6.1  9  9.8 1.32  0.40  4.29              
log-Additive                                                 
0,1,2        148  61.7 92 38.3 1.79  0.59  5.43  0.2941 249.4

$G_260893_819

SNP: G_260893_819  adjusted by: pop 
               0    %  1     % OR lower upper p-value   AIC
Codominant                                                 
C/C          135 91.8 92 100.0  1              0.4357 249.0
C/A           10  6.8  0   0.0  0     0                    
A/A            2  1.4  0   0.0  0     0                    
Dominant                                                   
C/C          135 91.8 92 100.0  1              0.1974 247.0
C/A-A/A       12  8.2  0   0.0  0     0                    
Recessive                                                  
C/C-C/A      145 98.6 92 100.0  1              0.6142 248.4
A/A            2  1.4  0   0.0  0     0                    
Overdominant                                               
C/C-A/A      137 93.2 92 100.0  1              0.2436 247.3
C/A           10  6.8  0   0.0  0     0                    
log-Additive                                               
0,1,2        147 61.5 92  38.5  0     0        0.1974 247.0

$G_260893_945

SNP: G_260893_945  adjusted by: pop 
               0    %  1    %   OR lower upper p-value   AIC
Codominant                                                  
T/T           65 44.8 36 39.1 1.00              0.9703 248.6
T/G           67 46.2 45 48.9 0.95  0.48  1.88              
G/G           13  9.0 11 12.0 1.08  0.37  3.13              
Dominant                                                    
T/T           65 44.8 36 39.1 1.00              0.9341 246.6
T/G-G/G       80 55.2 56 60.9 0.97  0.51  1.87              
Recessive                                                   
T/T-T/G      132 91.0 81 88.0 1.00              0.8432 246.6
G/G           13  9.0 11 12.0 1.11  0.41  3.00              
Overdominant                                                
T/T-G/G       78 53.8 47 51.1 1.00              0.8363 246.6
T/G           67 46.2 45 48.9 0.94  0.50  1.76              
log-Additive                                                
0,1,2        145 61.2 92 38.8 1.01  0.62  1.64  0.9724 246.6

$G_260893_961

SNP: G_260893_961  adjusted by: pop 
               0    %  1    %   OR lower upper p-value   AIC
Codominant                                                  
G/G          140 97.9 88 95.7 1.00              0.7391 242.7
G/T            3  2.1  4  4.3 1.31  0.27  6.43              
log-Additive                                                
0,1,2        143 60.9 92 39.1 1.31  0.27  6.43         242.7

$G_262882_163

SNP: G_262882_163  adjusted by: pop 
               0    %  1    %   OR lower upper p-value   AIC
Codominant                                                  
A/A           40 27.0 29 31.5 1.00              0.3690 250.5
G/A           54 36.5 50 54.3 1.42  0.70  2.85              
G/G           54 36.5 13 14.1 0.80  0.32  2.02              
Dominant                                                    
A/A           40 27.0 29 31.5 1.00              0.5543 250.2
G/A-G/G      108 73.0 63 68.5 1.22  0.63  2.38              
Recessive                                                   
A/A-G/A       94 63.5 79 85.9 1.00              0.3048 249.5
G/G           54 36.5 13 14.1 0.65  0.29  1.48              
Overdominant                                                
A/A-G/G       94 63.5 42 45.7 1.00              0.1822 248.7
G/A           54 36.5 50 54.3 1.53  0.82  2.85              
log-Additive                                                
0,1,2        148 61.7 92 38.3 0.96  0.61  1.51  0.8700 250.5

$G_262882_252

SNP: G_262882_252  adjusted by: pop 
               0     %  1    %   OR lower upper p-value   AIC
Codominant                                                   
C/C          132  90.4 81 88.0 1.00              0.5815 247.7
C/T           14   9.6 10 10.9 0.85  0.31  2.32              
T/T            0   0.0  1  1.1       0.00                    
Dominant                                                     
C/C          132  90.4 81 88.0 1.00              0.8854 246.8
C/T-T/T       14   9.6 11 12.0 0.93  0.35  2.49              
Recessive                                                    
C/C-C/T      146 100.0 91 98.9 1.00              0.3215 245.8
T/T            0   0.0  1  1.1       0.00                    
Overdominant                                                 
C/C-T/T      132  90.4 82 89.1 1.00              0.7292 246.7
C/T           14   9.6 10 10.9 0.84  0.31  2.28              
log-Additive                                                 
0,1,2        146  61.3 92 38.7 1.02  0.41  2.56  0.9623 246.8

$G_26438_387

SNP: G_26438_387  adjusted by: pop 
               0    %  1    %   OR lower upper p-value   AIC
Codominant                                                  
C/C          100 67.6 56 60.9 1.00              0.1850 249.1
C/T           45 30.4 30 32.6 1.32  0.68  2.60              
T/T            3  2.0  6  6.5 5.15  0.59 44.74              
Dominant                                                    
C/C          100 67.6 56 60.9 1.00              0.2198 249.0
C/T-T/T       48 32.4 36 39.1 1.50  0.78  2.87              
Recessive                                                   
C/C-C/T      145 98.0 86 93.5 1.00              0.1002 247.8
T/T            3  2.0  6  6.5 4.72  0.55 40.58              
Overdominant                                                
C/C-T/T      103 69.6 62 67.4 1.00              0.5471 250.2
C/T           45 30.4 30 32.6 1.23  0.63  2.40              
log-Additive                                                
0,1,2        148 61.7 92 38.3 1.57  0.89  2.76  0.1125 248.0

$G_265198_105

SNP: G_265198_105  adjusted by: pop 
               0    %  1    %   OR lower upper p-value   AIC
Codominant                                                  
C/C           73 51.8 78 86.7 1.00              0.4697 232.6
C/T           44 31.2  9 10.0 1.33  0.41  4.26              
T/T           24 17.0  3  3.3 3.41  0.47 24.91              
Dominant                                                    
C/C           73 51.8 78 86.7 1.00              0.4567 231.5
C/T-T/T       68 48.2 12 13.3 1.52  0.50  4.66              
Recessive                                                   
C/C-C/T      117 83.0 87 96.7 1.00              0.2574 230.8
T/T           24 17.0  3  3.3 2.88  0.45 18.35              
Overdominant                                                
C/C-T/T       97 68.8 81 90.0 1.00              0.9448 232.1
C/T           44 31.2  9 10.0 1.04  0.36  3.01              
log-Additive                                                
0,1,2        141 61.0 90 39.0 1.63  0.68  3.94  0.2670 230.8

$G_266965_261

SNP: G_266965_261  adjusted by: pop 
               0    %  1    %   OR lower upper p-value   AIC
Codominant                                                  
C/C           85 57.4 77 83.7 1.00              0.3156 250.2
C/T           38 25.7 14 15.2 1.88  0.65  5.40              
T/T           25 16.9  1  1.1 0.60  0.06  6.44              
Dominant                                                    
C/C           85 57.4 77 83.7 1.00              0.2888 249.4
C/T-T/T       63 42.6 15 16.3 1.74  0.61  4.96              
Recessive                                                   
C/C-C/T      123 83.1 91 98.9 1.00              0.3517 249.7
T/T           25 16.9  1  1.1 0.38  0.04  3.50              
Overdominant                                                
C/C-T/T      110 74.3 78 84.8 1.00              0.1459 248.4
C/T           38 25.7 14 15.2 2.05  0.76  5.52              
log-Additive                                                
0,1,2        148 61.7 92 38.3 1.22  0.53  2.82  0.6371 250.3

$G_271438_39

SNP: G_271438_39  adjusted by: pop 
               0    %  1    %   OR lower upper p-value   AIC
Codominant                                                  
A/A          142 95.9 91 98.9 1.00             0.07161 247.3
A/G            6  4.1  1  1.1 0.17  0.02  1.57              
log-Additive                                                
0,1,2        148 61.7 92 38.3 0.17  0.02  1.57         247.3

$G_271438_626

SNP: G_271438_626  adjusted by: pop 
               0    %  1    %   OR lower upper p-value   AIC
Codominant                                                  
A/A          105 70.9 64 69.6 1.00              0.9829 252.5
A/G           40 27.0 25 27.2 1.07  0.53  2.15              
G/G            3  2.0  3  3.3 1.00  0.16  6.32              
Dominant                                                    
A/A          105 70.9 64 69.6 1.00              0.8614 250.5
A/G-G/G       43 29.1 28 30.4 1.06  0.54  2.09              
Recessive                                                   
A/A-A/G      145 98.0 89 96.7 1.00              0.9877 250.5
G/G            3  2.0  3  3.3 0.99  0.16  6.13              
Overdominant                                                
A/A-G/G      108 73.0 67 72.8 1.00              0.8528 250.5
A/G           40 27.0 25 27.2 1.07  0.53  2.14              
log-Additive                                                
0,1,2        148 61.7 92 38.3 1.04  0.58  1.88  0.8835 250.5

$G_271438_627

SNP: G_271438_627  adjusted by: pop 
               0    %  1    %   OR lower upper p-value   AIC
Codominant                                                  
T/T           66 44.6 44 47.8 1.00              0.4157 250.8
T/C           65 43.9 36 39.1 0.67  0.34  1.31              
C/C           17 11.5 12 13.0 0.62  0.24  1.60              
Dominant                                                    
T/T           66 44.6 44 47.8 1.00              0.1888 248.8
T/C-C/C       82 55.4 48 52.2 0.66  0.35  1.23              
Recessive                                                   
T/T-T/C      131 88.5 80 87.0 1.00              0.5472 250.2
C/C           17 11.5 12 13.0 0.76  0.32  1.84              
Overdominant                                                
T/T-C/C       83 56.1 56 60.9 1.00              0.3817 249.8
T/C           65 43.9 36 39.1 0.76  0.41  1.41              
log-Additive                                                
0,1,2        148 61.7 92 38.3 0.76  0.48  1.18  0.2165 249.0

$G_271499_1357

SNP: G_271499_1357  adjusted by: pop 
               0    %  1    %   OR lower upper p-value   AIC
Codominant                                                  
A/A          125 85.0 59 64.1 1.00              0.5986 251.4
A/G           20 13.6 31 33.7 1.42  0.71  2.84              
G/G            2  1.4  2  2.2 0.87  0.12  6.57              
Dominant                                                    
A/A          125 85.0 59 64.1 1.00              0.3668 249.6
A/G-G/G       22 15.0 33 35.9 1.36  0.69  2.68              
Recessive                                                   
A/A-A/G      145 98.6 90 97.8 1.00              0.8062 250.3
G/G            2  1.4  2  2.2 0.78  0.10  5.80              
Overdominant                                                
A/A-G/G      127 86.4 61 66.3 1.00              0.3154 249.4
A/G           20 13.6 31 33.7 1.42  0.71  2.84              
log-Additive                                                
0,1,2        147 61.5 92 38.5 1.25  0.68  2.30  0.4638 249.9

$G_271698_251

SNP: G_271698_251  adjusted by: pop 
               0    %  1    %   OR lower upper p-value   AIC
Codominant                                                  
G/G          114 77.0 45 48.9 1.00              0.5183 251.2
G/A           26 17.6 30 32.6 0.76  0.36  1.61              
A/A            8  5.4 17 18.5 1.31  0.47  3.62              
Dominant                                                    
G/G          114 77.0 45 48.9 1.00              0.7218 250.4
G/A-A/A       34 23.0 47 51.1 0.88  0.44  1.78              
Recessive                                                   
G/G-G/A      140 94.6 75 81.5 1.00              0.3740 249.7
A/A            8  5.4 17 18.5 1.52  0.60  3.86              
Overdominant                                                
G/G-A/A      122 82.4 62 67.4 1.00              0.3066 249.5
G/A           26 17.6 30 32.6 0.70  0.35  1.39              
log-Additive                                                
0,1,2        148 61.7 92 38.3 1.06  0.66  1.70  0.8228 250.5

$G_278191_379

SNP: G_278191_379  adjusted by: pop 
               0    %  1    %   OR lower upper p-value   AIC
Codominant                                                  
C/C           50 33.8 28 30.4 1.00              0.6898 251.8
C/T           69 46.6 48 52.2 0.93  0.46  1.90              
T/T           29 19.6 16 17.4 0.69  0.28  1.69              
Dominant                                                    
C/C           50 33.8 28 30.4 1.00              0.6550 250.3
C/T-T/T       98 66.2 64 69.6 0.86  0.44  1.69              
Recessive                                                   
C/C-C/T      119 80.4 76 82.6 1.00              0.4010 249.8
T/T           29 19.6 16 17.4 0.72  0.33  1.56              
Overdominant                                                
C/C-T/T       79 53.4 44 47.8 1.00              0.7934 250.5
C/T           69 46.6 48 52.2 1.09  0.59  2.00              
log-Additive                                                
0,1,2        148 61.7 92 38.3 0.84  0.54  1.31  0.4370 249.9

$G_278191_558

SNP: G_278191_558  adjusted by: pop 
               0    %  1     %   OR lower upper p-value   AIC
Codominant                                                   
C/C          130 87.8 90  97.8 1.00              0.4940 251.1
C/A           15 10.1  2   2.2 2.93  0.38 22.69              
A/A            3  2.0  0   0.0 0.00  0.00                    
Dominant                                                     
C/C          130 87.8 90  97.8 1.00              0.3954 249.8
C/A-A/A       18 12.2  2   2.2 2.44  0.32 18.71              
Recessive                                                    
C/C-C/A      145 98.0 92 100.0 1.00              0.5354 250.1
A/A            3  2.0  0   0.0 0.00  0.00                    
Overdominant                                                 
C/C-A/A      133 89.9 90  97.8 1.00              0.2831 249.4
C/A           15 10.1  2   2.2 3.13  0.41 24.20              
log-Additive                                                 
0,1,2        148 61.7 92  38.3 1.55  0.32  7.53  0.5974 250.2

$G_281059_636

SNP: G_281059_636  adjusted by: pop 
               0    %  1    %   OR lower upper p-value   AIC
Codominant                                                  
G/G          141 95.9 89 96.7 1.00               0.266 249.3
G/A            6  4.1  3  3.3 0.45   0.1  1.92              
log-Additive                                                
0,1,2        147 61.5 92 38.5 0.45   0.1  1.92         249.3

$G_281059_675

SNP: G_281059_675  adjusted by: pop 
               0    %  1   %   OR lower upper  p-value   AIC
Codominant                                                  
C/C          125 90.6 92 100 1.00             0.006281 238.9
C/T           12  8.7  0   0 0.00     0                     
T/T            1  0.7  0   0 0.39     0                     
Dominant                                                    
C/C          125 90.6 92 100 1.00             0.001451 236.9
C/T-T/T       13  9.4  0   0 0.00     0                     
Recessive                                                   
C/C-C/T      137 99.3 92 100 1.00             1.000000 247.0
T/T            1  0.7  0   0 1.00     0                     
Overdominant                                                
C/C-T/T      126 91.3 92 100 1.00             0.001451 236.9
C/T           12  8.7  0   0 0.00     0                     
log-Additive                                                
0,1,2        138 60.0 92  40 0.00     0       0.001451 236.9

$G_281950_1015

SNP: G_281950_1015  adjusted by: pop 
               0    %  1    %   OR lower upper p-value   AIC
Codominant                                                  
G/G          102 71.3 65 71.4 1.00             0.07891 244.3
G/A           30 21.0 23 25.3 0.69  0.34  1.42              
A/A           11  7.7  3  3.3 0.24  0.06  0.95              
Dominant                                                    
G/G          102 71.3 65 71.4 1.00             0.09698 244.7
G/A-A/A       41 28.7 26 28.6 0.57  0.29  1.11              
Recessive                                                   
G/G-G/A      132 92.3 88 96.7 1.00             0.04368 243.3
A/A           11  7.7  3  3.3 0.27  0.07  1.05              
Overdominant                                                
G/G-A/A      113 79.0 68 74.7 1.00             0.55598 247.1
G/A           30 21.0 23 25.3 0.81  0.40  1.64              
log-Additive                                                
0,1,2        143 61.1 91 38.9 0.57  0.34  0.97 0.03419 242.9

$G_281950_1710

SNP: G_281950_1710  adjusted by: pop 
               0    %  1    %   OR lower upper p-value   AIC
Codominant                                                  
G/G           60 40.8 25 27.2 1.00             0.13270 248.4
A/G           51 34.7 38 41.3 0.74  0.32  1.71              
A/A           36 24.5 29 31.5 0.44  0.18  1.04              
Dominant                                                    
G/G           60 40.8 25 27.2 1.00             0.16364 248.5
A/G-A/A       87 59.2 67 72.8 0.58  0.27  1.26              
Recessive                                                   
G/G-A/G      111 75.5 63 68.5 1.00             0.05991 246.9
A/A           36 24.5 29 31.5 0.53  0.28  1.03              
Overdominant                                                
G/G-A/A       96 65.3 54 58.7 1.00             0.52538 250.0
A/G           51 34.7 38 41.3 1.23  0.65  2.30              
log-Additive                                                
0,1,2        147 61.5 92 38.5 0.65  0.43  1.00 0.04770 246.5

$G_286191_456

SNP: G_286191_456  adjusted by: pop 
               0    %  1    %   OR lower upper p-value   AIC
Codominant                                                  
C/C           95 64.2 85 92.4 1.00              0.4665 251.0
C/T           40 27.0  5  5.4 1.02  0.27  3.88              
T/T           13  8.8  2  2.2 3.82  0.42 34.47              
Dominant                                                    
C/C           95 64.2 85 92.4 1.00              0.7537 250.4
C/T-T/T       53 35.8  7  7.6 1.22  0.35  4.28              
Recessive                                                   
C/C-C/T      135 91.2 90 97.8 1.00              0.2170 249.0
T/T           13  8.8  2  2.2 3.77  0.48 29.37              
Overdominant                                                
C/C-T/T      108 73.0 87 94.6 1.00              0.7120 250.4
C/T           40 27.0  5  5.4 0.80  0.23  2.70              
log-Additive                                                
0,1,2        148 61.7 92 38.3 1.54  0.55  4.29  0.4104 249.8

$G_290940_132

SNP: G_290940_132  adjusted by: pop 
               0    %  1     %   OR lower upper p-value   AIC
Codominant                                                   
G/G          138 93.2 92 100.0 1.00              0.5652 251.4
G/A            9  6.1  0   0.0 0.00     0                    
A/A            1  0.7  0   0.0 0.44     0                    
Dominant                                                     
G/G          138 93.2 92 100.0 1.00              0.2854 249.4
G/A-A/A       10  6.8  0   0.0 0.00     0                    
Recessive                                                    
G/G-G/A      147 99.3 92 100.0 1.00                     250.5
A/A            1  0.7  0   0.0 1.00     0                    
Overdominant                                                 
G/G-A/A      139 93.9 92 100.0 1.00              0.2854 249.4
G/A            9  6.1  0   0.0 0.00     0                    
log-Additive                                                 
0,1,2        148 61.7 92  38.3 0.00     0        0.2854 249.4

$G_292200_1193

SNP: G_292200_1193  adjusted by: pop 
               0    %  1     % OR lower upper p-value   AIC
Codominant                                                 
C/C          135 93.1 90 100.0  1              0.3105 238.1
C/T           10  6.9  0   0.0  0     0                    
log-Additive                                               
0,1,2        145 61.7 90  38.3  0     0               238.1

$G_292200_906

SNP: G_292200_906  adjusted by: pop 
               0    %  1     %   OR lower upper p-value   AIC
Codominant                                                   
A/A          135 91.2 88  95.7 1.00              0.5619 251.4
A/T           11  7.4  4   4.3 1.09  0.24  4.87              
T/T            2  1.4  0   0.0 0.00  0.00                    
Dominant                                                     
A/A          135 91.2 88  95.7 1.00              0.8569 250.5
A/T-T/T       13  8.8  4   4.3 0.88  0.21  3.64              
Recessive                                                    
A/A-A/T      146 98.6 92 100.0 1.00              0.2854 249.4
T/T            2  1.4  0   0.0 0.00  0.00                    
Overdominant                                                 
A/A-T/T      137 92.6 88  95.7 1.00              0.8905 250.5
A/T           11  7.4  4   4.3 1.11  0.25  4.99              
log-Additive                                                 
0,1,2        148 61.7 92  38.3 0.76  0.22  2.67  0.6713 250.3

$G_293928_105

SNP: G_293928_105  adjusted by: pop 
               0    %  1    %  OR lower upper p-value   AIC
Codominant                                                 
C/C          136 92.5 78 84.8 1.0              0.8256 250.3
C/T           11  7.5 14 15.2 1.1  0.46  2.67              
log-Additive                                               
0,1,2        147 61.5 92 38.5 1.1  0.46  2.67         250.3

$G_297458_264

SNP: G_297458_264  adjusted by: pop 
               0    %  1    %   OR lower upper p-value   AIC
Codominant                                                  
T/T           44 33.3 49 55.1 1.00             0.04619 226.1
T/C           51 38.6 26 29.2 0.83  0.39  1.76              
C/C           37 28.0 14 15.7 3.45  0.98 12.18              
Dominant                                                    
T/T           44 33.3 49 55.1 1.00             0.92956 230.3
T/C-C/C       88 66.7 40 44.9 1.03  0.50  2.12              
Recessive                                                   
T/T-T/C       95 72.0 75 84.3 1.00             0.01510 224.4
C/C           37 28.0 14 15.7 3.92  1.23 12.53              
Overdominant                                                
T/T-C/C       81 61.4 63 70.8 1.00             0.14470 228.2
T/C           51 38.6 26 29.2 0.61  0.31  1.19              
log-Additive                                                
0,1,2        132 59.7 89 40.3 1.44  0.82  2.50 0.19378 228.6

$G_303102_402

SNP: G_303102_402  adjusted by: pop 
               0    %  1    %   OR lower upper p-value   AIC
Codominant                                                  
T/T           87 64.9 55 64.7 1.00              0.7575 234.1
T/C           39 29.1 28 32.9 1.06  0.51  2.20              
C/C            8  6.0  2  2.4 0.53  0.08  3.36              
Dominant                                                    
T/T           87 64.9 55 64.7 1.00              0.9900 232.7
T/C-C/C       47 35.1 30 35.3 1.00  0.49  2.02              
Recessive                                                   
T/T-T/C      126 94.0 83 97.6 1.00              0.4676 232.1
C/C            8  6.0  2  2.4 0.51  0.08  3.21              
Overdominant                                                
T/T-C/C       95 70.9 57 67.1 1.00              0.7784 232.6
T/C           39 29.1 28 32.9 1.11  0.54  2.27              
log-Additive                                                
0,1,2        134 61.2 85 38.8 0.92  0.50  1.69  0.7955 232.6

$G_306701_582

SNP: G_306701_582  adjusted by: pop 
               0    %  1    %   OR lower upper p-value   AIC
Codominant                                                  
A/A           91 61.9 77 84.6 1.00              0.5285 248.4
A/G           36 24.5 13 14.3 1.42  0.51  3.96              
G/G           20 13.6  1  1.1 0.47  0.05  4.62              
Dominant                                                    
A/A           91 61.9 77 84.6 1.00              0.6727 247.5
A/G-G/G       56 38.1 14 15.4 1.24  0.45  3.40              
Recessive                                                   
A/A-A/G      127 86.4 90 98.9 1.00              0.3622 246.8
G/G           20 13.6  1  1.1 0.39  0.04  3.55              
Overdominant                                                
A/A-G/G      111 75.5 78 85.7 1.00              0.3698 246.9
A/G           36 24.5 13 14.3 1.57  0.58  4.27              
log-Additive                                                
0,1,2        147 61.8 91 38.2 0.98  0.45  2.15  0.9627 247.7

$G_306701_957

SNP: G_306701_957  adjusted by: pop 
               0    %  1    %   OR lower upper p-value   AIC
Codominant                                                  
T/T           47 32.4 21 22.8 1.00              0.5196 249.1
C/T           66 45.5 45 48.9 0.94  0.44  2.03              
C/C           32 22.1 26 28.3 1.45  0.60  3.53              
Dominant                                                    
T/T           47 32.4 21 22.8 1.00              0.8278 248.4
C/T-C/C       98 67.6 71 77.2 1.08  0.53  2.24              
Recessive                                                   
T/T-C/T      113 77.9 66 71.7 1.00              0.2572 247.1
C/C           32 22.1 26 28.3 1.51  0.74  3.11              
Overdominant                                                
T/T-C/C       79 54.5 47 51.1 1.00              0.4244 247.8
C/T           66 45.5 45 48.9 0.78  0.42  1.45              
log-Additive                                                
0,1,2        145 61.2 92 38.8 1.21  0.78  1.88  0.4042 247.7

$G_309599_211

SNP: G_309599_211  adjusted by: pop 
               0    %  1    %   OR lower upper p-value   AIC
Codominant                                                  
T/T           64 45.7 43 48.9 1.00             0.08318 236.4
T/C           52 37.1 39 44.3 1.28  0.65  2.51              
C/C           24 17.1  6  6.8 0.38  0.13  1.12              
Dominant                                                    
T/T           64 45.7 43 48.9 1.00             0.94179 239.4
T/C-C/C       76 54.3 45 51.1 0.98  0.52  1.83              
Recessive                                                   
T/T-T/C      116 82.9 82 93.2 1.00             0.03450 234.9
C/C           24 17.1  6  6.8 0.34  0.12  0.96              
Overdominant                                                
T/T-C/C       88 62.9 49 55.7 1.00             0.19202 237.7
T/C           52 37.1 39 44.3 1.53  0.80  2.92              
log-Additive                                                
0,1,2        140 61.4 88 38.6 0.78  0.49  1.24 0.29644 238.3

$G_314888_504

SNP: G_314888_504  adjusted by: pop 
               0  %  1    %   OR lower upper p-value AIC
Codominant                                              
C/C          120 93 84 97.7 1.00               0.438 224
C/A            9  7  2  2.3 2.62  0.21 32.08            
log-Additive                                            
0,1,2        129 60 86 40.0 2.62  0.21 32.08         224

$G_318275_2206

SNP: G_318275_2206  adjusted by: pop 
               0    %  1     %   OR lower upper p-value   AIC
Codominant                                                   
G/G          113 76.9 90  97.8 1.00             0.17443 247.9
G/A           26 17.7  2   2.2 0.29  0.06  1.53              
A/A            8  5.4  0   0.0 0.00  0.00                    
Dominant                                                     
G/G          113 76.9 90  97.8 1.00             0.08136 246.3
G/A-A/A       34 23.1  2   2.2 0.26  0.05  1.33              
Recessive                                                    
G/G-G/A      139 94.6 92 100.0 1.00             0.30125 248.3
A/A            8  5.4  0   0.0 0.00  0.00                    
Overdominant                                                 
G/G-A/A      121 82.3 90  97.8 1.00             0.15440 247.4
G/A           26 17.7  2   2.2 0.32  0.06  1.70              
log-Additive                                                 
0,1,2        147 61.5 92  38.5 0.27  0.06  1.31 0.06689 246.0

$G_322391_149

SNP: G_322391_149  adjusted by: pop 
               0    %  1     %   OR lower upper p-value   AIC
Codominant                                                   
C/C          130 87.8 79  85.9 1.00              0.1143 248.2
C/T           13  8.8 13  14.1 1.82  0.64  5.14              
T/T            5  3.4  0   0.0 0.00  0.00                    
Dominant                                                     
C/C          130 87.8 79  85.9 1.00              0.5066 250.1
C/T-T/T       18 12.2 13  14.1 1.38  0.53  3.60              
Recessive                                                    
C/C-C/T      143 96.6 92 100.0 1.00              0.0831 247.5
T/T            5  3.4  0   0.0 0.00  0.00                    
Overdominant                                                 
C/C-T/T      135 91.2 79  85.9 1.00              0.2221 249.0
C/T           13  8.8 13  14.1 1.88  0.66  5.31              
log-Additive                                                 
0,1,2        148 61.7 92  38.3 1.06  0.47  2.43  0.8839 250.5

$G_324461_93

SNP: G_324461_93  adjusted by: pop 
               0    %  1     %   OR lower upper p-value   AIC
Codominant                                                   
C/C          116 78.4 91  98.9 1.00              0.4855 251.1
C/T           27 18.2  1   1.1 0.37  0.04  3.78              
T/T            5  3.4  0   0.0 0.00  0.00                    
Dominant                                                     
C/C          116 78.4 91  98.9 1.00              0.2919 249.4
C/T-T/T       32 21.6  1   1.1 0.31  0.03  3.17              
Recessive                                                    
C/C-C/T      143 96.6 92 100.0 1.00              0.4198 249.9
T/T            5  3.4  0   0.0 0.00  0.00                    
Overdominant                                                 
C/C-T/T      121 81.8 91  98.9 1.00              0.4540 250.0
C/T           27 18.2  1   1.1 0.43  0.04  4.39              
log-Additive                                                 
0,1,2        148 61.7 92  38.3 0.32  0.04  2.82  0.2496 249.2

$G_329123_744

SNP: G_329123_744  adjusted by: pop 
               0    %  1    %   OR lower upper p-value   AIC
Codominant                                                  
C/C          113 77.4 73 80.2 1.00              0.8666 249.2
C/T           28 19.2 16 17.6 1.03  0.44  2.39              
T/T            5  3.4  2  2.2 0.60  0.09  4.13              
Dominant                                                    
C/C          113 77.4 73 80.2 1.00              0.9050 247.5
C/T-T/T       33 22.6 18 19.8 0.95  0.43  2.12              
Recessive                                                   
C/C-C/T      141 96.6 89 97.8 1.00              0.5949 247.3
T/T            5  3.4  2  2.2 0.59  0.09  4.08              
Overdominant                                                
C/C-T/T      118 80.8 75 82.4 1.00              0.9143 247.5
C/T           28 19.2 16 17.6 1.05  0.45  2.43              
log-Additive                                                
0,1,2        146 61.6 91 38.4 0.91  0.47  1.76  0.7770 247.5

$G_329556_606

SNP: G_329556_606  adjusted by: pop 
               0    %  1     %   OR lower upper p-value   AIC
Codominant                                                   
A/A          111 75.5 81  89.0 1.00              0.8644 244.5
A/T           32 21.8 10  11.0 0.98  0.37  2.61              
T/T            4  2.7  0   0.0 0.00  0.00                    
Dominant                                                     
A/A          111 75.5 81  89.0 1.00              0.9354 242.8
A/T-T/T       36 24.5 10  11.0 0.96  0.36  2.54              
Recessive                                                    
A/A-A/T      143 97.3 91 100.0 1.00              0.5899 242.5
T/T            4  2.7  0   0.0 0.00  0.00                    
Overdominant                                                 
A/A-T/T      115 78.2 81  89.0 1.00              0.9901 242.8
A/T           32 21.8 10  11.0 0.99  0.37  2.65              
log-Additive                                                 
0,1,2        147 61.8 91  38.2 0.93  0.36  2.39  0.8851 242.8

$G_334485_564

SNP: G_334485_564  adjusted by: pop 
               0    %  1     % OR lower upper p-value AIC
Codominant                                               
C/C          132 94.3 91 100.0  1              0.2845 243
C/T            8  5.7  0   0.0  0     0                  
log-Additive                                             
0,1,2        140 60.6 91  39.4  0     0               243

$G_334485_624

SNP: G_334485_624  adjusted by: pop 
               0    %  1     %   OR lower upper p-value   AIC
Codominant                                                   
C/C          107 77.5 89  98.9 1.00             0.07302 238.6
C/T           27 19.6  0   0.0 0.00  0.00                    
T/T            4  2.9  1   1.1 2.17  0.18 26.29              
Dominant                                                     
C/C          107 77.5 89  98.9 1.00             0.24738 240.5
C/T-T/T       31 22.5  1   1.1 0.28  0.03  2.85              
Recessive                                                    
C/C-C/T      134 97.1 89  98.9 1.00             0.28828 240.7
T/T            4  2.9  1   1.1 4.42  0.37 52.79              
Overdominant                                                 
C/C-T/T      111 80.4 90 100.0 1.00             0.02689 236.9
C/T           27 19.6  0   0.0 0.00  0.00                    
log-Additive                                                 
0,1,2        138 60.5 90  39.5 0.74  0.14  4.01 0.72392 241.7

$G_338193_2169

SNP: G_338193_2169  adjusted by: pop 
               0    %  1     % OR lower upper p-value   AIC
Codominant                                                 
G/G          134 91.8 90  98.9  1              0.4029 247.1
G/A           10  6.8  1   1.1        0                    
A/A            2  1.4  0   0.0        0                    
Dominant                                                   
G/G          134 91.8 90  98.9  1              0.1775 245.1
G/A-A/A       12  8.2  1   1.1        0                    
Recessive                                                  
G/G-G/A      144 98.6 91 100.0  1              1.0000 246.9
A/A            2  1.4  0   0.0  1     0                    
Overdominant                                               
G/G-A/A      136 93.2 90  98.9  1              0.1775 245.1
G/A           10  6.8  1   1.1        0                    
log-Additive                                               
0,1,2        146 61.6 91  38.4        0        0.1775 245.1

$G_340268_193

SNP: G_340268_193  adjusted by: pop 
               0    %  1    %   OR lower upper p-value   AIC
Codominant                                                  
G/G           99 66.9 71 77.2 1.00             0.05889 246.9
G/A           44 29.7 18 19.6 0.44  0.21  0.91              
A/A            5  3.4  3  3.3 1.85  0.25 13.50              
Dominant                                                    
G/G           99 66.9 71 77.2 1.00             0.05324 246.8
G/A-A/A       49 33.1 21 22.8 0.51  0.25  1.02              
Recessive                                                   
G/G-G/A      143 96.6 89 96.7 1.00             0.42466 249.9
A/A            5  3.4  3  3.3 2.20  0.31 15.59              
Overdominant                                                
G/G-A/A      104 70.3 74 80.4 1.00             0.02151 245.2
G/A           44 29.7 18 19.6 0.43  0.21  0.89              
log-Additive                                                
0,1,2        148 61.7 92 38.3 0.64  0.35  1.18 0.15023 248.5

$G_341837_617

SNP: G_341837_617  adjusted by: pop 
               0    %  1    %   OR lower upper p-value   AIC
Codominant                                                  
C/C          104 70.3 52 56.5 1.00              0.8753 252.3
C/T           35 23.6 36 39.1 1.11  0.56  2.17              
T/T            9  6.1  4  4.3 0.77  0.18  3.28              
Dominant                                                    
C/C          104 70.3 52 56.5 1.00              0.8662 250.5
C/T-T/T       44 29.7 40 43.5 1.06  0.55  2.03              
Recessive                                                   
C/C-C/T      139 93.9 88 95.7 1.00              0.6696 250.3
T/T            9  6.1  4  4.3 0.73  0.18  3.06              
Overdominant                                                
C/C-T/T      113 76.4 56 60.9 1.00              0.7120 250.4
C/T           35 23.6 36 39.1 1.13  0.58  2.19              
log-Additive                                                
0,1,2        148 61.7 92 38.3 0.99  0.58  1.71  0.9825 250.5

$G_341837_768

SNP: G_341837_768  adjusted by: pop 
               0    %  1     % OR lower upper p-value   AIC
Codominant                                                 
C/C          136 94.4 90 100.0  1                     248.4
C/T            5  3.5  0   0.0  1     0                    
T/T            3  2.1  0   0.0  1     0                    
Dominant                                                   
C/C          136 94.4 90 100.0  1                   1 246.4
C/T-T/T        8  5.6  0   0.0  1     0                    
Recessive                                                  
C/C-C/T      141 97.9 90 100.0  1                     246.4
T/T            3  2.1  0   0.0  1     0                    
Overdominant                                               
C/C-T/T      139 96.5 90 100.0  1                   1 246.4
C/T            5  3.5  0   0.0  1     0                    
log-Additive                                               
0,1,2        144 61.5 90  38.5  1     0             1 246.4

$G_342084_2497

SNP: G_342084_2497  adjusted by: pop 
               0    %  1    %   OR lower upper p-value   AIC
Codominant                                                  
T/T           94 64.8 86 94.5 1.00              0.3348 248.9
T/C           28 19.3  3  3.3       0.00                    
C/C           23 15.9  2  2.2       0.00                    
Dominant                                                    
T/T           94 64.8 86 94.5 1.00              0.1424 247.0
T/C-C/C       51 35.2  5  5.5       0.00                    
Recessive                                                   
T/T-T/C      122 84.1 89 97.8 1.00              0.6662 248.9
C/C           23 15.9  2  2.2 1.57  0.21 11.90              
Overdominant                                                
T/T-C/C      117 80.7 88 96.7 1.00              0.6462 248.9
T/C           28 19.3  3  3.3 1.53  0.24  9.73              
log-Additive                                                
0,1,2        145 61.4 91 38.6 2.17  0.42 11.08  0.3238 248.1

$G_343154_1302

SNP: G_343154_1302  adjusted by: pop 
               0    %  1     %   OR lower upper p-value   AIC
Codominant                                                   
T/T          111 81.6 86  98.9 1.00              0.6792 235.3
T/C           18 13.2  1   1.1 0.89  0.08 10.50              
C/C            7  5.1  0   0.0 0.00  0.00                    
Dominant                                                     
T/T          111 81.6 86  98.9 1.00              0.7166 234.0
T/C-C/C       25 18.4  1   1.1 0.64  0.05  7.47              
Recessive                                                    
T/T-T/C      129 94.9 87 100.0 1.00              0.3818 233.3
C/C            7  5.1  0   0.0 0.00  0.00                    
Overdominant                                                 
T/T-C/C      118 86.8 86  98.9 1.00              0.9495 234.1
T/C           18 13.2  1   1.1 1.08  0.09 12.74              
log-Additive                                                 
0,1,2        136 61.0 87  39.0 0.57  0.07  4.34  0.5577 233.7

$G_343154_1452

SNP: G_343154_1452  adjusted by: pop 
               0    %  1     %   OR lower upper p-value   AIC
Codominant                                                   
G/G           91 62.3 79  86.8 1.00              0.3720 240.9
G/A           42 28.8 12  13.2 0.93  0.38  2.26              
A/A           13  8.9  0   0.0 0.00  0.00                    
Dominant                                                     
G/G           91 62.3 79  86.8 1.00              0.6880 240.7
G/A-A/A       55 37.7 12  13.2 0.83  0.35  2.01              
Recessive                                                    
G/G-G/A      133 91.1 91 100.0 1.00              0.1627 239.0
A/A           13  8.9  0   0.0 0.00  0.00                    
Overdominant                                                 
G/G-A/A      104 71.2 79  86.8 1.00              0.9653 240.9
G/A           42 28.8 12  13.2 0.98  0.40  2.40              
log-Additive                                                 
0,1,2        146 61.6 91  38.4 0.76  0.34  1.69  0.4945 240.4

$G_343154_1475

SNP: G_343154_1475  adjusted by: pop 
               0    %  1     %   OR lower upper p-value   AIC
Codominant                                                   
C/C          120 82.8 81  89.0 1.00              0.9435 241.6
C/T           24 16.6 10  11.0 1.21  0.41  3.57              
T/T            1  0.7  0   0.0 1.14  0.00                    
Dominant                                                     
C/C          120 82.8 81  89.0 1.00              0.7332 239.6
C/T-T/T       25 17.2 10  11.0 1.21  0.41  3.57              
Recessive                                                    
C/C-C/T      144 99.3 91 100.0 1.00              1.0000 239.8
T/T            1  0.7  0   0.0 1.00  0.00                    
Overdominant                                                 
C/C-T/T      121 83.4 81  89.0 1.00              0.7332 239.6
C/T           24 16.6 10  11.0 1.21  0.41  3.57              
log-Additive                                                 
0,1,2        145 61.4 91  38.6 1.21  0.41  3.57  0.7332 239.6

$G_343154_1558

SNP: G_343154_1558  adjusted by: pop 
               0    %  1    %   OR lower upper p-value   AIC
Codominant                                                  
C/C          111 75.0 77 83.7 1.00              0.6684 251.7
C/T           32 21.6 14 15.2 0.69  0.29  1.60              
T/T            5  3.4  1  1.1 1.13  0.06 20.29              
Dominant                                                    
C/C          111 75.0 77 83.7 1.00              0.4059 249.8
C/T-T/T       37 25.0 15 16.3 0.70  0.30  1.62              
Recessive                                                   
C/C-C/T      143 96.6 91 98.9 1.00              0.8343 250.5
T/T            5  3.4  1  1.1 1.36  0.08 23.61              
Overdominant                                                
C/C-T/T      116 78.4 78 84.8 1.00              0.3715 249.7
C/T           32 21.6 14 15.2 0.68  0.30  1.58              
log-Additive                                                
0,1,2        148 61.7 92 38.3 0.75  0.35  1.64  0.4758 250.0

$G_343154_267

SNP: G_343154_267  adjusted by: pop 
               0    %  1    %   OR lower upper p-value   AIC
Codominant                                                  
C/C           61 41.2 37 40.2 1.00              0.7852 252.0
T/C           55 37.2 37 40.2 1.14  0.57  2.27              
T/T           32 21.6 18 19.6 1.38  0.55  3.47              
Dominant                                                    
C/C           61 41.2 37 40.2 1.00              0.5845 250.2
T/C-T/T       87 58.8 55 59.8 1.20  0.63  2.29              
Recessive                                                   
C/C-T/C      116 78.4 74 80.4 1.00              0.5532 250.2
T/T           32 21.6 18 19.6 1.29  0.56  2.97              
Overdominant                                                
C/C-T/T       93 62.8 55 59.8 1.00              0.9364 250.5
T/C           55 37.2 37 40.2 1.03  0.55  1.92              
log-Additive                                                
0,1,2        148 61.7 92 38.3 1.17  0.75  1.82  0.4913 250.0

$G_343154_386

SNP: G_343154_386  adjusted by: pop 
               0    %  1    %   OR lower upper p-value   AIC
Codominant                                                  
C/C          126 85.1 55 59.8 1.00             0.12776 248.4
C/T           20 13.5 36 39.1 1.89  0.93  3.83              
T/T            2  1.4  1  1.1 0.39  0.03  4.44              
Dominant                                                    
C/C          126 85.1 55 59.8 1.00             0.11895 248.1
C/T-T/T       22 14.9 37 40.2 1.71  0.86  3.40              
Recessive                                                   
C/C-C/T      146 98.6 91 98.9 1.00             0.33926 249.6
T/T            2  1.4  1  1.1 0.32  0.03  3.62              
Overdominant                                                
C/C-T/T      128 86.5 56 60.9 1.00             0.06159 247.0
C/T           20 13.5 36 39.1 1.94  0.96  3.91              
log-Additive                                                
0,1,2        148 61.7 92 38.3 1.45  0.77  2.73 0.23973 249.1

$G_343154_831

SNP: G_343154_831  adjusted by: pop 
               0    %  1     %   OR lower upper p-value   AIC
Codominant                                                   
G/G          129 92.1 90  98.9 1.00              0.6951 238.0
G/A            9  6.4  1   1.1 2.67  0.22 32.61              
A/A            2  1.4  0   0.0 0.00  0.00                    
Dominant                                                     
G/G          129 92.1 90  98.9 1.00              0.5569 236.4
G/A-A/A       11  7.9  1   1.1 2.18  0.18 26.27              
Recessive                                                    
G/G-G/A      138 98.6 91 100.0 1.00              0.6533 236.6
A/A            2  1.4  0   0.0 0.00  0.00                    
Overdominant                                                 
G/G-A/A      131 93.6 90  98.9 1.00              0.4513 236.2
G/A            9  6.4  1   1.1 2.78  0.23 33.95              
log-Additive                                                 
0,1,2        140 60.6 91  39.4 1.48  0.20 11.00  0.7138 236.6

$G_343265_177

SNP: G_343265_177  adjusted by: pop 
               0    %  1     %   OR lower upper p-value   AIC
Codominant                                                   
G/G          112 83.0 87  97.8 1.00              0.5837 239.2
G/A           18 13.3  2   2.2 1.89  0.25 14.55              
A/A            5  3.7  0   0.0 0.00  0.00                    
Dominant                                                     
G/G          112 83.0 87  97.8 1.00              0.7066 238.1
G/A-A/A       23 17.0  2   2.2 1.48  0.19 11.26              
Recessive                                                    
G/G-G/A      130 96.3 89 100.0 1.00              0.3999 237.5
A/A            5  3.7  0   0.0 0.00  0.00                    
Overdominant                                                 
G/G-A/A      117 86.7 87  97.8 1.00              0.4614 237.7
G/A           18 13.3  2   2.2 2.17  0.28 16.63              
log-Additive                                                 
0,1,2        135 60.3 89  39.7 1.02  0.21  4.89  0.9790 238.2

$G_343265_423

SNP: G_343265_423  adjusted by: pop 
               0    %  1     %   OR lower upper p-value   AIC
Codominant                                                   
G/G          142 96.6 86  93.5 1.00             0.10891 246.2
G/A            4  2.7  6   6.5 6.00     1 35.91              
A/A            1  0.7  0   0.0 1.45     0                    
Dominant                                                     
G/G          142 96.6 86  93.5 1.00             0.03522 244.2
G/A-A/A        5  3.4  6   6.5 6.00     1 35.91              
Recessive                                                    
G/G-G/A      146 99.3 92 100.0 1.00             1.00000 248.7
A/A            1  0.7  0   0.0 1.00     0                    
Overdominant                                                 
G/G-A/A      143 97.3 86  93.5 1.00             0.03522 244.2
G/A            4  2.7  6   6.5 6.00     1 35.91              
log-Additive                                                 
0,1,2        147 61.5 92  38.5 6.00     1 35.91 0.03522 244.2

$G_344793_1014

SNP: G_344793_1014  adjusted by: pop 
               0    %  1     %   OR lower upper p-value   AIC
Codominant                                                   
C/C          139 94.6 90  98.9 1.00              0.7332 249.0
C/T            7  4.8  1   1.1 0.40  0.04  4.33              
T/T            1  0.7  0   0.0 0.84  0.00                    
Dominant                                                     
C/C          139 94.6 90  98.9 1.00              0.4308 247.0
C/T-T/T        8  5.4  1   1.1 0.40  0.04  4.33              
Recessive                                                    
C/C-C/T      146 99.3 91 100.0 1.00              1.0000 247.7
T/T            1  0.7  0   0.0 1.00  0.00                    
Overdominant                                                 
C/C-T/T      140 95.2 90  98.9 1.00              0.4308 247.0
C/T            7  4.8  1   1.1 0.40  0.04  4.33              
log-Additive                                                 
0,1,2        147 61.8 91  38.2 0.40  0.04  4.33  0.4308 247.0

$G_344793_1115

SNP: G_344793_1115  adjusted by: pop 
               0    %  1     %   OR lower upper p-value   AIC
Codominant                                                   
C/C          106 71.6 80  87.0 1.00              0.2421 249.7
C/T           35 23.6 12  13.0 0.57  0.25  1.28              
T/T            7  4.7  0   0.0 0.00  0.00                    
Dominant                                                     
C/C          106 71.6 80  87.0 1.00              0.1375 248.3
C/T-T/T       42 28.4 12  13.0 0.54  0.24  1.22              
Recessive                                                    
C/C-C/T      141 95.3 92 100.0 1.00              0.3356 249.6
T/T            7  4.7  0   0.0 0.00  0.00                    
Overdominant                                                 
C/C-T/T      113 76.4 80  87.0 1.00              0.1851 248.8
C/T           35 23.6 12  13.0 0.58  0.25  1.31              
log-Additive                                                 
0,1,2        148 61.7 92  38.3 0.54  0.24  1.18  0.1152 248.0

$G_344793_874

SNP: G_344793_874  adjusted by: pop 
               0    %  1     %   OR lower upper p-value   AIC
Codominant                                                   
G/G          124 88.6 87  98.9 1.00             0.16833 237.3
G/A           15 10.7  1   1.1 0.16  0.02  1.46              
A/A            1  0.7  0   0.0 0.44  0.00                    
Dominant                                                     
G/G          124 88.6 87  98.9 1.00             0.05906 235.3
G/A-A/A       16 11.4  1   1.1 0.16  0.02  1.46              
Recessive                                                    
G/G-G/A      139 99.3 88 100.0 1.00             1.00000 238.9
A/A            1  0.7  0   0.0 1.00  0.00                    
Overdominant                                                 
G/G-A/A      125 89.3 87  98.9 1.00             0.05906 235.3
G/A           15 10.7  1   1.1 0.16  0.02  1.46              
log-Additive                                                 
0,1,2        140 61.4 88  38.6 0.16  0.02  1.46 0.05906 235.3

$G_353771_483

SNP: G_353771_483  adjusted by: pop 
               0    %  1    %   OR lower upper p-value   AIC
Codominant                                                  
C/C          111 75.0 90 97.8 1.00              0.2501 249.8
C/T           32 21.6  1  1.1 0.28  0.03  2.61              
T/T            5  3.4  1  1.1 3.13  0.25 39.40              
Dominant                                                    
C/C          111 75.0 90 97.8 1.00              0.4333 249.9
C/T-T/T       37 25.0  2  2.2 0.51  0.09  2.91              
Recessive                                                   
C/C-C/T      143 96.6 91 98.9 1.00              0.2632 249.3
T/T            5  3.4  1  1.1 4.83  0.40 57.69              
Overdominant                                                
C/C-T/T      116 78.4 91 98.9 1.00              0.1483 248.4
C/T           32 21.6  1  1.1 0.24  0.03  2.15              
log-Additive                                                
0,1,2        148 61.7 92 38.3 0.89  0.21  3.73  0.8734 250.5

$G_354713_654

SNP: G_354713_654  adjusted by: pop 
               0    %  1     %   OR lower upper p-value   AIC
Codominant                                                   
G/G          104 73.2 85  93.4 1.00              0.4036 245.5
G/T           33 23.2  6   6.6 1.38  0.40  4.76              
T/T            5  3.5  0   0.0 0.00  0.00                    
Dominant                                                     
G/G          104 73.2 85  93.4 1.00              0.8307 245.2
G/T-T/T       38 26.8  6   6.6 1.14  0.34  3.78              
Recessive                                                    
G/G-G/T      137 96.5 91 100.0 1.00              0.2129 243.7
T/T            5  3.5  0   0.0 0.00  0.00                    
Overdominant                                                 
G/G-T/T      109 76.8 85  93.4 1.00              0.5387 244.9
G/T           33 23.2  6   6.6 1.47  0.43  5.07              
log-Additive                                                 
0,1,2        142 60.9 91  39.1 0.93  0.33  2.61  0.8858 245.3

$G_358374_195

SNP: G_358374_195  adjusted by: pop 
               0    %  1    %  OR lower upper p-value   AIC
Codominant                                                 
C/C          131 99.2 83 95.4 1.0             0.07091 222.8
C/T            1  0.8  4  4.6 6.8  0.66 69.64              
log-Additive                                               
0,1,2        132 60.3 87 39.7 6.8  0.66 69.64         222.8

$G_362654_2058

SNP: G_362654_2058  adjusted by: pop 
               0    %  1     %   OR lower upper p-value   AIC
Codominant                                                   
C/C          110 74.3 69  75.0 1.00              0.2746 249.9
C/T           34 23.0 23  25.0 0.98  0.48  2.03              
T/T            4  2.7  0   0.0 0.00  0.00                    
Dominant                                                     
C/C          110 74.3 69  75.0 1.00              0.7223 250.4
C/T-T/T       38 25.7 23  25.0 0.88  0.44  1.78              
Recessive                                                    
C/C-C/T      144 97.3 92 100.0 1.00              0.1080 247.9
T/T            4  2.7  0   0.0 0.00  0.00                    
Overdominant                                                 
C/C-T/T      114 77.0 69  75.0 1.00              0.9970 250.5
C/T           34 23.0 23  25.0 1.00  0.48  2.06              
log-Additive                                                 
0,1,2        148 61.7 92  38.3 0.81  0.42  1.55  0.5178 250.1

$G_369888_307

SNP: G_369888_307  adjusted by: pop 
               0    %  1    %   OR lower upper p-value   AIC
Codominant                                                  
A/A           94 63.5 50 54.3 1.00              0.7648 252.0
A/G           41 27.7 35 38.0 0.78  0.39  1.55              
G/G           13  8.8  7  7.6 0.81  0.24  2.67              
Dominant                                                    
A/A           94 63.5 50 54.3 1.00              0.4656 250.0
A/G-G/G       54 36.5 42 45.7 0.78  0.40  1.52              
Recessive                                                   
A/A-A/G      135 91.2 85 92.4 1.00              0.8967 250.5
G/G           13  8.8  7  7.6 0.93  0.30  2.90              
Overdominant                                                
A/A-G/G      107 72.3 57 62.0 1.00              0.5207 250.1
A/G           41 27.7 35 38.0 0.81  0.42  1.55              
log-Additive                                                
0,1,2        148 61.7 92 38.3 0.85  0.50  1.42  0.5302 250.1

$G_369888_60

SNP: G_369888_60  adjusted by: pop 
               0    %  1    %   OR lower upper p-value   AIC
Codominant                                                  
G/G          125 86.8 72 78.3 1.00              0.8355 250.0
G/A           17 11.8 17 18.5 1.29  0.55  3.02              
A/A            2  1.4  3  3.3 1.18  0.19  7.50              
Dominant                                                    
G/G          125 86.8 72 78.3 1.00              0.5528 248.1
G/A-A/A       19 13.2 20 21.7 1.27  0.57  2.82              
Recessive                                                   
G/G-G/A      142 98.6 89 96.7 1.00              0.8976 248.4
A/A            2  1.4  3  3.3 1.13  0.18  7.09              
Overdominant                                                
G/G-A/A      127 88.2 75 81.5 1.00              0.5672 248.1
G/A           17 11.8 17 18.5 1.28  0.55  2.99              
log-Additive                                                
0,1,2        144 61.0 92 39.0 1.19  0.62  2.30  0.5942 248.1

$G_369888_93

SNP: G_369888_93  adjusted by: pop 
               0    %  1    %   OR lower upper p-value   AIC
Codominant                                                  
T/T          117 82.4 71 77.2 1.00                0.95 246.5
T/A           25 17.6 21 22.8 0.98  0.45  2.11              
log-Additive                                                
0,1,2        142 60.7 92 39.3 0.98  0.45  2.11         246.5

$G_372070_273

SNP: G_372070_273  adjusted by: pop 
               0    %  1    %   OR lower upper p-value   AIC
Codominant                                                  
G/G          123 93.9 78 91.8 1.00              0.9597 233.4
G/A            7  5.3  6  7.1 1.12  0.29  4.29              
A/A            1  0.8  1  1.2 1.48  0.08 27.25              
Dominant                                                    
G/G          123 93.9 78 91.8 1.00              0.8258 231.5
G/A-A/A        8  6.1  7  8.2 1.16  0.32  4.22              
Recessive                                                   
G/G-G/A      130 99.2 84 98.8 1.00              0.8123 231.4
A/A            1  0.8  1  1.2 1.42  0.08 24.95              
Overdominant                                                
G/G-A/A      124 94.7 79 92.9 1.00              0.9072 231.5
G/A            7  5.3  6  7.1 1.08  0.29  4.06              
log-Additive                                                
0,1,2        131 60.6 85 39.4 1.16  0.40  3.40  0.7861 231.4

$G_373029_222

SNP: G_373029_222  adjusted by: pop 
               0    %  1    %   OR lower upper p-value   AIC
Codominant                                                  
C/C           67 45.3 38 41.3 1.00             0.04722 246.4
C/T           51 34.5 43 46.7 0.81  0.39  1.66              
T/T           30 20.3 11 12.0 0.32  0.12  0.82              
Dominant                                                    
C/C           67 45.3 38 41.3 1.00             0.18165 248.7
C/T-T/T       81 54.7 54 58.7 0.63  0.32  1.25              
Recessive                                                   
C/C-C/T      118 79.7 81 88.0 1.00             0.01637 244.8
T/T           30 20.3 11 12.0 0.36  0.15  0.84              
Overdominant                                                
C/C-T/T       97 65.5 49 53.3 1.00             0.57109 250.2
C/T           51 34.5 43 46.7 1.20  0.64  2.24              
log-Additive                                                
0,1,2        148 61.7 92 38.3 0.60  0.37  0.95 0.02631 245.6

$G_373125_426

SNP: G_373125_426  adjusted by: pop 
               0    %  1    %   OR lower upper p-value   AIC
Codominant                                                  
C/C           69 46.6 12 13.0 1.00              0.8221 252.1
T/C           47 31.8 33 35.9 0.79  0.28  2.23              
T/T           32 21.6 47 51.1 0.95  0.32  2.83              
Dominant                                                    
C/C           69 46.6 12 13.0 1.00              0.7468 250.4
T/C-T/T       79 53.4 80 87.0 0.85  0.31  2.31              
Recessive                                                   
C/C-T/C      116 78.4 45 48.9 1.00              0.6635 250.3
T/T           32 21.6 47 51.1 1.16  0.60  2.26              
Overdominant                                                
C/C-T/T      101 68.2 59 64.1 1.00              0.5354 250.1
T/C           47 31.8 33 35.9 0.82  0.43  1.54              
log-Additive                                                
0,1,2        148 61.7 92 38.3 1.04  0.63  1.71  0.8702 250.5

$G_373125_792

SNP: G_373125_792  adjusted by: pop 
               0    %  1    %   OR lower upper p-value   AIC
Codominant                                                  
C/C          130 87.8 77 83.7 1.00              0.8097 252.1
C/T           13  8.8 12 13.0 0.81  0.31  2.10              
T/T            5  3.4  3  3.3 0.62  0.12  3.16              
Dominant                                                    
C/C          130 87.8 77 83.7 1.00              0.5666 250.2
C/T-T/T       18 12.2 15 16.3 0.77  0.31  1.89              
Recessive                                                   
C/C-C/T      143 96.6 89 96.7 1.00              0.6328 250.3
T/T            5  3.4  3  3.3 0.68  0.14  3.30              
Overdominant                                                
C/C-T/T      135 91.2 80 87.0 1.00              0.7633 250.4
C/T           13  8.8 12 13.0 0.87  0.34  2.19              
log-Additive                                                
0,1,2        148 61.7 92 38.3 0.80  0.40  1.59  0.5167 250.1

$G_373156_174

SNP: G_373156_174  adjusted by: pop 
               0    %  1    %   OR lower upper p-value   AIC
Codominant                                                  
T/T           55 37.2 40 43.5 1.00              0.3353 250.3
T/C           69 46.6 39 42.4 0.64  0.32  1.26              
C/C           24 16.2 13 14.1 0.57  0.22  1.46              
Dominant                                                    
T/T           55 37.2 40 43.5 1.00              0.1456 248.4
T/C-C/C       93 62.8 52 56.5 0.62  0.33  1.18              
Recessive                                                   
T/T-T/C      124 83.8 79 85.9 1.00              0.4754 250.0
C/C           24 16.2 13 14.1 0.73  0.31  1.73              
Overdominant                                                
T/T-C/C       79 53.4 53 57.6 1.00              0.3726 249.7
T/C           69 46.6 39 42.4 0.76  0.41  1.40              
log-Additive                                                
0,1,2        148 61.7 92 38.3 0.73  0.46  1.14  0.1636 248.6

$G_373156_509

SNP: G_373156_509  adjusted by: pop 
               0    %  1    %   OR lower  upper p-value   AIC
Codominant                                                   
G/G          107 72.3 78 84.8 1.00               0.6001 251.5
G/A           35 23.6 13 14.1 1.23  0.50   3.03              
A/A            6  4.1  1  1.1 4.99  0.17 149.29              
Dominant                                                     
G/G          107 72.3 78 84.8 1.00               0.5282 250.1
G/A-A/A       41 27.7 14 15.2 1.33  0.55   3.20              
Recessive                                                    
G/G-G/A      142 95.9 91 98.9 1.00               0.3673 249.7
A/A            6  4.1  1  1.1 4.75  0.16 137.95              
Overdominant                                                 
G/G-A/A      113 76.4 79 85.9 1.00               0.6814 250.4
G/A           35 23.6 13 14.1 1.21  0.49   2.95              
log-Additive                                                 
0,1,2        148 61.7 92 38.3 1.39  0.61   3.15  0.4256 249.9

$G_374909_24

SNP: G_374909_24  adjusted by: pop 
               0    %  1    %    OR lower  upper  p-value   AIC
Codominant                                                     
C/C          112 75.7 71 77.2  1.00              0.017240 244.4
C/T           34 23.0 18 19.6  1.19  0.54   2.64               
T/T            2  1.4  3  3.3 33.12  2.99 366.43               
Dominant                                                       
C/C          112 75.7 71 77.2  1.00              0.335754 249.6
C/T-T/T       36 24.3 21 22.8  1.45  0.67   3.14               
Recessive                                                      
C/C-C/T      146 98.6 89 96.7  1.00              0.004845 242.6
T/T            2  1.4  3  3.3 30.98  2.86 335.03               
Overdominant                                                   
C/C-T/T      114 77.0 74 80.4  1.00              0.896202 250.5
C/T           34 23.0 18 19.6  1.05  0.49   2.27               
log-Additive                                                   
0,1,2        148 61.7 92 38.3  1.83  0.89   3.76 0.095761 247.7

$G_380699_727

SNP: G_380699_727  adjusted by: pop 
               0    %  1    %   OR lower upper p-value   AIC
Codominant                                                  
G/G          133 91.7 84 91.3 1.00              0.6918 248.4
G/A           12  8.3  8  8.7 1.28  0.37  4.42              
log-Additive                                                
0,1,2        145 61.2 92 38.8 1.28  0.37  4.42         248.4

$G_381177_366

SNP: G_381177_366  adjusted by: pop 
               0    %  1     % OR lower upper  p-value   AIC
Codominant                                                  
C/C          141 95.9 87  94.6  1             0.008178 242.8
C/T            5  3.4  5   5.4        0                     
T/T            1  0.7  0   0.0        0                     
Dominant                                                    
C/C          141 95.9 87  94.6  1             0.001932 240.8
C/T-T/T        6  4.1  5   5.4        0                     
Recessive                                                   
C/C-C/T      146 99.3 92 100.0  1             1.000000 250.4
T/T            1  0.7  0   0.0  1     0                     
Overdominant                                                
C/C-T/T      142 96.6 87  94.6  1             0.001932 240.8
C/T            5  3.4  5   5.4        0                     
log-Additive                                                
0,1,2        147 61.5 92  38.5        0       0.001932 240.8

$G_385130_246

SNP: G_385130_246  adjusted by: pop 
               0    %  1    %   OR lower upper p-value   AIC
Codominant                                                  
C/C           53 39.8 25 29.8 1.00             0.05080 222.3
T/C           54 40.6 31 36.9 1.29  0.60  2.80              
T/T           26 19.5 28 33.3 2.90  1.18  7.13              
Dominant                                                    
C/C           53 39.8 25 29.8 1.00             0.11538 223.7
T/C-T/T       80 60.2 59 70.2 1.75  0.87  3.54              
Recessive                                                   
C/C-T/C      107 80.5 56 66.7 1.00             0.01867 220.7
T/T           26 19.5 28 33.3 2.51  1.14  5.55              
Overdominant                                                
C/C-T/T       79 59.4 53 63.1 1.00             0.56020 225.9
T/C           54 40.6 31 36.9 0.82  0.42  1.60              
log-Additive                                                
0,1,2        133 61.3 84 38.7 1.67  1.07  2.60 0.02091 220.9

$G_385130_247

SNP: G_385130_247  adjusted by: pop 
               0    %  1    %   OR lower upper p-value   AIC
Codominant                                                  
G/G           91 68.4 59 71.1 1.00              0.5094 225.9
G/C           34 25.6 20 24.1 0.65  0.30  1.38              
C/C            8  6.0  4  4.8 0.72  0.15  3.46              
Dominant                                                    
G/G           91 68.4 59 71.1 1.00              0.2483 223.9
G/C-C/C       42 31.6 24 28.9 0.66  0.32  1.35              
Recessive                                                   
G/G-G/C      125 94.0 79 95.2 1.00              0.8153 225.2
C/C            8  6.0  4  4.8 0.83  0.18  3.92              
Overdominant                                                
G/G-C/C       99 74.4 63 75.9 1.00              0.2771 224.1
G/C           34 25.6 20 24.1 0.66  0.31  1.40              
log-Additive                                                
0,1,2        133 61.6 83 38.4 0.74  0.41  1.32  0.3027 224.2

$G_385130_447

SNP: G_385130_447  adjusted by: pop 
               0    %  1     %   OR lower upper p-value   AIC
Codominant                                                   
C/C          121 86.4 91  98.9 1.00              0.8845 249.6
C/T           18 12.9  1   1.1 0.69  0.07  7.06              
T/T            1  0.7  0   0.0 0.00  0.00                    
Dominant                                                     
C/C          121 86.4 91  98.9 1.00              0.7080 247.7
C/T-T/T       19 13.6  1   1.1 0.65  0.06  6.67              
Recessive                                                    
C/C-C/T      139 99.3 92 100.0 1.00              0.7091 247.7
T/T            1  0.7  0   0.0 0.00  0.00                    
Overdominant                                                 
C/C-T/T      122 87.1 91  98.9 1.00              0.7621 247.8
C/T           18 12.9  1   1.1 0.70  0.07  7.24              
log-Additive                                                 
0,1,2        140 60.3 92  39.7 0.63  0.07  5.90  0.6746 247.7

$G_393751_426

SNP: G_393751_426  adjusted by: pop 
               0    %  1     %   OR lower upper p-value   AIC
Codominant                                                   
C/C          140 94.6 83  90.2 1.00              0.5629 251.4
C/T            7  4.7  9   9.8 0.95  0.33  2.73              
T/T            1  0.7  0   0.0 0.00  0.00                    
Dominant                                                     
C/C          140 94.6 83  90.2 1.00              0.7708 250.4
C/T-T/T        8  5.4  9   9.8 0.86  0.31  2.38              
Recessive                                                    
C/C-C/T      147 99.3 92 100.0 1.00              0.2854 249.4
T/T            1  0.7  0   0.0 0.00  0.00                    
Overdominant                                                 
C/C-T/T      141 95.3 83  90.2 1.00              0.9448 250.5
C/T            7  4.7  9   9.8 0.96  0.34  2.76              
log-Additive                                                 
0,1,2        148 61.7 92  38.3 0.80  0.31  2.05  0.6352 250.3

$G_393751_492

SNP: G_393751_492  adjusted by: pop 
               0    %  1    %   OR lower upper p-value   AIC
Codominant                                                  
C/C          124 83.8 62 67.4 1.00              0.4540 250.9
C/T           22 14.9 26 28.3 1.37  0.64  2.92              
T/T            2  1.4  4  4.3 3.01  0.32 28.15              
Dominant                                                    
C/C          124 83.8 62 67.4 1.00              0.3032 249.5
C/T-T/T       24 16.2 30 32.6 1.47  0.70  3.07              
Recessive                                                   
C/C-C/T      146 98.6 88 95.7 1.00              0.3368 249.6
T/T            2  1.4  4  4.3 2.72  0.30 25.15              
Overdominant                                                
C/C-T/T      126 85.1 66 71.7 1.00              0.4949 250.1
C/T           22 14.9 26 28.3 1.30  0.61  2.76              
log-Additive                                                
0,1,2        148 61.7 92 38.3 1.47  0.77  2.81  0.2302 249.1

$G_393751_859

SNP: G_393751_859  adjusted by: pop 
               0    %  1    %  OR lower upper p-value   AIC
Codominant                                                 
G/G          143 96.6 87 94.6 1.0              0.8949 250.5
G/A            5  3.4  5  5.4 1.1  0.28  4.28              
log-Additive                                               
0,1,2        148 61.7 92 38.3 1.1  0.28  4.28         250.5

$G_397528_23

SNP: G_397528_23  adjusted by: pop 
               0    %  1    %   OR lower upper p-value   AIC
Codominant                                                  
G/G           58 39.7 30 33.0 1.00              0.3169 246.2
A/G           62 42.5 34 37.4 0.56  0.26  1.21              
A/A           26 17.8 27 29.7 0.75  0.31  1.83              
Dominant                                                    
G/G           58 39.7 30 33.0 1.00              0.1901 244.8
A/G-A/A       88 60.3 61 67.0 0.62  0.30  1.28              
Recessive                                                   
G/G-A/G      120 82.2 64 70.3 1.00              0.7951 246.5
A/A           26 17.8 27 29.7 1.10  0.53  2.27              
Overdominant                                                
G/G-A/A       84 57.5 57 62.6 1.00              0.1672 244.6
A/G           62 42.5 34 37.4 0.64  0.34  1.21              
log-Additive                                                
0,1,2        146 61.6 91 38.4 0.87  0.56  1.34  0.5188 246.1

$G_404977_723

SNP: G_404977_723  adjusted by: pop 
               0    %  1     %   OR lower upper p-value   AIC
Codominant                                                   
G/G          125 84.5 90  97.8 1.00              0.7383 251.9
G/A           21 14.2  2   2.2 1.86  0.24 14.15              
A/A            2  1.4  0   0.0 0.00  0.00                    
Dominant                                                     
G/G          125 84.5 90  97.8 1.00              0.6112 250.3
G/A-A/A       23 15.5  2   2.2 1.70  0.22 12.87              
Recessive                                                    
G/G-G/A      146 98.6 92 100.0 1.00              0.6142 250.3
A/A            2  1.4  0   0.0 0.00  0.00                    
Overdominant                                                 
G/G-A/A      127 85.8 90  97.8 1.00              0.5212 250.1
G/A           21 14.2  2   2.2 1.95  0.26 14.86              
log-Additive                                                 
0,1,2        148 61.7 92  38.3 1.35  0.24  7.66  0.7384 250.4

$G_410766_552

SNP: G_410766_552  adjusted by: pop 
               0    %  1    %   OR lower upper p-value   AIC
Codominant                                                  
C/C          106 72.1 49 54.4 1.00             0.19603 246.1
C/T           33 22.4 34 37.8 0.55  0.28  1.11              
T/T            8  5.4  7  7.8 0.53  0.17  1.64              
Dominant                                                    
C/C          106 72.1 49 54.4 1.00             0.07136 244.1
C/T-T/T       41 27.9 41 45.6 0.55  0.28  1.06              
Recessive                                                   
C/C-C/T      139 94.6 83 92.2 1.00             0.51718 246.9
T/T            8  5.4  7  7.8 0.70  0.24  2.06              
Overdominant                                                
C/C-T/T      114 77.6 56 62.2 1.00             0.15390 245.3
C/T           33 22.4 34 37.8 0.62  0.32  1.20              
log-Additive                                                
0,1,2        147 62.0 90 38.0 0.66  0.40  1.08 0.09642 244.6

$G_410766_569

SNP: G_410766_569  adjusted by: pop 
               0    %  1    %   OR lower upper p-value   AIC
Codominant                                                  
C/C          134 90.5 72 78.3 1.00              0.8561 252.2
C/T           12  8.1 18 19.6 1.16  0.51  2.65              
T/T            2  1.4  2  2.2 0.67  0.09  4.94              
Dominant                                                    
C/C          134 90.5 72 78.3 1.00              0.8316 250.5
C/T-T/T       14  9.5 20 21.7 1.09  0.50  2.37              
Recessive                                                   
C/C-C/T      146 98.6 90 97.8 1.00              0.6709 250.3
T/T            2  1.4  2  2.2 0.65  0.09  4.76              
Overdominant                                                
C/C-T/T      136 91.9 74 80.4 1.00              0.6933 250.4
C/T           12  8.1 18 19.6 1.18  0.52  2.67              
log-Additive                                                
0,1,2        148 61.7 92 38.3 1.01  0.52  1.97  0.9669 250.5

$G_410766_570

SNP: G_410766_570  adjusted by: pop 
               0    %  1    %   OR lower upper p-value   AIC
Codominant                                                  
A/A           71 48.0 50 54.3 1.00             0.18899 249.2
A/G           53 35.8 37 40.2 1.83  0.92  3.61              
G/G           24 16.2  5  5.4 0.95  0.27  3.35              
Dominant                                                    
A/A           71 48.0 50 54.3 1.00             0.12772 248.2
A/G-G/G       77 52.0 42 45.7 1.64  0.86  3.14              
Recessive                                                   
A/A-A/G      124 83.8 87 94.6 1.00             0.61846 250.3
G/G           24 16.2  5  5.4 0.74  0.22  2.47              
Overdominant                                                
A/A-G/G       95 64.2 55 59.8 1.00             0.06819 247.2
A/G           53 35.8 37 40.2 1.84  0.95  3.56              
log-Additive                                                
0,1,2        148 61.7 92 38.3 1.29  0.78  2.14 0.32076 249.5

$G_410766_610

SNP: G_410766_610  adjusted by: pop 
               0    %  1    %   OR lower upper p-value   AIC
Codominant                                                  
C/C           90 62.5 81 88.0 1.00              0.3406 247.2
C/G           37 25.7  9  9.8 1.84  0.56  6.04              
G/G           17 11.8  2  2.2 4.49  0.49 40.81              
Dominant                                                    
C/C           90 62.5 81 88.0 1.00              0.2274 245.9
C/G-G/G       54 37.5 11 12.0 2.00  0.63  6.35              
Recessive                                                   
C/C-C/G      127 88.2 90 97.8 1.00              0.2920 246.3
G/G           17 11.8  2  2.2 3.07  0.40 23.70              
Overdominant                                                
C/C-G/G      107 74.3 83 90.2 1.00              0.5130 247.0
C/G           37 25.7  9  9.8 1.43  0.49  4.16              
log-Additive                                                
0,1,2        144 61.0 92 39.0 1.99  0.77  5.17  0.1467 245.3

$G_410766_624

SNP: G_410766_624  adjusted by: pop 
               0    %  1     %   OR lower upper p-value   AIC
Codominant                                                   
C/C          118 80.3 66  72.5 1.00             0.10195 246.9
C/T           26 17.7 25  27.5 1.37  0.66  2.86              
T/T            3  2.0  0   0.0 0.00  0.00                    
Dominant                                                     
C/C          118 80.3 66  72.5 1.00             0.62080 249.3
C/T-T/T       29 19.7 25  27.5 1.20  0.59  2.44              
Recessive                                                    
C/C-C/T      144 98.0 91 100.0 1.00             0.04998 245.7
T/T            3  2.0  0   0.0 0.00  0.00                    
Overdominant                                                 
C/C-T/T      121 82.3 66  72.5 1.00             0.33183 248.6
C/T           26 17.7 25  27.5 1.43  0.69  2.98              
log-Additive                                                 
0,1,2        147 61.8 91  38.2 1.01  0.52  1.95 0.97291 249.5

$G_41358_42

SNP: G_41358_42  adjusted by: pop 
               0    %  1    %   OR lower upper p-value   AIC
Codominant                                                  
C/C           58 40.0 19 20.9 1.00              0.7903 250.1
T/C           61 42.1 43 47.3 0.90  0.40  2.03              
T/T           26 17.9 29 31.9 1.17  0.47  2.91              
Dominant                                                    
C/C           58 40.0 19 20.9 1.00              0.9685 248.5
T/C-T/T       87 60.0 72 79.1 0.98  0.45  2.13              
Recessive                                                   
C/C-T/C      119 82.1 62 68.1 1.00              0.5225 248.1
T/T           26 17.9 29 31.9 1.26  0.62  2.53              
Overdominant                                                
C/C-T/T       84 57.9 48 52.7 1.00              0.5474 248.2
T/C           61 42.1 43 47.3 0.83  0.44  1.54              
log-Additive                                                
0,1,2        145 61.4 91 38.6 1.09  0.70  1.72  0.6952 248.4

$G_417237_213

SNP: G_417237_213  adjusted by: pop 
               0    %  1    %   OR lower upper p-value   AIC
Codominant                                                  
C/C          118 80.8 55 59.8 1.00              0.7351 249.9
C/T           25 17.1 31 33.7 1.08  0.54  2.13              
T/T            3  2.1  6  6.5 1.78  0.41  7.78              
Dominant                                                    
C/C          118 80.8 55 59.8 1.00              0.6782 248.4
C/T-T/T       28 19.2 37 40.2 1.15  0.60  2.22              
Recessive                                                   
C/C-C/T      143 97.9 86 93.5 1.00              0.4493 248.0
T/T            3  2.1  6  6.5 1.73  0.41  7.37              
Overdominant                                                
C/C-T/T      121 82.9 61 66.3 1.00              0.9517 248.5
C/T           25 17.1 31 33.7 1.02  0.52  2.00              
log-Additive                                                
0,1,2        146 61.3 92 38.7 1.19  0.69  2.04  0.5287 248.1

$G_417237_294

SNP: G_417237_294  adjusted by: pop 
               0    %  1    %   OR lower upper p-value   AIC
Codominant                                                  
G/G           44 30.8 25 27.8 1.00              0.4775 242.1
A/G           72 50.3 51 56.7 1.55  0.76  3.15              
A/A           27 18.9 14 15.6 1.38  0.52  3.61              
Dominant                                                    
G/G           44 30.8 25 27.8 1.00              0.2350 240.2
A/G-A/A       99 69.2 65 72.2 1.51  0.77  2.96              
Recessive                                                   
G/G-A/G      116 81.1 76 84.4 1.00              0.9121 241.6
A/A           27 18.9 14 15.6 1.05  0.44  2.48              
Overdominant                                                
G/G-A/A       71 49.7 39 43.3 1.00              0.3038 240.5
A/G           72 50.3 51 56.7 1.39  0.74  2.62              
log-Additive                                                
0,1,2        143 61.4 90 38.6 1.23  0.77  1.97  0.3781 240.8

$G_428039_1406

SNP: G_428039_1406  adjusted by: pop 
               0    %  1    %   OR lower upper p-value   AIC
Codominant                                                  
C/C          117 79.1 52 56.5 1.00              0.5465 251.3
C/T           23 15.5 35 38.0 1.19  0.60  2.36              
T/T            8  5.4  5  5.4 0.59  0.17  2.04              
Dominant                                                    
C/C          117 79.1 52 56.5 1.00              0.8730 250.5
C/T-T/T       31 20.9 40 43.5 1.05  0.55  2.01              
Recessive                                                   
C/C-C/T      140 94.6 87 94.6 1.00              0.3275 249.6
T/T            8  5.4  5  5.4 0.55  0.17  1.84              
Overdominant                                                
C/C-T/T      125 84.5 57 62.0 1.00              0.4761 250.0
C/T           23 15.5 35 38.0 1.27  0.65  2.48              
log-Additive                                                
0,1,2        148 61.7 92 38.3 0.93  0.56  1.53  0.7709 250.4

$G_428039_1687

SNP: G_428039_1687  adjusted by: pop 
               0     %  1    %   OR lower upper p-value   AIC
Codominant                                                   
A/A          136  93.8 87 94.6 1.00              0.2373 249.5
A/G            9   6.2  4  4.3 0.47  0.12  1.91              
G/G            0   0.0  1  1.1       0.00                    
Dominant                                                     
A/A          136  93.8 87 94.6 1.00              0.4309 249.8
A/G-G/G        9   6.2  5  5.4 0.59  0.16  2.23              
Recessive                                                    
A/A-A/G      145 100.0 91 98.9 1.00              0.1879 248.7
G/G            0   0.0  1  1.1       0.00                    
Overdominant                                                 
A/A-G/G      136  93.8 88 95.7 1.00              0.2319 249.0
A/G            9   6.2  4  4.3 0.44  0.11  1.75              
log-Additive                                                 
0,1,2        145  61.2 92 38.8 0.80  0.25  2.63  0.7170 250.3

$G_428039_473

SNP: G_428039_473  adjusted by: pop 
               0    %  1    %   OR lower upper p-value   AIC
Codominant                                                  
G/G           87 58.8 65 70.7 1.00              0.6377 251.6
G/A           47 31.8 25 27.2 0.75  0.38  1.48              
A/A           14  9.5  2  2.2 1.48  0.17 12.96              
Dominant                                                    
G/G           87 58.8 65 70.7 1.00              0.4657 250.0
G/A-A/A       61 41.2 27 29.3 0.78  0.40  1.52              
Recessive                                                   
G/G-G/A      134 90.5 90 97.8 1.00              0.6445 250.3
A/A           14  9.5  2  2.2 1.66  0.19 14.21              
Overdominant                                                
G/G-A/A      101 68.2 67 72.8 1.00              0.3790 249.7
G/A           47 31.8 25 27.2 0.74  0.38  1.45              
log-Additive                                                
0,1,2        148 61.7 92 38.3 0.85  0.46  1.56  0.5924 250.2

$G_428039_659

SNP: G_428039_659  adjusted by: pop 
               0    %  1    %   OR lower upper p-value   AIC
Codominant                                                  
C/C          128 86.5 64 69.6 1.00              0.7117 251.8
C/T           19 12.8 25 27.2 1.22  0.58  2.55              
T/T            1  0.7  3  3.3 2.14  0.21 21.38              
Dominant                                                    
C/C          128 86.5 64 69.6 1.00              0.5038 250.1
C/T-T/T       20 13.5 28 30.4 1.28  0.62  2.61              
Recessive                                                   
C/C-C/T      147 99.3 89 96.7 1.00              0.5298 250.1
T/T            1  0.7  3  3.3 2.01  0.20 19.95              
Overdominant                                                
C/C-T/T      129 87.2 67 72.8 1.00              0.6408 250.3
C/T           19 12.8 25 27.2 1.19  0.57  2.48              
log-Additive                                                
0,1,2        148 61.7 92 38.3 1.29  0.68  2.43  0.4364 249.9

$G_428810_55

SNP: G_428810_55  adjusted by: pop 
               0    %  1    %   OR lower upper p-value   AIC
Codominant                                                  
A/A          123 83.1 67 72.8 1.00              0.2703 249.9
A/T           23 15.5 22 23.9 0.54  0.26  1.14              
T/T            2  1.4  3  3.3 0.78  0.12  4.98              
Dominant                                                    
A/A          123 83.1 67 72.8 1.00              0.1163 248.1
A/T-T/T       25 16.9 25 27.2 0.56  0.27  1.16              
Recessive                                                   
A/A-A/T      146 98.6 89 96.7 1.00              0.9877 250.5
T/T            2  1.4  3  3.3 0.99  0.16  6.13              
Overdominant                                                
A/A-T/T      125 84.5 70 76.1 1.00              0.1103 248.0
A/T           23 15.5 22 23.9 0.55  0.26  1.15              
log-Additive                                                
0,1,2        148 61.7 92 38.3 0.65  0.35  1.21  0.1765 248.7

$G_433232_225

SNP: G_433232_225  adjusted by: pop 
               0    %  1    %   OR lower upper p-value   AIC
Codominant                                                  
C/C          117 79.6 85 92.4 1.00              0.5179 251.1
C/T           27 18.4  6  6.5 0.55  0.19  1.62              
T/T            3  2.0  1  1.1 1.51  0.08 27.67              
Dominant                                                    
C/C          117 79.6 85 92.4 1.00              0.3374 249.5
C/T-T/T       30 20.4  7  7.6 0.61  0.22  1.69              
Recessive                                                   
C/C-C/T      144 98.0 91 98.9 1.00              0.7424 250.3
T/T            3  2.0  1  1.1 1.65  0.09 31.36              
Overdominant                                                
C/C-T/T      120 81.6 86 93.5 1.00              0.2655 249.2
C/T           27 18.4  6  6.5 0.55  0.19  1.61              
log-Additive                                                
0,1,2        147 61.5 92 38.5 0.71  0.29  1.75  0.4516 249.8

$G_433236_258

SNP: G_433236_258  adjusted by: pop 
               0    %  1    %   OR lower upper p-value   AIC
Codominant                                                  
A/A           37 25.3 28 30.4 1.00              0.8562 252.1
A/T           70 47.9 45 48.9 1.21  0.59  2.46              
T/T           39 26.7 19 20.7 1.23  0.50  3.00              
Dominant                                                    
A/A           37 25.3 28 30.4 1.00              0.5784 250.1
A/T-T/T      109 74.7 64 69.6 1.21  0.62  2.38              
Recessive                                                   
A/A-A/T      107 73.3 73 79.3 1.00              0.8295 250.3
T/T           39 26.7 19 20.7 1.09  0.51  2.34              
Overdominant                                                
A/A-T/T       76 52.1 47 51.1 1.00              0.7413 250.3
A/T           70 47.9 45 48.9 1.11  0.60  2.04              
log-Additive                                                
0,1,2        146 61.3 92 38.7 1.12  0.72  1.74  0.6257 250.2

$G_433236_336

SNP: G_433236_336  adjusted by: pop 
               0    %  1    %  OR lower upper p-value   AIC
Codominant                                                 
T/T          136 93.2 91 98.9 1.0              0.6722 250.2
T/A           10  6.8  1  1.1 1.7  0.16 18.05              
log-Additive                                               
0,1,2        146 61.3 92 38.7 1.7  0.16 18.05         250.2

$G_43500_219

SNP: G_43500_219  adjusted by: pop 
               0    %  1     %   OR lower upper p-value   AIC
Codominant                                                   
C/C          135 92.5 89  96.7 1.00             0.05619 243.0
C/A            9  6.2  3   3.3 0.26  0.06  1.17              
A/A            2  1.4  0   0.0 0.00  0.00                    
Dominant                                                     
C/C          135 92.5 89  96.7 1.00             0.02974 242.0
C/A-A/A       11  7.5  3   3.3 0.21  0.05  0.94              
Recessive                                                    
C/C-C/A      144 98.6 92 100.0 1.00             0.12699 244.4
A/A            2  1.4  0   0.0 0.00  0.00                    
Overdominant                                                 
C/C-A/A      137 93.8 89  96.7 1.00             0.10105 244.1
C/A            9  6.2  3   3.3 0.30  0.07  1.35              
log-Additive                                                 
0,1,2        146 61.3 92  38.7 0.23  0.06  0.92 0.01932 241.3

$G_43500_360

SNP: G_43500_360  adjusted by: pop 
               0    %  1     % OR lower upper p-value   AIC
Codominant                                                 
C/C          146 98.6 92 100.0  1                   1 250.5
C/T            2  1.4  0   0.0  1     0                    
log-Additive                                               
0,1,2        148 61.7 92  38.3  1     0               250.5

$G_43500_562

SNP: G_43500_562  adjusted by: pop 
               0    %  1    %   OR lower upper p-value   AIC
Codominant                                                  
G/G           99 68.8 46 50.5 1.00             0.06566 237.5
C/G           36 25.0 35 38.5 0.43  0.21  0.89              
C/C            9  6.2 10 11.0 0.59  0.20  1.71              
Dominant                                                    
G/G           99 68.8 46 50.5 1.00             0.02383 235.8
C/G-C/C       45 31.2 45 49.5 0.46  0.23  0.91              
Recessive                                                   
G/G-C/G      135 93.8 81 89.0 1.00             0.85555 240.9
C/C            9  6.2 10 11.0 0.91  0.34  2.44              
Overdominant                                                
G/G-C/C      108 75.0 56 61.5 1.00             0.03380 236.4
C/G           36 25.0 35 38.5 0.49  0.25  0.95              
log-Additive                                                
0,1,2        144 61.3 91 38.7 0.65  0.40  1.06 0.08356 237.9

$G_43500_642

SNP: G_43500_642  adjusted by: pop 
               0    %  1    %   OR lower upper p-value   AIC
Codominant                                                  
C/C          139 97.2 84 92.3 1.00              0.2431 237.6
C/T            4  2.8  7  7.7 2.24  0.56  8.98              
log-Additive                                                
0,1,2        143 61.1 91 38.9 2.24  0.56  8.98         237.6

$G_43500_821

SNP: G_43500_821  adjusted by: pop 
               0    %  1    %   OR lower upper p-value   AIC
Codominant                                                  
C/C          143 97.3 82 89.1 1.00              0.1304 246.4
C/A            4  2.7 10 10.9 2.52  0.72  8.81              
log-Additive                                                
0,1,2        147 61.5 92 38.5 2.52  0.72  8.81         246.4

$G_435139_834

SNP: G_435139_834  adjusted by: pop 
               0    %  1     %   OR lower upper p-value   AIC
Codominant                                                   
C/C          123 90.4 85  94.4 1.00              0.4132 234.6
C/T           12  8.8  5   5.6 0.62  0.17  2.26              
T/T            1  0.7  0   0.0 0.00  0.00                    
Dominant                                                     
C/C          123 90.4 85  94.4 1.00              0.3571 233.5
C/T-T/T       13  9.6  5   5.6 0.55  0.15  1.97              
Recessive                                                    
C/C-C/T      135 99.3 90 100.0 1.00              0.2658 233.2
T/T            1  0.7  0   0.0 0.00  0.00                    
Overdominant                                                 
C/C-T/T      124 91.2 85  94.4 1.00              0.5208 234.0
C/T           12  8.8  5   5.6 0.66  0.18  2.39              
log-Additive                                                 
0,1,2        136 60.2 90  39.8 0.52  0.16  1.71  0.2727 233.2

$G_437039_207

SNP: G_437039_207  adjusted by: pop 
               0    %  1    %   OR lower upper p-value   AIC
Codominant                                                  
G/G           54 36.5 32 34.8 1.00              0.8714 252.2
G/A           76 51.4 47 51.1 0.96  0.49  1.87              
A/A           18 12.2 13 14.1 0.77  0.29  2.04              
Dominant                                                    
G/G           54 36.5 32 34.8 1.00              0.7822 250.4
G/A-A/A       94 63.5 60 65.2 0.91  0.48  1.74              
Recessive                                                   
G/G-G/A      130 87.8 79 85.9 1.00              0.6118 250.3
A/A           18 12.2 13 14.1 0.80  0.33  1.92              
Overdominant                                                
G/G-A/A       72 48.6 45 48.9 1.00              0.9293 250.5
G/A           76 51.4 47 51.1 1.03  0.56  1.90              
log-Additive                                                
0,1,2        148 61.7 92 38.3 0.90  0.57  1.42  0.6441 250.3

$G_438995_351

SNP: G_438995_351  adjusted by: pop 
               0    %  1    %   OR lower upper p-value   AIC
Codominant                                                  
A/A           90 68.2 76 85.4 1.00              0.6437 238.9
A/C           33 25.0 12 13.5 1.40  0.52  3.78              
C/C            9  6.8  1  1.1 0.52  0.05  5.61              
Dominant                                                    
A/A           90 68.2 76 85.4 1.00              0.6673 237.6
A/C-C/C       42 31.8 13 14.6 1.23  0.48  3.14              
Recessive                                                   
A/A-A/C      123 93.2 88 98.9 1.00              0.5105 237.4
C/C            9  6.8  1  1.1 0.47  0.05  4.94              
Overdominant                                                
A/A-C/C       99 75.0 77 86.5 1.00              0.4535 237.3
A/C           33 25.0 12 13.5 1.45  0.54  3.91              
log-Additive                                                
0,1,2        132 59.7 89 40.3 1.05  0.49  2.23  0.9074 237.8

$G_461687_643

SNP: G_461687_643  adjusted by: pop 
               0    %  1    %   OR lower upper p-value   AIC
Codominant                                                  
A/A          118 79.7 52 56.5 1.00              0.3497 250.4
A/G           28 18.9 33 35.9 1.36  0.68  2.73              
G/G            2  1.4  7  7.6 2.77  0.54 14.30              
Dominant                                                    
A/A          118 79.7 52 56.5 1.00              0.2472 249.2
A/G-G/G       30 20.3 40 43.5 1.48  0.76  2.89              
Recessive                                                   
A/A-A/G      146 98.6 85 92.4 1.00              0.2488 249.2
G/G            2  1.4  7  7.6 2.44  0.48 12.28              
Overdominant                                                
A/A-G/G      120 81.1 59 64.1 1.00              0.5252 250.1
A/G           28 18.9 33 35.9 1.25  0.63  2.47              
log-Additive                                                
0,1,2        148 61.7 92 38.3 1.48  0.85  2.60  0.1640 248.6

$G_461687_699

SNP: G_461687_699  adjusted by: pop 
               0    %  1    %   OR lower upper p-value   AIC
Codominant                                                  
G/G          130 88.4 68 73.9 1.00              0.3489 248.6
G/T           16 10.9 20 21.7 1.59  0.69  3.62              
T/T            1  0.7  4  4.3 2.94  0.32 27.28              
Dominant                                                    
G/G          130 88.4 68 73.9 1.00              0.1785 246.8
G/T-T/T       17 11.6 24 26.1 1.71  0.78  3.75              
Recessive                                                   
G/G-G/T      146 99.3 88 95.7 1.00              0.3481 247.8
T/T            1  0.7  4  4.3 2.67  0.29 24.62              
Overdominant                                                
G/G-T/T      131 89.1 72 78.3 1.00              0.3081 247.6
G/T           16 10.9 20 21.7 1.53  0.67  3.49              
log-Additive                                                
0,1,2        147 61.5 92 38.5 1.63  0.83  3.22  0.1480 246.6

$G_480532_672

SNP: G_480532_672  adjusted by: pop 
               0    %  1    %    OR lower  upper p-value   AIC
Codominant                                                    
C/C          124 87.3 89 97.8  1.00              0.20262 244.5
C/T           17 12.0  1  1.1  1.26  0.11  14.88              
T/T            1  0.7  1  1.1 21.50  0.96 483.67              
Dominant                                                      
C/C          124 87.3 89 97.8  1.00              0.40745 245.0
C/T-T/T       18 12.7  2  2.2  2.39  0.31  18.29              
Recessive                                                     
C/C-C/T      141 99.3 90 98.9  1.00              0.07552 242.5
T/T            1  0.7  1  1.1 20.00  0.99 403.55              
Overdominant                                                  
C/C-T/T      125 88.0 90 98.9  1.00              0.90017 245.6
C/T           17 12.0  1  1.1  0.86  0.08   8.88              
log-Additive                                                  
0,1,2        142 60.9 91 39.1  3.28  0.68  15.69 0.14962 243.6

$G_526800_134

SNP: G_526800_134  adjusted by: pop 
               0    %  1    %   OR lower upper p-value   AIC
Codominant                                                  
G/G          112 76.2 73 79.3 1.00              0.6444 251.5
G/C           31 21.1 17 18.5 0.71  0.30  1.69              
C/C            4  2.7  2  2.2 0.49  0.07  3.39              
Dominant                                                    
G/G          112 76.2 73 79.3 1.00              0.3965 249.7
G/C-C/C       35 23.8 19 20.7 0.69  0.29  1.63              
Recessive                                                   
G/G-G/C      143 97.3 90 97.8 1.00              0.6008 250.1
C/C            4  2.7  2  2.2 0.62  0.10  3.91              
Overdominant                                                
G/G-C/C      116 78.9 75 81.5 1.00              0.5679 250.1
G/C           31 21.1 17 18.5 0.79  0.34  1.80              
log-Additive                                                
0,1,2        147 61.5 92 38.5 0.70  0.34  1.47  0.3487 249.5

$G_589289_144

SNP: G_589289_144  adjusted by: pop 
               0    %  1    %   OR lower upper p-value   AIC
Codominant                                                  
A/A          127 85.8 66 71.7 1.00              0.4146 250.8
A/G           19 12.8 23 25.0 1.59  0.73  3.47              
G/G            2  1.4  3  3.3 2.23  0.22 22.23              
Dominant                                                    
A/A          127 85.8 66 71.7 1.00              0.1952 248.8
A/G-G/G       21 14.2 26 28.3 1.64  0.77  3.48              
Recessive                                                   
A/A-A/G      146 98.6 89 96.7 1.00              0.5298 250.1
G/G            2  1.4  3  3.3 2.01  0.20 19.95              
Overdominant                                                
A/A-G/G      129 87.2 69 75.0 1.00              0.2655 249.3
A/G           19 12.8 23 25.0 1.55  0.71  3.38              
log-Additive                                                
0,1,2        148 61.7 92 38.3 1.56  0.80  3.05  0.1855 248.8

$G_600228_243

SNP: G_600228_243  adjusted by: pop 
               0     %  1    %   OR lower upper p-value   AIC
Codominant                                                   
A/A          125  84.5 77 83.7 1.00              0.5004 251.1
A/C           23  15.5 14 15.2 0.77  0.34  1.77              
C/C            0   0.0  1  1.1       0.00                    
Dominant                                                     
A/A          125  84.5 77 83.7 1.00              0.6453 250.3
A/C-C/C       23  15.5 15 16.3 0.82  0.36  1.87              
Recessive                                                    
A/A-A/C      148 100.0 91 98.9 1.00              0.3134 249.5
C/C            0   0.0  1  1.1       0.00                    
Overdominant                                                 
A/A-C/C      125  84.5 78 84.8 1.00              0.5253 250.1
A/C           23  15.5 14 15.2 0.76  0.33  1.75              
log-Additive                                                 
0,1,2        148  61.7 92 38.3 0.90  0.41  1.95  0.7803 250.4

$G_600228_315

SNP: G_600228_315  adjusted by: pop 
               0    %  1   % OR lower upper p-value   AIC
Codominant                                               
C/C          142 98.6 92 100  1                     247.4
C/A            2  1.4  0   0  1     0                    
log-Additive                                             
0,1,2        144 61.0 92  39  1     0               247.4

$G_600228_549

SNP: G_600228_549  adjusted by: pop 
               0    %  1     %   OR lower upper  p-value   AIC
Codominant                                                    
C/C          137 92.6 92 100.0 1.00             0.022304 244.9
C/T            9  6.1  0   0.0 0.00     0                     
T/T            2  1.4  0   0.0 0.56     0                     
Dominant                                                      
C/C          137 92.6 92 100.0 1.00             0.005817 242.9
C/T-T/T       11  7.4  0   0.0 0.00     0                     
Recessive                                                     
C/C-C/T      146 98.6 92 100.0 1.00             1.000000 250.5
T/T            2  1.4  0   0.0 1.00     0                     
Overdominant                                                  
C/C-T/T      139 93.9 92 100.0 1.00             0.005817 242.9
C/T            9  6.1  0   0.0 0.00     0                     
log-Additive                                                  
0,1,2        148 61.7 92  38.3 0.00     0       0.005817 242.9

$G_621907_107

SNP: G_621907_107  adjusted by: pop 
               0    %  1    %    OR lower  upper p-value   AIC
Codominant                                                    
G/G          100 67.6 78 84.8  1.00              0.08425 247.6
G/A           35 23.6 11 12.0  0.94  0.35   2.50              
A/A           13  8.8  3  3.3 10.93  0.99 121.03              
Dominant                                                      
G/G          100 67.6 78 84.8  1.00              0.76064 250.4
G/A-A/A       48 32.4 14 15.2  1.15  0.46   2.92              
Recessive                                                     
G/G-G/A      135 91.2 89 96.7  1.00              0.02635 245.6
A/A           13  8.8  3  3.3 11.31  1.08 117.90              
Overdominant                                                  
G/G-A/A      113 76.4 81 88.0  1.00              0.52291 250.1
G/A           35 23.6 11 12.0  0.74  0.30   1.84              
log-Additive                                                  
0,1,2        148 61.7 92 38.3  1.60  0.69   3.70 0.26514 249.3

$G_621907_50

SNP: G_621907_50  adjusted by: pop 
               0    %  1    %   OR lower upper p-value   AIC
Codominant                                                  
G/G           75 50.7 79 85.9 1.00             0.19378 249.2
G/A           34 23.0 10 10.9 3.11  0.78 12.37              
A/A           39 26.4  3  3.3 5.39  0.37 77.99              
Dominant                                                    
G/G           75 50.7 79 85.9 1.00             0.08082 247.5
G/A-A/A       73 49.3 13 14.1 3.14  0.79 12.44              
Recessive                                                   
G/G-G/A      109 73.6 89 96.7 1.00             0.57311 250.2
A/A           39 26.4  3  3.3 1.89  0.19 19.28              
Overdominant                                                
G/G-A/A      114 77.0 82 89.1 1.00             0.21444 249.0
G/A           34 23.0 10 10.9 1.97  0.66  5.83              
log-Additive                                                
0,1,2        148 61.7 92 38.3 2.70  0.83  8.80 0.07753 247.4

$G_622808_242

SNP: G_622808_242  adjusted by: pop 
               0    %  1    %   OR lower upper p-value   AIC
Codominant                                                  
G/G           95 64.2 78 84.8 1.00              0.9241 252.4
G/A           43 29.1 13 14.1 1.16  0.45  3.00              
A/A           10  6.8  1  1.1 0.79  0.06  9.60              
Dominant                                                    
G/G           95 64.2 78 84.8 1.00              0.8036 250.5
G/A-A/A       53 35.8 14 15.2 1.12  0.44  2.85              
Recessive                                                   
G/G-G/A      138 93.2 91 98.9 1.00              0.8017 250.5
A/A           10  6.8  1  1.1 0.74  0.06  8.48              
Overdominant                                                
G/G-A/A      105 70.9 79 85.9 1.00              0.7272 250.4
G/A           43 29.1 13 14.1 1.18  0.46  3.01              
log-Additive                                                
0,1,2        148 61.7 92 38.3 1.05  0.47  2.35  0.8967 250.5

$G_623775_504

SNP: G_623775_504  adjusted by: pop 
               0    %  1    %   OR lower upper p-value   AIC
Codominant                                                  
T/T          106 71.6 86 93.5 1.00              0.6492 251.7
T/C           33 22.3  4  4.3 0.55  0.15  2.02              
C/C            9  6.1  2  2.2 0.80  0.13  5.05              
Dominant                                                    
T/T          106 71.6 86 93.5 1.00              0.3897 249.8
T/C-C/C       42 28.4  6  6.5 0.61  0.19  1.91              
Recessive                                                   
T/T-T/C      139 93.9 90 97.8 1.00              0.9426 250.5
C/C            9  6.1  2  2.2 0.94  0.15  5.79              
Overdominant                                                
T/T-C/C      115 77.7 88 95.7 1.00              0.3698 249.7
T/C           33 22.3  4  4.3 0.56  0.16  2.04              
log-Additive                                                
0,1,2        148 61.7 92 38.3 0.76  0.33  1.75  0.5117 250.1

$G_72382_149

SNP: G_72382_149  adjusted by: pop 
               0    %  1    %   OR lower upper p-value   AIC
Codominant                                                  
C/C           63 46.0 34 37.4 1.00              0.3625 235.7
C/T           52 38.0 41 45.1 1.15  0.56  2.35              
T/T           22 16.1 16 17.6 0.62  0.25  1.49              
Dominant                                                    
C/C           63 46.0 34 37.4 1.00              0.8615 235.7
C/T-T/T       74 54.0 57 62.6 0.94  0.49  1.82              
Recessive                                                   
C/C-C/T      115 83.9 75 82.4 1.00              0.1696 233.8
T/T           22 16.1 16 17.6 0.57  0.26  1.27              
Overdominant                                                
C/C-T/T       85 62.0 50 54.9 1.00              0.3501 234.8
C/T           52 38.0 41 45.1 1.36  0.71  2.58              
log-Additive                                                
0,1,2        137 60.1 91 39.9 0.83  0.53  1.28  0.3881 235.0
