# Supplementary material for: Non-MHC immunity genes do not affect parasite load in European invasive populations of common raccoon
Source: Sci Rep. 2023 Sep 21;13:15696. doi: 10.1038/s41598-023-41721-1 (PMC10514260; doi:10.1038/s41598-023-41721-1)
Supplement: Supplementary file 13 — Supplementary Information 7. [file 41598_2023_41721_MOESM13_ESM.txt]

$G_100265_641

SNP: G_100265_641  adjusted by: pop 
               0    % 1     %   OR lower upper p-value  AIC
Codominant                                                 
C/C          110 74.8 6  85.7 1.00              0.7326 60.1
C/T           30 20.4 1  14.3 1.35  0.12 15.44             
T/T            7  4.8 0   0.0 0.00  0.00                   
Dominant                                                   
C/C          110 74.8 6  85.7 1.00              0.9599 58.7
C/T-T/T       37 25.2 1  14.3 0.94  0.09  9.70             
Recessive                                                  
C/C-C/T      140 95.2 7 100.0 1.00              0.4518 58.1
T/T            7  4.8 0   0.0 0.00  0.00                   
Overdominant                                               
C/C-T/T      117 79.6 6  85.7 1.00              0.7698 58.6
C/T           30 20.4 1  14.3 1.45  0.13 16.57             
log-Additive                                               
0,1,2        147 95.5 7   4.5 0.77  0.12  5.19  0.7825 58.6

$G_114449_398

SNP: G_114449_398  adjusted by: pop 
               0    % 1     % OR lower upper p-value  AIC
Codominant                                               
C/C           80 58.0 7 100.0  1             0.09702 55.5
C/A           46 33.3 0   0.0  0     0                   
A/A           12  8.7 0   0.0  0     0                   
Dominant                                                 
C/C           80 58.0 7 100.0  1             0.03077 53.5
C/A-A/A       58 42.0 0   0.0  0     0                   
Recessive                                                
C/C-C/A      126 91.3 7 100.0  1             0.40397 57.5
A/A           12  8.7 0   0.0  0     0                   
Overdominant                                             
C/C-A/A       92 66.7 7 100.0  1             0.06401 54.8
C/A           46 33.3 0   0.0  0     0                   
log-Additive                                             
0,1,2        138 95.2 7   4.8  0     0       0.03077 53.5

$G_121540_174

SNP: G_121540_174  adjusted by: pop 
               0    % 1     %   OR lower upper p-value  AIC
Codominant                                                 
A/A          125 84.5 7  87.5 1.00              0.4553 66.4
A/G           20 13.5 1  12.5 0.38  0.04  3.73             
G/G            3  2.0 0   0.0 0.00  0.00                   
Dominant                                                   
A/A          125 84.5 7  87.5 1.00              0.2760 64.8
A/G-G/G       23 15.5 1  12.5 0.31  0.03  3.08             
Recessive                                                  
A/A-A/G      145 98.0 8 100.0 1.00              0.3822 65.3
G/G            3  2.0 0   0.0 0.00  0.00                   
Overdominant                                               
A/A-G/G      128 86.5 7  87.5 1.00              0.4451 65.4
A/G           20 13.5 1  12.5 0.44  0.05  4.25             
log-Additive                                               
0,1,2        148 94.9 8   5.1 0.32  0.04  2.70  0.2314 64.6

$G_121540_874

SNP: G_121540_874  adjusted by: pop 
               0    % 1    %   OR lower upper p-value  AIC
Codominant                                                
G/G           79 53.4 2 25.0 1.00              0.4412 66.4
G/A           57 38.5 5 62.5 2.76  0.50 15.34             
A/A           12  8.1 1 12.5 2.96  0.24 36.20             
Dominant                                                  
G/G           79 53.4 2 25.0 1.00              0.2013 64.4
G/A-A/A       69 46.6 6 75.0 2.79  0.53 14.81             
Recessive                                                 
G/G-G/A      136 91.9 7 87.5 1.00              0.6834 65.9
A/A           12  8.1 1 12.5 1.62  0.18 14.83             
Overdominant                                              
G/G-A/A       91 61.5 3 37.5 1.00              0.3168 65.0
G/A           57 38.5 5 62.5 2.14  0.47  9.69             
log-Additive                                              
0,1,2        148 94.9 8  5.1 1.88  0.64  5.55  0.2582 64.7

$G_128936_282

SNP: G_128936_282  adjusted by: pop 
               0    % 1    %   OR lower upper p-value  AIC
Codominant                                                
T/T           63 42.6 3 37.5 1.00              0.5501 66.8
C/T           66 44.6 4 50.0 2.61  0.45 15.09             
C/C           19 12.8 1 12.5 1.87  0.17 21.15             
Dominant                                                  
T/T           63 42.6 3 37.5 1.00              0.2918 64.9
C/T-C/C       85 57.4 5 62.5 2.39  0.46 12.58             
Recessive                                                 
T/T-C/T      129 87.2 7 87.5 1.00              0.9134 66.0
C/C           19 12.8 1 12.5 1.13  0.13 10.03             
Overdominant                                              
T/T-C/C       82 55.4 4 50.0 1.00              0.3273 65.1
C/T           66 44.6 4 50.0 2.22  0.45 11.07             
log-Additive                                              
0,1,2        148 94.9 8  5.1 1.52  0.54  4.28  0.4421 65.4

$G_138885_311

SNP: G_138885_311  adjusted by: pop 
               0    % 1     %   OR lower upper p-value  AIC
Codominant                                                 
C/C           79 53.4 7  87.5 1.00             0.10352 63.5
C/T           55 37.2 1  12.5 0.21  0.02  1.79             
T/T           14  9.5 0   0.0 0.00  0.00                   
Dominant                                                   
C/C           79 53.4 7  87.5 1.00             0.04495 62.0
C/T-T/T       69 46.6 1  12.5 0.16  0.02  1.38             
Recessive                                                  
C/C-C/T      134 90.5 8 100.0 1.00             0.18747 64.3
T/T           14  9.5 0   0.0 0.00  0.00                   
Overdominant                                               
C/C-T/T       93 62.8 7  87.5 1.00             0.14462 63.9
C/T           55 37.2 1  12.5 0.25  0.03  2.14             
log-Additive                                               
0,1,2        148 94.9 8   5.1 0.19  0.03  1.42 0.03544 61.6

$G_142225_405

SNP: G_142225_405  adjusted by: pop 
               0    % 1    %   OR lower upper p-value  AIC
Codominant                                                
T/T           71 53.0 2 28.6 1.00              0.3483 57.9
T/C           54 40.3 3 42.9 1.45  0.22  9.57             
C/C            9  6.7 2 28.6 5.18  0.59 45.80             
Dominant                                                  
T/T           71 53.0 2 28.6 1.00              0.4249 57.4
T/C-C/C       63 47.0 5 71.4 2.00  0.35 11.45             
Recessive                                                 
T/T-T/C      125 93.3 5 71.4 1.00              0.1614 56.0
C/C            9  6.7 2 28.6 4.17  0.66 26.33             
Overdominant                                              
T/T-C/C       80 59.7 4 57.1 1.00              0.8079 57.9
T/C           54 40.3 3 42.9 0.82  0.17  4.05             
log-Additive                                              
0,1,2        134 95.0 7  5.0 2.24  0.69  7.29  0.1805 56.2

$G_152845_180

SNP: G_152845_180  adjusted by: pop 
               0    % 1     %   OR lower upper p-value  AIC
Codominant                                                 
G/G          104 71.2 6  85.7 1.00              0.6143 59.7
G/A           38 26.0 1  14.3 0.41  0.05  3.63             
A/A            4  2.7 0   0.0 0.00  0.00                   
Dominant                                                   
G/G          104 71.2 6  85.7 1.00              0.3496 57.8
G/A-A/A       42 28.8 1  14.3 0.39  0.04  3.42             
Recessive                                                  
G/G-G/A      142 97.3 7 100.0 1.00              0.6485 58.4
A/A            4  2.7 0   0.0 0.00  0.00                   
Overdominant                                               
G/G-A/A      108 74.0 6  85.7 1.00              0.3924 57.9
G/A           38 26.0 1  14.3 0.42  0.05  3.70             
log-Additive                                               
0,1,2        146 95.4 7   4.6 0.39  0.05  3.28  0.3338 57.7

$G_152845_240

SNP: G_152845_240  adjusted by: pop 
               0    % 1     %   OR lower upper p-value  AIC
Codominant                                                 
T/T           37 25.0 0   0.0 1.00             0.11902 63.8
C/T           80 54.1 6  75.0       0.00                   
C/C           31 20.9 2  25.0       0.00                   
Dominant                                                   
T/T           37 25.0 0   0.0 1.00             0.05662 62.4
C/T-C/C      111 75.0 8 100.0       0.00                   
Recessive                                                  
T/T-C/T      117 79.1 6  75.0 1.00             0.67746 65.8
C/C           31 20.9 2  25.0 0.69  0.11  4.14             
Overdominant                                               
T/T-C/C       68 45.9 2  25.0 1.00             0.12093 63.6
C/T           80 54.1 6  75.0 3.49  0.64 19.00             
log-Additive                                               
0,1,2        148 94.9 8   5.1 1.43  0.45  4.50 0.53873 65.6

$G_153958_145

SNP: G_153958_145  adjusted by: pop 
               0    % 1    %  OR lower upper p-value  AIC
Codominant                                               
G/G          122 87.8 5 71.4 1.0              0.3821 59.8
G/C           17 12.2 2 28.6 2.3  0.39 13.61             
log-Additive                                             
0,1,2        139 95.2 7  4.8 2.3  0.39 13.61         59.8

$G_153958_384

SNP: G_153958_384  adjusted by: pop 
               0    % 1     %   OR lower upper p-value  AIC
Codominant                                                 
A/A           32 24.4 1  20.0 1.00              0.1714 46.5
A/G           67 51.1 4  80.0 1.47  0.15 14.79             
G/G           32 24.4 0   0.0 0.00  0.00                   
Dominant                                                   
A/A           32 24.4 1  20.0 1.00              0.9899 48.0
A/G-G/G       99 75.6 4  80.0 1.02  0.10 10.31             
Recessive                                                  
A/A-A/G       99 75.6 5 100.0 1.00              0.0647 44.6
G/G           32 24.4 0   0.0 0.00  0.00                   
Overdominant                                               
A/A-G/G       64 48.9 1  20.0 1.00              0.1906 46.3
A/G           67 51.1 4  80.0 3.81  0.41 35.20             
log-Additive                                               
0,1,2        131 96.3 5   3.7 0.50  0.12  2.12  0.3380 47.1

$G_155465_171

SNP: G_155465_171  adjusted by: pop 
               0    % 1     %   OR lower upper p-value  AIC
Codominant                                                 
A/A           54 38.6 0   0.0 1.00             0.04484 51.4
G/A           62 44.3 5  83.3       0.00                   
G/G           24 17.1 1  16.7       0.00                   
Dominant                                                   
A/A           54 38.6 0   0.0 1.00             0.01582 49.8
G/A-G/G       86 61.4 6 100.0       0.00                   
Recessive                                                  
A/A-G/A      116 82.9 5  83.3 1.00             0.98731 55.6
G/G           24 17.1 1  16.7 0.98  0.11  8.83             
Overdominant                                               
A/A-G/G       78 55.7 1  16.7 1.00             0.05028 51.8
G/A           62 44.3 5  83.3 6.42  0.73 56.66             
log-Additive                                               
0,1,2        140 95.9 6   4.1 2.14  0.67  6.81 0.19245 53.9

$G_176851_1011

SNP: G_176851_1011  adjusted by: pop 
               0    % 1    %   OR lower upper p-value  AIC
Codominant                                                
C/C          111 75.0 5 62.5 1.00              0.6647 65.8
C/T           37 25.0 3 37.5 1.41  0.31  6.49             
log-Additive                                              
0,1,2        148 94.9 8  5.1 1.41  0.31  6.49         65.8

$G_182044_141

SNP: G_182044_141  adjusted by: pop 
               0    % 1     %   OR lower upper p-value  AIC
Codominant                                                 
C/C          120 85.1 5  83.3 1.00              0.8598 55.5
C/T           20 14.2 1  16.7 1.86  0.18 19.11             
T/T            1  0.7 0   0.0 0.00  0.00                   
Dominant                                                   
C/C          120 85.1 5  83.3 1.00              0.6410 53.6
C/T-T/T       21 14.9 1  16.7 1.79  0.17 18.33             
Recessive                                                  
C/C-C/T      140 99.3 6 100.0 1.00              0.8170 53.8
T/T            1  0.7 0   0.0 0.00  0.00                   
Overdominant                                               
C/C-T/T      121 85.8 5  83.3 1.00              0.6133 53.6
C/T           20 14.2 1  16.7 1.88  0.18 19.27             
log-Additive                                               
0,1,2        141 95.9 6   4.1 1.60  0.18 14.04  0.6849 53.7

$G_183332_963

SNP: G_183332_963  adjusted by: pop 
               0    % 1     %   OR lower upper p-value  AIC
Codominant                                                 
C/C          111 75.5 6  75.0 1.00              0.9606 67.9
C/T           35 23.8 2  25.0 0.91  0.17  4.86             
T/T            1  0.7 0   0.0 0.00  0.00                   
Dominant                                                   
C/C          111 75.5 6  75.0 1.00              0.8950 65.9
C/T-T/T       36 24.5 2  25.0 0.89  0.17  4.76             
Recessive                                                  
C/C-C/T      146 99.3 8 100.0 1.00              0.7941 65.9
T/T            1  0.7 0   0.0 0.00  0.00                   
Overdominant                                               
C/C-T/T      112 76.2 6  75.0 1.00              0.9168 65.9
C/T           35 23.8 2  25.0 0.92  0.17  4.89             
log-Additive                                               
0,1,2        147 94.8 8   5.2 0.88  0.17  4.53  0.8760 65.9

$G_187211_1709

SNP: G_187211_1709  adjusted by: pop 
               0    % 1     %   OR lower upper p-value  AIC
Codominant                                                 
A/A           68 46.6 6  75.0 1.00             0.23440 65.0
G/A           66 45.2 2  25.0 0.34  0.07  1.77             
G/G           12  8.2 0   0.0 0.00  0.00                   
Dominant                                                   
A/A           68 46.6 6  75.0 1.00             0.12237 63.5
G/A-G/G       78 53.4 2  25.0 0.30  0.06  1.55             
Recessive                                                  
A/A-G/A      134 91.8 8 100.0 1.00             0.30865 64.8
G/G           12  8.2 0   0.0 0.00  0.00                   
Overdominant                                               
A/A-G/G       80 54.8 6  75.0 1.00             0.23089 64.4
G/A           66 45.2 2  25.0 0.39  0.07  2.01             
log-Additive                                               
0,1,2        146 94.8 8   5.2 0.31  0.06  1.47 0.09852 63.2

$G_193618_387

SNP: G_193618_387  adjusted by: pop 
               0    % 1     %   OR lower upper p-value  AIC
Codominant                                                 
C/C           91 61.5 7  87.5 1.00              0.3601 66.0
C/T           44 29.7 1  12.5 0.38  0.04  3.29             
T/T           13  8.8 0   0.0 0.00  0.00                   
Dominant                                                   
C/C           91 61.5 7  87.5 1.00              0.2126 64.5
C/T-T/T       57 38.5 1  12.5 0.30  0.03  2.57             
Recessive                                                  
C/C-C/T      135 91.2 8 100.0 1.00              0.2949 64.9
T/T           13  8.8 0   0.0 0.00  0.00                   
Overdominant                                               
C/C-T/T      104 70.3 7  87.5 1.00              0.4032 65.3
C/T           44 29.7 1  12.5 0.43  0.05  3.73             
log-Additive                                               
0,1,2        148 94.9 8   5.1 0.32  0.04  2.31  0.1718 64.2

$G_194809_624

SNP: G_194809_624  adjusted by: pop 
               0    % 1     % OR lower upper p-value  AIC
Codominant                                               
A/A          132 89.2 8 100.0  1              0.4718 66.5
A/G           15 10.1 0   0.0  0     0                   
G/G            1  0.7 0   0.0  0     0                   
Dominant                                                 
A/A          132 89.2 8 100.0  1              0.2203 64.5
A/G-G/G       16 10.8 0   0.0  0     0                   
Recessive                                                
A/A-A/G      147 99.3 8 100.0  1              0.7950 66.0
G/G            1  0.7 0   0.0  0     0                   
Overdominant                                             
A/A-G/G      133 89.9 8 100.0  1              0.2324 64.6
A/G           15 10.1 0   0.0  0     0                   
log-Additive                                             
0,1,2        148 94.9 8   5.1  0     0        0.2203 64.5

$G_194809_1116

SNP: G_194809_1116  adjusted by: pop 
               0    % 1     %   OR lower upper p-value  AIC
Codominant                                                 
G/G           84 56.8 4  50.0 1.00              0.4739 66.5
G/A           55 37.2 4  50.0 1.29  0.30  5.55             
A/A            9  6.1 0   0.0 0.00  0.00                   
Dominant                                                   
G/G           84 56.8 4  50.0 1.00              0.9242 66.0
G/A-A/A       64 43.2 4  50.0 1.07  0.25  4.63             
Recessive                                                  
G/G-G/A      139 93.9 8 100.0 1.00              0.2403 64.6
A/A            9  6.1 0   0.0 0.00  0.00                   
Overdominant                                               
G/G-A/A       93 62.8 4  50.0 1.00              0.5759 65.7
G/A           55 37.2 4  50.0 1.51  0.36  6.44             
log-Additive                                               
0,1,2        148 94.9 8   5.1 0.84  0.25  2.78  0.7668 65.9

$G_198248_1498

SNP: G_198248_1498  adjusted by: pop 
               0    % 1     %   OR lower upper p-value  AIC
Codominant                                                 
A/A           55 37.2 4  50.0 1.00              0.3120 65.7
G/A           72 48.6 4  50.0 0.69  0.16  2.95             
G/G           21 14.2 0   0.0 0.00  0.00                   
Dominant                                                   
A/A           55 37.2 4  50.0 1.00              0.4198 65.4
G/A-G/G       93 62.8 4  50.0 0.55  0.13  2.34             
Recessive                                                  
A/A-G/A      127 85.8 8 100.0 1.00              0.1497 63.9
G/G           21 14.2 0   0.0 0.00  0.00                   
Overdominant                                               
A/A-G/G       76 51.4 4  50.0 1.00              0.9194 66.0
G/A           72 48.6 4  50.0 0.93  0.22  3.95             
log-Additive                                               
0,1,2        148 94.9 8   5.1 0.50  0.15  1.69  0.2433 64.7

$G_199628_214

SNP: G_199628_214  adjusted by: pop 
               0    % 1     %   OR lower upper p-value  AIC
Codominant                                                 
T/T          109 73.6 6  75.0 1.00              0.8501 67.7
T/A           38 25.7 2  25.0 0.79  0.15  4.23             
A/A            1  0.7 0   0.0 0.00  0.00                   
Dominant                                                   
T/T          109 73.6 6  75.0 1.00              0.7340 65.9
T/A-A/A       39 26.4 2  25.0 0.75  0.14  4.04             
Recessive                                                  
T/T-T/A      147 99.3 8 100.0 1.00              0.6196 65.8
A/A            1  0.7 0   0.0 0.00  0.00                   
Overdominant                                               
T/T-A/A      110 74.3 6  75.0 1.00              0.8050 66.0
T/A           38 25.7 2  25.0 0.81  0.15  4.34             
log-Additive                                               
0,1,2        148 94.9 8   5.1 0.72  0.14  3.61  0.6831 65.9

$G_201724_525

SNP: G_201724_525  adjusted by: pop 
               0    % 1     %   OR lower upper p-value  AIC
Codominant                                                 
G/G          132 89.2 5  62.5 1.00             0.19158 64.7
G/T           12  8.1 3  37.5 4.06  0.70 23.63             
T/T            4  2.7 0   0.0 0.00  0.00                   
Dominant                                                   
G/G          132 89.2 5  62.5 1.00             0.23519 64.6
G/T-T/T       16 10.8 3  37.5 3.04  0.50 18.54             
Recessive                                                  
G/G-G/T      144 97.3 8 100.0 1.00             0.30895 65.0
T/T            4  2.7 0   0.0 0.00  0.00                   
Overdominant                                               
G/G-T/T      136 91.9 5  62.5 1.00             0.09822 63.3
G/T           12  8.1 3  37.5 4.58  0.81 25.87             
log-Additive                                               
0,1,2        148 94.9 8   5.1 1.47  0.39  5.53 0.57979 65.7

$G_201987_732

SNP: G_201987_732  adjusted by: pop 
               0    % 1     %   OR lower upper p-value  AIC
Codominant                                                 
G/G           65 44.2 4  50.0 1.00              0.7017 67.2
G/A           72 49.0 4  50.0 0.99  0.23  4.23             
A/A           10  6.8 0   0.0 0.00  0.00                   
Dominant                                                   
G/G           65 44.2 4  50.0 1.00              0.9045 65.9
G/A-A/A       82 55.8 4  50.0 0.91  0.21  3.91             
Recessive                                                  
G/G-G/A      137 93.2 8 100.0 1.00              0.3999 65.2
A/A           10  6.8 0   0.0 0.00  0.00                   
Overdominant                                               
G/G-A/A       75 51.0 4  50.0 1.00              0.8996 65.9
G/A           72 49.0 4  50.0 1.10  0.26  4.64             
log-Additive                                               
0,1,2        147 94.8 8   5.2 0.81  0.22  2.96  0.7468 65.8

$G_201987_954

SNP: G_201987_954  adjusted by: pop 
               0    % 1    %    OR lower  upper p-value  AIC
Codominant                                                  
G/G          102 68.9 5 62.5  1.00              0.06064 62.4
G/A           39 26.4 1 12.5  1.39  0.11  17.35             
A/A            7  4.7 2 25.0 17.84  1.69 188.81             
Dominant                                                    
G/G          102 68.9 5 62.5  1.00              0.21087 64.5
G/A-A/A       46 31.1 3 37.5  3.33  0.49  22.72             
Recessive                                                   
G/G-G/A      141 95.3 6 75.0  1.00              0.01856 60.5
A/A            7  4.7 2 25.0 15.71  1.92 128.77             
Overdominant                                                
G/G-A/A      109 73.6 7 87.5  1.00              0.66805 65.8
G/A           39 26.4 1 12.5  0.62  0.07   5.90             
log-Additive                                                
0,1,2        148 94.9 8  5.1  4.19  1.11  15.80 0.03401 61.5

$G_203955_360

SNP: G_203955_360  adjusted by: pop 
               0    % 1    %   OR lower upper p-value  AIC
Codominant                                                
G/G           56 37.8 2 25.0 1.00              0.8149 67.6
A/G           70 47.3 4 50.0 1.39  0.24  8.08             
A/A           22 14.9 2 25.0 1.97  0.25 15.58             
Dominant                                                  
G/G           56 37.8 2 25.0 1.00              0.6016 65.7
A/G-A/A       92 62.2 6 75.0 1.54  0.29  8.11             
Recessive                                                 
G/G-A/G      126 85.1 6 75.0 1.00              0.6048 65.8
A/A           22 14.9 2 25.0 1.59  0.29  8.72             
Overdominant                                              
G/G-A/A       78 52.7 4 50.0 1.00              0.9463 66.0
A/G           70 47.3 4 50.0 1.05  0.25  4.44             
log-Additive                                              
0,1,2        148 94.9 8  5.1 1.40  0.50  3.95  0.5223 65.6

$G_203955_702

SNP: G_203955_702  adjusted by: pop 
               0    % 1    %   OR lower upper p-value  AIC
Codominant                                                
T/T           73 49.7 5 62.5 1.00              0.7399 67.3
T/C           63 42.9 2 25.0 0.76  0.12  4.68             
C/C           11  7.5 1 12.5 2.17  0.20 23.41             
Dominant                                                  
T/T           73 49.7 5 62.5 1.00              0.9651 65.9
T/C-C/C       74 50.3 3 37.5 0.96  0.19  4.96             
Recessive                                                 
T/T-T/C      136 92.5 7 87.5 1.00              0.4754 65.4
C/C           11  7.5 1 12.5 2.45  0.26 23.51             
Overdominant                                              
T/T-C/C       84 57.1 6 75.0 1.00              0.6242 65.7
T/C           63 42.9 2 25.0 0.65  0.11  3.73             
log-Additive                                              
0,1,2        147 94.8 8  5.2 1.21  0.35  4.19  0.7622 65.9

$G_209960_237

SNP: G_209960_237  adjusted by: pop 
               0    % 1    %   OR lower upper p-value  AIC
Codominant                                                
T/T          117 79.1 7 87.5 1.00              0.7539 65.9
T/C           31 20.9 1 12.5 0.71  0.08  6.32             
log-Additive                                              
0,1,2        148 94.9 8  5.1 0.71  0.08  6.32         65.9

$G_221652_115

SNP: G_221652_115  adjusted by: pop 
               0    % 1     %   OR lower upper p-value  AIC
Codominant                                                 
G/G          130 87.8 7  87.5 1.00              0.6966 67.3
G/A           16 10.8 1  12.5 0.59  0.06  5.76             
A/A            2  1.4 0   0.0 0.00  0.00                   
Dominant                                                   
G/G          130 87.8 7  87.5 1.00              0.5306 65.6
G/A-A/A       18 12.2 1  12.5 0.50  0.05  4.90             
Recessive                                                  
G/G-G/A      146 98.6 8 100.0 1.00              0.4791 65.5
A/A            2  1.4 0   0.0 0.00  0.00                   
Overdominant                                               
G/G-A/A      132 89.2 7  87.5 1.00              0.6888 65.9
G/A           16 10.8 1  12.5 0.64  0.07  6.17             
log-Additive                                               
0,1,2        148 94.9 8   5.1 0.49  0.06  3.93  0.4610 65.5

$G_222230_1003

SNP: G_222230_1003  adjusted by: pop 
               0    % 1    %   OR lower upper p-value  AIC
Codominant                                                
C/C           60 44.4 1 12.5 1.00              0.2385 64.2
C/T           56 41.5 6 75.0 4.86  0.53 44.68             
T/T           19 14.1 1 12.5 1.92  0.10 37.35             
Dominant                                                  
C/C           60 44.4 1 12.5 1.00              0.1504 63.0
C/T-T/T       75 55.6 7 87.5 4.22  0.46 38.57             
Recessive                                                 
C/C-C/T      116 85.9 7 87.5 1.00              0.5474 64.7
T/T           19 14.1 1 12.5 0.52  0.06  4.92             
Overdominant                                              
C/C-T/T       79 58.5 2 25.0 1.00              0.1013 62.4
C/T           56 41.5 6 75.0 3.65  0.70 19.19             
log-Additive                                              
0,1,2        135 94.4 8  5.6 1.38  0.45  4.19  0.5740 64.8

$G_223488_1410

SNP: G_223488_1410  adjusted by: pop 
               0    % 1     %   OR lower upper p-value  AIC
Codominant                                                 
T/T           98 66.7 4  50.0 1.00              0.6713 67.0
T/C           46 31.3 4  50.0 1.63  0.37  7.19             
C/C            3  2.0 0   0.0 0.00  0.00                   
Dominant                                                   
T/T           98 66.7 4  50.0 1.00              0.5786 65.5
T/C-C/C       49 33.3 4  50.0 1.53  0.35  6.73             
Recessive                                                  
T/T-T/C      144 98.0 8 100.0 1.00              0.5323 65.4
C/C            3  2.0 0   0.0 0.00  0.00                   
Overdominant                                               
T/T-C/C      101 68.7 4  50.0 1.00              0.4851 65.3
T/C           46 31.3 4  50.0 1.70  0.39  7.48             
log-Additive                                               
0,1,2        147 94.8 8   5.2 1.29  0.34  4.86  0.7075 65.6

$G_225441_354

SNP: G_225441_354  adjusted by: pop 
               0    % 1     %   OR lower upper  p-value  AIC
Codominant                                                  
T/T           64 45.1 0   0.0 1.00             0.027952 53.3
T/C           67 47.2 6  85.7       0.00                    
C/C           11  7.7 1  14.3       0.00                    
Dominant                                                    
T/T           64 45.1 0   0.0 1.00             0.007488 51.3
T/C-C/C       78 54.9 7 100.0       0.00                    
Recessive                                                   
T/T-T/C      131 92.3 6  85.7 1.00             0.587992 58.1
C/C           11  7.7 1  14.3 1.95  0.20 18.70              
Overdominant                                                
T/T-C/C       75 52.8 1  14.3 1.00             0.057818 54.8
T/C           67 47.2 6  85.7 5.91  0.68 51.22              
log-Additive                                                
0,1,2        142 95.3 7   4.7 3.51  0.97 12.71 0.049790 54.6

$G_231234_204

SNP: G_231234_204  adjusted by: pop 
               0    % 1     %   OR lower upper p-value  AIC
Codominant                                                 
C/C           98 66.7 5  71.4 1.00              0.6821 62.6
C/T           47 32.0 2  28.6 0.58  0.10  3.42             
T/T            2  1.4 0   0.0 0.00  0.00                   
Dominant                                                   
C/C           98 66.7 5  71.4 1.00              0.4916 60.9
C/T-T/T       49 33.3 2  28.6 0.54  0.09  3.25             
Recessive                                                  
C/C-C/T      145 98.6 7 100.0 1.00              0.5369 61.0
T/T            2  1.4 0   0.0 0.00  0.00                   
Overdominant                                               
C/C-T/T      100 68.0 5  71.4 1.00              0.5954 61.1
C/T           47 32.0 2  28.6 0.63  0.11  3.63             
log-Additive                                               
0,1,2        147 95.5 7   4.5 0.53  0.10  2.87  0.4381 60.8

$G_231234_351

SNP: G_231234_351  adjusted by: pop 
               0    % 1     %   OR lower upper p-value  AIC
Codominant                                                 
A/A          124 84.4 7  87.5 1.00              0.8047 67.5
A/C           19 12.9 1  12.5 1.63  0.16 16.54             
C/C            4  2.7 0   0.0 0.00  0.00                   
Dominant                                                   
A/A          124 84.4 7  87.5 1.00              0.8046 65.9
A/C-C/C       23 15.6 1  12.5 1.35  0.13 13.56             
Recessive                                                  
A/A-A/C      143 97.3 8 100.0 1.00              0.5994 65.7
C/C            4  2.7 0   0.0 0.00  0.00                   
Overdominant                                               
A/A-C/C      128 87.1 7  87.5 1.00              0.6665 65.8
A/C           19 12.9 1  12.5 1.70  0.17 17.25             
log-Additive                                               
0,1,2        147 94.8 8   5.2 1.07  0.15  7.51  0.9460 65.9

$G_231234_1035

SNP: G_231234_1035  adjusted by: pop 
               0    % 1     % OR lower upper p-value  AIC
Codominant                                               
C/C          121 81.8 8 100.0  1             0.03583 61.6
C/A           27 18.2 0   0.0  0     0                   
log-Additive                                             
0,1,2        148 94.9 8   5.1  0     0               61.6

$G_231234_2083

SNP: G_231234_2083  adjusted by: pop 
               0    % 1    %    OR lower  upper p-value  AIC
Codominant                                                  
G/G          113 86.3 4 57.1  1.00               0.1321 55.2
G/A           16 12.2 1 14.3  0.87  0.06  12.23             
A/A            2  1.5 2 28.6 11.74  0.78 176.47             
Dominant                                                    
G/G          113 86.3 4 57.1  1.00               0.4800 56.7
G/A-A/A       18 13.7 3 42.9  2.06  0.27  15.50             
Recessive                                                   
G/G-G/A      129 98.5 5 71.4  1.00               0.0445 53.2
A/A            2  1.5 2 28.6 12.50  1.10 142.31             
Overdominant                                                
G/G-A/A      115 87.8 6 85.7  1.00               0.4004 56.5
G/A           16 12.2 1 14.3  0.39  0.04   4.05             
log-Additive                                                
0,1,2        131 94.9 7  5.1  3.17  0.74  13.50  0.1121 54.7

$G_232236_534

SNP: G_232236_534  adjusted by: pop 
               0    % 1    %   OR lower upper p-value  AIC
Codominant                                                
G/G           73 49.7 3 37.5 1.00              0.7320 67.3
G/A           58 39.5 3 37.5 1.26  0.24  6.59             
A/A           16 10.9 2 25.0 2.23  0.32 15.36             
Dominant                                                  
G/G           73 49.7 3 37.5 1.00              0.5787 65.6
G/A-A/A       74 50.3 5 62.5 1.52  0.34  6.70             
Recessive                                                 
G/G-G/A      131 89.1 6 75.0 1.00              0.4598 65.4
A/A           16 10.9 2 25.0 1.99  0.35 11.47             
Overdominant                                              
G/G-A/A       89 60.5 5 62.5 1.00              0.9971 66.0
G/A           58 39.5 3 37.5 1.00  0.22  4.42             
log-Additive                                              
0,1,2        147 94.8 8  5.2 1.46  0.55  3.88  0.4471 65.4

$G_232236_1065

SNP: G_232236_1065  adjusted by: pop 
               0    % 1     %   OR lower upper p-value  AIC
Codominant                                                 
G/G           88 60.3 6  75.0 1.00              0.6448 67.0
G/A           47 32.2 2  25.0 0.78  0.14  4.19             
A/A           11  7.5 0   0.0 0.00  0.00                   
Dominant                                                   
G/G           88 60.3 6  75.0 1.00              0.6313 65.7
G/A-A/A       58 39.7 2  25.0 0.67  0.12  3.62             
Recessive                                                  
G/G-G/A      135 92.5 8 100.0 1.00              0.3741 65.1
A/A           11  7.5 0   0.0 0.00  0.00                   
Overdominant                                               
G/G-A/A       99 67.8 6  75.0 1.00              0.8591 65.9
G/A           47 32.2 2  25.0 0.86  0.16  4.59             
log-Additive                                               
0,1,2        146 94.8 8   5.2 0.62  0.14  2.79  0.5076 65.4

$G_234776_254

SNP: G_234776_254  adjusted by: pop 
               0    % 1     % OR lower upper p-value  AIC
Codominant                                               
T/T          105 75.5 7 100.0  1             0.04589 54.1
T/G           34 24.5 0   0.0  0     0                   
log-Additive                                             
0,1,2        139 95.2 7   4.8  0     0               54.1

$G_234776_486

SNP: G_234776_486  adjusted by: pop 
               0    % 1    %   OR lower upper p-value  AIC
Codominant                                                
C/C           84 60.9 3 50.0 1.00              0.8654 52.1
C/T           43 31.2 2 33.3 0.58  0.08  4.36             
T/T           11  8.0 1 16.7 0.81  0.06 10.58             
Dominant                                                  
C/C           84 60.9 3 50.0 1.00              0.6334 50.2
C/T-T/T       54 39.1 3 50.0 0.64  0.10  4.06             
Recessive                                                 
C/C-C/T      127 92.0 5 83.3 1.00              0.9407 50.4
T/T           11  8.0 1 16.7 1.09  0.11 11.35             
Overdominant                                              
C/C-T/T       95 68.8 4 66.7 1.00              0.6086 50.1
C/T           43 31.2 2 33.3 0.62  0.10  3.92             
log-Additive                                              
0,1,2        138 95.8 6  4.2 0.82  0.22  3.09  0.7693 50.3

$G_239007_161

SNP: G_239007_161  adjusted by: pop 
               0    % 1    %   OR lower upper p-value  AIC
Codominant                                                
G/G          105 71.4 3 37.5 1.00              0.5198 66.6
G/A           32 21.8 3 37.5 2.74  0.30 24.96             
A/A           10  6.8 2 25.0 5.42  0.34 87.31             
Dominant                                                  
G/G          105 71.4 3 37.5 1.00              0.3487 65.1
G/A-A/A       42 28.6 5 62.5 2.98  0.34 25.89             
Recessive                                                 
G/G-G/A      137 93.2 6 75.0 1.00              0.4423 65.4
A/A           10  6.8 2 25.0 2.25  0.29 17.19             
Overdominant                                              
G/G-A/A      115 78.2 5 62.5 1.00              0.9619 65.9
G/A           32 21.8 3 37.5 1.04  0.18  6.23             
log-Additive                                              
0,1,2        147 94.8 8  5.2 2.29  0.57  9.21  0.2601 64.7

$G_239007_528

SNP: G_239007_528  adjusted by: pop 
               0    % 1    %   OR lower upper p-value  AIC
Codominant                                                
A/A          128 86.5 4 50.0 1.00             0.09657 63.3
A/G           20 13.5 4 50.0 4.84  0.75 31.37             
log-Additive                                              
0,1,2        148 94.9 8  5.1 4.84  0.75 31.37         63.3

$G_240627_207

SNP: G_240627_207  adjusted by: pop 
               0    % 1     %   OR lower upper p-value  AIC
Codominant                                                 
C/C          106 71.6 6  75.0 1.00              0.9192 67.9
C/T           40 27.0 2  25.0 0.86  0.16  4.52             
T/T            2  1.4 0   0.0 0.00  0.00                   
Dominant                                                   
C/C          106 71.6 6  75.0 1.00              0.8258 66.0
C/T-T/T       42 28.4 2  25.0 0.83  0.16  4.37             
Recessive                                                  
C/C-C/T      146 98.6 8 100.0 1.00              0.7127 65.9
T/T            2  1.4 0   0.0 0.00  0.00                   
Overdominant                                               
C/C-T/T      108 73.0 6  75.0 1.00              0.8676 66.0
C/T           40 27.0 2  25.0 0.87  0.17  4.58             
log-Additive                                               
0,1,2        148 94.9 8   5.1 0.81  0.16  4.03  0.7926 65.9

$G_242486_426

SNP: G_242486_426  adjusted by: pop 
               0    % 1    %   OR lower upper p-value  AIC
Codominant                                                
G/G           66 44.6 3 37.5 1.00              0.6656 67.2
G/A           70 47.3 4 50.0 1.34  0.28  6.40             
A/A           12  8.1 1 12.5 3.45  0.28 42.78             
Dominant                                                  
G/G           66 44.6 3 37.5 1.00              0.5799 65.7
G/A-A/A       82 55.4 5 62.5 1.52  0.34  6.76             
Recessive                                                 
G/G-G/A      136 91.9 7 87.5 1.00              0.4115 65.3
A/A           12  8.1 1 12.5 2.92  0.28 30.30             
Overdominant                                              
G/G-A/A       78 52.7 4 50.0 1.00              0.8989 66.0
G/A           70 47.3 4 50.0 1.10  0.26  4.63             
log-Additive                                              
0,1,2        148 94.9 8  5.1 1.65  0.50  5.49  0.4160 65.4

$G_244860_1665

SNP: G_244860_1665  adjusted by: pop 
               0    % 1     %   OR lower upper   p-value  AIC
Codominant                                                   
C/C           65 51.6 3  42.9 1.00             1.431e-04 40.8
C/T           47 37.3 0   0.0 0.00  0.00                     
T/T           14 11.1 4  57.1       0.00                     
Dominant                                                     
C/C           65 51.6 3  42.9 1.00             3.467e-01 55.6
C/T-T/T       61 48.4 4  57.1 2.18  0.42 11.19               
Recessive                                                    
C/C-C/T      112 88.9 3  42.9 1.00             8.059e-05 40.9
T/T           14 11.1 4  57.1       0.00                     
Overdominant                                                 
C/C-T/T       79 62.7 7 100.0 1.00             1.704e-02 50.8
C/T           47 37.3 0   0.0 0.00  0.00                     
log-Additive                                                 
0,1,2        126 94.7 7   5.3 5.12  1.39 18.93 7.265e-03 49.2

$G_251818_120

SNP: G_251818_120  adjusted by: pop 
               0    % 1     %   OR lower upper p-value  AIC
Codominant                                                 
C/C          123 83.1 7  87.5 1.00              0.6180 67.1
C/T           20 13.5 1  12.5 0.58  0.06  5.33             
T/T            5  3.4 0   0.0 0.00  0.00                   
Dominant                                                   
C/C          123 83.1 7  87.5 1.00              0.4637 65.5
C/T-T/T       25 16.9 1  12.5 0.47  0.05  4.22             
Recessive                                                  
C/C-C/T      143 96.6 8 100.0 1.00              0.4011 65.3
T/T            5  3.4 0   0.0 0.00  0.00                   
Overdominant                                               
C/C-T/T      128 86.5 7  87.5 1.00              0.6616 65.8
C/T           20 13.5 1  12.5 0.62  0.07  5.69             
log-Additive                                               
0,1,2        148 94.9 8   5.1 0.46  0.06  3.39  0.3894 65.3

$G_251880_684

SNP: G_251880_684  adjusted by: pop 
               0    % 1     %   OR lower upper p-value  AIC
Codominant                                                 
C/C           87 58.8 6  75.0 1.00              0.4143 66.3
C/T           54 36.5 2  25.0 0.46  0.09  2.44             
T/T            7  4.7 0   0.0 0.00  0.00                   
Dominant                                                   
C/C           87 58.8 6  75.0 1.00              0.2607 64.8
C/T-T/T       61 41.2 2  25.0 0.41  0.08  2.14             
Recessive                                                  
C/C-C/T      141 95.3 8 100.0 1.00              0.3582 65.2
T/T            7  4.7 0   0.0 0.00  0.00                   
Overdominant                                               
C/C-T/T       94 63.5 6  75.0 1.00              0.4031 65.3
C/T           54 36.5 2  25.0 0.51  0.10  2.67             
log-Additive                                               
0,1,2        148 94.9 8   5.1 0.41  0.09  1.93  0.2142 64.5

$G_251880_2079

SNP: G_251880_2079  adjusted by: pop 
               0    % 1     %   OR lower upper p-value  AIC
Codominant                                                 
C/C          100 68.0 6  75.0 1.00              0.9019 67.7
C/T           44 29.9 2  25.0 1.02  0.19  5.61             
T/T            3  2.0 0   0.0 0.00  0.00                   
Dominant                                                   
C/C          100 68.0 6  75.0 1.00              0.9736 66.0
C/T-T/T       47 32.0 2  25.0 0.97  0.18  5.36             
Recessive                                                  
C/C-C/T      144 98.0 8 100.0 1.00              0.6499 65.7
T/T            3  2.0 0   0.0 0.00  0.00                   
Overdominant                                               
C/C-T/T      103 70.1 6  75.0 1.00              0.9569 65.9
C/T           44 29.9 2  25.0 1.05  0.19  5.75             
log-Additive                                               
0,1,2        147 94.8 8   5.2 0.91  0.18  4.57  0.9110 65.9

$G_252388_426

SNP: G_252388_426  adjusted by: pop 
               0    % 1     %   OR lower upper p-value  AIC
Codominant                                                 
C/C          107 72.8 4  50.0 1.00             0.10696 63.5
C/T           37 25.2 4  50.0 5.83  1.06 32.03             
T/T            3  2.0 0   0.0 0.00  0.00                   
Dominant                                                   
C/C          107 72.8 4  50.0 1.00             0.04520 61.9
C/T-T/T       40 27.2 4  50.0 5.56  1.00 30.80             
Recessive                                                  
C/C-C/T      144 98.0 8 100.0 1.00             0.64989 65.7
T/T            3  2.0 0   0.0 0.00  0.00                   
Overdominant                                               
C/C-T/T      110 74.8 4  50.0 1.00             0.03621 61.6
C/T           37 25.2 4  50.0 5.96  1.09 32.60             
log-Additive                                               
0,1,2        147 94.8 8   5.2 3.46  0.87 13.70 0.08884 63.1

$G_254919_291

SNP: G_254919_291  adjusted by: pop 
               0    % 1    %   OR lower  upper p-value  AIC
Codominant                                                 
T/T           84 56.8 1 14.3 1.00              0.15242 57.2
T/C           55 37.2 5 71.4 6.31  0.70  56.80             
C/C            9  6.1 1 14.3 5.74  0.30 108.58             
Dominant                                                   
T/T           84 56.8 1 14.3 1.00              0.05263 55.2
T/C-C/C       64 43.2 6 85.7 6.22  0.71  54.55             
Recessive                                                  
T/T-T/C      139 93.9 6 85.7 1.00              0.69694 58.8
C/C            9  6.1 1 14.3 1.61  0.16  16.22             
Overdominant                                               
T/T-C/C       93 62.8 2 28.6 1.00              0.11284 56.4
T/C           55 37.2 5 71.4 3.67  0.67  20.06             
log-Additive                                               
0,1,2        148 95.5 7  4.5 2.52  0.79   8.08 0.11912 56.5

$G_260500_369

SNP: G_260500_369  adjusted by: pop 
               0    % 1     %   OR lower upper p-value  AIC
Codominant                                                 
C/C          130 89.7 6  75.0 1.00              0.7019 66.9
C/T           14  9.7 2  25.0 1.91  0.31 11.72             
T/T            1  0.7 0   0.0 0.00  0.00                   
Dominant                                                   
C/C          130 89.7 6  75.0 1.00              0.5606 65.3
C/T-T/T       15 10.3 2  25.0 1.75  0.28 10.77             
Recessive                                                  
C/C-C/T      144 99.3 8 100.0 1.00              0.6140 65.4
T/T            1  0.7 0   0.0 0.00  0.00                   
Overdominant                                               
C/C-T/T      131 90.3 6  75.0 1.00              0.4796 65.1
C/T           14  9.7 2  25.0 1.97  0.32 12.02             
log-Additive                                               
0,1,2        145 94.8 8   5.2 1.43  0.28  7.31  0.6773 65.5

$G_260893_408

SNP: G_260893_408  adjusted by: pop 
               0    % 1     %   OR lower upper p-value  AIC
Codominant                                                 
G/G          130 87.8 7  87.5 1.00              0.5822 66.9
G/A           17 11.5 1  12.5 0.36  0.03  3.74             
A/A            1  0.7 0   0.0 0.00  0.00                   
Dominant                                                   
G/G          130 87.8 7  87.5 1.00              0.3288 65.1
G/A-A/A       18 12.2 1  12.5 0.34  0.03  3.50             
Recessive                                                  
G/G-G/A      147 99.3 8 100.0 1.00              0.6196 65.8
A/A            1  0.7 0   0.0 0.00  0.00                   
Overdominant                                               
G/G-A/A      131 88.5 7  87.5 1.00              0.3887 65.3
G/A           17 11.5 1  12.5 0.38  0.04  3.94             
log-Additive                                               
0,1,2        148 94.9 8   5.1 0.34  0.04  3.30  0.3089 65.0

$G_260893_945

SNP: G_260893_945  adjusted by: pop 
               0    % 1    %   OR lower upper p-value  AIC
Codominant                                                
T/T           58 39.7 4 50.0 1.00              0.9777 67.8
T/G           71 48.6 3 37.5 0.91  0.18  4.67             
G/G           17 11.6 1 12.5 1.17  0.11 11.91             
Dominant                                                  
T/T           58 39.7 4 50.0 1.00              0.9624 65.9
T/G-G/G       88 60.3 4 50.0 0.96  0.21  4.43             
Recessive                                                 
T/T-T/G      129 88.4 7 87.5 1.00              0.8586 65.9
G/G           17 11.6 1 12.5 1.23  0.14 10.92             
Overdominant                                              
T/T-G/G       75 51.4 5 62.5 1.00              0.8671 65.9
T/G           71 48.6 3 37.5 0.88  0.19  4.11             
log-Additive                                              
0,1,2        146 94.8 8  5.2 1.03  0.34  3.13  0.9580 65.9

$G_262882_163

SNP: G_262882_163  adjusted by: pop 
               0    % 1    %   OR lower upper p-value  AIC
Codominant                                                
A/A           51 34.5 4 50.0 1.00              0.7448 67.4
G/A           74 50.0 3 37.5 0.64  0.13  3.09             
G/G           23 15.5 1 12.5 0.47  0.05  4.58             
Dominant                                                  
A/A           51 34.5 4 50.0 1.00              0.4696 65.5
G/A-G/G       97 65.5 4 50.0 0.58  0.14  2.49             
Recessive                                                 
A/A-G/A      125 84.5 7 87.5 1.00              0.5998 65.7
G/G           23 15.5 1 12.5 0.57  0.06  5.14             
Overdominant                                              
A/A-G/G       74 50.0 5 62.5 1.00              0.7369 65.9
G/A           74 50.0 3 37.5 0.77  0.17  3.52             
log-Additive                                              
0,1,2        148 94.9 8  5.1 0.67  0.24  1.92  0.4454 65.4

$G_262882_252

SNP: G_262882_252  adjusted by: pop 
               0    % 1     % OR lower upper p-value  AIC
Codominant                                               
C/C          127 87.0 8 100.0  1              0.4154 66.1
C/T           18 12.3 0   0.0  0     0                   
T/T            1  0.7 0   0.0  0     0                   
Dominant                                                 
C/C          127 87.0 8 100.0  1              0.1850 64.1
C/T-T/T       19 13.0 0   0.0  0     0                   
Recessive                                                
C/C-C/T      145 99.3 8 100.0  1              0.7933 65.8
T/T            1  0.7 0   0.0  0     0                   
Overdominant                                             
C/C-T/T      128 87.7 8 100.0  1              0.1953 64.2
C/T           18 12.3 0   0.0  0     0                   
log-Additive                                             
0,1,2        146 94.8 8   5.2  0     0        0.1850 64.1

$G_26438_387

SNP: G_26438_387  adjusted by: pop 
               0    % 1     %   OR lower upper p-value  AIC
Codominant                                                 
C/C           95 64.2 7  87.5 1.00              0.3758 66.1
C/T           46 31.1 1  12.5 0.33  0.04  2.82             
T/T            7  4.7 0   0.0 0.00  0.00                   
Dominant                                                   
C/C           95 64.2 7  87.5 1.00              0.1939 64.3
C/T-T/T       53 35.8 1  12.5 0.29  0.03  2.45             
Recessive                                                  
C/C-C/T      141 95.3 8 100.0 1.00              0.4164 65.4
T/T            7  4.7 0   0.0 0.00  0.00                   
Overdominant                                               
C/C-T/T      102 68.9 7  87.5 1.00              0.2863 64.9
C/T           46 31.1 1  12.5 0.35  0.04  3.00             
log-Additive                                               
0,1,2        148 94.9 8   5.1 0.30  0.04  2.33  0.1715 64.1

$G_265198_105

SNP: G_265198_105  adjusted by: pop 
               0    % 1     %    OR lower  upper p-value  AIC
Codominant                                                   
C/C          125 88.0 6  85.7  1.00              0.06863 55.3
C/T           16 11.3 0   0.0  0.00  0.00                    
T/T            1  0.7 1  14.3  5.67  0.27 117.45             
Dominant                                                     
C/C          125 88.0 6  85.7  1.00              0.39695 57.9
C/T-T/T       17 12.0 1  14.3  0.39  0.04   4.02             
Recessive                                                    
C/C-C/T      141 99.3 6  85.7  1.00              0.15748 56.6
T/T            1  0.7 1  14.3 10.00  0.49 203.93             
Overdominant                                                 
C/C-T/T      126 88.7 7 100.0  1.00              0.04098 54.4
C/T           16 11.3 0   0.0  0.00  0.00                    
log-Additive                                                 
0,1,2        142 95.3 7   4.7  0.98  0.18   5.30 0.98509 58.6

$G_266965_261

SNP: G_266965_261  adjusted by: pop 
               0    % 1     %   OR lower upper p-value  AIC
Codominant                                                 
C/C          131 88.5 6  75.0 1.00              0.7933 67.6
C/T           16 10.8 2  25.0 1.56  0.25  9.77             
T/T            1  0.7 0   0.0 0.00  0.00                   
Dominant                                                   
C/C          131 88.5 6  75.0 1.00              0.6988 65.9
C/T-T/T       17 11.5 2  25.0 1.45  0.23  9.10             
Recessive                                                  
C/C-C/T      147 99.3 8 100.0 1.00              0.6196 65.8
T/T            1  0.7 0   0.0 0.00  0.00                   
Overdominant                                               
C/C-T/T      132 89.2 6  75.0 1.00              0.6154 65.8
C/T           16 10.8 2  25.0 1.62  0.26 10.05             
log-Additive                                               
0,1,2        148 94.9 8   5.1 1.24  0.23  6.61  0.8030 66.0

$G_271438_626

SNP: G_271438_626  adjusted by: pop 
               0    % 1     %   OR lower upper p-value  AIC
Codominant                                                 
A/A          104 70.3 7  87.5 1.00              0.6119 67.0
A/G           39 26.4 1  12.5 0.45  0.05  3.84             
G/G            5  3.4 0   0.0 0.00  0.00                   
Dominant                                                   
A/A          104 70.3 7  87.5 1.00              0.3705 65.2
A/G-G/G       44 29.7 1  12.5 0.41  0.05  3.51             
Recessive                                                  
A/A-A/G      143 96.6 8 100.0 1.00              0.5579 65.7
G/G            5  3.4 0   0.0 0.00  0.00                   
Overdominant                                               
A/A-G/G      109 73.6 7  87.5 1.00              0.4481 65.4
A/G           39 26.4 1  12.5 0.47  0.05  3.99             
log-Additive                                               
0,1,2        148 94.9 8   5.1 0.41  0.05  3.24  0.3418 65.1

$G_271438_627

SNP: G_271438_627  adjusted by: pop 
               0    % 1    %   OR lower upper p-value  AIC
Codominant                                                
T/T           63 42.6 2 25.0 1.00              0.7476 67.4
T/C           62 41.9 4 50.0 1.82  0.32 10.52             
C/C           23 15.5 2 25.0 1.94  0.24 15.60             
Dominant                                                  
T/T           63 42.6 2 25.0 1.00              0.4475 65.4
T/C-C/C       85 57.4 6 75.0 1.86  0.35  9.79             
Recessive                                                 
T/T-T/C      125 84.5 6 75.0 1.00              0.7411 65.9
C/C           23 15.5 2 25.0 1.34  0.24  7.51             
Overdominant                                              
T/T-C/C       86 58.1 4 50.0 1.00              0.6575 65.8
T/C           62 41.9 4 50.0 1.39  0.33  5.86             
log-Additive                                              
0,1,2        148 94.9 8  5.1 1.40  0.52  3.77  0.5025 65.6

$G_271499_1357

SNP: G_271499_1357  adjusted by: pop 
               0    % 1     %   OR lower upper p-value  AIC
Codominant                                                 
A/A           98 66.2 4  50.0 1.00              0.4909 66.6
A/G           46 31.1 4  50.0 2.09  0.49  8.88             
G/G            4  2.7 0   0.0 0.00  0.00                   
Dominant                                                   
A/A           98 66.2 4  50.0 1.00              0.3830 65.3
A/G-G/G       50 33.8 4  50.0 1.91  0.45  8.11             
Recessive                                                  
A/A-A/G      144 97.3 8 100.0 1.00              0.5020 65.6
G/G            4  2.7 0   0.0 0.00  0.00                   
Overdominant                                               
A/A-G/G      102 68.9 4  50.0 1.00              0.2968 64.9
A/G           46 31.1 4  50.0 2.18  0.51  9.26             
log-Additive                                               
0,1,2        148 94.9 8   5.1 1.50  0.43  5.18  0.5302 65.6

$G_271698_251

SNP: G_271698_251  adjusted by: pop 
               0    % 1     %   OR lower upper p-value  AIC
Codominant                                                 
G/G           70 47.3 5  62.5 1.00              0.3767 66.1
G/A           53 35.8 3  37.5 1.24  0.24  6.43             
A/A           25 16.9 0   0.0 0.00  0.00                   
Dominant                                                   
G/G           70 47.3 5  62.5 1.00              0.9422 66.0
G/A-A/A       78 52.7 3  37.5 0.94  0.17  5.12             
Recessive                                                  
G/G-G/A      123 83.1 8 100.0 1.00              0.1696 64.1
A/A           25 16.9 0   0.0 0.00  0.00                   
Overdominant                                               
G/G-A/A       95 64.2 5  62.5 1.00              0.5349 65.6
G/A           53 35.8 3  37.5 1.67  0.34  8.20             
log-Additive                                               
0,1,2        148 94.9 8   5.1 0.69  0.19  2.54  0.5626 65.7

$G_278191_379

SNP: G_278191_379  adjusted by: pop 
               0    % 1    %   OR lower upper p-value  AIC
Codominant                                                
C/C           45 30.4 2 25.0 1.00              0.6859 67.3
C/T           74 50.0 5 62.5 1.93  0.34 10.83             
T/T           29 19.6 1 12.5 1.01  0.08 12.18             
Dominant                                                  
C/C           45 30.4 2 25.0 1.00              0.5338 65.6
C/T-T/T      103 69.6 6 75.0 1.68  0.31  9.03             
Recessive                                                 
C/C-C/T      119 80.4 7 87.5 1.00              0.6889 65.9
T/T           29 19.6 1 12.5 0.66  0.08  5.67             
Overdominant                                              
C/C-T/T       74 50.0 3 37.5 1.00              0.3853 65.3
C/T           74 50.0 5 62.5 1.92  0.43  8.57             
log-Additive                                              
0,1,2        148 94.9 8  5.1 1.11  0.39  3.12  0.8428 66.0

$G_281950_1015

SNP: G_281950_1015  adjusted by: pop 
               0    % 1    %   OR lower upper p-value  AIC
Codominant                                                
G/G           92 63.0 6 75.0 1.00              0.4512 66.3
G/A           43 29.5 1 12.5 0.29  0.03  2.57             
A/A           11  7.5 1 12.5 0.83  0.08  8.39             
Dominant                                                  
G/G           92 63.0 6 75.0 1.00              0.2950 64.8
G/A-A/A       54 37.0 2 25.0 0.42  0.08  2.30             
Recessive                                                 
G/G-G/A      135 92.5 7 87.5 1.00              0.8937 65.9
A/A           11  7.5 1 12.5 1.17  0.12 11.18             
Overdominant                                              
G/G-A/A      103 70.5 7 87.5 1.00              0.2106 64.3
G/A           43 29.5 1 12.5 0.30  0.03  2.56             
log-Additive                                              
0,1,2        146 94.8 8  5.2 0.66  0.19  2.24  0.4838 65.4

$G_281950_1710

SNP: G_281950_1710  adjusted by: pop 
               0    % 1    %   OR lower upper p-value  AIC
Codominant                                                
A/A           58 39.2 3 37.5 1.00              0.9525 67.9
A/G           59 39.9 3 37.5 0.94  0.18  4.92             
G/G           31 20.9 2 25.0 1.26  0.19  8.12             
Dominant                                                  
A/A           58 39.2 3 37.5 1.00              0.9563 66.0
A/G-G/G       90 60.8 5 62.5 1.04  0.24  4.61             
Recessive                                                 
A/A-A/G      117 79.1 6 75.0 1.00              0.7628 65.9
G/G           31 20.9 2 25.0 1.30  0.24  6.91             
Overdominant                                              
A/A-G/G       89 60.1 5 62.5 1.00              0.8404 66.0
A/G           59 39.9 3 37.5 0.86  0.19  3.80             
log-Additive                                              
0,1,2        148 94.9 8  5.1 1.10  0.43  2.86  0.8400 66.0

$G_293928_105

SNP: G_293928_105  adjusted by: pop 
               0    % 1    %   OR lower upper p-value  AIC
Codominant                                                
C/C          124 83.8 7 87.5 1.00              0.5802 65.7
C/T           24 16.2 1 12.5 0.56  0.06  4.98             
log-Additive                                              
0,1,2        148 94.9 8  5.1 0.56  0.06  4.98         65.7

$G_297458_264

SNP: G_297458_264  adjusted by: pop 
               0    % 1    %   OR lower  upper p-value  AIC
Codominant                                                 
T/T           78 55.7 1 14.3 1.00              0.15698 59.1
T/C           47 33.6 4 57.1 6.39  0.65  62.37             
C/C           15 10.7 2 28.6 9.39  0.58 153.00             
Dominant                                                   
T/T           78 55.7 1 14.3 1.00              0.05924 57.2
T/C-C/C       62 44.3 6 85.7 6.76  0.71  64.18             
Recessive                                                  
T/T-T/C      125 89.3 5 71.4 1.00              0.45802 60.2
C/C           15 10.7 2 28.6 2.21  0.28  17.17             
Overdominant                                               
T/T-C/C       93 66.4 3 42.9 1.00              0.29131 59.6
T/C           47 33.6 4 57.1 2.31  0.48  11.07             
log-Additive                                               
0,1,2        140 95.2 7  4.8 2.91  0.84  10.03 0.08986 57.9

$G_303102_402

SNP: G_303102_402  adjusted by: pop 
               0    % 1     %   OR lower upper p-value  AIC
Codominant                                                 
T/T           91 66.9 5  71.4 1.00              0.7398 59.5
T/C           41 30.1 2  28.6 1.86  0.26 13.12             
C/C            4  2.9 0   0.0 0.00  0.00                   
Dominant                                                   
T/T           91 66.9 5  71.4 1.00              0.5876 57.8
T/C-C/C       45 33.1 2  28.6 1.73  0.24 12.36             
Recessive                                                  
T/T-T/C      132 97.1 7 100.0 1.00              0.6334 57.9
C/C            4  2.9 0   0.0 0.00  0.00                   
Overdominant                                               
T/T-C/C       95 69.9 5  71.4 1.00              0.5107 57.7
T/C           41 30.1 2  28.6 1.94  0.28 13.62             
log-Additive                                               
0,1,2        136 95.1 7   4.9 1.41  0.25  7.82  0.7031 58.0

$G_306701_582

SNP: G_306701_582  adjusted by: pop 
               0    % 1     %   OR lower upper p-value  AIC
Codominant                                                 
A/A          125 85.6 6  75.0 1.00              0.7638 67.3
A/G           19 13.0 2  25.0 0.82  0.11  5.94             
G/G            2  1.4 0   0.0 0.00  0.00                   
Dominant                                                   
A/A          125 85.6 6  75.0 1.00              0.7594 65.8
A/G-G/G       21 14.4 2  25.0 0.73  0.10  5.33             
Recessive                                                  
A/A-A/G      144 98.6 8 100.0 1.00              0.4791 65.4
G/G            2  1.4 0   0.0 0.00  0.00                   
Overdominant                                               
A/A-G/G      127 87.0 6  75.0 1.00              0.9386 65.9
A/G           19 13.0 2  25.0 0.93  0.13  6.57             
log-Additive                                               
0,1,2        146 94.8 8   5.2 0.66  0.11  3.92  0.6430 65.7

$G_306701_957

SNP: G_306701_957  adjusted by: pop 
               0    % 1    %   OR lower upper p-value  AIC
Codominant                                                
C/C           36 24.5 4 50.0 1.00              0.3355 65.8
C/T           78 53.1 2 25.0 0.28  0.05  1.66             
T/T           33 22.4 2 25.0 0.69  0.11  4.22             
Dominant                                                  
C/C           36 24.5 4 50.0 1.00              0.2293 64.5
C/T-T/T      111 75.5 4 50.0 0.40  0.09  1.75             
Recessive                                                 
C/C-C/T      114 77.6 6 75.0 1.00              0.7573 65.9
T/T           33 22.4 2 25.0 1.31  0.24  7.00             
Overdominant                                              
C/C-T/T       69 46.9 6 75.0 1.00              0.1553 63.9
C/T           78 53.1 2 25.0 0.33  0.06  1.70             
log-Additive                                              
0,1,2        147 94.8 8  5.2 0.71  0.25  2.07  0.5295 65.6

$G_309599_211

SNP: G_309599_211  adjusted by: pop 
               0    % 1     %   OR lower upper p-value  AIC
Codominant                                                 
T/T           68 48.6 3  37.5 1.00              0.1811 63.9
T/C           54 38.6 5  62.5 2.00  0.45  8.93             
C/C           18 12.9 0   0.0 0.00  0.00                   
Dominant                                                   
T/T           68 48.6 3  37.5 1.00              0.6294 65.1
T/C-C/C       72 51.4 5  62.5 1.44  0.32  6.37             
Recessive                                                  
T/T-T/C      122 87.1 8 100.0 1.00              0.1089 62.7
C/C           18 12.9 0   0.0 0.00  0.00                   
Overdominant                                               
T/T-C/C       86 61.4 3  37.5 1.00              0.1883 63.6
T/C           54 38.6 5  62.5 2.66  0.60 11.80             
log-Additive                                               
0,1,2        140 94.6 8   5.4 0.87  0.30  2.51  0.7993 65.2

$G_322391_149

SNP: G_322391_149  adjusted by: pop 
               0    % 1     % OR lower upper p-value  AIC
Codominant                                               
C/C          127 85.8 8 100.0  1              0.2611 65.3
C/T           19 12.8 0   0.0  0     0                   
T/T            2  1.4 0   0.0  0     0                   
Dominant                                                 
C/C          127 85.8 8 100.0  1              0.1012 63.3
C/T-T/T       21 14.2 0   0.0  0     0                   
Recessive                                                
C/C-C/T      146 98.6 8 100.0  1              0.5752 65.7
T/T            2  1.4 0   0.0  0     0                   
Overdominant                                             
C/C-T/T      129 87.2 8 100.0  1              0.1279 63.7
C/T           19 12.8 0   0.0  0     0                   
log-Additive                                             
0,1,2        148 94.9 8   5.1  0     0        0.1012 63.3

$G_329123_744

SNP: G_329123_744  adjusted by: pop 
               0    % 1     % OR lower upper p-value  AIC
Codominant                                               
C/C          117 80.1 8 100.0  1              0.2960 65.4
C/T           25 17.1 0   0.0  0     0                   
T/T            4  2.7 0   0.0  0     0                   
Dominant                                                 
C/C          117 80.1 8 100.0  1              0.1186 63.4
C/T-T/T       29 19.9 0   0.0  0     0                   
Recessive                                                
C/C-C/T      142 97.3 8 100.0  1              0.5978 65.6
T/T            4  2.7 0   0.0  0     0                   
Overdominant                                             
C/C-T/T      121 82.9 8 100.0  1              0.1489 63.8
C/T           25 17.1 0   0.0  0     0                   
log-Additive                                             
0,1,2        146 94.8 8   5.2  0     0        0.1186 63.4

$G_329556_606

SNP: G_329556_606  adjusted by: pop 
               0    % 1    %   OR lower upper p-value  AIC
Codominant                                                
A/A          132 89.8 7 87.5 1.00               0.789 65.9
A/T           15 10.2 1 12.5 1.36  0.15 12.23             
log-Additive                                              
0,1,2        147 94.8 8  5.2 1.36  0.15 12.23         65.9

$G_340268_193

SNP: G_340268_193  adjusted by: pop 
               0    % 1    %   OR lower upper p-value  AIC
Codominant                                                
G/G          106 71.6 5 62.5 1.00              0.4988 66.6
G/A           39 26.4 2 25.0 1.28  0.23  7.10             
A/A            3  2.0 1 12.5 5.39  0.43 67.17             
Dominant                                                  
G/G          106 71.6 5 62.5 1.00              0.4870 65.5
G/A-A/A       42 28.4 3 37.5 1.73  0.38  7.79             
Recessive                                                 
G/G-G/A      145 98.0 7 87.5 1.00              0.2519 64.7
A/A            3  2.0 1 12.5 5.08  0.43 60.59             
Overdominant                                              
G/G-A/A      109 73.6 6 75.0 1.00              0.8912 66.0
G/A           39 26.4 2 25.0 1.13  0.21  6.03             
log-Additive                                              
0,1,2        148 94.9 8  5.1 1.86  0.59  5.87  0.3112 65.0

$G_341837_617

SNP: G_341837_617  adjusted by: pop 
               0    % 1     %   OR lower upper p-value  AIC
Codominant                                                 
C/C           86 58.1 5  62.5 1.00              0.7006 67.3
C/T           55 37.2 3  37.5 1.48  0.30  7.43             
T/T            7  4.7 0   0.0 0.00  0.00                   
Dominant                                                   
C/C           86 58.1 5  62.5 1.00              0.7090 65.9
C/T-T/T       62 41.9 3  37.5 1.36  0.27  6.92             
Recessive                                                  
C/C-C/T      141 95.3 8 100.0 1.00              0.4861 65.5
T/T            7  4.7 0   0.0 0.00  0.00                   
Overdominant                                               
C/C-T/T       93 62.8 5  62.5 1.00              0.5719 65.7
C/T           55 37.2 3  37.5 1.59  0.32  7.89             
log-Additive                                               
0,1,2        148 94.9 8   5.1 1.12  0.27  4.62  0.8756 66.0

$G_343154_267

SNP: G_343154_267  adjusted by: pop 
               0    % 1     %   OR lower upper p-value  AIC
Codominant                                                 
C/C           64 43.2 6  75.0 1.00              0.2355 65.1
T/C           59 39.9 2  25.0 0.44  0.08  2.36             
T/T           25 16.9 0   0.0 0.00  0.00                   
Dominant                                                   
C/C           64 43.2 6  75.0 1.00              0.1867 64.3
T/C-T/T       84 56.8 2  25.0 0.34  0.06  1.85             
Recessive                                                  
C/C-T/C      123 83.1 8 100.0 1.00              0.1696 64.1
T/T           25 16.9 0   0.0 0.00  0.00                   
Overdominant                                               
C/C-T/T       89 60.1 6  75.0 1.00              0.5107 65.6
T/C           59 39.9 2  25.0 0.58  0.11  3.07             
log-Additive                                               
0,1,2        148 94.9 8   5.1 0.34  0.08  1.55  0.1194 63.6

$G_343154_386

SNP: G_343154_386  adjusted by: pop 
               0    % 1     %   OR lower upper p-value  AIC
Codominant                                                 
C/C           94 63.5 3  37.5 1.00              0.4158 66.3
C/T           51 34.5 5  62.5 2.56  0.57 11.51             
T/T            3  2.0 0   0.0 0.00  0.00                   
Dominant                                                   
C/C           94 63.5 3  37.5 1.00              0.2343 64.6
C/T-T/T       54 36.5 5  62.5 2.45  0.55 10.95             
Recessive                                                  
C/C-C/T      145 98.0 8 100.0 1.00              0.6513 65.8
T/T            3  2.0 0   0.0 0.00  0.00                   
Overdominant                                               
C/C-T/T       97 65.5 3  37.5 1.00              0.2035 64.4
C/T           51 34.5 5  62.5 2.61  0.58 11.78             
log-Additive                                               
0,1,2        148 94.9 8   5.1 2.01  0.54  7.47  0.3025 65.0

$G_343154_1452

SNP: G_343154_1452  adjusted by: pop 
               0    % 1     %    OR lower upper  p-value  AIC
Codominant                                                   
G/G          129 88.4 3  37.5  1.00             0.011161 58.9
G/A           16 11.0 5  62.5 10.93  2.23 53.50              
A/A            1  0.7 0   0.0  0.00  0.00                    
Dominant                                                     
G/G          129 88.4 3  37.5  1.00             0.003981 57.6
G/A-A/A       17 11.6 5  62.5 10.34  2.09 51.03              
Recessive                                                    
G/G-G/A      145 99.3 8 100.0  1.00             0.619561 65.6
A/A            1  0.7 0   0.0  0.00  0.00                    
Overdominant                                                 
G/G-A/A      130 89.0 3  37.5  1.00             0.002833 57.0
G/A           16 11.0 5  62.5 11.13  2.28 54.24              
log-Additive                                                 
0,1,2        146 94.8 8   5.2  6.20  1.49 25.87 0.012256 59.6

$G_343154_1475

SNP: G_343154_1475  adjusted by: pop 
               0    % 1    %   OR lower upper p-value  AIC
Codominant                                                
C/C          127 87.6 7 87.5 1.00              0.3966 64.9
C/T           18 12.4 1 12.5 0.39  0.04  3.97             
log-Additive                                              
0,1,2        145 94.8 8  5.2 0.39  0.04  3.97         64.9

$G_343154_1558

SNP: G_343154_1558  adjusted by: pop 
               0    % 1     %   OR lower upper p-value  AIC
Codominant                                                 
C/C          120 81.1 3  37.5 1.00             0.07721 62.9
C/T           26 17.6 5  62.5 5.87  1.15 29.92             
T/T            2  1.4 0   0.0 0.00  0.00                   
Dominant                                                   
C/C          120 81.1 3  37.5 1.00             0.03912 61.8
C/T-T/T       28 18.9 5  62.5 5.56  1.07 28.84             
Recessive                                                  
C/C-C/T      146 98.6 8 100.0 1.00             0.47914 65.5
T/T            2  1.4 0   0.0 0.00  0.00                   
Overdominant                                               
C/C-T/T      122 82.4 3  37.5 1.00             0.02601 61.1
C/T           26 17.6 5  62.5 6.13  1.22 30.78             
log-Additive                                               
0,1,2        148 94.9 8   5.1 3.15  0.80 12.40 0.10531 63.4

$G_344793_1115

SNP: G_344793_1115  adjusted by: pop 
               0    % 1    %  OR lower upper p-value  AIC
Codominant                                               
C/C          124 83.8 6 75.0 1.0              0.7659 65.9
C/T           24 16.2 2 25.0 1.3  0.23  7.23             
log-Additive                                             
0,1,2        148 94.9 8  5.1 1.3  0.23  7.23         65.9

$G_362654_2058

SNP: G_362654_2058  adjusted by: pop 
               0    % 1     %   OR lower upper p-value  AIC
Codominant                                                 
C/C          110 74.3 7  87.5 1.00              0.6901 67.3
C/T           36 24.3 1  12.5 0.60  0.07  5.28             
T/T            2  1.4 0   0.0 0.00  0.00                   
Dominant                                                   
C/C          110 74.3 7  87.5 1.00              0.5053 65.6
C/T-T/T       38 25.7 1  12.5 0.51  0.06  4.37             
Recessive                                                  
C/C-C/T      146 98.6 8 100.0 1.00              0.4791 65.5
T/T            2  1.4 0   0.0 0.00  0.00                   
Overdominant                                               
C/C-T/T      112 75.7 7  87.5 1.00              0.6367 65.8
C/T           36 24.3 1  12.5 0.61  0.07  5.39             
log-Additive                                               
0,1,2        148 94.9 8   5.1 0.50  0.07  3.68  0.4473 65.4

$G_369888_60

SNP: G_369888_60  adjusted by: pop 
               0    % 1     %   OR lower upper p-value  AIC
Codominant                                                 
G/G          115 78.2 6  75.0 1.00              0.7680 67.4
G/A           27 18.4 2  25.0 1.07  0.19  5.91             
A/A            5  3.4 0   0.0 0.00  0.00                   
Dominant                                                   
G/G          115 78.2 6  75.0 1.00              0.9285 65.9
G/A-A/A       32 21.8 2  25.0 0.93  0.17  5.05             
Recessive                                                  
G/G-G/A      142 96.6 8 100.0 1.00              0.4698 65.4
A/A            5  3.4 0   0.0 0.00  0.00                   
Overdominant                                               
G/G-A/A      120 81.6 6  75.0 1.00              0.8994 65.9
G/A           27 18.4 2  25.0 1.12  0.20  6.17             
log-Additive                                               
0,1,2        147 94.8 8   5.2 0.82  0.18  3.72  0.7960 65.9

$G_369888_93

SNP: G_369888_93  adjusted by: pop 
               0    % 1    %   OR lower upper p-value  AIC
Codominant                                                
T/T          112 76.7 6 75.0 1.00              0.7281 65.8
T/A           34 23.3 2 25.0 1.36  0.25  7.36             
log-Additive                                              
0,1,2        146 94.8 8  5.2 1.36  0.25  7.36         65.8

$G_369888_307

SNP: G_369888_307  adjusted by: pop 
               0    % 1    %   OR lower upper p-value  AIC
Codominant                                                
A/A           72 48.6 3 37.5 1.00              0.5896 67.0
A/G           64 43.2 3 37.5 0.83  0.15  4.62             
G/G           12  8.1 2 25.0 2.38  0.31 18.38             
Dominant                                                  
A/A           72 48.6 3 37.5 1.00              0.9180 66.0
A/G-G/G       76 51.4 5 62.5 1.09  0.23  5.20             
Recessive                                                 
A/A-A/G      136 91.9 6 75.0 1.00              0.3143 65.0
G/G           12  8.1 2 25.0 2.65  0.44 15.84             
Overdominant                                              
A/A-G/G       84 56.8 5 62.5 1.00              0.5268 65.6
A/G           64 43.2 3 37.5 0.62  0.14  2.81             
log-Additive                                              
0,1,2        148 94.9 8  5.1 1.44  0.47  4.38  0.5260 65.6

$G_372070_273

SNP: G_372070_273  adjusted by: pop 
               0    % 1    %   OR lower  upper p-value  AIC
Codominant                                                 
G/G          122 90.4 6 75.0 1.00               0.3979 64.5
G/A           12  8.9 1 12.5 0.73  0.06   8.52             
A/A            1  0.7 1 12.5 7.77  0.34 176.08             
Dominant                                                   
G/G          122 90.4 6 75.0 1.00               0.7944 64.3
G/A-A/A       13  9.6 2 25.0 1.31  0.18   9.76             
Recessive                                                  
G/G-G/A      134 99.3 7 87.5 1.00               0.1823 62.6
A/A            1  0.7 1 12.5 8.67  0.42 177.32             
Overdominant                                               
G/G-A/A      123 91.1 7 87.5 1.00               0.5862 64.1
G/A           12  8.9 1 12.5 0.53  0.05   5.63             
log-Additive                                               
0,1,2        135 94.4 8  5.6 1.90  0.42   8.71  0.4175 63.7

$G_373029_222

SNP: G_373029_222  adjusted by: pop 
               0    % 1     %   OR lower upper  p-value  AIC
Codominant                                                  
C/C           53 35.8 0   0.0 1.00             0.018150 60.0
C/T           68 45.9 3  37.5       0.00                    
T/T           27 18.2 5  62.5       0.00                    
Dominant                                                    
C/C           53 35.8 0   0.0 1.00             0.017675 60.4
C/T-T/T       95 64.2 8 100.0       0.00                    
Recessive                                                   
C/C-C/T      121 81.8 3  37.5 1.00             0.029212 61.3
T/T           27 18.2 5  62.5 5.83  1.18 28.91              
Overdominant                                                
C/C-T/T       80 54.1 5  62.5 1.00             0.762193 65.9
C/T           68 45.9 3  37.5 0.80  0.18  3.53              
log-Additive                                                
0,1,2        148 94.9 8   5.1 4.96  1.30 18.91 0.007671 58.9

$G_373125_426

SNP: G_373125_426  adjusted by: pop 
               0    % 1    %   OR lower upper p-value  AIC
Codominant                                                
T/T           74 50.0 4 50.0 1.00              0.7883 67.5
T/C           58 39.2 3 37.5 0.67  0.13  3.40             
C/C           16 10.8 1 12.5 0.46  0.04  5.39             
Dominant                                                  
T/T           74 50.0 4 50.0 1.00              0.5391 65.6
T/C-C/C       74 50.0 4 50.0 0.61  0.13  2.93             
Recessive                                                 
T/T-T/C      132 89.2 7 87.5 1.00              0.6270 65.8
C/C           16 10.8 1 12.5 0.58  0.06  5.71             
Overdominant                                              
T/T-C/C       90 60.8 5 62.5 1.00              0.8119 66.0
T/C           58 39.2 3 37.5 0.84  0.19  3.72             
log-Additive                                              
0,1,2        148 94.9 8  5.1 0.67  0.22  2.11  0.4905 65.5

$G_373125_792

SNP: G_373125_792  adjusted by: pop 
               0    % 1     %   OR lower upper p-value  AIC
Codominant                                                 
C/C          117 79.1 6  75.0 1.00              0.3509 65.9
C/T           23 15.5 2  25.0 0.72  0.11  4.72             
T/T            8  5.4 0   0.0 0.00  0.00                   
Dominant                                                   
C/C          117 79.1 6  75.0 1.00              0.4595 65.5
C/T-T/T       31 20.9 2  25.0 0.50  0.07  3.31             
Recessive                                                  
C/C-C/T      140 94.6 8 100.0 1.00              0.1596 64.0
T/T            8  5.4 0   0.0 0.00  0.00                   
Overdominant                                               
C/C-T/T      125 84.5 6  75.0 1.00              0.9732 66.0
C/T           23 15.5 2  25.0 1.03  0.17  6.26             
log-Additive                                               
0,1,2        148 94.9 8   5.1 0.45  0.10  2.10  0.2692 64.8

$G_373156_174

SNP: G_373156_174  adjusted by: pop 
               0    % 1    %   OR lower upper p-value  AIC
Codominant                                                
T/T           54 36.5 4 50.0 1.00             0.16529 64.4
T/C           69 46.6 1 12.5 0.18  0.02  1.66             
C/C           25 16.9 3 37.5 0.98  0.17  5.56             
Dominant                                                  
T/T           54 36.5 4 50.0 1.00             0.26443 64.8
T/C-C/C       94 63.5 4 50.0 0.42  0.09  1.90             
Recessive                                                 
T/T-T/C      123 83.1 5 62.5 1.00             0.41718 65.4
C/C           25 16.9 3 37.5 1.98  0.40  9.91             
Overdominant                                              
T/T-C/C       79 53.4 7 87.5 1.00             0.05779 62.4
T/C           69 46.6 1 12.5 0.18  0.02  1.50             
log-Additive                                              
0,1,2        148 94.9 8  5.1 0.88  0.32  2.40 0.79984 66.0

$G_373156_509

SNP: G_373156_509  adjusted by: pop 
               0    % 1     %   OR lower upper p-value  AIC
Codominant                                                 
G/G          129 87.2 7  87.5 1.00              0.8834 67.8
G/A           18 12.2 1  12.5 1.04  0.12  9.23             
A/A            1  0.7 0   0.0 0.00  0.00                   
Dominant                                                   
G/G          129 87.2 7  87.5 1.00              0.9415 66.0
G/A-A/A       19 12.8 1  12.5 0.92  0.10  8.13             
Recessive                                                  
G/G-G/A      147 99.3 8 100.0 1.00              0.6196 65.8
A/A            1  0.7 0   0.0 0.00  0.00                   
Overdominant                                               
G/G-A/A      130 87.8 7  87.5 1.00              0.9578 66.0
G/A           18 12.2 1  12.5 1.06  0.12  9.38             
log-Additive                                               
0,1,2        148 94.9 8   5.1 0.84  0.11  6.15  0.8609 66.0

$G_374909_24

SNP: G_374909_24  adjusted by: pop 
               0    % 1     %   OR lower upper p-value  AIC
Codominant                                                 
C/C          119 80.4 7  87.5 1.00              0.8433 67.7
C/T           28 18.9 1  12.5 0.58  0.07  5.02             
T/T            1  0.7 0   0.0 0.00  0.00                   
Dominant                                                   
C/C          119 80.4 7  87.5 1.00              0.5849 65.7
C/T-T/T       29 19.6 1  12.5 0.57  0.07  4.90             
Recessive                                                  
C/C-C/T      147 99.3 8 100.0 1.00              0.7950 66.0
T/T            1  0.7 0   0.0 0.00  0.00                   
Overdominant                                               
C/C-T/T      120 81.1 7  87.5 1.00              0.6048 65.8
C/T           28 18.9 1  12.5 0.58  0.07  5.05             
log-Additive                                               
0,1,2        148 94.9 8   5.1 0.57  0.07  4.73  0.5737 65.7

$G_385130_246

SNP: G_385130_246  adjusted by: pop 
               0    % 1     %   OR lower upper p-value  AIC
Codominant                                                 
C/C           50 37.9 2  28.6 1.00             0.03614 52.8
T/C           47 35.6 5  71.4 4.80  0.76 30.19             
T/T           35 26.5 0   0.0 0.00  0.00                   
Dominant                                                   
C/C           50 37.9 2  28.6 1.00             0.27256 56.3
T/C-T/T       82 62.1 5  71.4 2.60  0.44 15.54             
Recessive                                                  
C/C-T/C       97 73.5 7 100.0 1.00             0.06253 54.0
T/T           35 26.5 0   0.0 0.00  0.00                   
Overdominant                                               
C/C-T/T       85 64.4 2  28.6 1.00             0.02151 52.2
T/C           47 35.6 5  71.4 7.06  1.18 42.40             
log-Additive                                               
0,1,2        132 95.0 7   5.0 0.96  0.34  2.68 0.93084 57.5

$G_385130_247

SNP: G_385130_247  adjusted by: pop 
               0    % 1     %   OR lower upper p-value  AIC
Codominant                                                 
G/G           89 67.9 4  57.1 1.00              0.4312 57.7
G/C           35 26.7 3  42.9 2.60  0.51 13.26             
C/C            7  5.3 0   0.0 0.00  0.00                   
Dominant                                                   
G/G           89 67.9 4  57.1 1.00              0.3165 56.4
G/C-C/C       42 32.1 3  42.9 2.34  0.45 12.10             
Recessive                                                  
G/G-G/C      124 94.7 7 100.0 1.00              0.5189 57.0
C/C            7  5.3 0   0.0 0.00  0.00                   
Overdominant                                               
G/G-C/C       96 73.3 4  57.1 1.00              0.2358 56.0
G/C           35 26.7 3  42.9 2.73  0.54 13.87             
log-Additive                                               
0,1,2        131 94.9 7   5.1 1.66  0.43  6.46  0.4791 56.9

$G_393751_426

SNP: G_393751_426  adjusted by: pop 
               0    % 1     % OR lower upper p-value  AIC
Codominant                                               
C/C          131 88.5 8 100.0  1              0.3752 66.1
C/T           16 10.8 0   0.0  0     0                   
T/T            1  0.7 0   0.0  0     0                   
Dominant                                                 
C/C          131 88.5 8 100.0  1              0.1614 64.1
C/T-T/T       17 11.5 0   0.0  0     0                   
Recessive                                                
C/C-C/T      147 99.3 8 100.0  1              0.6196 65.8
T/T            1  0.7 0   0.0  0     0                   
Overdominant                                             
C/C-T/T      132 89.2 8 100.0  1              0.1937 64.3
C/T           16 10.8 0   0.0  0     0                   
log-Additive                                             
0,1,2        148 94.9 8   5.1  0     0        0.1614 64.1

$G_393751_492

SNP: G_393751_492  adjusted by: pop 
               0    % 1     %   OR lower upper p-value  AIC
Codominant                                                 
C/C          106 71.6 4  50.0 1.00             0.10196 63.5
C/T           37 25.0 4  50.0 5.79  1.05 31.84             
T/T            5  3.4 0   0.0 0.00  0.00                   
Dominant                                                   
C/C          106 71.6 4  50.0 1.00             0.05076 62.2
C/T-T/T       42 28.4 4  50.0 5.36  0.96 29.90             
Recessive                                                  
C/C-C/T      143 96.6 8 100.0 1.00             0.55785 65.7
T/T            5  3.4 0   0.0 0.00  0.00                   
Overdominant                                               
C/C-T/T      111 75.0 4  50.0 1.00             0.03536 61.6
C/T           37 25.0 4  50.0 6.01  1.10 32.79             
log-Additive                                               
0,1,2        148 94.9 8   5.1 2.90  0.79 10.66 0.12575 63.7

$G_397528_23

SNP: G_397528_23  adjusted by: pop 
               0    % 1     %   OR lower upper p-value  AIC
Codominant                                                 
G/G           45 30.8 2  28.6 1.00             0.08018 58.3
A/G           58 39.7 5  71.4 2.62  0.44 15.69             
A/A           43 29.5 0   0.0 0.00  0.00                   
Dominant                                                   
G/G           45 30.8 2  28.6 1.00             0.51666 60.9
A/G-A/A      101 69.2 5  71.4 1.81  0.29 11.35             
Recessive                                                  
G/G-A/G      103 70.5 7 100.0 1.00             0.05024 57.5
A/A           43 29.5 0   0.0 0.00  0.00                   
Overdominant                                               
G/G-A/A       88 60.3 2  28.6 1.00             0.06942 58.0
A/G           58 39.7 5  71.4 4.41  0.80 24.30             
log-Additive                                               
0,1,2        146 95.4 7   4.6 0.76  0.25  2.37 0.63737 61.1

$G_410766_552

SNP: G_410766_552  adjusted by: pop 
               0    % 1    %   OR lower upper p-value  AIC
Codominant                                                
C/C           69 47.6 2 25.0 1.00              0.2894 65.2
C/T           63 43.4 4 50.0 2.62  0.45 15.35             
T/T           13  9.0 2 25.0 4.93  0.61 39.70             
Dominant                                                  
C/C           69 47.6 2 25.0 1.00              0.1506 63.6
C/T-T/T       76 52.4 6 75.0 3.13  0.59 16.50             
Recessive                                                 
C/C-C/T      132 91.0 6 75.0 1.00              0.2629 64.4
T/T           13  9.0 2 25.0 2.92  0.51 16.63             
Overdominant                                              
C/C-T/T       82 56.6 4 50.0 1.00              0.5353 65.3
C/T           63 43.4 4 50.0 1.59  0.37  6.90             
log-Additive                                              
0,1,2        145 94.8 8  5.2 2.23  0.81  6.13  0.1190 63.2

$G_410766_569

SNP: G_410766_569  adjusted by: pop 
               0    % 1     % OR lower upper p-value  AIC
Codominant                                               
C/C          114 77.0 8 100.0  1             0.15304 64.3
C/T           30 20.3 0   0.0  0     0                   
T/T            4  2.7 0   0.0  0     0                   
Dominant                                                 
C/C          114 77.0 8 100.0  1             0.05268 62.3
C/T-T/T       34 23.0 0   0.0  0     0                   
Recessive                                                
C/C-C/T      144 97.3 8 100.0  1             0.60096 65.7
T/T            4  2.7 0   0.0  0     0                   
Overdominant                                             
C/C-T/T      118 79.7 8 100.0  1             0.06480 62.6
C/T           30 20.3 0   0.0  0     0                   
log-Additive                                             
0,1,2        148 94.9 8   5.1  0     0       0.05268 62.3

$G_410766_570

SNP: G_410766_570  adjusted by: pop 
               0    % 1    %   OR lower upper p-value  AIC
Codominant                                                
A/A           87 58.8 6 75.0 1.00             0.21995 65.0
A/G           53 35.8 1 12.5 0.21  0.02  1.85             
G/G            8  5.4 1 12.5 1.37  0.13 13.94             
Dominant                                                  
A/A           87 58.8 6 75.0 1.00             0.20873 64.4
A/G-G/G       61 41.2 2 25.0 0.36  0.07  1.95             
Recessive                                                 
A/A-A/G      140 94.6 7 87.5 1.00             0.53784 65.6
G/G            8  5.4 1 12.5 2.15  0.22 20.69             
Overdominant                                              
A/A-G/G       95 64.2 7 87.5 1.00             0.08527 63.1
A/G           53 35.8 1 12.5 0.20  0.02  1.73             
log-Additive                                              
0,1,2        148 94.9 8  5.1 0.62  0.17  2.35 0.46688 65.5

$G_410766_624

SNP: G_410766_624  adjusted by: pop 
               0    % 1     %   OR lower upper p-value  AIC
Codominant                                                 
C/C          109 74.1 6  75.0 1.00              0.9152 67.8
C/T           36 24.5 2  25.0 1.19  0.22  6.37             
T/T            2  1.4 0   0.0 0.00  0.00                   
Dominant                                                   
C/C          109 74.1 6  75.0 1.00              0.8746 65.9
C/T-T/T       38 25.9 2  25.0 1.15  0.21  6.14             
Recessive                                                  
C/C-C/T      145 98.6 8 100.0 1.00              0.7115 65.8
T/T            2  1.4 0   0.0 0.00  0.00                   
Overdominant                                               
C/C-T/T      111 75.5 6  75.0 1.00              0.8278 65.9
C/T           36 24.5 2  25.0 1.21  0.23  6.46             
log-Additive                                               
0,1,2        147 94.8 8   5.2 1.08  0.22  5.33  0.9248 65.9

$G_41358_42

SNP: G_41358_42  adjusted by: pop 
               0    % 1     %   OR lower upper p-value  AIC
Codominant                                                 
T/T           47 32.0 0   0.0 1.00             0.04628 61.6
T/C           73 49.7 4  50.0       0.00                   
C/C           27 18.4 4  50.0       0.00                   
Dominant                                                   
T/T           47 32.0 0   0.0 1.00             0.02187 60.5
T/C-C/C      100 68.0 8 100.0       0.00                   
Recessive                                                  
T/T-T/C      120 81.6 4  50.0 1.00             0.12384 63.4
C/C           27 18.4 4  50.0 3.37  0.74 15.35             
Overdominant                                               
T/T-C/C       74 50.3 4  50.0 1.00             0.84132 65.7
T/C           73 49.7 4  50.0 1.16  0.27  4.95             
log-Additive                                               
0,1,2        147 94.8 8   5.2 3.40  1.02 11.37 0.03103 61.1

$G_417237_213

SNP: G_417237_213  adjusted by: pop 
               0    % 1     %   OR lower upper p-value  AIC
Codominant                                                 
C/C           85 57.8 6  75.0 1.00              0.3375 65.8
C/T           53 36.1 2  25.0 0.45  0.08  2.38             
T/T            9  6.1 0   0.0 0.00  0.00                   
Dominant                                                   
C/C           85 57.8 6  75.0 1.00              0.2222 64.5
C/T-T/T       62 42.2 2  25.0 0.38  0.07  1.99             
Recessive                                                  
C/C-C/T      138 93.9 8 100.0 1.00              0.2771 64.8
T/T            9  6.1 0   0.0 0.00  0.00                   
Overdominant                                               
C/C-T/T       94 63.9 6  75.0 1.00              0.4120 65.3
C/T           53 36.1 2  25.0 0.51  0.10  2.71             
log-Additive                                               
0,1,2        147 94.8 8   5.2 0.38  0.08  1.77  0.1699 64.1

$G_417237_294

SNP: G_417237_294  adjusted by: pop 
               0    % 1    %   OR lower upper p-value  AIC
Codominant                                                
G/G           48 32.9 3 37.5 1.00             0.20607 64.7
A/G           78 53.4 2 25.0 0.56  0.08  3.64             
A/A           20 13.7 3 37.5 3.03  0.53 17.40             
Dominant                                                  
G/G           48 32.9 3 37.5 1.00             0.89691 65.9
A/G-A/A       98 67.1 5 62.5 1.11  0.24  5.14             
Recessive                                                 
G/G-A/G      126 86.3 5 62.5 1.00             0.09563 63.1
A/A           20 13.7 3 37.5 4.05  0.86 19.00             
Overdominant                                              
G/G-A/A       68 46.6 6 75.0 1.00             0.19992 64.2
A/G           78 53.4 2 25.0 0.36  0.07  1.89             
log-Additive                                              
0,1,2        146 94.8 8  5.2 1.74  0.62  4.87 0.29077 64.8

$G_428039_473

SNP: G_428039_473  adjusted by: pop 
               0    % 1     %   OR lower upper p-value  AIC
Codominant                                                 
G/G           97 65.5 7  87.5 1.00             0.15018 64.2
G/A           48 32.4 1  12.5 0.18  0.02  1.62             
A/A            3  2.0 0   0.0 0.00  0.00                   
Dominant                                                   
G/G           97 65.5 7  87.5 1.00             0.05759 62.4
G/A-A/A       51 34.5 1  12.5 0.16  0.02  1.48             
Recessive                                                  
G/G-G/A      145 98.0 8 100.0 1.00             0.45092 65.5
A/A            3  2.0 0   0.0 0.00  0.00                   
Overdominant                                               
G/G-A/A      100 67.6 7  87.5 1.00             0.09130 63.2
G/A           48 32.4 1  12.5 0.20  0.02  1.77             
log-Additive                                               
0,1,2        148 94.9 8   5.1 0.17  0.02  1.49 0.05257 62.3

$G_428039_659

SNP: G_428039_659  adjusted by: pop 
               0    % 1     %   OR lower upper p-value  AIC
Codominant                                                 
C/C          104 70.3 7  87.5 1.00              0.6235 67.1
C/T           40 27.0 1  12.5 0.44  0.05  3.77             
T/T            4  2.7 0   0.0 0.00  0.00                   
Dominant                                                   
C/C          104 70.3 7  87.5 1.00              0.3705 65.2
C/T-T/T       44 29.7 1  12.5 0.41  0.05  3.51             
Recessive                                                  
C/C-C/T      144 97.3 8 100.0 1.00              0.6010 65.7
T/T            4  2.7 0   0.0 0.00  0.00                   
Overdominant                                               
C/C-T/T      108 73.0 7  87.5 1.00              0.4318 65.4
C/T           40 27.0 1  12.5 0.45  0.05  3.88             
log-Additive                                               
0,1,2        148 94.9 8   5.1 0.41  0.05  3.29  0.3473 65.1

$G_428039_1406

SNP: G_428039_1406  adjusted by: pop 
               0    % 1    %   OR lower upper p-value  AIC
Codominant                                                
C/C           82 55.4 3 37.5 1.00              0.6822 67.3
C/T           54 36.5 4 50.0 1.99  0.42  9.41             
T/T           12  8.1 1 12.5 1.40  0.12 15.89             
Dominant                                                  
C/C           82 55.4 3 37.5 1.00              0.4106 65.3
C/T-T/T       66 44.6 5 62.5 1.85  0.42  8.20             
Recessive                                                 
C/C-C/T      136 91.9 7 87.5 1.00              0.9985 66.0
T/T           12  8.1 1 12.5 1.00  0.10  9.63             
Overdominant                                              
C/C-T/T       94 63.5 4 50.0 1.00              0.4053 65.3
C/T           54 36.5 4 50.0 1.86  0.44  7.89             
log-Additive                                              
0,1,2        148 94.9 8  5.1 1.36  0.49  3.76  0.5555 65.7

$G_428810_55

SNP: G_428810_55  adjusted by: pop 
               0    % 1     %   OR lower upper p-value  AIC
Codominant                                                 
A/A          101 68.2 6  75.0 1.00              0.8037 67.6
A/T           42 28.4 2  25.0 1.33  0.22  8.13             
T/T            5  3.4 0   0.0 0.00  0.00                   
Dominant                                                   
A/A          101 68.2 6  75.0 1.00              0.8377 66.0
A/T-T/T       47 31.8 2  25.0 1.21  0.20  7.44             
Recessive                                                  
A/A-A/T      143 96.6 8 100.0 1.00              0.5579 65.7
T/T            5  3.4 0   0.0 0.00  0.00                   
Overdominant                                               
A/A-T/T      106 71.6 6  75.0 1.00              0.7160 65.9
A/T           42 28.4 2  25.0 1.40  0.23  8.54             
log-Additive                                               
0,1,2        148 94.9 8   5.1 1.04  0.21  5.17  0.9655 66.0

$G_433232_225

SNP: G_433232_225  adjusted by: pop 
               0    % 1     % OR lower upper p-value  AIC
Codominant                                               
C/C          133 89.9 8 100.0  1             0.25798 65.3
C/T           14  9.5 0   0.0  0     0                   
T/T            1  0.7 0   0.0  0     0                   
Dominant                                                 
C/C          133 89.9 8 100.0  1             0.09974 63.3
C/T-T/T       15 10.1 0   0.0  0     0                   
Recessive                                                
C/C-C/T      147 99.3 8 100.0  1             0.79499 66.0
T/T            1  0.7 0   0.0  0     0                   
Overdominant                                             
C/C-T/T      134 90.5 8 100.0  1             0.10429 63.4
C/T           14  9.5 0   0.0  0     0                   
log-Additive                                             
0,1,2        148 94.9 8   5.1  0     0       0.09974 63.3

$G_433236_258

SNP: G_433236_258  adjusted by: pop 
               0    % 1    %   OR lower upper p-value  AIC
Codominant                                                
A/A           45 30.4 4 50.0 1.00              0.2409 65.2
A/T           72 48.6 2 25.0 0.22  0.04  1.39             
T/T           31 20.9 2 25.0 0.36  0.05  2.56             
Dominant                                                  
A/A           45 30.4 4 50.0 1.00              0.1040 63.4
A/T-T/T      103 69.6 4 50.0 0.27  0.06  1.31             
Recessive                                                 
A/A-A/T      117 79.1 6 75.0 1.00              0.8435 66.0
T/T           31 20.9 2 25.0 0.84  0.15  4.76             
Overdominant                                              
A/A-T/T       76 51.4 6 75.0 1.00              0.1874 64.3
A/T           72 48.6 2 25.0 0.35  0.07  1.83             
log-Additive                                              
0,1,2        148 94.9 8  5.1 0.53  0.18  1.57  0.2381 64.6

$G_43500_219

SNP: G_43500_219  adjusted by: pop 
               0    % 1     %    OR lower  upper p-value  AIC
Codominant                                                   
C/C          134 91.2 6  85.7  1.00              0.09877 56.3
C/A           12  8.2 0   0.0  0.00  0.00                    
A/A            1  0.7 1  14.3  6.33  0.31 130.75             
Dominant                                                     
C/C          134 91.2 6  85.7  1.00              0.56884 58.6
C/A-A/A       13  8.8 1  14.3  0.52  0.05   5.50             
Recessive                                                    
C/C-C/A      146 99.3 6  85.7  1.00              0.15748 56.9
A/A            1  0.7 1  14.3 10.00  0.49 203.93             
Overdominant                                                 
C/C-A/A      135 91.8 7 100.0  1.00              0.06923 55.6
C/A           12  8.2 0   0.0  0.00  0.00                    
log-Additive                                                 
0,1,2        147 95.5 7   4.5  1.21  0.23   6.29 0.82183 58.8

$G_43500_562

SNP: G_43500_562  adjusted by: pop 
               0    % 1    %   OR lower upper p-value  AIC
Codominant                                                
G/G           58 39.7 6 75.0 1.00             0.12394 63.7
C/G           70 47.9 1 12.5 0.15  0.02  1.31             
C/C           18 12.3 1 12.5 0.45  0.05  4.13             
Dominant                                                  
G/G           58 39.7 6 75.0 1.00             0.05621 62.2
C/G-C/C       88 60.3 2 25.0 0.23  0.04  1.18             
Recessive                                                 
G/G-C/G      128 87.7 7 87.5 1.00             0.82807 65.8
C/C           18 12.3 1 12.5 0.79  0.09  7.10             
Overdominant                                              
G/G-C/C       76 52.1 7 87.5 1.00             0.05800 62.3
C/G           70 47.9 1 12.5 0.18  0.02  1.49             
log-Additive                                              
0,1,2        146 94.8 8  5.2 0.41  0.12  1.44 0.13040 63.6

$G_437039_207

SNP: G_437039_207  adjusted by: pop 
               0    % 1     %   OR lower upper p-value  AIC
Codominant                                                 
G/G           47 31.8 6  75.0 1.00             0.03949 61.6
G/A           78 52.7 2  25.0 0.19  0.04  0.99             
A/A           23 15.5 0   0.0 0.00  0.00                   
Dominant                                                   
G/G           47 31.8 6  75.0 1.00             0.01649 60.3
G/A-A/A      101 68.2 2  25.0 0.16  0.03  0.82             
Recessive                                                  
G/G-G/A      125 84.5 8 100.0 1.00             0.17011 64.1
A/A           23 15.5 0   0.0 0.00  0.00                   
Overdominant                                               
G/G-A/A       70 47.3 6  75.0 1.00             0.07657 62.9
G/A           78 52.7 2  25.0 0.25  0.05  1.31             
log-Additive                                               
0,1,2        148 94.9 8   5.1 0.17  0.04  0.85 0.01191 59.7

$G_438995_351

SNP: G_438995_351  adjusted by: pop 
               0    % 1     %   OR lower upper p-value  AIC
Codominant                                                 
A/A          124 88.6 7  87.5 1.00              0.8229 66.9
A/C           14 10.0 1  12.5 1.34  0.15 12.09             
C/C            2  1.4 0   0.0 0.00  0.00                   
Dominant                                                   
A/A          124 88.6 7  87.5 1.00              0.9335 65.3
A/C-C/C       16 11.4 1  12.5 1.10  0.12  9.78             
Recessive                                                  
A/A-A/C      138 98.6 8 100.0 1.00              0.5680 65.0
C/C            2  1.4 0   0.0 0.00  0.00                   
Overdominant                                               
A/A-C/C      126 90.0 7  87.5 1.00              0.7865 65.2
A/C           14 10.0 1  12.5 1.37  0.15 12.34             
log-Additive                                               
0,1,2        140 94.6 8   5.4 0.93  0.14  6.27  0.9398 65.3

$G_461687_643

SNP: G_461687_643  adjusted by: pop 
               0    % 1     %   OR lower upper p-value  AIC
Codominant                                                 
A/A           88 59.5 6  75.0 1.00              0.6964 67.3
A/G           51 34.5 2  25.0 0.77  0.14  4.22             
G/G            9  6.1 0   0.0 0.00  0.00                   
Dominant                                                   
A/A           88 59.5 6  75.0 1.00              0.6521 65.8
A/G-G/G       60 40.5 2  25.0 0.68  0.12  3.77             
Recessive                                                  
A/A-A/G      139 93.9 8 100.0 1.00              0.4276 65.4
G/G            9  6.1 0   0.0 0.00  0.00                   
Overdominant                                               
A/A-G/G       97 65.5 6  75.0 1.00              0.8394 66.0
A/G           51 34.5 2  25.0 0.84  0.15  4.57             
log-Additive                                               
0,1,2        148 94.9 8   5.1 0.63  0.13  2.99  0.5445 65.7

$G_461687_699

SNP: G_461687_699  adjusted by: pop 
               0    % 1     % OR lower upper p-value  AIC
Codominant                                               
G/G          112 76.2 8 100.0  1             0.16014 64.3
G/T           30 20.4 0   0.0  0     0                   
T/T            5  3.4 0   0.0  0     0                   
Dominant                                                 
G/G          112 76.2 8 100.0  1             0.05562 62.3
G/T-T/T       35 23.8 0   0.0  0     0                   
Recessive                                                
G/G-G/T      142 96.6 8 100.0  1             0.55615 65.6
T/T            5  3.4 0   0.0  0     0                   
Overdominant                                             
G/G-T/T      117 79.6 8 100.0  1             0.07269 62.7
G/T           30 20.4 0   0.0  0     0                   
log-Additive                                             
0,1,2        147 94.8 8   5.2  0     0       0.05562 62.3

$G_526800_134

SNP: G_526800_134  adjusted by: pop 
               0    % 1    %   OR lower upper p-value  AIC
Codominant                                                
G/G          110 74.3 4 50.0 1.00              0.8455 67.7
G/C           33 22.3 3 37.5 1.47  0.22  9.80             
C/C            5  3.4 1 12.5 2.29  0.13 39.25             
Dominant                                                  
G/G          110 74.3 4 50.0 1.00              0.6380 65.8
G/C-C/C       38 25.7 4 50.0 1.56  0.25  9.73             
Recessive                                                 
G/G-G/C      143 96.6 7 87.5 1.00              0.6717 65.8
C/C            5  3.4 1 12.5 1.73  0.15 20.23             
Overdominant                                              
G/G-C/C      115 77.7 5 62.5 1.00              0.8719 66.0
G/C           33 22.3 3 37.5 1.15  0.21  6.26             
log-Additive                                              
0,1,2        148 94.9 8  5.1 1.50  0.38  5.91  0.5630 65.7

$G_589289_144

SNP: G_589289_144  adjusted by: pop 
               0    % 1     %   OR lower upper p-value  AIC
Codominant                                                 
A/A          110 74.3 6  75.0 1.00              0.8714 67.7
A/G           34 23.0 2  25.0 1.04  0.20  5.48             
G/G            4  2.7 0   0.0 0.00  0.00                   
Dominant                                                   
A/A          110 74.3 6  75.0 1.00              0.9641 66.0
A/G-G/G       38 25.7 2  25.0 0.96  0.18  5.07             
Recessive                                                  
A/A-A/G      144 97.3 8 100.0 1.00              0.6010 65.7
G/G            4  2.7 0   0.0 0.00  0.00                   
Overdominant                                               
A/A-G/G      114 77.0 6  75.0 1.00              0.9461 66.0
A/G           34 23.0 2  25.0 1.06  0.20  5.61             
log-Additive                                               
0,1,2        148 94.9 8   5.1 0.89  0.19  4.19  0.8864 66.0

$G_600228_243

SNP: G_600228_243  adjusted by: pop 
               0    % 1     %   OR lower upper p-value  AIC
Codominant                                                 
A/A          121 81.8 6  75.0 1.00              0.9001 67.8
A/C           26 17.6 2  25.0 1.39  0.26  7.51             
C/C            1  0.7 0   0.0 0.00  0.00                   
Dominant                                                   
A/A          121 81.8 6  75.0 1.00              0.7253 65.9
A/C-C/C       27 18.2 2  25.0 1.36  0.25  7.30             
Recessive                                                  
A/A-A/C      147 99.3 8 100.0 1.00              0.7950 66.0
C/C            1  0.7 0   0.0 0.00  0.00                   
Overdominant                                               
A/A-C/C      122 82.4 6  75.0 1.00              0.7014 65.9
A/C           26 17.6 2  25.0 1.40  0.26  7.55             
log-Additive                                               
0,1,2        148 94.9 8   5.1 1.30  0.26  6.57  0.7561 65.9

$G_621907_107

SNP: G_621907_107  adjusted by: pop 
               0    % 1     % OR lower upper p-value  AIC
Codominant                                               
G/G          130 87.8 8 100.0  1              0.2238 64.5
G/A           18 12.2 0   0.0  0     0                   
log-Additive                                             
0,1,2        148 94.9 8   5.1  0     0               64.5

$G_622808_242

SNP: G_622808_242  adjusted by: pop 
               0    % 1     %   OR lower upper p-value  AIC
Codominant                                                 
G/G          131 88.5 7  87.5 1.00              0.8744 67.8
G/A           16 10.8 1  12.5 1.72  0.18 16.20             
A/A            1  0.7 0   0.0 0.00  0.00                   
Dominant                                                   
G/G          131 88.5 7  87.5 1.00              0.6838 65.9
G/A-A/A       17 11.5 1  12.5 1.63  0.17 15.35             
Recessive                                                  
G/G-G/A      147 99.3 8 100.0 1.00              0.7950 66.0
A/A            1  0.7 0   0.0 0.00  0.00                   
Overdominant                                               
G/G-A/A      132 89.2 7  87.5 1.00              0.6493 65.8
G/A           16 10.8 1  12.5 1.73  0.18 16.32             
log-Additive                                               
0,1,2        148 94.9 8   5.1 1.46  0.18 11.77  0.7332 65.9

$G_623775_504

SNP: G_623775_504  adjusted by: pop 
               0    % 1    %   OR lower upper p-value  AIC
Codominant                                                
T/T          137 92.6 6 75.0 1.00              0.6940 67.3
T/C            8  5.4 1 12.5 1.39  0.12 16.67             
C/C            3  2.0 1 12.5 3.42  0.24 49.42             
Dominant                                                  
T/T          137 92.6 6 75.0 1.00              0.5236 65.6
T/C-C/C       11  7.4 2 25.0 1.96  0.26 14.95             
Recessive                                                 
T/T-T/C      145 98.0 7 87.5 1.00              0.4144 65.4
C/C            3  2.0 1 12.5 3.11  0.24 40.14             
Overdominant                                              
T/T-C/C      140 94.6 7 87.5 1.00              0.9485 66.0
T/C            8  5.4 1 12.5 1.08  0.10 11.67             
log-Additive                                              
0,1,2        148 94.9 8  5.1 1.77  0.47  6.63  0.4106 65.3

$G_72382_149

SNP: G_72382_149  adjusted by: pop 
               0    % 1    %   OR lower upper p-value  AIC
Codominant                                                
C/C           54 37.5 1 14.3 1.00              0.2868 58.0
C/T           60 41.7 4 57.1 4.10  0.43 39.11             
T/T           30 20.8 2 28.6 5.51  0.44 68.99             
Dominant                                                  
C/C           54 37.5 1 14.3 1.00              0.1213 56.1
C/T-T/T       90 62.5 6 85.7 4.46  0.50 39.52             
Recessive                                                 
C/C-C/T      114 79.2 5 71.4 1.00              0.4211 57.9
T/T           30 20.8 2 28.6 2.14  0.36 12.59             
Overdominant                                              
C/C-T/T       84 58.3 3 42.9 1.00              0.4391 57.9
C/T           60 41.7 4 57.1 1.84  0.39  8.77             
log-Additive                                              
0,1,2        144 95.4 7  4.6 2.19  0.73  6.62  0.1540 56.5
