# Supplementary material for: Non-MHC immunity genes do not affect parasite load in European invasive populations of common raccoon
Source: Sci Rep. 2023 Sep 21;13:15696. doi: 10.1038/s41598-023-41721-1 (PMC10514260; doi:10.1038/s41598-023-41721-1)
Supplement: Supplementary file 14 — Supplementary Information 8. [file 41598_2023_41721_MOESM14_ESM.txt]

$G_100265_641

SNP: G_100265_641  adjusted by: pop 
               0    %  1     %   OR lower upper p-value   AIC
Codominant                                                   
C/C          178 82.8 19  95.0 1.00              0.7326 112.9
C/T           30 14.0  1   5.0 1.35  0.12 15.44              
T/T            7  3.3  0   0.0 0.00  0.00                    
Dominant                                                     
C/C          178 82.8 19  95.0 1.00              0.9599 111.5
C/T-T/T       37 17.2  1   5.0 0.94  0.09  9.70              
Recessive                                                    
C/C-C/T      208 96.7 20 100.0 1.00              0.4518 111.0
T/T            7  3.3  0   0.0 0.00  0.00                    
Overdominant                                                 
C/C-T/T      185 86.0 19  95.0 1.00              0.7698 111.5
C/T           30 14.0  1   5.0 1.45  0.13 16.57              
log-Additive                                                 
0,1,2        215 91.5 20   8.5 0.77  0.12  5.19  0.7825 111.5

$G_101329_103

SNP: G_101329_103  adjusted by: pop 
               0    %  1     %   OR lower upper p-value   AIC
Codominant                                                   
A/A          156 73.6 16  76.2 1.00              0.2970 117.9
A/G           47 22.2  5  23.8 0.43  0.10  1.76              
G/G            9  4.2  0   0.0 0.00  0.00                    
Dominant                                                     
A/A          156 73.6 16  76.2 1.00              0.1853 116.6
A/G-G/G       56 26.4  5  23.8 0.39  0.09  1.61              
Recessive                                                    
A/A-A/G      203 95.8 21 100.0 1.00              0.3211 117.4
G/G            9  4.2  0   0.0 0.00  0.00                    
Overdominant                                                 
A/A-G/G      165 77.8 16  76.2 1.00              0.3192 117.4
A/G           47 22.2  5  23.8 0.49  0.12  2.03              
log-Additive                                                 
0,1,2        212 91.0 21   9.0 0.38  0.10  1.46  0.1430 116.2

$G_114449_398

SNP: G_114449_398  adjusted by: pop 
               0    %  1     %   OR lower upper  p-value   AIC
Codominant                                                    
C/C          118 58.4 17  94.4 1.00             0.034622 105.1
C/A           66 32.7  0   0.0 0.00  0.00                     
A/A           18  8.9  1   5.6 0.78  0.09  6.97               
Dominant                                                      
C/C          118 58.4 17  94.4 1.00             0.053137 106.1
C/A-A/A       84 41.6  1   5.6 0.17  0.02  1.45               
Recessive                                                     
C/C-C/A      184 91.1 17  94.4 1.00             0.789665 109.8
A/A           18  8.9  1   5.6 1.36  0.15 12.07               
Overdominant                                                  
C/C-A/A      136 67.3 18 100.0 1.00             0.009773 103.1
C/A           66 32.7  0   0.0 0.00  0.00                     
log-Additive                                                  
0,1,2        202 91.8 18   8.2 0.42  0.10  1.80 0.188984 108.1

$G_121540_174

SNP: G_121540_174  adjusted by: pop 
               0    %  1    %   OR lower upper p-value   AIC
Codominant                                                  
A/A          145 66.5  9 40.9 1.00              0.7537 126.4
A/G           52 23.9  9 40.9 0.76  0.20  2.93              
G/G           21  9.6  4 18.2 1.37  0.26  7.20              
Dominant                                                    
A/A          145 66.5  9 40.9 1.00              0.8621 124.9
A/G-G/G       73 33.5 13 59.1 0.90  0.26  3.09              
Recessive                                                   
A/A-A/G      197 90.4 18 81.8 1.00              0.5231 124.5
G/G           21  9.6  4 18.2 1.61  0.38  6.89              
Overdominant                                                
A/A-G/G      166 76.1 13 59.1 1.00              0.5129 124.5
A/G           52 23.9  9 40.9 0.68  0.21  2.22              
log-Additive                                                
0,1,2        218 90.8 22  9.2 1.11  0.48  2.57  0.8081 124.9

$G_121540_874

SNP: G_121540_874  adjusted by: pop 
               0    %  1    %   OR lower upper p-value   AIC
Codominant                                                  
G/G           92 42.4  9 42.9 1.00              0.5021 118.0
G/A           89 41.0  9 42.9 2.02  0.57  7.17              
A/A           36 16.6  3 14.3 1.09  0.20  5.94              
Dominant                                                    
G/G           92 42.4  9 42.9 1.00              0.3706 116.6
G/A-A/A      125 57.6 12 57.1 1.70  0.52  5.54              
Recessive                                                   
G/G-G/A      181 83.4 18 85.7 1.00              0.7075 117.2
A/A           36 16.6  3 14.3 0.75  0.16  3.42              
Overdominant                                                
G/G-A/A      128 59.0 12 57.1 1.00              0.2420 116.0
G/A           89 41.0  9 42.9 1.97  0.62  6.27              
log-Additive                                                
0,1,2        217 91.2 21  8.8 1.17  0.55  2.50  0.6873 117.2

$G_128936_282

SNP: G_128936_282  adjusted by: pop 
               0    %  1    %   OR lower upper p-value   AIC
Codominant                                                  
T/T          103 47.2  9 40.9 1.00              0.8132 126.5
C/T           93 42.7 11 50.0 1.43  0.47  4.29              
C/C           22 10.1  2  9.1 1.08  0.17  6.91              
Dominant                                                    
T/T          103 47.2  9 40.9 1.00              0.5702 124.6
C/T-C/C      115 52.8 13 59.1 1.36  0.47  3.91              
Recessive                                                   
T/T-C/T      196 89.9 20 90.9 1.00              0.9033 124.9
C/C           22 10.1  2  9.1 0.90  0.15  5.23              
Overdominant                                                
T/T-C/C      125 57.3 11 50.0 1.00              0.5237 124.5
C/T           93 42.7 11 50.0 1.41  0.50  3.99              
log-Additive                                                
0,1,2        218 90.8 22  9.2 1.16  0.53  2.55  0.7107 124.8

$G_138885_311

SNP: G_138885_311  adjusted by: pop 
               0    %  1    %   OR lower upper p-value   AIC
Codominant                                                  
C/C           92 42.2 15 68.2 1.00             0.09521 122.2
C/T           92 42.2  5 22.7 0.27  0.08  0.94              
T/T           34 15.6  2  9.1 0.48  0.08  2.80              
Dominant                                                    
C/C           92 42.2 15 68.2 1.00             0.03673 120.6
C/T-T/T      126 57.8  7 31.8 0.31  0.10  0.96              
Recessive                                                   
C/C-C/T      184 84.4 20 90.9 1.00             0.92041 124.9
T/T           34 15.6  2  9.1 0.92  0.18  4.74              
Overdominant                                                
C/C-T/T      126 57.8 17 77.3 1.00             0.04601 120.9
C/T           92 42.2  5 22.7 0.32  0.10  1.06              
log-Additive                                                
0,1,2        218 90.8 22  9.2 0.49  0.20  1.19 0.09855 122.2

$G_142225_405

SNP: G_142225_405  adjusted by: pop 
               0    %  1    %   OR lower upper p-value   AIC
Codominant                                                  
T/T           85 42.7  3 16.7 1.00              0.5330 104.2
T/C           83 41.7  7 38.9 1.57  0.35  7.09              
C/C           31 15.6  8 44.4 2.62  0.48 14.30              
Dominant                                                    
T/T           85 42.7  3 16.7 1.00              0.3948 102.7
T/C-C/C      114 57.3 15 83.3 1.83  0.44  7.70              
Recessive                                                   
T/T-T/C      168 84.4 10 55.6 1.00              0.3415 102.5
C/C           31 15.6  8 44.4 1.90  0.52  6.97              
Overdominant                                                
T/T-C/C      116 58.3 11 61.1 1.00              0.9330 103.4
T/C           83 41.7  7 38.9 0.95  0.30  3.01              
log-Additive                                                
0,1,2        199 91.7 18  8.3 1.62  0.69  3.78  0.2625 102.2

$G_152082_816

SNP: G_152082_816  adjusted by: pop 
               0    %  1     %   OR lower upper p-value   AIC
Codominant                                                   
T/T          205 94.0 17  77.3 1.00              0.3359 124.7
T/C           12  5.5  5  22.7 0.55  0.10  3.10              
C/C            1  0.5  0   0.0 0.00  0.00                    
Dominant                                                     
T/T          205 94.0 17  77.3 1.00              0.3678 124.1
T/C-C/C       13  6.0  5  22.7 0.46  0.08  2.60              
Recessive                                                    
T/T-T/C      217 99.5 22 100.0 1.00              0.1928 123.2
C/C            1  0.5  0   0.0 0.00  0.00                    
Overdominant                                                 
T/T-C/C      206 94.5 17  77.3 1.00              0.6649 124.7
T/C           12  5.5  5  22.7 0.70  0.14  3.57              
log-Additive                                                 
0,1,2        218 90.8 22   9.2 0.40  0.08  1.92  0.2311 123.5

$G_152845_180

SNP: G_152845_180  adjusted by: pop 
               0    %  1     %   OR lower upper p-value   AIC
Codominant                                                   
G/G          173 80.5 20  95.2 1.00              0.6143 116.9
G/A           38 17.7  1   4.8 0.41  0.05  3.63              
A/A            4  1.9  0   0.0 0.00  0.00                    
Dominant                                                     
G/G          173 80.5 20  95.2 1.00              0.3496 115.0
G/A-A/A       42 19.5  1   4.8 0.39  0.04  3.42              
Recessive                                                    
G/G-G/A      211 98.1 21 100.0 1.00              0.6485 115.6
A/A            4  1.9  0   0.0 0.00  0.00                    
Overdominant                                                 
G/G-A/A      177 82.3 20  95.2 1.00              0.3924 115.1
G/A           38 17.7  1   4.8 0.42  0.05  3.70              
log-Additive                                                 
0,1,2        215 91.1 21   8.9 0.39  0.05  3.28  0.3338 114.9

$G_152845_240

SNP: G_152845_240  adjusted by: pop 
               0    %  1     %   OR lower upper  p-value   AIC
Codominant                                                    
C/C           95 43.6  9  40.9 1.00             0.004456 116.1
C/T           83 38.1 13  59.1 2.35  0.59  9.29               
T/T           40 18.3  0   0.0 0.00  0.00                     
Dominant                                                      
C/C           95 43.6  9  40.9 1.00             0.626784 124.7
C/T-T/T      123 56.4 13  59.1 1.38  0.38  5.04               
Recessive                                                     
C/C-C/T      178 81.7 22 100.0 1.00             0.002331 115.7
T/T           40 18.3  0   0.0 0.00  0.00                     
Overdominant                                                  
C/C-T/T      135 61.9  9  40.9 1.00             0.018866 119.4
C/T           83 38.1 13  59.1 4.25  1.19 15.25               
log-Additive                                                  
0,1,2        218 90.8 22   9.2 0.62  0.25  1.50 0.277422 123.7

$G_153958_145

SNP: G_153958_145  adjusted by: pop 
               0    %  1    %   OR lower upper p-value   AIC
Codominant                                                  
G/G          162 79.0 12 66.7 1.00              0.5352 103.2
G/C           38 18.5  5 27.8 2.09  0.54  8.08              
C/C            5  2.4  1  5.6 2.37  0.10 56.77              
Dominant                                                    
G/G          162 79.0 12 66.7 1.00              0.2646 101.2
G/C-C/C       43 21.0  6 33.3 2.12  0.58  7.80              
Recessive                                                   
G/G-G/C      200 97.6 17 94.4 1.00              0.6994 102.3
C/C            5  2.4  1  5.6 1.85  0.09 39.29              
Overdominant                                                
G/G-C/C      167 81.5 13 72.2 1.00              0.3226 101.5
G/C           38 18.5  5 27.8 1.99  0.52  7.61              
log-Additive                                                
0,1,2        205 91.9 18  8.1 1.84  0.61  5.57  0.2837 101.3

$G_153958_384

SNP: G_153958_384  adjusted by: pop 
               0    %  1    %   OR lower upper p-value  AIC
Codominant                                                 
G/G           66 34.7  2 15.4 1.00             0.17483 81.3
A/G           86 45.3  8 61.5 5.02  0.78 32.24             
A/A           38 20.0  3 23.1 3.06  0.34 27.85             
Dominant                                                   
G/G           66 34.7  2 15.4 1.00             0.07466 79.6
A/G-A/A      124 65.3 11 84.6 4.36  0.73 25.87             
Recessive                                                  
G/G-A/G      152 80.0 10 76.9 1.00             0.99058 82.8
A/A           38 20.0  3 23.1 1.01  0.19  5.35             
Overdominant                                               
G/G-A/A      104 54.7  5 38.5 1.00             0.11481 80.3
A/G           86 45.3  8 61.5 3.03  0.71 12.85             
log-Additive                                               
0,1,2        190 93.6 13  6.4 1.72  0.67  4.43 0.26133 81.5

$G_155465_171

SNP: G_155465_171  adjusted by: pop 
               0    %  1    %   OR lower upper p-value   AIC
Codominant                                                  
A/A           69 33.7  3 17.6 1.00              0.2007 101.6
G/A           92 44.9 10 58.8 3.51  0.74 16.69              
G/G           44 21.5  4 23.5 3.63  0.58 22.60              
Dominant                                                    
A/A           69 33.7  3 17.6 1.00              0.0732  99.6
G/A-G/G      136 66.3 14 82.4 3.54  0.78 16.07              
Recessive                                                   
A/A-G/A      161 78.5 13 76.5 1.00              0.5536 102.4
G/G           44 21.5  4 23.5 1.52  0.39  5.87              
Overdominant                                                
A/A-G/G      113 55.1  7 41.2 1.00              0.2690 101.5
G/A           92 44.9 10 58.8 1.90  0.60  6.03              
log-Additive                                                
0,1,2        205 92.3 17  7.7 1.84  0.80  4.20  0.1431 100.6

$G_155465_594

SNP: G_155465_594  adjusted by: pop 
               0    %  1     %   OR lower upper p-value   AIC
Codominant                                                   
C/C          186 85.3 18  81.8 1.00             0.17250 123.4
C/T           26 11.9  4  18.2 4.34  0.73 25.81              
T/T            6  2.8  0   0.0 0.00  0.00                    
Dominant                                                     
C/C          186 85.3 18  81.8 1.00             0.13752 122.7
C/T-T/T       32 14.7  4  18.2 3.82  0.62 23.51              
Recessive                                                    
C/C-C/T      212 97.2 22 100.0 1.00             0.37477 124.1
T/T            6  2.8  0   0.0 0.00  0.00                    
Overdominant                                                 
C/C-T/T      192 88.1 18  81.8 1.00             0.07425 121.7
C/T           26 11.9  4  18.2 4.79  0.83 27.71              
log-Additive                                                 
0,1,2        218 90.8 22   9.2 1.87  0.50  6.97 0.36176 124.1

$G_162264_46

SNP: G_162264_46  adjusted by: pop 
               0    %  1     %   OR lower upper p-value   AIC
Codominant                                                   
T/T          188 86.2 19  86.4 1.00             0.18221 123.5
T/G           20  9.2  3  13.6 4.80  0.47 49.39              
G/G           10  4.6  0   0.0 0.00  0.00                    
Dominant                                                     
T/T          188 86.2 19  86.4 1.00             0.29186 123.8
T/G-G/G       30 13.8  3  13.6 3.20  0.32 32.48              
Recessive                                                    
T/T-T/G      208 95.4 22 100.0 1.00             0.24359 123.6
G/G           10  4.6  0   0.0 0.00  0.00                    
Overdominant                                                 
T/T-G/G      198 90.8 19  86.4 1.00             0.09032 122.1
T/G           20  9.2  3  13.6 6.30  0.62 64.42              
log-Additive                                                 
0,1,2        218 90.8 22   9.2 1.21  0.32  4.64 0.78274 124.9

$G_176851_1011

SNP: G_176851_1011  adjusted by: pop 
               0    %  1    %   OR lower upper p-value   AIC
Codominant                                                  
C/C          159 72.9 13 59.1 1.00              0.9673 126.9
C/T           54 24.8  8 36.4 1.10  0.37  3.27              
T/T            5  2.3  1  4.5 1.35  0.09 19.70              
Dominant                                                    
C/C          159 72.9 13 59.1 1.00              0.8332 124.9
C/T-T/T       59 27.1  9 40.9 1.12  0.39  3.21              
Recessive                                                   
C/C-C/T      213 97.7 21 95.5 1.00              0.8433 124.9
T/T            5  2.3  1  4.5 1.31  0.09 18.75              
Overdominant                                                
C/C-T/T      164 75.2 14 63.6 1.00              0.8907 124.9
C/T           54 24.8  8 36.4 1.08  0.37  3.18              
log-Additive                                                
0,1,2        218 90.8 22  9.2 1.12  0.45  2.77  0.8045 124.9

$G_176851_201

SNP: G_176851_201  adjusted by: pop 
               0    %  1     %   OR lower upper p-value   AIC
Codominant                                                   
C/C          181 83.0 18  81.8 1.00             0.05493 121.1
C/T           29 13.3  4  18.2       0.00                    
T/T            8  3.7  0   0.0 1.00  0.00                    
Dominant                                                     
C/C          181 83.0 18  81.8 1.00             0.04646 121.0
C/T-T/T       37 17.0  4  18.2       0.00                    
Recessive                                                    
C/C-C/T      210 96.3 22 100.0 1.00             0.30125 123.9
T/T            8  3.7  0   0.0 0.00  0.00                    
Overdominant                                                 
C/C-T/T      189 86.7 18  81.8 1.00             0.01600 119.1
C/T           29 13.3  4  18.2       0.00                    
log-Additive                                                 
0,1,2        218 90.8 22   9.2 1.84  0.41  8.31 0.42570 124.3

$G_182044_141

SNP: G_182044_141  adjusted by: pop 
               0    %  1     %   OR lower upper p-value   AIC
Codominant                                                   
C/C          159 76.1 16  80.0 1.00              0.7487 112.4
C/T           45 21.5  4  20.0 0.99  0.25  3.94              
T/T            5  2.4  0   0.0 0.00  0.00                    
Dominant                                                     
C/C          159 76.1 16  80.0 1.00              0.8924 110.9
C/T-T/T       50 23.9  4  20.0 0.91  0.23  3.62              
Recessive                                                    
C/C-C/T      204 97.6 20 100.0 1.00              0.4469 110.4
T/T            5  2.4  0   0.0 0.00  0.00                    
Overdominant                                                 
C/C-T/T      164 78.5 16  80.0 1.00              0.9551 110.9
C/T           45 21.5  4  20.0 1.04  0.26  4.15              
log-Additive                                                 
0,1,2        209 91.3 20   8.7 0.83  0.23  2.94  0.7696 110.9

$G_183332_1134

SNP: G_183332_1134  adjusted by: pop 
               0    %  1     %   OR lower upper p-value   AIC
Codominant                                                   
C/C          207 95.4 19  90.5 1.00              0.5207 120.9
C/T            9  4.1  2   9.5 3.03  0.44 20.82              
T/T            1  0.5  0   0.0 0.00  0.00                    
Dominant                                                     
C/C          207 95.4 19  90.5 1.00              0.3482 119.3
C/T-T/T       10  4.6  2   9.5 2.62  0.39 17.53              
Recessive                                                    
C/C-C/T      216 99.5 21 100.0 1.00              0.6649 120.0
T/T            1  0.5  0   0.0 0.00  0.00                    
Overdominant                                                 
C/C-T/T      208 95.9 19  90.5 1.00              0.2851 119.1
C/T            9  4.1  2   9.5 3.07  0.45 21.11              
log-Additive                                                 
0,1,2        217 91.2 21   8.8 1.91  0.37  9.80  0.4644 119.7

$G_183332_760

SNP: G_183332_760  adjusted by: pop 
               0    %  1     %   OR lower upper p-value   AIC
Codominant                                                   
C/C          175 81.8 15  75.0 1.00              0.6214 112.2
C/A           37 17.3  5  25.0 0.56  0.14  2.24              
A/A            2  0.9  0   0.0 0.00  0.00                    
Dominant                                                     
C/C          175 81.8 15  75.0 1.00              0.3799 110.4
C/A-A/A       39 18.2  5  25.0 0.55  0.14  2.17              
Recessive                                                    
C/C-C/A      212 99.1 20 100.0 1.00              0.6114 110.9
A/A            2  0.9  0   0.0 0.00  0.00                    
Overdominant                                                 
C/C-A/A      177 82.7 15  75.0 1.00              0.4248 110.6
C/A           37 17.3  5  25.0 0.58  0.14  2.30              
log-Additive                                                 
0,1,2        214 91.5 20   8.5 0.54  0.14  2.08  0.3563 110.4

$G_183332_963

SNP: G_183332_963  adjusted by: pop 
               0    %  1     %   OR lower upper p-value   AIC
Codominant                                                   
C/C          164 75.9 20  90.9 1.00              0.6466 125.9
C/T           49 22.7  2   9.1 0.57  0.12  2.74              
T/T            3  1.4  0   0.0 0.00  0.00                    
Dominant                                                     
C/C          164 75.9 20  90.9 1.00              0.4139 124.1
C/T-T/T       52 24.1  2   9.1 0.54  0.11  2.59              
Recessive                                                    
C/C-C/T      213 98.6 22 100.0 1.00              0.5679 124.4
T/T            3  1.4  0   0.0 0.00  0.00                    
Overdominant                                                 
C/C-T/T      167 77.3 20  90.9 1.00              0.4739 124.2
C/T           49 22.7  2   9.1 0.58  0.12  2.79              
log-Additive                                                 
0,1,2        216 90.8 22   9.2 0.53  0.12  2.44  0.3838 124.0

$G_187211_1709

SNP: G_187211_1709  adjusted by: pop 
               0    %  1     %   OR lower upper p-value   AIC
Codominant                                                   
A/A          127 59.3 18  81.8 1.00             0.12781 122.4
G/A           74 34.6  4  18.2 0.35  0.10  1.24              
G/G           13  6.1  0   0.0 0.00  0.00                    
Dominant                                                     
A/A          127 59.3 18  81.8 1.00             0.06006 121.0
G/A-G/G       87 40.7  4  18.2 0.32  0.09  1.12              
Recessive                                                    
A/A-G/A      201 93.9 22 100.0 1.00             0.28011 123.4
G/G           13  6.1  0   0.0 0.00  0.00                    
Overdominant                                                 
A/A-G/G      140 65.4 18  81.8 1.00             0.11310 122.0
G/A           74 34.6  4  18.2 0.38  0.10  1.34              
log-Additive                                                 
0,1,2        214 90.7 22   9.3 0.32  0.10  1.10 0.04788 120.6

$G_187211_199

SNP: G_187211_199  adjusted by: pop 
               0    %  1     %   OR lower upper p-value   AIC
Codominant                                                   
A/A          202 98.1 17  85.0 1.00              0.4210 115.6
A/G            3  1.5  3  15.0 0.67  0.09  5.13              
G/G            1  0.5  0   0.0 0.00  0.00                    
Dominant                                                     
A/A          202 98.1 17  85.0 1.00              0.4852 114.8
A/G-G/G        4  1.9  3  15.0 0.50  0.07  3.55              
Recessive                                                    
A/A-A/G      205 99.5 20 100.0 1.00              0.2090 113.7
G/G            1  0.5  0   0.0 0.00  0.00                    
Overdominant                                                 
A/A-G/G      203 98.5 17  85.0 1.00              0.8576 115.3
A/G            3  1.5  3  15.0 0.83  0.11  6.11              
log-Additive                                                 
0,1,2        206 91.2 20   8.8 0.44  0.08  2.35  0.3171 114.3

$G_193618_387

SNP: G_193618_387  adjusted by: pop 
               0    %  1     %   OR lower upper p-value   AIC
Codominant                                                   
C/C          133 61.0 15  68.2 1.00              0.5260 125.6
C/T           71 32.6  7  31.8 1.15  0.39  3.43              
T/T           14  6.4  0   0.0 0.00  0.00                    
Dominant                                                     
C/C          133 61.0 15  68.2 1.00              0.9736 124.9
C/T-T/T       85 39.0  7  31.8 1.02  0.34  3.01              
Recessive                                                    
C/C-C/T      204 93.6 22 100.0 1.00              0.2688 123.7
T/T           14  6.4  0   0.0 0.00  0.00                    
Overdominant                                                 
C/C-T/T      147 67.4 15  68.2 1.00              0.7214 124.8
C/T           71 32.6  7  31.8 1.22  0.41  3.65              
log-Additive                                                 
0,1,2        218 90.8 22   9.2 0.89  0.34  2.31  0.8066 124.9

$G_194809_1116

SNP: G_194809_1116  adjusted by: pop 
               0    %  1    %   OR lower upper p-value   AIC
Codominant                                                  
G/G          109 50.5  5 22.7 1.00              0.7407 126.1
G/A           85 39.4  9 40.9 1.48  0.44  5.00              
A/A           22 10.2  8 36.4 1.76  0.37  8.35              
Dominant                                                    
G/G          109 50.5  5 22.7 1.00              0.4640 124.1
G/A-A/A      107 49.5 17 77.3 1.54  0.48  4.99              
Recessive                                                   
G/G-G/A      194 89.8 14 63.6 1.00              0.6602 124.5
A/A           22 10.2  8 36.4 1.35  0.37  4.96              
Overdominant                                                
G/G-A/A      131 60.6 13 59.1 1.00              0.7534 124.6
G/A           85 39.4  9 40.9 1.18  0.43  3.25              
log-Additive                                                
0,1,2        216 90.8 22  9.2 1.34  0.62  2.87  0.4560 124.1

$G_194809_624

SNP: G_194809_624  adjusted by: pop 
               0    %  1     %   OR lower upper p-value   AIC
Codominant                                                   
A/A          198 90.8 20  90.9 1.00             0.22651 124.0
A/G           19  8.7  2   9.1 0.21  0.03  1.47              
G/G            1  0.5  0   0.0 0.00  0.00                    
Dominant                                                     
A/A          198 90.8 20  90.9 1.00             0.08565 122.0
A/G-G/G       20  9.2  2   9.1 0.21  0.03  1.45              
Recessive                                                    
A/A-A/G      217 99.5 22 100.0 1.00             0.79499 124.9
G/G            1  0.5  0   0.0 0.00  0.00                    
Overdominant                                                 
A/A-G/G      199 91.3 20  90.9 1.00             0.08880 122.0
A/G           19  8.7  2   9.1 0.21  0.03  1.47              
log-Additive                                                 
0,1,2        218 90.8 22   9.2 0.21  0.03  1.46 0.08500 122.0

$G_198248_1210

SNP: G_198248_1210  adjusted by: pop 
               0    %  1     %   OR lower upper p-value   AIC
Codominant                                                   
C/C          186 85.7 18  85.7 1.00              0.5012 120.9
C/G           28 12.9  3  14.3 2.72  0.36 20.42              
G/G            3  1.4  0   0.0 0.00  0.00                    
Dominant                                                     
C/C          186 85.7 18  85.7 1.00              0.3648 119.5
C/G-G/G       31 14.3  3  14.3 2.49  0.33 18.88              
Recessive                                                    
C/C-C/G      214 98.6 21 100.0 1.00              0.5354 119.9
G/G            3  1.4  0   0.0 0.00  0.00                    
Overdominant                                                 
C/C-G/G      189 87.1 18  85.7 1.00              0.2799 119.1
C/G           28 12.9  3  14.3 2.94  0.40 21.75              
log-Additive                                                 
0,1,2        217 91.2 21   8.8 1.66  0.34  8.22  0.5389 119.9

$G_198248_1498

SNP: G_198248_1498  adjusted by: pop 
               0    %  1    %   OR lower upper p-value   AIC
Codominant                                                  
A/A           76 34.9  4 18.2 1.00              0.6130 126.0
G/A          108 49.5 11 50.0 1.48  0.42  5.24              
G/G           34 15.6  7 31.8 0.76  0.13  4.46              
Dominant                                                    
A/A           76 34.9  4 18.2 1.00              0.6724 124.8
G/A-G/G      142 65.1 18 81.8 1.30  0.38  4.43              
Recessive                                                   
A/A-G/A      184 84.4 15 68.2 1.00              0.4422 124.3
G/G           34 15.6  7 31.8 0.57  0.13  2.54              
Overdominant                                                
A/A-G/G      110 50.5 11 50.0 1.00              0.3463 124.0
G/A          108 49.5 11 50.0 1.65  0.57  4.80              
log-Additive                                                
0,1,2        218 90.8 22  9.2 0.94  0.42  2.07  0.8729 124.9

$G_199628_132

SNP: G_199628_132  adjusted by: pop 
               0    %  1    %   OR lower upper p-value   AIC
Codominant                                                  
G/G          211 96.8 21 95.5 1.00              0.8622 124.9
G/A            7  3.2  1  4.5 1.24  0.12 13.13              
log-Additive                                                
0,1,2        218 90.8 22  9.2 1.24  0.12 13.13         124.9

$G_199628_214

SNP: G_199628_214  adjusted by: pop 
               0    %  1     %   OR lower upper p-value   AIC
Codominant                                                   
T/T          150 68.8 16  76.2 1.00              0.4384 119.4
T/A           57 26.1  5  23.8 1.47  0.43  4.96              
A/A           11  5.0  0   0.0 0.00  0.00                    
Dominant                                                     
T/T          150 68.8 16  76.2 1.00              0.7032 118.9
T/A-A/A       68 31.2  5  23.8 1.27  0.37  4.32              
Recessive                                                    
T/T-T/A      207 95.0 21 100.0 1.00              0.2589 117.8
A/A           11  5.0  0   0.0 0.00  0.00                    
Overdominant                                                 
T/T-A/A      161 73.9 16  76.2 1.00              0.4514 118.5
T/A           57 26.1  5  23.8 1.60  0.48  5.40              
log-Additive                                                 
0,1,2        218 91.2 21   8.8 1.01  0.36  2.86  0.9887 119.1

$G_199628_248

SNP: G_199628_248  adjusted by: pop 
               0     %  1    %   OR lower upper p-value   AIC
Codominant                                                   
C/C          205  94.0 15 71.4 1.00              0.4765 119.6
C/T           13   6.0  5 23.8 0.67  0.14  3.21              
T/T            0   0.0  1  4.8       0.00                    
Dominant                                                     
C/C          205  94.0 15 71.4 1.00              0.7326 118.9
C/T-T/T       13   6.0  6 28.6 0.77  0.17  3.53              
Recessive                                                    
C/C-C/T      218 100.0 20 95.2 1.00              0.2689 117.8
T/T            0   0.0  1  4.8       0.00                    
Overdominant                                                 
C/C-T/T      205  94.0 16 76.2 1.00              0.4939 118.6
C/T           13   6.0  5 23.8 0.59  0.12  2.80              
log-Additive                                                 
0,1,2        218  91.2 21  8.8 1.00  0.27  3.74  0.9982 119.1

$G_199751_1059

SNP: G_199751_1059  adjusted by: pop 
               0    %  1     % OR lower upper p-value   AIC
Codominant                                                 
G/G          172 81.9 20 100.0  1             0.05053 109.9
G/A           37 17.6  0   0.0  0     0                    
A/A            1  0.5  0   0.0  0     0                    
Dominant                                                   
G/G          172 81.9 20 100.0  1             0.01455 107.9
G/A-A/A       38 18.1  0   0.0  0     0                    
Recessive                                                  
G/G-G/A      209 99.5 20 100.0  1             0.75571 113.8
A/A            1  0.5  0   0.0  0     0                    
Overdominant                                               
G/G-A/A      173 82.4 20 100.0  1             0.01624 108.1
G/A           37 17.6  0   0.0  0     0                    
log-Additive                                               
0,1,2        210 91.3 20   8.7  0     0       0.01455 107.9

$G_201724_525

SNP: G_201724_525  adjusted by: pop 
               0    %  1     %   OR lower upper p-value   AIC
Codominant                                                   
G/G          171 79.5 12  54.5 1.00             0.07991 121.5
G/T           32 14.9 10  45.5 1.96  0.64  6.06              
T/T           12  5.6  0   0.0 0.00  0.00                    
Dominant                                                     
G/G          171 79.5 12  54.5 1.00             0.53134 124.2
G/T-T/T       44 20.5 10  45.5 1.43  0.47  4.34              
Recessive                                                    
G/G-G/T      203 94.4 22 100.0 1.00             0.05420 120.8
T/T           12  5.6  0   0.0 0.00  0.00                    
Overdominant                                                 
G/G-T/T      183 85.1 12  54.5 1.00             0.13531 122.3
G/T           32 14.9 10  45.5 2.36  0.78  7.13              
log-Additive                                                 
0,1,2        215 90.7 22   9.3 0.93  0.39  2.23 0.87172 124.5

$G_201987_1128

SNP: G_201987_1128  adjusted by: pop 
               0    %  1    %   OR lower upper p-value   AIC
Codominant                                                  
G/G          150 68.8 13 59.1 1.00              0.8208 126.5
G/A           47 21.6  6 27.3 0.76  0.20  2.90              
A/A           21  9.6  3 13.6 1.30  0.20  8.50              
Dominant                                                    
G/G          150 68.8 13 59.1 1.00              0.8064 124.9
G/A-A/A       68 31.2  9 40.9 0.86  0.25  2.98              
Recessive                                                   
G/G-G/A      197 90.4 19 86.4 1.00              0.6257 124.7
A/A           21  9.6  3 13.6 1.53  0.28  8.41              
Overdominant                                                
G/G-A/A      171 78.4 16 72.7 1.00              0.5704 124.6
G/A           47 21.6  6 27.3 0.71  0.21  2.37              
log-Additive                                                
0,1,2        218 90.8 22  9.2 1.04  0.42  2.56  0.9374 124.9

$G_201987_235

SNP: G_201987_235  adjusted by: pop 
               0    %  1     % OR lower upper p-value   AIC
Codominant                                                 
G/G          186 87.7 22 100.0  1             0.11545 122.0
G/A           25 11.8  0   0.0  0     0                    
A/A            1  0.5  0   0.0  0     0                    
Dominant                                                   
G/G          186 87.7 22 100.0  1             0.03771 120.0
G/A-A/A       26 12.3  0   0.0  0     0                    
Recessive                                                  
G/G-G/A      211 99.5 22 100.0  1             0.71608 124.2
A/A            1  0.5  0   0.0  0     0                    
Overdominant                                               
G/G-A/A      187 88.2 22 100.0  1             0.04277 120.2
G/A           25 11.8  0   0.0  0     0                    
log-Additive                                               
0,1,2        212 90.6 22   9.4  0     0       0.03771 120.0

$G_201987_732

SNP: G_201987_732  adjusted by: pop 
               0    %  1    %   OR lower upper p-value   AIC
Codominant                                                  
G/G          101 46.5 15 68.2 1.00              0.9399 126.7
G/A           99 45.6  6 27.3 0.85  0.27  2.65              
A/A           17  7.8  1  4.5 1.18  0.13 10.90              
Dominant                                                    
G/G          101 46.5 15 68.2 1.00              0.8256 124.8
G/A-A/A      116 53.5  7 31.8 0.88  0.30  2.64              
Recessive                                                   
G/G-G/A      200 92.2 21 95.5 1.00              0.8323 124.8
A/A           17  7.8  1  4.5 1.27  0.15 11.07              
Overdominant                                                
G/G-A/A      118 54.4 16 72.7 1.00              0.7467 124.8
G/A           99 45.6  6 27.3 0.83  0.28  2.52              
log-Additive                                                
0,1,2        217 90.8 22  9.2 0.95  0.38  2.39  0.9209 124.9

$G_201987_837

SNP: G_201987_837  adjusted by: pop 
               0    %  1    %   OR lower upper p-value   AIC
Codominant                                                  
C/C          208 96.3 20 95.2 1.00               0.949 123.6
C/T            8  3.7  1  4.8 1.08   0.1 11.66              
log-Additive                                                
0,1,2        216 91.1 21  8.9 1.08   0.1 11.66         123.6

$G_201987_954

SNP: G_201987_954  adjusted by: pop 
               0    %  1    %    OR lower  upper p-value   AIC
Codominant                                                    
G/G          162 74.3 18 81.8  1.00              0.05553 121.1
G/A           49 22.5  2  9.1  1.56  0.28   8.84              
A/A            7  3.2  2  9.1 18.76  1.99 177.03              
Dominant                                                      
G/G          162 74.3 18 81.8  1.00              0.20957 123.4
G/A-A/A       56 25.7  4 18.2  2.55  0.61  10.66              
Recessive                                                     
G/G-G/A      211 96.8 20 90.9  1.00              0.01856 119.4
A/A            7  3.2  2  9.1 15.71  1.92 128.77              
Overdominant                                                  
G/G-A/A      169 77.5 20 90.9  1.00              0.95358 124.9
G/A           49 22.5  2  9.1  0.95  0.19   4.90              
log-Additive                                                  
0,1,2        218 90.8 22  9.2  3.33  1.09  10.16 0.03919 120.7

$G_203955_360

SNP: G_203955_360  adjusted by: pop 
               0    %  1    %   OR lower upper p-value   AIC
Codominant                                                  
G/G           70 32.4  2  9.1 1.00              0.4930 125.3
A/G           99 45.8 10 45.5 2.41  0.49 11.88              
A/A           47 21.8 10 45.5 1.73  0.28 10.88              
Dominant                                                    
G/G           70 32.4  2  9.1 1.00              0.2862 123.5
A/G-A/A      146 67.6 20 90.9 2.21  0.46 10.61              
Recessive                                                   
G/G-A/G      169 78.2 12 54.5 1.00              0.7989 124.6
A/A           47 21.8 10 45.5 0.85  0.24  2.96              
Overdominant                                                
G/G-A/A      117 54.2 12 54.5 1.00              0.3034 123.6
A/G           99 45.8 10 45.5 1.74  0.60  5.06              
log-Additive                                                
0,1,2        216 90.8 22  9.2 1.20  0.55  2.63  0.6544 124.5

$G_203955_702

SNP: G_203955_702  adjusted by: pop 
               0    %  1    %   OR lower upper p-value   AIC
Codominant                                                  
T/T          113 52.1 18 81.8 1.00              0.8129 126.4
T/C           84 38.7  3 13.6 0.63  0.15  2.64              
C/C           20  9.2  1  4.5 0.82  0.09  7.25              
Dominant                                                    
T/T          113 52.1 18 81.8 1.00              0.5430 124.5
T/C-C/C      104 47.9  4 18.2 0.67  0.18  2.47              
Recessive                                                   
T/T-T/C      197 90.8 21 95.5 1.00              0.9772 124.9
C/C           20  9.2  1  4.5 0.97  0.11  8.18              
Overdominant                                                
T/T-C/C      133 61.3 19 86.4 1.00              0.5379 124.5
T/C           84 38.7  3 13.6 0.65  0.16  2.63              
log-Additive                                                
0,1,2        217 90.8 22  9.2 0.79  0.29  2.16  0.6356 124.6

$G_204238_1144

SNP: G_204238_1144  adjusted by: pop 
               0    %  1     % OR lower upper p-value   AIC
Codominant                                                 
G/G          210 97.2 22 100.0  1              0.2048 123.1
G/A            6  2.8  0   0.0  0     0                    
log-Additive                                               
0,1,2        216 90.8 22   9.2  0     0               123.1

$G_204238_647

SNP: G_204238_647  adjusted by: pop 
               0    %  1     %    OR lower  upper p-value  AIC
Codominant                                                    
G/G          172 87.3 12  80.0  1.00              0.12332 96.9
G/A           23 11.7  3  20.0 14.23  0.71 284.27             
A/A            2  1.0  0   0.0  0.00  0.00                    
Dominant                                                      
G/G          172 87.3 12  80.0  1.00              0.05307 95.4
G/A-A/A       25 12.7  3  20.0 13.55  0.65 280.95             
Recessive                                                     
G/G-G/A      195 99.0 15 100.0  1.00              0.64485 98.9
A/A            2  1.0  0   0.0  0.00  0.00                    
Overdominant                                                  
G/G-A/A      174 88.3 12  80.0  1.00              0.04158 95.0
G/A           23 11.7  3  20.0 14.73  0.76 286.65             
log-Additive                                                  
0,1,2        197 92.9 15   7.1  4.17  0.62  28.22 0.13974 96.9

$G_204238_67

SNP: G_204238_67  adjusted by: pop 
               0    %  1    %   OR lower upper p-value   AIC
Codominant                                                  
G/G          209 95.9 18 81.8 1.00              0.9809 124.9
G/A            9  4.1  4 18.2 1.02   0.2  5.08              
log-Additive                                                
0,1,2        218 90.8 22  9.2 1.02   0.2  5.08         124.9

$G_204238_784

SNP: G_204238_784  adjusted by: pop 
               0    %  1    %   OR lower upper p-value   AIC
Codominant                                                  
G/G          209 95.9 14 63.6 1.00              0.3959 125.1
G/A            8  3.7  5 22.7 2.41  0.46 12.63              
A/A            1  0.5  3 13.6 4.66  0.33 65.13              
Dominant                                                    
G/G          209 95.9 14 63.6 1.00              0.2058 123.3
G/A-A/A        9  4.1  8 36.4 2.77  0.59 12.94              
Recessive                                                   
G/G-G/A      217 99.5 19 86.4 1.00              0.3641 124.1
A/A            1  0.5  3 13.6 3.00  0.25 36.32              
Overdominant                                                
G/G-A/A      210 96.3 17 77.3 1.00              0.5271 124.5
G/A            8  3.7  5 22.7 1.69  0.34  8.49              
log-Additive                                                
0,1,2        218 90.8 22  9.2 2.24  0.68  7.38  0.1752 123.1

$G_209960_237

SNP: G_209960_237  adjusted by: pop 
               0     %  1    %   OR lower upper p-value   AIC
Codominant                                                   
T/T          177  81.2 13 59.1 1.00              0.2726 124.3
T/C           41  18.8  7 31.8 1.16  0.32  4.17              
C/C            0   0.0  2  9.1       0.00                    
Dominant                                                     
T/T          177  81.2 13 59.1 1.00              0.6631 124.7
T/C-C/C       41  18.8  9 40.9 1.32  0.38  4.58              
Recessive                                                    
T/T-T/C      218 100.0 20 90.9 1.00              0.1103 122.4
C/C            0   0.0  2  9.1       0.00                    
Overdominant                                                 
T/T-C/C      177  81.2 15 68.2 1.00              0.8859 124.9
T/C           41  18.8  7 31.8 0.91  0.25  3.30              
log-Additive                                                 
0,1,2        218  90.8 22  9.2 1.63  0.55  4.79  0.3804 124.2

$G_219405_317

SNP: G_219405_317  adjusted by: pop 
               0    %  1    %    OR lower upper p-value AIC
Codominant                                                 
G/G          215 99.1 15 68.2  1.00             0.01582 119
G/A            2  0.9  7 31.8 11.01   1.4 86.83            
log-Additive                                               
0,1,2        217 90.8 22  9.2 11.01   1.4 86.83         119

$G_221652_115

SNP: G_221652_115  adjusted by: pop 
               0    %  1     %   OR lower upper p-value   AIC
Codominant                                                   
G/G          172 78.9 17  77.3 1.00              0.5478 125.7
G/A           40 18.3  5  22.7 0.77  0.22  2.61              
A/A            6  2.8  0   0.0 0.00  0.00                    
Dominant                                                     
G/G          172 78.9 17  77.3 1.00              0.5392 124.6
G/A-A/A       46 21.1  5  22.7 0.69  0.20  2.32              
Recessive                                                    
G/G-G/A      212 97.2 22 100.0 1.00              0.3132 123.9
A/A            6  2.8  0   0.0 0.00  0.00                    
Overdominant                                                 
G/G-A/A      178 81.7 17  77.3 1.00              0.7366 124.8
G/A           40 18.3  5  22.7 0.81  0.24  2.77              
log-Additive                                                 
0,1,2        218 90.8 22   9.2 0.65  0.21  1.98  0.4283 124.3

$G_222230_1003

SNP: G_222230_1003  adjusted by: pop 
               0    %  1    %   OR lower upper p-value   AIC
Codominant                                                  
C/C          116 60.1  7 36.8 1.00              0.2488 111.8
C/T           58 30.1 10 52.6 3.71  0.71 19.24              
T/T           19  9.8  2 10.5 2.24  0.24 21.06              
Dominant                                                    
C/C          116 60.1  7 36.8 1.00              0.1157 110.2
C/T-T/T       77 39.9 12 63.2 3.41  0.67 17.29              
Recessive                                                   
C/C-C/T      174 90.2 17 89.5 1.00              0.8388 112.6
T/T           19  9.8  2 10.5 0.83  0.14  5.01              
Overdominant                                                
C/C-T/T      135 69.9  9 47.4 1.00              0.1299 110.3
C/T           58 30.1 10 52.6 2.71  0.71 10.30              
log-Additive                                                
0,1,2        193 91.0 19  9.0 1.60  0.60  4.24  0.3453 111.7

$G_222230_528

SNP: G_222230_528  adjusted by: pop 
               0    %  1     %   OR lower upper p-value   AIC
Codominant                                                   
C/C          210 97.7 20  90.9 1.00              0.3560 124.6
C/T            4  1.9  2   9.1 0.53  0.06  4.31              
T/T            1  0.5  0   0.0 0.00  0.00                    
Dominant                                                     
C/C          210 97.7 20  90.9 1.00              0.3248 123.7
C/T-T/T        5  2.3  2   9.1 0.37  0.05  2.82              
Recessive                                                    
C/C-C/T      214 99.5 22 100.0 1.00              0.1928 123.0
T/T            1  0.5  0   0.0 0.00  0.00                    
Overdominant                                                 
C/C-T/T      211 98.1 20  90.9 1.00              0.6425 124.5
C/T            4  1.9  2   9.1 0.62  0.08  4.85              
log-Additive                                                 
0,1,2        215 90.7 22   9.3 0.36  0.06  2.06  0.2166 123.1

$G_223488_1410

SNP: G_223488_1410  adjusted by: pop 
               0    %  1     %   OR lower upper p-value   AIC
Codominant                                                   
T/T          146 67.3 17  77.3 1.00              0.7246 126.0
T/C           66 30.4  5  22.7 1.01  0.31  3.33              
C/C            5  2.3  0   0.0 0.00  0.00                    
Dominant                                                     
T/T          146 67.3 17  77.3 1.00              0.9212 124.7
T/C-C/C       71 32.7  5  22.7 0.94  0.29  3.10              
Recessive                                                    
T/T-T/C      212 97.7 22 100.0 1.00              0.4223 124.0
C/C            5  2.3  0   0.0 0.00  0.00                    
Overdominant                                                 
T/T-C/C      151 69.6 17  77.3 1.00              0.9312 124.7
T/C           66 30.4  5  22.7 1.05  0.32  3.47              
log-Additive                                                 
0,1,2        217 90.8 22   9.2 0.87  0.29  2.60  0.7964 124.6

$G_223488_1530

SNP: G_223488_1530  adjusted by: pop 
               0    %  1    %   OR lower upper p-value   AIC
Codominant                                                  
A/A          210 98.1 20 95.2 1.00              0.3915 117.7
A/G            4  1.9  1  4.8 3.38  0.25 46.36              
log-Additive                                                
0,1,2        214 91.1 21  8.9 3.38  0.25 46.36         117.7

$G_225441_354

SNP: G_225441_354  adjusted by: pop 
               0    %  1    %   OR lower upper p-value   AIC
Codominant                                                  
T/T          109 51.9  2 10.5 1.00             0.03892 104.1
T/C           83 39.5 12 63.2 6.30  1.22 32.47              
C/C           18  8.6  5 26.3 2.60  0.29 23.26              
Dominant                                                    
T/T          109 51.9  2 10.5 1.00             0.02066 103.2
T/C-C/C      101 48.1 17 89.5 5.49  1.09 27.79              
Recessive                                                   
T/T-T/C      192 91.4 14 73.7 1.00             0.54051 108.2
C/C           18  8.6  5 26.3 0.60  0.11  3.26              
Overdominant                                                
T/T-C/C      127 60.5  7 36.8 1.00             0.01637 102.8
T/C           83 39.5 12 63.2 4.24  1.21 14.84              
log-Additive                                                
0,1,2        210 91.7 19  8.3 1.72  0.72  4.12 0.22772 107.1

$G_228863_252

SNP: G_228863_252  adjusted by: pop 
               0     %  1     %   OR lower upper p-value   AIC
Codominant                                                    
C/C          214  98.2 20  90.9 1.00             0.02381 119.5
C/T            4   1.8  0   0.0 0.00  0.00                    
T/T            0   0.0  2   9.1       0.00                    
Dominant                                                      
C/C          214  98.2 20  90.9 1.00             0.39729 124.2
C/T-T/T        4   1.8  2   9.1 0.41  0.05  3.33              
Recessive                                                     
C/C-C/T      218 100.0 20  90.9 1.00             0.11030 122.4
T/T            0   0.0  2   9.1       0.00                    
Overdominant                                                  
C/C-T/T      214  98.2 22 100.0 1.00             0.01694 119.2
C/T            4   1.8  0   0.0 0.00  0.00                    
log-Additive                                                  
0,1,2        218  90.8 22   9.2 1.04  0.27  4.06 0.95677 124.9

$G_230664_231

SNP: G_230664_231  adjusted by: pop 
               0    %  1    %   OR lower upper p-value   AIC
Codominant                                                  
C/C          202 92.7 14 63.6 1.00              0.3364 124.8
C/T           14  6.4  7 31.8 2.51  0.59 10.60              
T/T            2  0.9  1  4.5 0.53  0.04  8.07              
Dominant                                                    
C/C          202 92.7 14 63.6 1.00              0.3550 124.1
C/T-T/T       16  7.3  8 36.4 1.98  0.48  8.17              
Recessive                                                   
C/C-C/T      216 99.1 21 95.5 1.00              0.3958 124.2
T/T            2  0.9  1  4.5 0.33  0.02  4.55              
Overdominant                                                
C/C-T/T      204 93.6 15 68.2 1.00              0.1609 123.0
C/T           14  6.4  7 31.8 2.75  0.70 10.81              
log-Additive                                                
0,1,2        218 90.8 22  9.2 1.21  0.38  3.86  0.7447 124.8

$G_231234_1035

SNP: G_231234_1035  adjusted by: pop 
               0    %  1    %   OR lower upper p-value   AIC
Codominant                                                  
C/C          188 86.6 21 95.5 1.00             0.04588 120.8
C/A           29 13.4  1  4.5 0.15  0.02   1.4              
log-Additive                                                
0,1,2        217 90.8 22  9.2 0.15  0.02   1.4         120.8

$G_231234_204

SNP: G_231234_204  adjusted by: pop 
               0    %  1    %   OR lower upper p-value   AIC
Codominant                                                  
C/C          123 57.2 10 47.6 1.00              0.5807 119.4
C/T           82 38.1  8 38.1 1.10  0.35  3.50              
T/T           10  4.7  3 14.3 2.68  0.43 16.87              
Dominant                                                    
C/C          123 57.2 10 47.6 1.00              0.6616 118.3
C/T-T/T       92 42.8 11 52.4 1.28  0.43  3.80              
Recessive                                                   
C/C-C/T      205 95.3 18 85.7 1.00              0.3036 117.4
T/T           10  4.7  3 14.3 2.54  0.46 14.08              
Overdominant                                                
C/C-T/T      133 61.9 13 61.9 1.00              0.8665 118.4
C/T           82 38.1  8 38.1 0.91  0.31  2.69              
log-Additive                                                
0,1,2        215 91.1 21  8.9 1.43  0.61  3.34  0.4134 117.8

$G_231234_2074

SNP: G_231234_2074  adjusted by: pop 
               0    %  1    %    OR lower  upper p-value  AIC
Codominant                                                   
G/G          171 86.8 15 88.2  1.00              0.23890 99.0
G/T           24 12.2  1  5.9  1.46  0.09  24.47             
T/T            2  1.0  1  5.9 17.50  0.78 394.98             
Dominant                                                     
G/G          171 86.8 15 88.2  1.00              0.41308 99.2
G/T-T/T       26 13.2  2 11.8  2.69  0.23  31.31             
Recessive                                                    
G/G-G/T      195 99.0 16 94.1  1.00              0.09456 97.1
T/T            2  1.0  1  5.9 14.75  0.91 238.60             
Overdominant                                                 
G/G-T/T      173 87.8 16 94.1  1.00              0.83339 99.9
G/T           24 12.2  1  5.9  0.77  0.07   8.98             
log-Additive                                                 
0,1,2        197 92.1 17  7.9  3.88  0.63  24.11 0.14220 97.7

$G_231234_2083

SNP: G_231234_2083  adjusted by: pop 
               0    %  1    %    OR lower  upper p-value  AIC
Codominant                                                   
G/G          178 90.8 14 82.4  1.00               0.1321 97.8
G/A           16  8.2  1  5.9  0.87  0.06  12.23             
A/A            2  1.0  2 11.8 11.74  0.78 176.47             
Dominant                                                     
G/G          178 90.8 14 82.4  1.00               0.4800 99.3
G/A-A/A       18  9.2  3 17.6  2.06  0.27  15.50             
Recessive                                                    
G/G-G/A      194 99.0 15 88.2  1.00               0.0445 95.8
A/A            2  1.0  2 11.8 12.50  1.10 142.31             
Overdominant                                                 
G/G-A/A      180 91.8 16 94.1  1.00               0.4004 99.1
G/A           16  8.2  1  5.9  0.39  0.04   4.05             
log-Additive                                                 
0,1,2        196 92.0 17  8.0  3.17  0.74  13.50  0.1121 97.3

$G_231234_262

SNP: G_231234_262  adjusted by: pop 
               0    %  1     %   OR lower upper p-value   AIC
Codominant                                                   
G/G          201 94.8 19  90.5 1.00              0.5069 118.7
G/A           10  4.7  2   9.5 3.20  0.42 24.59              
A/A            1  0.5  0   0.0 0.00  0.00                    
Dominant                                                     
G/G          201 94.8 19  90.5 1.00              0.3142 117.1
G/A-A/A       11  5.2  2   9.5 2.95  0.38 22.87              
Recessive                                                    
G/G-G/A      211 99.5 21 100.0 1.00              0.6649 117.9
A/A            1  0.5  0   0.0 0.00  0.00                    
Overdominant                                                 
G/G-A/A      202 95.3 19  90.5 1.00              0.2653 116.8
G/A           10  4.7  2   9.5 3.30  0.43 25.22              
log-Additive                                                 
0,1,2        212 91.0 21   9.0 2.12  0.36 12.42  0.4228 117.4

$G_231234_351

SNP: G_231234_351  adjusted by: pop 
               0    %  1     %   OR lower upper p-value   AIC
Codominant                                                   
A/A          187 86.6 21  95.5 1.00              0.8179 124.8
A/C           24 11.1  1   4.5 1.00  0.12  8.75              
C/C            5  2.3  0   0.0 0.00  0.00                    
Dominant                                                     
A/A          187 86.6 21  95.5 1.00              0.8626 123.1
A/C-C/C       29 13.4  1   4.5 0.83  0.10  7.18              
Recessive                                                    
A/A-A/C      211 97.7 22 100.0 1.00              0.5261 122.8
C/C            5  2.3  0   0.0 0.00  0.00                    
Overdominant                                                 
A/A-C/C      192 88.9 21  95.5 1.00              0.9731 123.2
A/C           24 11.1  1   4.5 1.04  0.12  9.04              
log-Additive                                                 
0,1,2        216 90.8 22   9.2 0.75  0.11  5.04  0.7532 123.1

$G_232236_1065

SNP: G_232236_1065  adjusted by: pop 
               0    %  1    %   OR lower upper p-value   AIC
Codominant                                                  
G/G          154 71.3 14 63.6 1.00              0.9886 126.8
G/A           51 23.6  7 31.8 0.93  0.26  3.29              
A/A           11  5.1  1  4.5 1.10  0.08 15.15              
Dominant                                                    
G/G          154 71.3 14 63.6 1.00              0.9324 124.8
G/A-A/A       62 28.7  8 36.4 0.95  0.28  3.20              
Recessive                                                   
G/G-G/A      205 94.9 21 95.5 1.00              0.9210 124.8
A/A           11  5.1  1  4.5 1.14  0.09 14.72              
Overdominant                                                
G/G-A/A      165 76.4 15 68.2 1.00              0.8944 124.8
G/A           51 23.6  7 31.8 0.92  0.27  3.16              
log-Additive                                                
0,1,2        216 90.8 22  9.2 0.98  0.36  2.70  0.9744 124.8

$G_232236_192

SNP: G_232236_192  adjusted by: pop 
               0    %  1    %   OR lower upper p-value   AIC
Codominant                                                  
C/C          216 99.1 20 95.2 1.00              0.4512 123.1
C/T            2  0.9  1  4.8 0.38  0.03  5.17              
log-Additive                                                
0,1,2        218 91.2 21  8.8 0.38  0.03  5.17         123.1

$G_232236_534

SNP: G_232236_534  adjusted by: pop 
               0    %  1    %   OR lower upper p-value   AIC
Codominant                                                  
G/G           93 42.9  5 22.7 1.00              0.9206 126.7
G/A           92 42.4 10 45.5 1.17  0.34  4.04              
A/A           32 14.7  7 31.8 1.35  0.32  5.73              
Dominant                                                    
G/G           93 42.9  5 22.7 1.00              0.7333 124.7
G/A-A/A      124 57.1 17 77.3 1.22  0.38  3.95              
Recessive                                                   
G/G-G/A      185 85.3 15 68.2 1.00              0.7500 124.8
A/A           32 14.7  7 31.8 1.21  0.37  3.95              
Overdominant                                                
G/G-A/A      125 57.6 12 54.5 1.00              0.9771 124.9
G/A           92 42.4 10 45.5 1.01  0.37  2.78              
log-Additive                                                
0,1,2        217 90.8 22  9.2 1.16  0.56  2.39  0.6844 124.7

$G_234776_254

SNP: G_234776_254  adjusted by: pop 
               0    %  1    %   OR lower upper p-value   AIC
Codominant                                                  
T/T          145 72.1 17 89.5 1.00             0.02044 103.5
T/G           56 27.9  2 10.5 0.17  0.03  0.98              
log-Additive                                                
0,1,2        201 91.4 19  8.6 0.17  0.03  0.98         103.5

$G_234776_486

SNP: G_234776_486  adjusted by: pop 
               0    %  1    %   OR lower upper p-value   AIC
Codominant                                                  
C/C          106 51.7  6 31.6 1.00              0.3564 106.2
C/T           76 37.1 10 52.6 1.37  0.39  4.88              
T/T           23 11.2  3 15.8 0.42  0.07  2.60              
Dominant                                                    
C/C          106 51.7  6 31.6 1.00              0.9713 106.3
C/T-T/T       99 48.3 13 68.4 1.02  0.31  3.40              
Recessive                                                   
C/C-C/T      182 88.8 16 84.2 1.00              0.1773 104.4
T/T           23 11.2  3 15.8 0.34  0.07  1.80              
Overdominant                                                
C/C-T/T      129 62.9  9 47.4 1.00              0.2864 105.1
C/T           76 37.1 10 52.6 1.84  0.59  5.74              
log-Additive                                                
0,1,2        205 91.5 19  8.5 0.75  0.34  1.68  0.4797 105.8

$G_239007_161

SNP: G_239007_161  adjusted by: pop 
               0    %  1    %   OR lower upper p-value   AIC
Codominant                                                  
G/G          125 58.1  5 23.8 1.00             0.10444 114.7
G/A           66 30.7  8 38.1 2.81  0.62 12.63              
A/A           24 11.2  8 38.1 6.16  1.12 33.91              
Dominant                                                    
G/G          125 58.1  5 23.8 1.00             0.07594 114.1
G/A-A/A       90 41.9 16 76.2 3.55  0.86 14.62              
Recessive                                                   
G/G-G/A      191 88.8 13 61.9 1.00             0.09918 114.5
A/A           24 11.2  8 38.1 2.89  0.82 10.16              
Overdominant                                                
G/G-A/A      149 69.3 13 61.9 1.00             0.98871 117.2
G/A           66 30.7  8 38.1 0.99  0.31  3.16              
log-Additive                                                
0,1,2        215 91.1 21  8.9 2.45  1.05  5.68 0.03447 112.7

$G_239007_528

SNP: G_239007_528  adjusted by: pop 
               0     %  1    %   OR lower upper p-value   AIC
Codominant                                                   
A/A          196  89.9 15 68.2 1.00              0.2642 124.3
A/G           22  10.1  6 27.3 2.43  0.56 10.50              
G/G            0   0.0  1  4.5       0.00                    
Dominant                                                     
A/A          196  89.9 15 68.2 1.00              0.1599 123.0
A/G-G/G       22  10.1  7 31.8 2.75  0.66 11.49              
Recessive                                                    
A/A-A/G      218 100.0 21 95.5 1.00              0.2689 123.7
G/G            0   0.0  1  4.5       0.00                    
Overdominant                                                 
A/A-G/G      196  89.9 16 72.7 1.00              0.2615 123.7
A/G           22  10.1  6 27.3 2.30  0.53  9.95              
log-Additive                                                 
0,1,2        218  90.8 22  9.2 2.76  0.71 10.63  0.1241 122.6

$G_240627_207

SNP: G_240627_207  adjusted by: pop 
               0    %  1    %   OR lower upper p-value   AIC
Codominant                                                  
C/C          157 72.0 10 45.5 1.00              0.5286 125.7
C/T           56 25.7  9 40.9 1.87  0.64  5.43              
T/T            5  2.3  3 13.6 1.50  0.20 11.22              
Dominant                                                    
C/C          157 72.0 10 45.5 1.00              0.2673 123.7
C/T-T/T       61 28.0 12 54.5 1.81  0.64  5.08              
Recessive                                                   
C/C-C/T      213 97.7 19 86.4 1.00              0.9244 124.9
T/T            5  2.3  3 13.6 1.10  0.16  7.68              
Overdominant                                                
C/C-T/T      162 74.3 13 59.1 1.00              0.2903 123.8
C/T           56 25.7  9 40.9 1.76  0.63  4.95              
log-Additive                                                
0,1,2        218 90.8 22  9.2 1.48  0.65  3.39  0.3577 124.1

$G_240627_381

SNP: G_240627_381  adjusted by: pop 
               0    %  1     % OR lower upper p-value   AIC
Codominant                                                 
C/C          214 98.2 22 100.0  1               0.309 123.9
C/T            4  1.8  0   0.0  0     0                    
log-Additive                                               
0,1,2        218 90.8 22   9.2  0     0               123.9

$G_242486_426

SNP: G_242486_426  adjusted by: pop 
               0    %  1    %   OR lower upper p-value   AIC
Codominant                                                  
G/G           87 39.9  9 40.9 1.00              0.5369 125.7
G/A          102 46.8 10 45.5 1.59  0.51  4.94              
A/A           29 13.3  3 13.6 2.46  0.45 13.58              
Dominant                                                    
G/G           87 39.9  9 40.9 1.00              0.3277 124.0
G/A-A/A      131 60.1 13 59.1 1.71  0.57  5.10              
Recessive                                                   
G/G-G/A      189 86.7 19 86.4 1.00              0.4442 124.3
A/A           29 13.3  3 13.6 1.85  0.40  8.50              
Overdominant                                                
G/G-A/A      116 53.2 12 54.5 1.00              0.6431 124.7
G/A          102 46.8 10 45.5 1.27  0.46  3.49              
log-Additive                                                
0,1,2        218 90.8 22  9.2 1.58  0.70  3.52  0.2648 123.7

$G_244860_1665

SNP: G_244860_1665  adjusted by: pop 
               0    %  1    %    OR lower upper  p-value   AIC
Codominant                                                    
C/C           97 52.4 11 64.7  1.00             0.007179  98.2
C/T           71 38.4  2 11.8  0.48  0.09  2.57               
T/T           17  9.2  4 23.5 10.41  1.85 58.66               
Dominant                                                      
C/C           97 52.4 11 64.7  1.00             0.675724 105.9
C/T-T/T       88 47.6  6 35.3  1.29  0.39  4.33               
Recessive                                                     
C/C-C/T      168 90.8 13 76.5  1.00             0.002584  97.0
T/T           17  9.2  4 23.5 13.44  2.54 71.13               
Overdominant                                                  
C/C-T/T      114 61.6 15 88.2  1.00             0.098687 103.3
C/T           71 38.4  2 11.8  0.30  0.06  1.46               
log-Additive                                                  
0,1,2        185 91.6 17  8.4  2.34  0.94  5.84 0.068053 102.7

$G_246173_255

SNP: G_246173_255  adjusted by: pop 
               0    %  1     %   OR lower upper p-value   AIC
Codominant                                                   
G/G          202 93.1 18  81.8 1.00              0.8423 126.5
G/C           14  6.5  4  18.2 0.79  0.17  3.60              
C/C            1  0.5  0   0.0 0.00  0.00                    
Dominant                                                     
G/G          202 93.1 18  81.8 1.00              0.7087 124.7
G/C-C/C       15  6.9  4  18.2 0.75  0.17  3.40              
Recessive                                                    
G/G-G/C      216 99.5 22 100.0 1.00              0.6196 124.6
C/C            1  0.5  0   0.0 0.00  0.00                    
Overdominant                                                 
G/G-C/C      203 93.5 18  81.8 1.00              0.7709 124.8
G/C           14  6.5  4  18.2 0.80  0.17  3.66              
log-Additive                                                 
0,1,2        217 90.8 22   9.2 0.73  0.17  3.10  0.6641 124.7

$G_251818_120

SNP: G_251818_120  adjusted by: pop 
               0    %  1    %   OR lower upper p-value   AIC
Codominant                                                  
C/C          183 83.9 13 59.1 1.00              0.6337 126.0
C/T           27 12.4  5 22.7 0.46  0.08  2.59              
T/T            8  3.7  4 18.2 0.51  0.06  4.23              
Dominant                                                    
C/C          183 83.9 13 59.1 1.00              0.3434 124.0
C/T-T/T       35 16.1  9 40.9 0.47  0.09  2.45              
Recessive                                                   
C/C-C/T      210 96.3 18 81.8 1.00              0.8510 124.9
T/T            8  3.7  4 18.2 0.85  0.15  4.71              
Overdominant                                                
C/C-T/T      191 87.6 17 77.3 1.00              0.4763 124.4
C/T           27 12.4  5 22.7 0.61  0.15  2.46              
log-Additive                                                
0,1,2        218 90.8 22  9.2 0.69  0.25  1.92  0.4640 124.4

$G_251880_2079

SNP: G_251880_2079  adjusted by: pop 
               0    %  1     %   OR lower upper p-value   AIC
Codominant                                                   
C/C          136 62.7 20  90.9 1.00              0.3283 124.6
C/T           78 35.9  2   9.1 0.34  0.07  1.70              
T/T            3  1.4  0   0.0 0.00  0.00                    
Dominant                                                     
C/C          136 62.7 20  90.9 1.00              0.1440 122.7
C/T-T/T       81 37.3  2   9.1 0.34  0.07  1.66              
Recessive                                                    
C/C-C/T      214 98.6 22 100.0 1.00              0.6499 124.7
T/T            3  1.4  0   0.0 0.00  0.00                    
Overdominant                                                 
C/C-T/T      139 64.1 20  90.9 1.00              0.1614 122.9
C/T           78 35.9  2   9.1 0.35  0.07  1.73              
log-Additive                                                 
0,1,2        217 90.8 22   9.2 0.34  0.07  1.64  0.1384 122.7

$G_251880_2352

SNP: G_251880_2352  adjusted by: pop 
               0    %  1     %   OR lower upper p-value   AIC
Codominant                                                   
G/G          207 95.0 19  86.4 1.00             0.23090 124.0
G/A           10  4.6  3  13.6 5.60  0.67 46.61              
A/A            1  0.5  0   0.0 0.00  0.00                    
Dominant                                                     
G/G          207 95.0 19  86.4 1.00             0.12027 122.5
G/A-A/A       11  5.0  3  13.6 5.12  0.61 42.93              
Recessive                                                    
G/G-G/A      217 99.5 22 100.0 1.00             0.61956 124.7
A/A            1  0.5  0   0.0 0.00  0.00                    
Overdominant                                                 
G/G-A/A      208 95.4 19  86.4 1.00             0.09276 122.1
G/A           10  4.6  3  13.6 5.83  0.71 48.13              
log-Additive                                                 
0,1,2        218 90.8 22   9.2 2.98  0.54 16.49 0.21450 123.4

$G_251880_684

SNP: G_251880_684  adjusted by: pop 
               0    %  1    %   OR lower upper p-value   AIC
Codominant                                                  
C/C          117 53.7 12 54.5 1.00              0.7939 126.5
C/T           91 41.7  9 40.9 0.70  0.25  2.01              
T/T           10  4.6  1  4.5 0.71  0.06  8.12              
Dominant                                                    
C/C          117 53.7 12 54.5 1.00              0.4969 124.5
C/T-T/T      101 46.3 10 45.5 0.70  0.25  1.95              
Recessive                                                   
C/C-C/T      208 95.4 21 95.5 1.00              0.8769 124.9
T/T           10  4.6  1  4.5 0.83  0.08  9.04              
Overdominant                                                
C/C-T/T      127 58.3 13 59.1 1.00              0.5380 124.5
C/T           91 41.7  9 40.9 0.73  0.26  2.03              
log-Additive                                                
0,1,2        218 90.8 22  9.2 0.75  0.31  1.82  0.5242 124.5

$G_252388_426

SNP: G_252388_426  adjusted by: pop 
               0    %  1     %   OR lower upper  p-value   AIC
Codominant                                                    
C/C          137 63.1 14  63.6 1.00             0.007029 116.9
C/T           64 29.5  8  36.4 7.78  1.62 37.22               
T/T           16  7.4  0   0.0 0.00  0.00                     
Dominant                                                      
C/C          137 63.1 14  63.6 1.00             0.009561 118.1
C/T-T/T       80 36.9  8  36.4 6.96  1.41 34.31               
Recessive                                                     
C/C-C/T      201 92.6 22 100.0 1.00             0.154907 122.8
T/T           16  7.4  0   0.0 0.00  0.00                     
Overdominant                                                  
C/C-T/T      153 70.5 14  63.6 1.00             0.002115 115.4
C/T           64 29.5  8  36.4 8.82  1.91 40.79               
log-Additive                                                  
0,1,2        217 90.8 22   9.2 2.16  0.78  5.99 0.143044 122.7

$G_254919_291

SNP: G_254919_291  adjusted by: pop 
               0    %  1    %   OR lower upper p-value   AIC
Codominant                                                  
T/T           92 42.2  2  9.5 1.00              0.3654 117.8
T/C           82 37.6 10 47.6 3.04  0.58 15.93              
C/C           44 20.2  9 42.9 2.33  0.34 16.04              
Dominant                                                    
T/T           92 42.2  2  9.5 1.00              0.1754 116.0
T/C-C/C      126 57.8 19 90.5 2.89  0.56 14.94              
Recessive                                                   
T/T-T/C      174 79.8 12 57.1 1.00              0.8774 117.8
C/C           44 20.2  9 42.9 0.91  0.26  3.19              
Overdominant                                                
T/T-C/C      136 62.4 11 52.4 1.00              0.2662 116.6
T/C           82 37.6 10 47.6 1.82  0.63  5.22              
log-Additive                                                
0,1,2        218 91.2 21  8.8 1.34  0.58  3.11  0.4960 117.4

$G_254919_297

SNP: G_254919_297  adjusted by: pop 
               0    %  1    %   OR lower upper p-value   AIC
Codominant                                                  
G/G          170 78.0 16 76.2 1.00              0.6951 119.1
G/A           41 18.8  4 19.0 1.40  0.31  6.29              
A/A            7  3.2  1  4.8 3.10  0.25 38.94              
Dominant                                                    
G/G          170 78.0 16 76.2 1.00              0.5421 117.5
G/A-A/A       48 22.0  5 23.8 1.56  0.37  6.49              
Recessive                                                   
G/G-G/A      211 96.8 20 95.2 1.00              0.4633 117.3
A/A            7  3.2  1  4.8 2.62  0.24 28.75              
Overdominant                                                
G/G-A/A      177 81.2 17 81.0 1.00              0.8135 117.8
G/A           41 18.8  4 19.0 1.19  0.29  4.93              
log-Additive                                                
0,1,2        218 91.2 21  8.8 1.61  0.51  5.01  0.4198 117.2

$G_260500_369

SNP: G_260500_369  adjusted by: pop 
               0    %  1     %   OR lower upper p-value   AIC
Codominant                                                   
C/C          197 92.5 20  90.9 1.00              0.7374 124.1
C/T           15  7.0  2   9.1 1.75  0.30 10.28              
T/T            1  0.5  0   0.0 0.00  0.00                    
Dominant                                                     
C/C          197 92.5 20  90.9 1.00              0.6116 122.5
C/T-T/T       16  7.5  2   9.1 1.61  0.27  9.52              
Recessive                                                    
C/C-C/T      212 99.5 22 100.0 1.00              0.6140 122.5
T/T            1  0.5  0   0.0 0.00  0.00                    
Overdominant                                                 
C/C-T/T      198 93.0 20  90.9 1.00              0.5299 122.3
C/T           15  7.0  2   9.1 1.80  0.31 10.53              
log-Additive                                                 
0,1,2        213 90.6 22   9.4 1.35  0.27  6.77  0.7226 122.6

$G_260893_408

SNP: G_260893_408  adjusted by: pop 
               0    %  1     %   OR lower upper p-value   AIC
Codominant                                                   
G/G          200 91.7 21  95.5 1.00              0.5822 125.8
G/A           17  7.8  1   4.5 0.36  0.03  3.74              
A/A            1  0.5  0   0.0 0.00  0.00                    
Dominant                                                     
G/G          200 91.7 21  95.5 1.00              0.3288 124.0
G/A-A/A       18  8.3  1   4.5 0.34  0.03  3.50              
Recessive                                                    
G/G-G/A      217 99.5 22 100.0 1.00              0.6196 124.7
A/A            1  0.5  0   0.0 0.00  0.00                    
Overdominant                                                 
G/G-A/A      201 92.2 21  95.5 1.00              0.3887 124.2
G/A           17  7.8  1   4.5 0.38  0.04  3.94              
log-Additive                                                 
0,1,2        218 90.8 22   9.2 0.34  0.04  3.30  0.3089 123.9

$G_260893_819

SNP: G_260893_819  adjusted by: pop 
               0    %  1     % OR lower upper p-value   AIC
Codominant                                                 
C/C          205 94.5 22 100.0  1              0.4357 125.2
C/A           10  4.6  0   0.0  0     0                    
A/A            2  0.9  0   0.0  0     0                    
Dominant                                                   
C/C          205 94.5 22 100.0  1              0.1974 123.2
C/A-A/A       12  5.5  0   0.0  0     0                    
Recessive                                                  
C/C-C/A      215 99.1 22 100.0  1              0.6142 124.6
A/A            2  0.9  0   0.0  0     0                    
Overdominant                                               
C/C-A/A      207 95.4 22 100.0  1              0.2436 123.5
C/A           10  4.6  0   0.0  0     0                    
log-Additive                                               
0,1,2        217 90.8 22   9.2  0     0        0.1974 123.2

$G_260893_945

SNP: G_260893_945  adjusted by: pop 
               0    %  1    %   OR lower upper p-value   AIC
Codominant                                                  
T/T           92 42.8  9 40.9 1.00              0.4535 125.1
T/G          101 47.0 11 50.0 1.53  0.52  4.54              
G/G           22 10.2  2  9.1 0.52  0.08  3.49              
Dominant                                                    
T/T           92 42.8  9 40.9 1.00              0.6757 124.5
T/G-G/G      123 57.2 13 59.1 1.25  0.44  3.50              
Recessive                                                   
T/T-T/G      193 89.8 20 90.9 1.00              0.3203 123.7
G/G           22 10.2  2  9.1 0.42  0.07  2.59              
Overdominant                                                
T/T-G/G      114 53.0 11 50.0 1.00              0.2965 123.6
T/G          101 47.0 11 50.0 1.73  0.61  4.89              
log-Additive                                                
0,1,2        215 90.7 22  9.3 0.94  0.44  2.01  0.8797 124.6

$G_260893_961

SNP: G_260893_961  adjusted by: pop 
               0    %  1     % OR lower upper p-value   AIC
Codominant                                                 
G/G          206 96.7 22 100.0  1              0.2642 123.3
G/T            7  3.3  0   0.0  0     0                    
log-Additive                                               
0,1,2        213 90.6 22   9.4  0     0               123.3

$G_262882_163

SNP: G_262882_163  adjusted by: pop 
               0    %  1    %   OR lower upper p-value   AIC
Codominant                                                  
A/A           61 28.0  8 36.4 1.00              0.5795 125.8
G/A           94 43.1 10 45.5 1.81  0.52  6.32              
G/G           63 28.9  4 18.2 1.12  0.22  5.62              
Dominant                                                    
A/A           61 28.0  8 36.4 1.00              0.4310 124.3
G/A-G/G      157 72.0 14 63.6 1.61  0.48  5.38              
Recessive                                                   
A/A-G/A      155 71.1 18 81.8 1.00              0.6709 124.7
G/G           63 28.9  4 18.2 0.75  0.19  2.90              
Overdominant                                                
A/A-G/G      124 56.9 12 54.5 1.00              0.3005 123.9
G/A           94 43.1 10 45.5 1.73  0.61  4.88              
log-Additive                                                
0,1,2        218 90.8 22  9.2 1.11  0.52  2.36  0.7864 124.9

$G_262882_252

SNP: G_262882_252  adjusted by: pop 
               0    %  1     %   OR lower upper p-value   AIC
Codominant                                                   
C/C          194 89.8 19  86.4 1.00              0.6492 125.9
C/T           21  9.7  3  13.6 0.47  0.09  2.59              
T/T            1  0.5  0   0.0 0.00  0.00                    
Dominant                                                     
C/C          194 89.8 19  86.4 1.00              0.3627 124.0
C/T-T/T       22 10.2  3  13.6 0.47  0.09  2.54              
Recessive                                                    
C/C-C/T      215 99.5 22 100.0 1.00              0.7933 124.7
T/T            1  0.5  0   0.0 0.00  0.00                    
Overdominant                                                 
C/C-T/T      195 90.3 19  86.4 1.00              0.3741 124.0
C/T           21  9.7  3  13.6 0.48  0.09  2.60              
log-Additive                                                 
0,1,2        216 90.8 22   9.2 0.47  0.09  2.52  0.3574 123.9

$G_26438_387

SNP: G_26438_387  adjusted by: pop 
               0    %  1    %   OR lower upper p-value   AIC
Codominant                                                  
C/C          142 65.1 14 63.6 1.00              0.8384 126.6
C/T           68 31.2  7 31.8 0.85  0.28  2.57              
T/T            8  3.7  1  4.5 0.49  0.04  6.52              
Dominant                                                    
C/C          142 65.1 14 63.6 1.00              0.6709 124.7
C/T-T/T       76 34.9  8 36.4 0.79  0.27  2.33              
Recessive                                                   
C/C-C/T      210 96.3 21 95.5 1.00              0.6072 124.7
T/T            8  3.7  1  4.5 0.53  0.04  6.68              
Overdominant                                                
C/C-T/T      150 68.8 15 68.2 1.00              0.8410 124.9
C/T           68 31.2  7 31.8 0.90  0.30  2.65              
log-Additive                                                
0,1,2        218 90.8 22  9.2 0.78  0.32  1.93  0.5870 124.6

$G_265198_105

SNP: G_265198_105  adjusted by: pop 
               0    %  1    %   OR lower upper p-value   AIC
Codominant                                                  
C/C          141 66.8 10 50.0 1.00             0.01882 105.6
C/T           50 23.7  3 15.0 0.27  0.05  1.42              
T/T           20  9.5  7 35.0 3.10  0.56 17.14              
Dominant                                                    
C/C          141 66.8 10 50.0 1.00             0.60545 111.3
C/T-T/T       70 33.2 10 50.0 0.72  0.20  2.53              
Recessive                                                   
C/C-C/T      191 90.5 13 65.0 1.00             0.02166 106.3
T/T           20  9.5  7 35.0 5.71  1.21 26.98              
Overdominant                                                
C/C-T/T      161 76.3 17 85.0 1.00             0.01294 105.4
C/T           50 23.7  3 15.0 0.17  0.04  0.81              
log-Additive                                                
0,1,2        211 91.3 20  8.7 1.50  0.65  3.45 0.34038 110.7

$G_266965_261

SNP: G_266965_261  adjusted by: pop 
               0    %  1    %   OR lower upper p-value   AIC
Codominant                                                  
C/C          146 67.0 16 72.7 1.00              0.5830 125.8
C/T           47 21.6  5 22.7 1.95  0.39  9.80              
T/T           25 11.5  1  4.5 0.84  0.06 11.94              
Dominant                                                    
C/C          146 67.0 16 72.7 1.00              0.4857 124.4
C/T-T/T       72 33.0  6 27.3 1.80  0.35  9.26              
Recessive                                                   
C/C-C/T      193 88.5 21 95.5 1.00              0.5097 124.5
T/T           25 11.5  1  4.5 0.48  0.05  4.72              
Overdominant                                                
C/C-T/T      171 78.4 17 77.3 1.00              0.3026 123.9
C/T           47 21.6  5 22.7 2.06  0.53  8.09              
log-Additive                                                
0,1,2        218 90.8 22  9.2 1.07  0.33  3.45  0.9085 124.9

$G_271438_39

SNP: G_271438_39  adjusted by: pop 
               0    %  1    %  OR lower upper p-value   AIC
Codominant                                                 
A/A          213 97.7 20 90.9 1.0              0.1482 122.8
A/G            5  2.3  2  9.1 5.2  0.59 46.05              
log-Additive                                               
0,1,2        218 90.8 22  9.2 5.2  0.59 46.05         122.8

$G_271438_626

SNP: G_271438_626  adjusted by: pop 
               0    %  1     %   OR lower upper p-value   AIC
Codominant                                                   
A/A          149 68.3 20  90.9 1.00             0.09824 122.3
A/G           63 28.9  2   9.1 0.31  0.06  1.51              
G/G            6  2.8  0   0.0 0.00  0.00                    
Dominant                                                     
A/A          149 68.3 20  90.9 1.00             0.05189 121.1
A/G-G/G       69 31.7  2   9.1 0.25  0.05  1.22              
Recessive                                                    
A/A-A/G      212 97.2 22 100.0 1.00             0.15329 122.9
G/G            6  2.8  0   0.0 0.00  0.00                    
Overdominant                                                 
A/A-G/G      155 71.1 20  90.9 1.00             0.12417 122.6
A/G           63 28.9  2   9.1 0.33  0.07  1.59              
log-Additive                                                 
0,1,2        218 90.8 22   9.2 0.27  0.06  1.16 0.03693 120.6

$G_271438_627

SNP: G_271438_627  adjusted by: pop 
               0    %  1    %   OR lower upper p-value   AIC
Codominant                                                  
T/T          101 46.3  9 40.9 1.00              0.8754 126.7
T/C           92 42.2  9 40.9 0.75  0.25  2.30              
C/C           25 11.5  4 18.2 0.91  0.19  4.26              
Dominant                                                    
T/T          101 46.3  9 40.9 1.00              0.6534 124.7
T/C-C/C      117 53.7 13 59.1 0.79  0.27  2.25              
Recessive                                                   
T/T-T/C      193 88.5 18 81.8 1.00              0.9201 124.9
C/C           25 11.5  4 18.2 1.07  0.26  4.38              
Overdominant                                                
T/T-C/C      126 57.8 13 59.1 1.00              0.6156 124.7
T/C           92 42.2  9 40.9 0.77  0.28  2.14              
log-Additive                                                
0,1,2        218 90.8 22  9.2 0.90  0.43  1.91  0.7907 124.9

$G_271499_1357

SNP: G_271499_1357  adjusted by: pop 
               0    %  1     %   OR lower upper p-value   AIC
Codominant                                                   
A/A          166 76.5 18  81.8 1.00              0.5216 125.5
A/G           47 21.7  4  18.2 1.96  0.48  8.05              
G/G            4  1.8  0   0.0 0.00  0.00                    
Dominant                                                     
A/A          166 76.5 18  81.8 1.00              0.4170 124.1
A/G-G/G       51 23.5  4  18.2 1.81  0.44  7.40              
Recessive                                                    
A/A-A/G      213 98.2 22 100.0 1.00              0.5020 124.4
G/G            4  1.8  0   0.0 0.00  0.00                    
Overdominant                                                 
A/A-G/G      170 78.3 18  81.8 1.00              0.3278 123.8
A/G           47 21.7  4  18.2 2.04  0.50  8.37              
log-Additive                                                 
0,1,2        217 90.8 22   9.2 1.45  0.43  4.94  0.5618 124.5

$G_271698_251

SNP: G_271698_251  adjusted by: pop 
               0    %  1     %   OR lower upper p-value   AIC
Codominant                                                   
G/G          140 64.2 19  86.4 1.00              0.3767 125.0
G/A           53 24.3  3  13.6 1.24  0.24  6.43              
A/A           25 11.5  0   0.0 0.00  0.00                    
Dominant                                                     
G/G          140 64.2 19  86.4 1.00              0.9422 124.9
G/A-A/A       78 35.8  3  13.6 0.94  0.17  5.12              
Recessive                                                    
G/G-G/A      193 88.5 22 100.0 1.00              0.1696 123.0
A/A           25 11.5  0   0.0 0.00  0.00                    
Overdominant                                                 
G/G-A/A      165 75.7 19  86.4 1.00              0.5349 124.5
G/A           53 24.3  3  13.6 1.67  0.34  8.20              
log-Additive                                                 
0,1,2        218 90.8 22   9.2 0.69  0.19  2.54  0.5626 124.6

$G_278191_379

SNP: G_278191_379  adjusted by: pop 
               0    %  1    %   OR lower upper p-value   AIC
Codominant                                                  
C/C           68 31.2 10 45.5 1.00              0.3830 125.0
C/T          107 49.1 10 45.5 2.44  0.63  9.52              
T/T           43 19.7  2  9.1 1.57  0.23 10.46              
Dominant                                                    
C/C           68 31.2 10 45.5 1.00              0.2059 123.3
C/T-T/T      150 68.8 12 54.5 2.25  0.59  8.61              
Recessive                                                   
C/C-C/T      175 80.3 20 90.9 1.00              0.8123 124.9
T/T           43 19.7  2  9.1 0.83  0.17  3.99              
Overdominant                                                
C/C-T/T      111 50.9 12 54.5 1.00              0.1909 123.2
C/T          107 49.1 10 45.5 2.08  0.67  6.41              
log-Additive                                                
0,1,2        218 90.8 22  9.2 1.35  0.60  3.00  0.4687 124.4

$G_278191_558

SNP: G_278191_558  adjusted by: pop 
               0    %  1     % OR lower upper p-value   AIC
Codominant                                                 
C/C          198 90.8 22 100.0  1             0.22324 123.9
C/A           17  7.8  0   0.0  0     0                    
A/A            3  1.4  0   0.0  0     0                    
Dominant                                                   
C/C          198 90.8 22 100.0  1             0.08332 121.9
C/A-A/A       20  9.2  0   0.0  0     0                    
Recessive                                                  
C/C-C/A      215 98.6 22 100.0  1             0.53536 124.5
A/A            3  1.4  0   0.0  0     0                    
Overdominant                                               
C/C-A/A      201 92.2 22 100.0  1             0.11596 122.5
C/A           17  7.8  0   0.0  0     0                    
log-Additive                                               
0,1,2        218 90.8 22   9.2  0     0       0.08332 121.9

$G_281059_636

SNP: G_281059_636  adjusted by: pop 
               0    %  1     % OR lower upper p-value   AIC
Codominant                                                 
G/G          209 95.9 21 100.0  1              0.2073 122.1
G/A            9  4.1  0   0.0  0     0                    
log-Additive                                               
0,1,2        218 91.2 21   8.8  0     0               122.1

$G_281059_675

SNP: G_281059_675  adjusted by: pop 
               0     %  1    %   OR lower upper p-value   AIC
Codominant                                                   
C/C          201  95.7 16 80.0 1.00              0.4701 119.0
C/T            9   4.3  3 15.0 0.57  0.08  4.06              
T/T            0   0.0  1  5.0       0.00                    
Dominant                                                     
C/C          201  95.7 16 80.0 1.00              0.7312 118.4
C/T-T/T        9   4.3  4 20.0 0.72  0.11  4.69              
Recessive                                                    
C/C-C/T      210 100.0 19 95.0 1.00              0.2780 117.3
T/T            0   0.0  1  5.0       0.00                    
Overdominant                                                 
C/C-T/T      201  95.7 17 85.0 1.00              0.4484 117.9
C/T            9   4.3  3 15.0 0.48  0.07  3.40              
log-Additive                                                 
0,1,2        210  91.3 20  8.7 1.04  0.23  4.76  0.9628 118.5

$G_281950_1015

SNP: G_281950_1015  adjusted by: pop 
               0    %  1    %   OR lower upper p-value AIC
Codominant                                                
G/G          155 72.4 12 60.0 1.00              0.9943 124
G/A           47 22.0  6 30.0 0.99  0.28  3.48            
A/A           12  5.6  2 10.0 1.10  0.17  7.28            
Dominant                                                  
G/G          155 72.4 12 60.0 1.00              0.9808 122
G/A-A/A       59 27.6  8 40.0 1.01  0.32  3.25            
Recessive                                                 
G/G-G/A      202 94.4 18 90.0 1.00              0.9160 122
A/A           12  5.6  2 10.0 1.10  0.18  6.78            
Overdominant                                              
G/G-A/A      167 78.0 14 70.0 1.00              0.9647 122
G/A           47 22.0  6 30.0 0.97  0.29  3.25            
log-Additive                                              
0,1,2        214 91.5 20  8.5 1.03  0.44  2.41  0.9467 122

$G_281950_1710

SNP: G_281950_1710  adjusted by: pop 
               0    %  1    %   OR lower upper p-value   AIC
Codominant                                                  
G/G           75 34.6 10 45.5 1.00              0.9249 126.6
A/G           81 37.3  8 36.4 0.82  0.26  2.62              
A/A           61 28.1  4 18.2 0.78  0.18  3.37              
Dominant                                                    
G/G           75 34.6 10 45.5 1.00              0.6977 124.7
A/G-A/A      142 65.4 12 54.5 0.81  0.27  2.39              
Recessive                                                   
G/G-A/G      156 71.9 18 81.8 1.00              0.8392 124.8
A/A           61 28.1  4 18.2 0.87  0.24  3.23              
Overdominant                                                
G/G-A/A      136 62.7 14 63.6 1.00              0.8386 124.8
A/G           81 37.3  8 36.4 0.90  0.32  2.53              
log-Additive                                                
0,1,2        217 90.8 22  9.2 0.87  0.42  1.80  0.7113 124.7

$G_286191_456

SNP: G_286191_456  adjusted by: pop 
               0    %  1    %   OR lower upper p-value   AIC
Codominant                                                  
C/C          164 75.2 16 72.7 1.00              0.6416 126.0
C/T           40 18.3  5 22.7 0.53  0.14  2.04              
T/T           14  6.4  1  4.5 0.82  0.07  9.25              
Dominant                                                    
C/C          164 75.2 16 72.7 1.00              0.3795 124.2
C/T-T/T       54 24.8  6 27.3 0.57  0.16  2.03              
Recessive                                                   
C/C-C/T      204 93.6 21 95.5 1.00              0.9118 124.9
T/T           14  6.4  1  4.5 1.14  0.11 11.87              
Overdominant                                                
C/C-T/T      178 81.7 17 77.3 1.00              0.3531 124.1
C/T           40 18.3  5 22.7 0.55  0.15  2.02              
log-Additive                                                
0,1,2        218 90.8 22  9.2 0.70  0.24  2.02  0.4992 124.5

$G_290940_132

SNP: G_290940_132  adjusted by: pop 
               0    %  1     %   OR lower upper p-value   AIC
Codominant                                                   
G/G          212 97.2 18  81.8 1.00              0.3158 124.6
G/A            5  2.3  4  18.2 0.47  0.07  3.20              
A/A            1  0.5  0   0.0 0.00  0.00                    
Dominant                                                     
G/G          212 97.2 18  81.8 1.00              0.3047 123.9
G/A-A/A        6  2.8  4  18.2 0.38  0.06  2.49              
Recessive                                                    
G/G-G/A      217 99.5 22 100.0 1.00              0.1928 123.2
A/A            1  0.5  0   0.0 0.00  0.00                    
Overdominant                                                 
G/G-A/A      213 97.7 18  81.8 1.00              0.6077 124.7
G/A            5  2.3  4  18.2 0.62  0.10  3.85              
log-Additive                                                 
0,1,2        218 90.8 22   9.2 0.35  0.06  1.85  0.1908 123.2

$G_292200_1193

SNP: G_292200_1193  adjusted by: pop 
               0    %  1     % OR lower upper p-value   AIC
Codominant                                                 
C/C          206 95.4 19 100.0  1              0.3105 109.4
C/T           10  4.6  0   0.0  0     0                    
log-Additive                                               
0,1,2        216 91.9 19   8.1  0     0               109.4

$G_292200_906

SNP: G_292200_906  adjusted by: pop 
               0    %  1    %   OR lower upper p-value   AIC
Codominant                                                  
A/A          206 94.5 17 77.3 1.00              0.8462 126.6
A/T           11  5.0  4 18.2 1.11  0.22  5.47              
T/T            1  0.5  1  4.5 2.66  0.10 73.16              
Dominant                                                    
A/A          206 94.5 17 77.3 1.00              0.7573 124.8
A/T-T/T       12  5.5  5 22.7 1.27  0.29  5.60              
Recessive                                                   
A/A-A/T      217 99.5 21 95.5 1.00              0.5726 124.6
T/T            1  0.5  1  4.5 2.60  0.10 70.86              
Overdominant                                                
A/A-T/T      207 95.0 18 81.8 1.00              0.9543 124.9
A/T           11  5.0  4 18.2 1.05  0.21  5.15              
log-Additive                                                
0,1,2        218 90.8 22  9.2 1.33  0.40  4.43  0.6459 124.7

$G_293928_105

SNP: G_293928_105  adjusted by: pop 
               0    %  1    %   OR lower upper p-value   AIC
Codominant                                                  
C/C          193 88.9 21 95.5 1.00              0.5802 124.5
C/T           24 11.1  1  4.5 0.56  0.06  4.98              
log-Additive                                                
0,1,2        217 90.8 22  9.2 0.56  0.06  4.98         124.5

$G_297458_264

SNP: G_297458_264  adjusted by: pop 
               0    %  1  %   OR lower upper p-value   AIC
Codominant                                                
T/T           91 45.3  2 10 1.00              0.3962 107.7
T/C           70 34.8  7 35 3.04  0.53 17.46              
C/C           40 19.9 11 55 3.25  0.43 24.64              
Dominant                                                  
T/T           91 45.3  2 10 1.00              0.1747 105.7
T/C-C/C      110 54.7 18 90 3.08  0.55 17.23              
Recessive                                                 
T/T-T/C      161 80.1  9 45 1.00              0.6942 107.4
C/C           40 19.9 11 55 1.32  0.34  5.10              
Overdominant                                              
T/T-C/C      131 65.2 13 65 1.00              0.4886 107.1
T/C           70 34.8  7 35 1.52  0.47  4.92              
log-Additive                                              
0,1,2        201 91.0 20  9 1.64  0.65  4.11  0.2911 106.5

$G_303102_402

SNP: G_303102_402  adjusted by: pop 
               0    %  1     %   OR lower upper p-value   AIC
Codominant                                                   
T/T          128 63.1 14  87.5 1.00              0.5658 105.0
T/C           65 32.0  2  12.5 0.64  0.12  3.40              
C/C           10  4.9  0   0.0 0.00  0.00                    
Dominant                                                     
T/T          128 63.1 14  87.5 1.00              0.4679 103.6
T/C-C/C       75 36.9  2  12.5 0.55  0.10  2.94              
Recessive                                                    
T/T-T/C      193 95.1 16 100.0 1.00              0.3584 103.3
C/C           10  4.9  0   0.0 0.00  0.00                    
Overdominant                                                 
T/T-C/C      138 68.0 14  87.5 1.00              0.6791 104.0
T/C           65 32.0  2  12.5 0.71  0.13  3.76              
log-Additive                                                 
0,1,2        203 92.7 16   7.3 0.52  0.11  2.41  0.3751 103.4

$G_306701_582

SNP: G_306701_582  adjusted by: pop 
               0    %  1    %   OR lower upper p-value   AIC
Codominant                                                  
A/A          154 71.3 14 63.6 1.00              0.8627 126.5
A/G           43 19.9  6 27.3 1.42  0.38  5.28              
G/G           19  8.8  2  9.1 1.32  0.19  8.95              
Dominant                                                    
A/A          154 71.3 14 63.6 1.00              0.5909 124.5
A/G-G/G       62 28.7  8 36.4 1.40  0.41  4.81              
Recessive                                                   
A/A-A/G      197 91.2 20 90.9 1.00              0.9085 124.8
G/G           19  8.8  2  9.1 1.11  0.19  6.59              
Overdominant                                                
A/A-G/G      173 80.1 16 72.7 1.00              0.6416 124.6
A/G           43 19.9  6 27.3 1.34  0.39  4.56              
log-Additive                                                
0,1,2        216 90.8 22  9.2 1.21  0.51  2.89  0.6607 124.6

$G_306701_957

SNP: G_306701_957  adjusted by: pop 
               0    %  1    %   OR lower upper p-value   AIC
Codominant                                                  
T/T           59 27.4  9 40.9 1.00              0.4637 125.1
C/T          104 48.4  7 31.8 0.79  0.23  2.73              
C/C           52 24.2  6 27.3 1.77  0.45  6.95              
Dominant                                                    
T/T           59 27.4  9 40.9 1.00              0.9373 124.6
C/T-C/C      156 72.6 13 59.1 1.05  0.34  3.20              
Recessive                                                   
T/T-C/T      163 75.8 16 72.7 1.00              0.2372 123.2
C/C           52 24.2  6 27.3 2.04  0.64  6.54              
Overdominant                                                
T/T-C/C      111 51.6 15 68.2 1.00              0.3530 123.7
C/T          104 48.4  7 31.8 0.61  0.21  1.75              
log-Additive                                                
0,1,2        215 90.7 22  9.3 1.32  0.64  2.74  0.4507 124.0

$G_309599_211

SNP: G_309599_211  adjusted by: pop 
               0    %  1    %   OR lower upper p-value   AIC
Codominant                                                  
T/T           99 47.8  8 38.1 1.00              0.7189 123.9
T/C           82 39.6  9 42.9 0.94  0.31  2.88              
C/C           26 12.6  4 19.0 0.54  0.11  2.71              
Dominant                                                    
T/T           99 47.8  8 38.1 1.00              0.7153 122.5
T/C-C/C      108 52.2 13 61.9 0.82  0.28  2.39              
Recessive                                                   
T/T-T/C      181 87.4 17 81.0 1.00              0.4209 121.9
C/C           26 12.6  4 19.0 0.56  0.13  2.43              
Overdominant                                                
T/T-C/C      125 60.4 12 57.1 1.00              0.8031 122.5
T/C           82 39.6  9 42.9 1.14  0.41  3.13              
log-Additive                                                
0,1,2        207 90.8 21  9.2 0.77  0.37  1.64  0.4984 122.1

$G_314888_504

SNP: G_314888_504  adjusted by: pop 
               0    %  1    %   OR lower upper p-value   AIC
Codominant                                                  
C/C          190 96.4 14 77.8 1.00              0.4019 105.5
C/A            7  3.6  4 22.2 0.42  0.05  3.35              
log-Additive                                                
0,1,2        197 91.6 18  8.4 0.42  0.05  3.35         105.5

$G_318275_2206

SNP: G_318275_2206  adjusted by: pop 
               0    %  1     %   OR lower upper p-value   AIC
Codominant                                                   
G/G          183 83.9 20  95.2 1.00              0.4221 120.6
G/A           27 12.4  1   4.8 0.41  0.04  4.05              
A/A            8  3.7  0   0.0 0.00  0.00                    
Dominant                                                     
G/G          183 83.9 20  95.2 1.00              0.2796 119.2
G/A-A/A       35 16.1  1   4.8 0.31  0.03  3.07              
Recessive                                                    
G/G-G/A      210 96.3 21 100.0 1.00              0.3013 119.3
A/A            8  3.7  0   0.0 0.00  0.00                    
Overdominant                                                 
G/G-A/A      191 87.6 20  95.2 1.00              0.5402 120.0
G/A           27 12.4  1   4.8 0.51  0.05  4.93              
log-Additive                                                 
0,1,2        218 91.2 21   8.8 0.33  0.04  2.57  0.2190 118.8

$G_322391_149

SNP: G_322391_149  adjusted by: pop 
               0    %  1    %   OR lower upper p-value   AIC
Codominant                                                  
C/C          193 88.5 16 72.7 1.00              0.7888 126.5
C/T           22 10.1  4 18.2 0.60  0.12  2.94              
T/T            3  1.4  2  9.1 1.04  0.10 11.17              
Dominant                                                    
C/C          193 88.5 16 72.7 1.00              0.5974 124.7
C/T-T/T       25 11.5  6 27.3 0.68  0.16  2.93              
Recessive                                                   
C/C-C/T      215 98.6 20 90.9 1.00              0.8301 124.9
T/T            3  1.4  2  9.1 1.28  0.13 12.17              
Overdominant                                                
C/C-T/T      196 89.9 18 81.8 1.00              0.4914 124.5
C/T           22 10.1  4 18.2 0.59  0.13  2.75              
log-Additive                                                
0,1,2        218 90.8 22  9.2 0.86  0.30  2.45  0.7714 124.8

$G_324461_93

SNP: G_324461_93  adjusted by: pop 
               0    %  1     %   OR lower upper p-value   AIC
Codominant                                                   
C/C          188 86.2 19  86.4 1.00              0.3415 124.8
C/T           25 11.5  3  13.6 3.84  0.38 39.19              
T/T            5  2.3  0   0.0 0.00  0.00                    
Dominant                                                     
C/C          188 86.2 19  86.4 1.00              0.2919 123.8
C/T-T/T       30 13.8  3  13.6 3.20  0.32 32.48              
Recessive                                                    
C/C-C/T      213 97.7 22 100.0 1.00              0.4198 124.3
T/T            5  2.3  0   0.0 0.00  0.00                    
Overdominant                                                 
C/C-T/T      193 88.5 19  86.4 1.00              0.1723 123.1
C/T           25 11.5  3  13.6 4.44  0.44 45.15              
log-Additive                                                 
0,1,2        218 90.8 22   9.2 1.55  0.34  7.11  0.5762 124.6

$G_329123_744

SNP: G_329123_744  adjusted by: pop 
               0    %  1    %   OR lower upper p-value   AIC
Codominant                                                  
C/C          169 78.6 17 77.3 1.00              0.7639 126.1
C/T           40 18.6  4 18.2 0.62  0.15  2.54              
T/T            6  2.8  1  4.5 1.29  0.09 19.44              
Dominant                                                    
C/C          169 78.6 17 77.3 1.00              0.5779 124.4
C/T-T/T       46 21.4  5 22.7 0.69  0.19  2.57              
Recessive                                                   
C/C-C/T      209 97.2 21 95.5 1.00              0.7902 124.6
T/T            6  2.8  1  4.5 1.45  0.10 20.83              
Overdominant                                                
C/C-T/T      175 81.4 18 81.8 1.00              0.4766 124.2
C/T           40 18.6  4 18.2 0.61  0.15  2.48              
log-Additive                                                
0,1,2        215 90.7 22  9.3 0.82  0.28  2.40  0.7185 124.5

$G_329556_606

SNP: G_329556_606  adjusted by: pop 
               0    %  1    %   OR lower upper p-value   AIC
Codominant                                                  
A/A          178 82.0 14 66.7 1.00              0.8831 120.7
A/T           36 16.6  6 28.6 1.03  0.28  3.80              
T/T            3  1.4  1  4.8 2.22  0.10 47.70              
Dominant                                                    
A/A          178 82.0 14 66.7 1.00              0.8698 119.0
A/T-T/T       39 18.0  7 33.3 1.11  0.32  3.88              
Recessive                                                   
A/A-A/T      214 98.6 20 95.2 1.00              0.6194 118.7
T/T            3  1.4  1  4.8 2.20  0.11 45.45              
Overdominant                                                
A/A-T/T      181 83.4 15 71.4 1.00              0.9731 119.0
A/T           36 16.6  6 28.6 0.98  0.27  3.55              
log-Additive                                                
0,1,2        217 91.2 21  8.8 1.19  0.41  3.47  0.7551 118.9

$G_334485_564

SNP: G_334485_564  adjusted by: pop 
               0    %  1    %   OR lower upper p-value   AIC
Codominant                                                  
C/C          204 96.7 19 95.0 1.00              0.4966 110.5
C/T            7  3.3  1  5.0 2.43  0.22 26.69              
log-Additive                                                
0,1,2        211 91.3 20  8.7 2.43  0.22 26.69         110.5

$G_334485_624

SNP: G_334485_624  adjusted by: pop 
               0    %  1    %   OR lower  upper p-value   AIC
Codominant                                                   
C/C          179 86.1 17 85.0 1.00               0.4571 111.0
C/T           25 12.0  2 10.0 2.24  0.19  26.23              
T/T            4  1.9  1  5.0 7.00  0.36 135.52              
Dominant                                                     
C/C          179 86.1 17 85.0 1.00               0.3384 109.7
C/T-T/T       29 13.9  3 15.0 2.90  0.28  29.53              
Recessive                                                    
C/C-C/T      204 98.1 19 95.0 1.00               0.2883 109.4
T/T            4  1.9  1  5.0 4.42  0.37  52.79              
Overdominant                                                 
C/C-T/T      183 88.0 18 90.0 1.00               0.8117 110.5
C/T           25 12.0  2 10.0 1.28  0.17   9.73              
log-Additive                                                 
0,1,2        208 91.2 20  8.8 2.62  0.57  12.10  0.2145 109.0

$G_338193_2169

SNP: G_338193_2169  adjusted by: pop 
               0    %  1    %   OR lower upper p-value   AIC
Codominant                                                  
G/G          209 97.2 15 68.2 1.00              0.9573 124.8
G/A            5  2.3  6 27.3 0.88  0.11  7.05              
A/A            1  0.5  1  4.5 0.61  0.02 16.12              
Dominant                                                    
G/G          209 97.2 15 68.2 1.00              0.8561 122.9
G/A-A/A        6  2.8  7 31.8 0.83  0.11  6.34              
Recessive                                                   
G/G-G/A      214 99.5 21 95.5 1.00              0.7886 122.8
A/A            1  0.5  1  4.5 0.67  0.03 12.84              
Overdominant                                                
G/G-A/A      210 97.7 16 72.7 1.00                     122.9
G/A            5  2.3  6 27.3 1.00  0.15  6.49              
log-Additive                                                
0,1,2        215 90.7 22  9.3 0.81  0.18  3.73  0.7842 122.8

$G_340268_193

SNP: G_340268_193  adjusted by: pop 
               0    %  1    %   OR lower upper p-value   AIC
Codominant                                                  
G/G          159 72.9 11 50.0 1.00              0.7012 126.2
G/A           53 24.3  9 40.9 1.48  0.48  4.55              
A/A            6  2.8  2  9.1 2.01  0.26 15.56              
Dominant                                                    
G/G          159 72.9 11 50.0 1.00              0.4278 124.3
G/A-A/A       59 27.1 11 50.0 1.55  0.53  4.51              
Recessive                                                   
G/G-G/A      212 97.2 20 90.9 1.00              0.6074 124.7
A/A            6  2.8  2  9.1 1.72  0.23 13.09              
Overdominant                                                
G/G-A/A      165 75.7 13 59.1 1.00              0.5897 124.6
G/A           53 24.3  9 40.9 1.36  0.45  4.09              
log-Additive                                                
0,1,2        218 90.8 22  9.2 1.44  0.63  3.33  0.4006 124.2

$G_341837_617

SNP: G_341837_617  adjusted by: pop 
               0    %  1     %   OR lower upper p-value   AIC
Codominant                                                   
C/C          138 63.3 18  81.8 1.00              0.4703 125.4
C/T           67 30.7  4  18.2 1.39  0.37  5.22              
T/T           13  6.0  0   0.0 0.00  0.00                    
Dominant                                                     
C/C          138 63.3 18  81.8 1.00              0.8429 124.9
C/T-T/T       80 36.7  4  18.2 1.14  0.31  4.24              
Recessive                                                    
C/C-C/T      205 94.0 22 100.0 1.00              0.2592 123.7
T/T           13  6.0  0   0.0 0.00  0.00                    
Overdominant                                                 
C/C-T/T      151 69.3 18  81.8 1.00              0.5366 124.5
C/T           67 30.7  4  18.2 1.52  0.41  5.69              
log-Additive                                                 
0,1,2        218 90.8 22   9.2 0.91  0.31  2.72  0.8691 124.9

$G_341837_768

SNP: G_341837_768  adjusted by: pop 
               0    %  1    %   OR lower upper p-value   AIC
Codominant                                                  
C/C          208 98.1 18 81.8 1.00              0.5980 123.7
C/T            2  0.9  3 13.6 0.75  0.08  7.21              
T/T            2  0.9  1  4.5 0.25  0.02  4.00              
Dominant                                                    
C/C          208 98.1 18 81.8 1.00              0.4852 122.3
C/T-T/T        4  1.9  4 18.2 0.50  0.07  3.55              
Recessive                                                   
C/C-C/T      210 99.1 21 95.5 1.00              0.3255 121.8
T/T            2  0.9  1  4.5 0.28  0.02  3.88              
Overdominant                                                
C/C-T/T      210 99.1 19 86.4 1.00              0.9492 122.8
C/T            2  0.9  3 13.6 1.07  0.13  8.98              
log-Additive                                                
0,1,2        212 90.6 22  9.4 0.54  0.15  1.98  0.3419 121.9

$G_342084_2497

SNP: G_342084_2497  adjusted by: pop 
               0    %  1    %   OR lower  upper p-value   AIC
Codominant                                                   
T/T          162 75.7 18 81.8 1.00               0.7048 125.8
T/C           29 13.6  2  9.1 4.22  0.06 274.57              
C/C           23 10.7  2  9.1 5.50  0.07 448.57              
Dominant                                                     
T/T          162 75.7 18 81.8 1.00               0.4253 123.8
T/C-C/C       52 24.3  4 18.2 4.52  0.08 255.06              
Recessive                                                    
T/T-T/C      191 89.3 20 90.9 1.00               0.6662 124.3
C/C           23 10.7  2  9.1 1.57  0.21  11.90              
Overdominant                                                 
T/T-C/C      185 86.4 20 90.9 1.00               0.9498 124.5
T/C           29 13.6  2  9.1 1.07  0.15   7.80              
log-Additive                                                 
0,1,2        214 90.7 22  9.3 1.74  0.34   8.85  0.4890 124.0

$G_343154_1302

SNP: G_343154_1302  adjusted by: pop 
               0    %  1   %   OR lower upper p-value   AIC
Codominant                                                 
T/T          179 88.2 18  90 1.00              0.3657 113.1
T/C           17  8.4  2  10 3.88  0.33 45.93              
C/C            7  3.4  0   0 0.00  0.00                    
Dominant                                                   
T/T          179 88.2 18  90 1.00              0.4038 112.4
T/C-C/C       24 11.8  2  10 2.75  0.24 32.10              
Recessive                                                  
T/T-T/C      196 96.6 20 100 1.00              0.3818 112.4
C/C            7  3.4  0   0 0.00  0.00                    
Overdominant                                               
T/T-C/C      186 91.6 18  90 1.00              0.2014 111.5
T/C           17  8.4  2  10 4.71  0.40 55.45              
log-Additive                                               
0,1,2        203 91.0 20   9 1.27  0.26  6.19  0.7696 113.0

$G_343154_1452

SNP: G_343154_1452  adjusted by: pop 
               0    %  1    %   OR lower upper p-value   AIC
Codominant                                                  
G/G          164 75.9  6 28.6 1.00             0.03604 114.3
G/A           43 19.9 11 52.4 4.25  1.24 14.60              
A/A            9  4.2  4 19.0 6.78  1.04 44.15              
Dominant                                                    
G/G          164 75.9  6 28.6 1.00             0.01168 112.6
G/A-A/A       52 24.1 15 71.4 4.55  1.38 15.05              
Recessive                                                   
G/G-G/A      207 95.8 17 81.0 1.00             0.24639 117.6
A/A            9  4.2  4 19.0 2.76  0.51 14.89              
Overdominant                                                
G/G-A/A      173 80.1 10 47.6 1.00             0.09616 116.2
G/A           43 19.9 11 52.4 2.57  0.86  7.69              
log-Additive                                                
0,1,2        216 91.1 21  8.9 2.94  1.22  7.08 0.01470 113.0

$G_343154_1475

SNP: G_343154_1475  adjusted by: pop 
               0     %  1    %   OR lower upper p-value   AIC
Codominant                                                   
C/C          188  87.4 13 61.9 1.00              0.3479 118.6
C/T           27  12.6  7 33.3 0.50  0.11  2.24              
T/T            0   0.0  1  4.8       0.00                    
Dominant                                                     
C/C          188  87.4 13 61.9 1.00              0.3983 118.0
C/T-T/T       27  12.6  8 38.1 0.54  0.12  2.38              
Recessive                                                    
C/C-C/T      215 100.0 20 95.2 1.00              0.2689 117.5
T/T            0   0.0  1  4.8       0.00                    
Overdominant                                                 
C/C-T/T      188  87.4 14 66.7 1.00              0.2522 117.4
C/T           27  12.6  7 33.3 0.43  0.10  1.93              
log-Additive                                                 
0,1,2        215  91.1 21  8.9 0.73  0.20  2.70  0.6337 118.5

$G_343154_1558

SNP: G_343154_1558  adjusted by: pop 
               0    %  1    %   OR lower upper p-value   AIC
Codominant                                                  
C/C          179 82.1  9 40.9 1.00              0.2249 123.9
C/T           37 17.0  9 40.9 1.68  0.41  6.84              
T/T            2  0.9  4 18.2 7.28  0.74 71.99              
Dominant                                                    
C/C          179 82.1  9 40.9 1.00              0.3301 124.0
C/T-T/T       39 17.9 13 59.1 1.97  0.51  7.51              
Recessive                                                   
C/C-C/T      216 99.1 18 81.8 1.00              0.1161 122.5
T/T            2  0.9  4 18.2 5.01  0.63 39.56              
Overdominant                                                
C/C-T/T      181 83.0 13 59.1 1.00              0.9118 124.9
C/T           37 17.0  9 40.9 0.93  0.26  3.29              
log-Additive                                                
0,1,2        218 90.8 22  9.2 2.32  0.82  6.59  0.1142 122.4

$G_343154_267

SNP: G_343154_267  adjusted by: pop 
               0    %  1    %   OR lower upper p-value   AIC
Codominant                                                  
C/C           84 38.5 14 63.6 1.00              0.5021 125.6
T/C           85 39.0  7 31.8 0.99  0.31  3.14              
T/T           49 22.5  1  4.5 0.32  0.03  3.07              
Dominant                                                    
C/C           84 38.5 14 63.6 1.00              0.7520 124.8
T/C-T/T      134 61.5  8 36.4 0.83  0.26  2.63              
Recessive                                                   
C/C-T/C      169 77.5 21 95.5 1.00              0.2405 123.6
T/T           49 22.5  1  4.5 0.32  0.04  2.74              
Overdominant                                                
C/C-T/T      133 61.0 15 68.2 1.00              0.6533 124.7
T/C           85 39.0  7 31.8 1.28  0.43  3.79              
log-Additive                                                
0,1,2        218 90.8 22  9.2 0.71  0.30  1.66  0.4222 124.3

$G_343154_386

SNP: G_343154_386  adjusted by: pop 
               0    %  1     %   OR lower upper p-value   AIC
Codominant                                                   
C/C          164 75.2 17  77.3 1.00              0.4158 125.2
C/T           51 23.4  5  22.7 2.56  0.57 11.51              
T/T            3  1.4  0   0.0 0.00  0.00                    
Dominant                                                     
C/C          164 75.2 17  77.3 1.00              0.2343 123.5
C/T-T/T       54 24.8  5  22.7 2.45  0.55 10.95              
Recessive                                                    
C/C-C/T      215 98.6 22 100.0 1.00              0.6513 124.7
T/T            3  1.4  0   0.0 0.00  0.00                    
Overdominant                                                 
C/C-T/T      167 76.6 17  77.3 1.00              0.2035 123.3
C/T           51 23.4  5  22.7 2.61  0.58 11.78              
log-Additive                                                 
0,1,2        218 90.8 22   9.2 2.01  0.54  7.47  0.3025 123.9

$G_343154_831

SNP: G_343154_831  adjusted by: pop 
               0    %  1     %    OR lower  upper p-value   AIC
Codominant                                                     
G/G          200 95.2 19  90.5  1.00              0.12175 114.6
G/A            8  3.8  2   9.5 12.25  0.99 151.36              
A/A            2  1.0  0   0.0  0.00  0.00                     
Dominant                                                       
G/G          200 95.2 19  90.5  1.00              0.06495 113.4
G/A-A/A       10  4.8  2   9.5  9.80  0.81 118.77              
Recessive                                                      
G/G-G/A      208 99.0 21 100.0  1.00              0.65332 116.6
A/A            2  1.0  0   0.0  0.00  0.00                     
Overdominant                                                   
G/G-A/A      202 96.2 19  90.5  1.00              0.04207 112.7
G/A            8  3.8  2   9.5 12.75  1.03 157.42              
log-Additive                                                   
0,1,2        210 90.9 21   9.1  3.36  0.65  17.32 0.18041 115.0

$G_343265_177

SNP: G_343265_177  adjusted by: pop 
               0    %  1     %   OR lower upper p-value   AIC
Codominant                                                   
G/G          179 88.2 20  95.2 1.00              0.1443 117.1
G/A           20  9.9  0   0.0 0.00  0.00                    
A/A            4  2.0  1   4.8 2.75  0.23 33.16              
Dominant                                                     
G/G          179 88.2 20  95.2 1.00              0.4889 118.5
G/A-A/A       24 11.8  1   4.8 0.46  0.04  4.68              
Recessive                                                    
G/G-G/A      199 98.0 20  95.2 1.00              0.2883 117.9
A/A            4  2.0  1   4.8 4.42  0.37 52.79              
Overdominant                                                 
G/G-A/A      183 90.1 21 100.0 1.00              0.0687 115.7
G/A           20  9.9  0   0.0 0.00  0.00                    
log-Additive                                                 
0,1,2        203 90.6 21   9.4 1.02  0.21  4.89  0.9790 119.0

$G_343265_423

SNP: G_343265_423  adjusted by: pop 
               0     %  1    %   OR lower upper p-value   AIC
Codominant                                                   
G/G          209  95.9 19 90.5 1.00              0.3320 117.6
G/A            9   4.1  1  4.8 0.34  0.03  3.45              
A/A            0   0.0  1  4.8       0.00                    
Dominant                                                     
G/G          209  95.9 19 90.5 1.00              0.5962 117.6
G/A-A/A        9   4.1  2  9.5 0.61  0.09  3.93              
Recessive                                                    
G/G-G/A      218 100.0 20 95.2 1.00              0.2689 116.6
A/A            0   0.0  1  4.8       0.00                    
Overdominant                                                 
G/G-A/A      209  95.9 20 95.2 1.00              0.2960 116.8
G/A            9   4.1  1  4.8 0.32  0.03  3.28              
log-Additive                                                 
0,1,2        218  91.2 21  8.8 0.93  0.22  3.89  0.9208 117.8

$G_344793_1014

SNP: G_344793_1014  adjusted by: pop 
               0    %  1     %   OR lower upper p-value   AIC
Codominant                                                   
C/C          210 97.2 19  86.4 1.00              0.4214 125.1
C/T            5  2.3  3  13.6 1.19  0.19  7.55              
T/T            1  0.5  0   0.0 0.00  0.00                    
Dominant                                                     
C/C          210 97.2 19  86.4 1.00              0.8329 124.7
C/T-T/T        6  2.8  3  13.6 0.83  0.14  4.89              
Recessive                                                    
C/C-C/T      215 99.5 22 100.0 1.00              0.1928 123.1
T/T            1  0.5  0   0.0 0.00  0.00                    
Overdominant                                                 
C/C-T/T      211 97.7 19  86.4 1.00              0.7641 124.7
C/T            5  2.3  3  13.6 1.32  0.22  8.11              
log-Additive                                                 
0,1,2        216 90.8 22   9.2 0.64  0.14  2.88  0.5573 124.4

$G_344793_1115

SNP: G_344793_1115  adjusted by: pop 
               0    %  1     %   OR lower upper p-value   AIC
Codominant                                                   
C/C          166 76.1 20  90.9 1.00              0.4558 125.4
C/T           45 20.6  2   9.1 0.54  0.11  2.65              
T/T            7  3.2  0   0.0 0.00  0.00                    
Dominant                                                     
C/C          166 76.1 20  90.9 1.00              0.3215 123.9
C/T-T/T       52 23.9  2   9.1 0.47  0.09  2.32              
Recessive                                                    
C/C-C/T      211 96.8 22 100.0 1.00              0.3356 124.0
T/T            7  3.2  0   0.0 0.00  0.00                    
Overdominant                                                 
C/C-T/T      173 79.4 20  90.9 1.00              0.4858 124.4
C/T           45 20.6  2   9.1 0.58  0.12  2.85              
log-Additive                                                 
0,1,2        218 90.8 22   9.2 0.46  0.10  2.03  0.2592 123.7

$G_344793_874

SNP: G_344793_874  adjusted by: pop 
               0    %  1     %   OR lower upper p-value   AIC
Codominant                                                   
G/G          197 94.3 14  73.7 1.00              0.4576 117.4
G/A           11  5.3  5  26.3 0.75  0.13  4.29              
A/A            1  0.5  0   0.0 0.00  0.00                    
Dominant                                                     
G/G          197 94.3 14  73.7 1.00              0.6161 116.7
G/A-A/A       12  5.7  5  26.3 0.64  0.11  3.69              
Recessive                                                    
G/G-G/A      208 99.5 19 100.0 1.00              0.2280 115.5
A/A            1  0.5  0   0.0 0.00  0.00                    
Overdominant                                                 
G/G-A/A      198 94.7 14  73.7 1.00              0.9463 116.9
G/A           11  5.3  5  26.3 0.94  0.18  4.92              
log-Additive                                                 
0,1,2        209 91.7 19   8.3 0.53  0.11  2.55  0.4116 116.3

$G_353771_483

SNP: G_353771_483  adjusted by: pop 
               0    %  1    %   OR lower upper p-value   AIC
Codominant                                                  
C/C          183 83.9 18 81.8 1.00              0.9798 126.9
C/T           30 13.8  3 13.6 0.97  0.19  4.82              
T/T            5  2.3  1  4.5 1.30  0.09 19.42              
Dominant                                                    
C/C          183 83.9 18 81.8 1.00              0.9734 124.9
C/T-T/T       35 16.1  4 18.2 1.03  0.23  4.52              
Recessive                                                   
C/C-C/T      213 97.7 21 95.5 1.00              0.8433 124.9
T/T            5  2.3  1  4.5 1.31  0.09 18.75              
Overdominant                                                
C/C-T/T      188 86.2 19 86.4 1.00              0.9378 124.9
C/T           30 13.8  3 13.6 0.94  0.19  4.55              
log-Additive                                                
0,1,2        218 90.8 22  9.2 1.07  0.34  3.33  0.9138 124.9

$G_354713_654

SNP: G_354713_654  adjusted by: pop 
               0    %  1     %   OR lower upper p-value   AIC
Codominant                                                   
G/G          177 83.9 12  54.5 1.00             0.10676 121.7
G/T           29 13.7 10  45.5 2.43  0.74  7.97              
T/T            5  2.4  0   0.0 0.00  0.00                    
Dominant                                                     
G/G          177 83.9 12  54.5 1.00             0.25490 122.9
G/T-T/T       34 16.1 10  45.5 1.98  0.62  6.34              
Recessive                                                    
G/G-G/T      206 97.6 22 100.0 1.00             0.12506 121.9
T/T            5  2.4  0   0.0 0.00  0.00                    
Overdominant                                                 
G/G-T/T      182 86.3 12  54.5 1.00             0.09425 121.4
G/T           29 13.7 10  45.5 2.73  0.85  8.82              
log-Additive                                                 
0,1,2        211 90.6 22   9.4 1.30  0.49  3.45 0.60320 123.9

$G_358374_195

SNP: G_358374_195  adjusted by: pop 
               0    %  1    % OR lower upper p-value   AIC
Codominant                                                
C/C          196 98.0 18 94.7  1              0.6018 106.1
C/T            4  2.0  1  5.3  2  0.16 24.33              
log-Additive                                              
0,1,2        200 91.3 19  8.7  2  0.16 24.33         106.1

$G_362654_2058

SNP: G_362654_2058  adjusted by: pop 
               0    %  1     %   OR lower upper p-value   AIC
Codominant                                                   
C/C          161 73.9 18  81.8 1.00              0.4622 125.4
C/T           53 24.3  4  18.2 1.83  0.50  6.78              
T/T            4  1.8  0   0.0 0.00  0.00                    
Dominant                                                     
C/C          161 73.9 18  81.8 1.00              0.5088 124.5
C/T-T/T       57 26.1  4  18.2 1.55  0.43  5.57              
Recessive                                                    
C/C-C/T      214 98.2 22 100.0 1.00              0.3849 124.2
T/T            4  1.8  0   0.0 0.00  0.00                    
Overdominant                                                 
C/C-T/T      165 75.7 18  81.8 1.00              0.3508 124.1
C/T           53 24.3  4  18.2 1.89  0.51  7.00              
log-Additive                                                 
0,1,2        218 90.8 22   9.2 1.23  0.41  3.64  0.7190 124.8

$G_369888_307

SNP: G_369888_307  adjusted by: pop 
               0    %  1    %   OR lower upper p-value   AIC
Codominant                                                  
A/A          135 61.9  9 40.9 1.00              0.9603 126.8
A/G           67 30.7  9 40.9 0.95  0.24  3.74              
G/G           16  7.3  4 18.2 0.78  0.13  4.70              
Dominant                                                    
A/A          135 61.9  9 40.9 1.00              0.8905 124.9
A/G-G/G       83 38.1 13 59.1 0.91  0.24  3.41              
Recessive                                                   
A/A-A/G      202 92.7 18 81.8 1.00              0.7820 124.9
G/G           16  7.3  4 18.2 0.81  0.18  3.67              
Overdominant                                                
A/A-G/G      151 69.3 13 59.1 1.00              0.9249 124.9
A/G           67 30.7  9 40.9 1.06  0.33  3.34              
log-Additive                                                
0,1,2        218 90.8 22  9.2 0.89  0.37  2.15  0.7992 124.9

$G_369888_60

SNP: G_369888_60  adjusted by: pop 
               0    %  1     %   OR lower upper p-value   AIC
Codominant                                                   
G/G          181 84.6 16  72.7 1.00              0.5725 123.8
G/A           28 13.1  6  27.3 1.67  0.46  6.02              
A/A            5  2.3  0   0.0 0.00  0.00                    
Dominant                                                     
G/G          181 84.6 16  72.7 1.00              0.5286 122.5
G/A-A/A       33 15.4  6  27.3 1.51  0.42  5.36              
Recessive                                                    
G/G-G/A      209 97.7 22 100.0 1.00              0.4698 122.4
A/A            5  2.3  0   0.0 0.00  0.00                    
Overdominant                                                 
G/G-A/A      186 86.9 16  72.7 1.00              0.4168 122.3
G/A           28 13.1  6  27.3 1.72  0.47  6.21              
log-Additive                                                 
0,1,2        214 90.7 22   9.3 1.27  0.42  3.85  0.6785 122.7

$G_369888_93

SNP: G_369888_93  adjusted by: pop 
               0    %  1    %   OR lower upper p-value AIC
Codominant                                                
T/T          173 81.2 15 71.4 1.00              0.3772 121
T/A           40 18.8  6 28.6 0.52  0.11  2.36            
log-Additive                                              
0,1,2        213 91.0 21  9.0 0.52  0.11  2.36         121

$G_372070_273

SNP: G_372070_273  adjusted by: pop 
               0    %  1    %   OR lower  upper p-value   AIC
Codominant                                                   
G/G          183 93.4 18 90.0 1.00               0.3979 116.9
G/A           12  6.1  1  5.0 0.73  0.06   8.52              
A/A            1  0.5  1  5.0 7.77  0.34 176.08              
Dominant                                                     
G/G          183 93.4 18 90.0 1.00               0.7944 116.7
G/A-A/A       13  6.6  2 10.0 1.31  0.18   9.76              
Recessive                                                    
G/G-G/A      195 99.5 19 95.0 1.00               0.1823 114.9
A/A            1  0.5  1  5.0 8.67  0.42 177.32              
Overdominant                                                 
G/G-A/A      184 93.9 19 95.0 1.00               0.5862 116.4
G/A           12  6.1  1  5.0 0.53  0.05   5.63              
log-Additive                                                 
0,1,2        196 90.7 20  9.3 1.90  0.42   8.71  0.4175 116.1

$G_373029_222

SNP: G_373029_222  adjusted by: pop 
               0    %  1    %   OR lower upper p-value   AIC
Codominant                                                  
C/C          102 46.8  3 13.6 1.00             0.15493 123.2
C/T           83 38.1 11 50.0 3.04  0.62 15.01              
T/T           33 15.1  8 36.4 5.24  0.92 29.71              
Dominant                                                    
C/C          102 46.8  3 13.6 1.00             0.08692 122.0
C/T-T/T      116 53.2 19 86.4 3.57  0.77 16.56              
Recessive                                                   
C/C-C/T      185 84.9 14 63.6 1.00             0.18538 123.2
T/T           33 15.1  8 36.4 2.25  0.69  7.37              
Overdominant                                                
C/C-T/T      135 61.9 11 50.0 1.00             0.88490 124.9
C/T           83 38.1 11 50.0 1.08  0.37  3.16              
log-Additive                                                
0,1,2        218 90.8 22  9.2 2.15  0.96  4.83 0.06219 121.5

$G_373125_426

SNP: G_373125_426  adjusted by: pop 
               0    %  1    %   OR lower upper p-value   AIC
Codominant                                                  
C/C           68 31.2 13 59.1 1.00              0.7059 126.2
T/C           75 34.4  5 22.7 0.66  0.17  2.50              
T/T           75 34.4  4 18.2 1.15  0.19  6.81              
Dominant                                                    
C/C           68 31.2 13 59.1 1.00              0.6354 124.7
T/C-T/T      150 68.8  9 40.9 0.74  0.21  2.60              
Recessive                                                   
C/C-T/C      143 65.6 18 81.8 1.00              0.5789 124.6
T/T           75 34.4  4 18.2 1.54  0.34  7.06              
Overdominant                                                
C/C-T/T      143 65.6 17 77.3 1.00              0.4118 124.3
T/C           75 34.4  5 22.7 0.62  0.20  1.98              
log-Additive                                                
0,1,2        218 90.8 22  9.2 0.99  0.41  2.42  0.9908 124.9

$G_373125_792

SNP: G_373125_792  adjusted by: pop 
               0    %  1     %   OR lower upper p-value   AIC
Codominant                                                   
C/C          187 85.8 20  90.9 1.00              0.3509 124.8
C/T           23 10.6  2   9.1 0.72  0.11  4.72              
T/T            8  3.7  0   0.0 0.00  0.00                    
Dominant                                                     
C/C          187 85.8 20  90.9 1.00              0.4595 124.4
C/T-T/T       31 14.2  2   9.1 0.50  0.07  3.31              
Recessive                                                    
C/C-C/T      210 96.3 22 100.0 1.00              0.1596 123.0
T/T            8  3.7  0   0.0 0.00  0.00                    
Overdominant                                                 
C/C-T/T      195 89.4 20  90.9 1.00              0.9732 124.9
C/T           23 10.6  2   9.1 1.03  0.17  6.26              
log-Additive                                                 
0,1,2        218 90.8 22   9.2 0.45  0.10  2.10  0.2692 123.7

$G_373156_174

SNP: G_373156_174  adjusted by: pop 
               0    %  1    %   OR lower upper p-value   AIC
Codominant                                                  
T/T           87 39.9  8 36.4 1.00              0.1777 123.5
T/C          102 46.8  6 27.3 0.52  0.15  1.76              
C/C           29 13.3  8 36.4 1.80  0.48  6.82              
Dominant                                                    
T/T           87 39.9  8 36.4 1.00              0.6986 124.8
T/C-C/C      131 60.1 14 63.6 0.81  0.28  2.33              
Recessive                                                   
T/T-T/C      189 86.7 14 63.6 1.00              0.1282 122.6
C/C           29 13.3  8 36.4 2.55  0.78  8.33              
Overdominant                                                
T/T-C/C      116 53.2 16 72.7 1.00              0.1001 122.2
T/C          102 46.8  6 27.3 0.41  0.14  1.24              
log-Additive                                                
0,1,2        218 90.8 22  9.2 1.24  0.62  2.51  0.5414 124.6

$G_373156_509

SNP: G_373156_509  adjusted by: pop 
               0    %  1    %   OR lower upper p-value   AIC
Codominant                                                  
G/G          171 78.4 14 63.6 1.00              0.7479 126.3
G/A           43 19.7  5 22.7 0.60  0.15  2.36              
A/A            4  1.8  3 13.6 0.81  0.10  6.32              
Dominant                                                    
G/G          171 78.4 14 63.6 1.00              0.4819 124.4
G/A-A/A       47 21.6  8 36.4 0.64  0.18  2.31              
Recessive                                                   
G/G-G/A      214 98.2 19 86.4 1.00              0.9631 124.9
A/A            4  1.8  3 13.6 1.05  0.15  7.09              
Overdominant                                                
G/G-A/A      175 80.3 17 77.3 1.00              0.4620 124.4
G/A           43 19.7  5 22.7 0.62  0.17  2.27              
log-Additive                                                
0,1,2        218 90.8 22  9.2 0.79  0.31  2.00  0.6184 124.7

$G_374909_24

SNP: G_374909_24  adjusted by: pop 
               0    %  1     %   OR lower upper p-value   AIC
Codominant                                                   
C/C          164 75.2 19  86.4 1.00              0.7467 126.3
C/T           49 22.5  3  13.6 0.99  0.25  3.95              
T/T            5  2.3  0   0.0 0.00  0.00                    
Dominant                                                     
C/C          164 75.2 19  86.4 1.00              0.8906 124.9
C/T-T/T       54 24.8  3  13.6 0.91  0.23  3.63              
Recessive                                                    
C/C-C/T      213 97.7 22 100.0 1.00              0.4447 124.3
T/T            5  2.3  0   0.0 0.00  0.00                    
Overdominant                                                 
C/C-T/T      169 77.5 19  86.4 1.00              0.9556 124.9
C/T           49 22.5  3  13.6 1.04  0.26  4.12              
log-Additive                                                 
0,1,2        218 90.8 22   9.2 0.83  0.23  2.96  0.7674 124.8

$G_380699_727

SNP: G_380699_727  adjusted by: pop 
               0    %  1    %   OR lower upper p-value   AIC
Codominant                                                  
G/G          199 92.6 18 81.8 1.00              0.6198 122.8
G/A           16  7.4  4 18.2 0.65  0.12  3.66              
log-Additive                                                
0,1,2        215 90.7 22  9.3 0.65  0.12  3.66         122.8

$G_381177_366

SNP: G_381177_366  adjusted by: pop 
               0    %  1     %   OR lower upper p-value   AIC
Codominant                                                   
C/C          211 97.2 17  77.3 1.00              0.1871 123.5
C/T            5  2.3  5  22.7 3.01  0.56 16.14              
T/T            1  0.5  0   0.0 0.00  0.00                    
Dominant                                                     
C/C          211 97.2 17  77.3 1.00              0.3653 124.0
C/T-T/T        6  2.8  5  22.7 2.10  0.43 10.28              
Recessive                                                    
C/C-C/T      216 99.5 22 100.0 1.00              0.1928 123.1
T/T            1  0.5  0   0.0 0.00  0.00                    
Overdominant                                                 
C/C-T/T      212 97.7 17  77.3 1.00              0.1599 122.8
C/T            5  2.3  5  22.7 3.27  0.63 17.08              
log-Additive                                                 
0,1,2        217 90.8 22   9.2 1.31  0.33  5.28  0.7019 124.7

$G_385130_246

SNP: G_385130_246  adjusted by: pop 
               0    %  1    %   OR lower upper p-value   AIC
Codominant                                                  
C/C           67 33.8 11 57.9 1.00              0.5356 111.3
T/C           79 39.9  6 31.6 2.16  0.46 10.16              
T/T           52 26.3  2 10.5 1.11  0.16  7.51              
Dominant                                                    
C/C           67 33.8 11 57.9 1.00              0.4522 110.0
T/C-T/T      131 66.2  8 42.1 1.74  0.40  7.63              
Recessive                                                   
C/C-T/C      146 73.7 17 89.5 1.00              0.6195 110.3
T/T           52 26.3  2 10.5 0.68  0.14  3.32              
Overdominant                                                
C/C-T/T      119 60.1 13 68.4 1.00              0.2658 109.3
T/C           79 39.9  6 31.6 2.07  0.57  7.46              
log-Additive                                                
0,1,2        198 91.2 19  8.8 1.08  0.47  2.48  0.8652 110.5

$G_385130_247

SNP: G_385130_247  adjusted by: pop 
               0    %  1    %   OR lower upper p-value   AIC
Codominant                                                  
G/G          141 71.6  9 47.4 1.00              0.5452 111.3
G/C           48 24.4  6 31.6 1.46  0.40  5.26              
C/C            8  4.1  4 21.1 3.14  0.41 23.81              
Dominant                                                    
G/G          141 71.6  9 47.4 1.00              0.4254 109.8
G/C-C/C       56 28.4 10 52.6 1.65  0.49  5.57              
Recessive                                                   
G/G-G/C      189 95.9 15 78.9 1.00              0.3449 109.6
C/C            8  4.1  4 21.1 2.53  0.38 17.03              
Overdominant                                                
G/G-C/C      149 75.6 13 68.4 1.00              0.8544 110.4
G/C           48 24.4  6 31.6 1.12  0.33  3.81              
log-Additive                                                
0,1,2        197 91.2 19  8.8 1.66  0.66  4.18  0.2883 109.3

$G_385130_447

SNP: G_385130_447  adjusted by: pop 
               0    %  1     %   OR lower upper p-value   AIC
Codominant                                                   
C/C          192 91.4 20  90.9 1.00              0.6964 123.7
C/T           17  8.1  2   9.1 2.24  0.29 17.22              
T/T            1  0.5  0   0.0 0.00  0.00                    
Dominant                                                     
C/C          192 91.4 20  90.9 1.00              0.4764 121.9
C/T-T/T       18  8.6  2   9.1 2.11  0.27 16.21              
Recessive                                                    
C/C-C/T      209 99.5 22 100.0 1.00              0.7091 122.2
T/T            1  0.5  0   0.0 0.00  0.00                    
Overdominant                                                 
C/C-T/T      193 91.9 20  90.9 1.00              0.4302 121.8
C/T           17  8.1  2   9.1 2.29  0.30 17.66              
log-Additive                                                 
0,1,2        210 90.5 22   9.5 1.74  0.29 10.60  0.5581 122.0

$G_393751_426

SNP: G_393751_426  adjusted by: pop 
               0    %  1     % OR lower upper p-value   AIC
Codominant                                                 
C/C          201 92.2 22 100.0  1              0.3752 125.0
C/T           16  7.3  0   0.0  0     0                    
T/T            1  0.5  0   0.0  0     0                    
Dominant                                                   
C/C          201 92.2 22 100.0  1              0.1614 123.0
C/T-T/T       17  7.8  0   0.0  0     0                    
Recessive                                                  
C/C-C/T      217 99.5 22 100.0  1              0.6196 124.7
T/T            1  0.5  0   0.0  0     0                    
Overdominant                                               
C/C-T/T      202 92.7 22 100.0  1              0.1937 123.2
C/T           16  7.3  0   0.0  0     0                    
log-Additive                                               
0,1,2        218 90.8 22   9.2  0     0        0.1614 123.0

$G_393751_492

SNP: G_393751_492  adjusted by: pop 
               0    %  1     %   OR lower upper p-value   AIC
Codominant                                                   
C/C          171 78.4 15  68.2 1.00              0.2556 124.2
C/T           41 18.8  7  31.8 1.74  0.48  6.35              
T/T            6  2.8  0   0.0 0.00  0.00                    
Dominant                                                     
C/C          171 78.4 15  68.2 1.00              0.6021 124.7
C/T-T/T       47 21.6  7  31.8 1.41  0.39  5.02              
Recessive                                                    
C/C-C/T      212 97.2 22 100.0 1.00              0.1533 122.9
T/T            6  2.8  0   0.0 0.00  0.00                    
Overdominant                                                 
C/C-T/T      177 81.2 15  68.2 1.00              0.3134 123.9
C/T           41 18.8  7  31.8 1.94  0.54  6.94              
log-Additive                                                 
0,1,2        218 90.8 22   9.2 1.02  0.34  3.09  0.9683 124.9

$G_393751_859

SNP: G_393751_859  adjusted by: pop 
               0    %  1    %   OR lower upper p-value   AIC
Codominant                                                  
G/G          209 95.9 21 95.5 1.00              0.9025 124.9
G/A            9  4.1  1  4.5 1.16  0.11 11.83              
log-Additive                                                
0,1,2        218 90.8 22  9.2 1.16  0.11 11.83         124.9

$G_397528_23

SNP: G_397528_23  adjusted by: pop 
               0    %  1     %   OR lower upper p-value   AIC
Codominant                                                   
G/G           74 34.3 14  66.7 1.00             0.06145 116.6
A/G           89 41.2  7  33.3 1.51  0.40  5.67              
A/A           53 24.5  0   0.0 0.00  0.00                    
Dominant                                                     
G/G           74 34.3 14  66.7 1.00             0.93433 120.2
A/G-A/A      142 65.7  7  33.3 1.06  0.28  4.05              
Recessive                                                    
G/G-A/G      163 75.5 21 100.0 1.00             0.02268 115.0
A/A           53 24.5  0   0.0 0.00  0.00                    
Overdominant                                                 
G/G-A/A      127 58.8 14  66.7 1.00             0.14962 118.1
A/G           89 41.2  7  33.3 2.51  0.70  9.03              
log-Additive                                                 
0,1,2        216 91.1 21   8.9 0.65  0.25  1.64 0.34884 119.3

$G_404977_723

SNP: G_404977_723  adjusted by: pop 
               0    %  1     %   OR lower upper p-value   AIC
Codominant                                                   
G/G          195 89.4 20  90.9 1.00              0.7383 126.3
G/A           21  9.6  2   9.1 1.86  0.24 14.15              
A/A            2  0.9  0   0.0 0.00  0.00                    
Dominant                                                     
G/G          195 89.4 20  90.9 1.00              0.6112 124.7
G/A-A/A       23 10.6  2   9.1 1.70  0.22 12.87              
Recessive                                                    
G/G-G/A      216 99.1 22 100.0 1.00              0.6142 124.7
A/A            2  0.9  0   0.0 0.00  0.00                    
Overdominant                                                 
G/G-A/A      197 90.4 20  90.9 1.00              0.5212 124.5
G/A           21  9.6  2   9.1 1.95  0.26 14.86              
log-Additive                                                 
0,1,2        218 90.8 22   9.2 1.35  0.24  7.66  0.7384 124.8

$G_410766_552

SNP: G_410766_552  adjusted by: pop 
               0    %  1    %   OR lower upper p-value   AIC
Codominant                                                  
C/C          139 64.7 16 72.7 1.00              0.2894 124.1
C/T           63 29.3  4 18.2 2.62  0.45 15.35              
T/T           13  6.0  2  9.1 4.93  0.61 39.70              
Dominant                                                    
C/C          139 64.7 16 72.7 1.00              0.1506 122.5
C/T-T/T       76 35.3  6 27.3 3.13  0.59 16.50              
Recessive                                                   
C/C-C/T      202 94.0 20 90.9 1.00              0.2629 123.3
T/T           13  6.0  2  9.1 2.92  0.51 16.63              
Overdominant                                                
C/C-T/T      152 70.7 18 81.8 1.00              0.5353 124.2
C/T           63 29.3  4 18.2 1.59  0.37  6.90              
log-Additive                                                
0,1,2        215 90.7 22  9.3 2.23  0.81  6.13  0.1190 122.1

$G_410766_569

SNP: G_410766_569  adjusted by: pop 
               0    %  1     % OR lower upper p-value   AIC
Codominant                                                 
C/C          184 84.4 22 100.0  1             0.15304 123.2
C/T           30 13.8  0   0.0  0     0                    
T/T            4  1.8  0   0.0  0     0                    
Dominant                                                   
C/C          184 84.4 22 100.0  1             0.05268 121.2
C/T-T/T       34 15.6  0   0.0  0     0                    
Recessive                                                  
C/C-C/T      214 98.2 22 100.0  1             0.60096 124.7
T/T            4  1.8  0   0.0  0     0                    
Overdominant                                               
C/C-T/T      188 86.2 22 100.0  1             0.06480 121.5
C/T           30 13.8  0   0.0  0     0                    
log-Additive                                               
0,1,2        218 90.8 22   9.2  0     0       0.05268 121.2

$G_410766_570

SNP: G_410766_570  adjusted by: pop 
               0    %  1    %   OR lower upper p-value   AIC
Codominant                                                  
A/A          111 50.9 10 45.5 1.00             0.19465 123.7
A/G           84 38.5  6 27.3 0.44  0.13  1.50              
G/G           23 10.6  6 27.3 1.49  0.37  5.95              
Dominant                                                    
A/A          111 50.9 10 45.5 1.00             0.43732 124.3
A/G-G/G      107 49.1 12 54.5 0.66  0.23  1.90              
Recessive                                                   
A/A-A/G      195 89.4 16 72.7 1.00             0.22851 123.5
G/G           23 10.6  6 27.3 2.21  0.63  7.77              
Overdominant                                                
A/A-G/G      134 61.5 16 72.7 1.00             0.08553 122.0
A/G           84 38.5  6 27.3 0.39  0.12  1.21              
log-Additive                                                
0,1,2        218 90.8 22  9.2 1.04  0.51  2.15 0.90674 124.9

$G_410766_610

SNP: G_410766_610  adjusted by: pop 
               0    %  1    %   OR lower upper p-value   AIC
Codominant                                                  
C/C          156 72.9 15 68.2 1.00              0.4415 123.2
C/G           41 19.2  5 22.7 0.42  0.10  1.70              
G/G           17  7.9  2  9.1 0.54  0.08  3.88              
Dominant                                                    
C/C          156 72.9 15 68.2 1.00              0.2096 121.2
C/G-G/G       58 27.1  7 31.8 0.45  0.12  1.61              
Recessive                                                   
C/C-C/G      197 92.1 20 90.9 1.00              0.8345 122.7
G/G           17  7.9  2  9.1 0.82  0.13  5.32              
Overdominant                                                
C/C-G/G      173 80.8 17 77.3 1.00              0.2636 121.5
C/G           41 19.2  5 22.7 0.48  0.13  1.82              
log-Additive                                                
0,1,2        214 90.7 22  9.3 0.62  0.24  1.58  0.3076 121.8

$G_410766_624

SNP: G_410766_624  adjusted by: pop 
               0    %  1     %   OR lower upper p-value   AIC
Codominant                                                   
C/C          167 77.3 17  77.3 1.00              0.7565 124.6
C/T           46 21.3  5  22.7 1.41  0.42  4.73              
T/T            3  1.4  0   0.0 0.00  0.00                    
Dominant                                                     
C/C          167 77.3 17  77.3 1.00              0.6346 122.9
C/T-T/T       49 22.7  5  22.7 1.35  0.40  4.50              
Recessive                                                    
C/C-C/T      213 98.6 22 100.0 1.00              0.6082 122.9
T/T            3  1.4  0   0.0 0.00  0.00                    
Overdominant                                                 
C/C-T/T      170 78.7 17  77.3 1.00              0.5741 122.8
C/T           46 21.3  5  22.7 1.42  0.42  4.80              
log-Additive                                                 
0,1,2        216 90.8 22   9.2 1.24  0.40  3.85  0.7105 123.0

$G_41358_42

SNP: G_41358_42  adjusted by: pop 
               0    %  1    %   OR lower upper p-value   AIC
Codominant                                                  
C/C           70 32.6  7 33.3 1.00              0.8047 124.8
T/C           94 43.7 10 47.6 0.90  0.26  3.03              
T/T           51 23.7  4 19.0 0.61  0.13  2.91              
Dominant                                                    
C/C           70 32.6  7 33.3 1.00              0.7189 123.1
T/C-T/T      145 67.4 14 66.7 0.81  0.25  2.60              
Recessive                                                   
C/C-T/C      164 76.3 17 81.0 1.00              0.5256 122.8
T/T           51 23.7  4 19.0 0.66  0.17  2.48              
Overdominant                                                
C/C-T/T      121 56.3 11 52.4 1.00              0.8420 123.2
T/C           94 43.7 10 47.6 1.11  0.40  3.09              
log-Additive                                                
0,1,2        215 91.1 21  8.9 0.79  0.37  1.70  0.5438 122.8

$G_417237_213

SNP: G_417237_213  adjusted by: pop 
               0    %  1     %   OR lower upper p-value   AIC
Codominant                                                   
C/C          153 70.8 20  90.9 1.00              0.3258 124.5
C/T           54 25.0  2   9.1 0.44  0.08  2.31              
T/T            9  4.2  0   0.0 0.00  0.00                    
Dominant                                                     
C/C          153 70.8 20  90.9 1.00              0.2103 123.2
C/T-T/T       63 29.2  2   9.1 0.37  0.07  1.95              
Recessive                                                    
C/C-C/T      207 95.8 22 100.0 1.00              0.2771 123.6
T/T            9  4.2  0   0.0 0.00  0.00                    
Overdominant                                                 
C/C-T/T      162 75.0 20  90.9 1.00              0.3913 124.0
C/T           54 25.0  2   9.1 0.50  0.10  2.62              
log-Additive                                                 
0,1,2        216 90.8 22   9.2 0.37  0.08  1.74  0.1612 122.8

$G_417237_294

SNP: G_417237_294  adjusted by: pop 
               0    %  1    %   OR lower upper p-value   AIC
Codominant                                                  
G/G           66 31.0  3 15.0 1.00              0.3543 115.9
A/G          111 52.1 12 60.0 2.15  0.51  9.09              
A/A           36 16.9  5 25.0 3.19  0.61 16.60              
Dominant                                                    
G/G           66 31.0  3 15.0 1.00              0.1899 114.2
A/G-A/A      147 69.0 17 85.0 2.40  0.60  9.61              
Recessive                                                   
G/G-A/G      177 83.1 15 75.0 1.00              0.3381 115.0
A/A           36 16.9  5 25.0 1.87  0.54  6.50              
Overdominant                                                
G/G-A/A      102 47.9  8 40.0 1.00              0.7284 115.8
A/G          111 52.1 12 60.0 1.21  0.41  3.56              
log-Additive                                                
0,1,2        213 91.4 20  8.6 1.76  0.80  3.90  0.1608 114.0

$G_428039_1406

SNP: G_428039_1406  adjusted by: pop 
               0    %  1    %   OR lower upper p-value   AIC
Codominant                                                  
C/C          152 69.7 17 77.3 1.00              0.6822 126.2
C/T           54 24.8  4 18.2 1.99  0.42  9.41              
T/T           12  5.5  1  4.5 1.40  0.12 15.89              
Dominant                                                    
C/C          152 69.7 17 77.3 1.00              0.4106 124.3
C/T-T/T       66 30.3  5 22.7 1.85  0.42  8.20              
Recessive                                                   
C/C-C/T      206 94.5 21 95.5 1.00              0.9985 124.9
T/T           12  5.5  1  4.5 1.00  0.10  9.63              
Overdominant                                                
C/C-T/T      164 75.2 18 81.8 1.00              0.4053 124.2
C/T           54 24.8  4 18.2 1.86  0.44  7.89              
log-Additive                                                
0,1,2        218 90.8 22  9.2 1.36  0.49  3.76  0.5555 124.6

$G_428039_1687

SNP: G_428039_1687  adjusted by: pop 
               0    %  1     %   OR lower upper p-value   AIC
Codominant                                                   
A/A          205 94.9 18  85.7 1.00             0.23090 121.1
A/G           10  4.6  3  14.3 5.60  0.67 46.61              
G/G            1  0.5  0   0.0 0.00  0.00                    
Dominant                                                     
A/A          205 94.9 18  85.7 1.00             0.12027 119.6
A/G-G/G       11  5.1  3  14.3 5.12  0.61 42.93              
Recessive                                                    
A/A-A/G      215 99.5 21 100.0 1.00             0.61956 121.8
G/G            1  0.5  0   0.0 0.00  0.00                    
Overdominant                                                 
A/A-G/G      206 95.4 18  85.7 1.00             0.09276 119.2
A/G           10  4.6  3  14.3 5.83  0.71 48.13              
log-Additive                                                 
0,1,2        216 91.1 21   8.9 2.98  0.54 16.49 0.21450 120.5

$G_428039_473

SNP: G_428039_473  adjusted by: pop 
               0    %  1    %   OR lower upper p-value   AIC
Codominant                                                  
G/G          141 64.7 11 50.0 1.00             0.02839 119.8
G/A           66 30.3  6 27.3 0.13  0.02  1.13              
A/A           11  5.0  5 22.7 0.04  0.00  0.77              
Dominant                                                    
G/G          141 64.7 11 50.0 1.00             0.01605 119.1
G/A-A/A       77 35.3 11 50.0 0.13  0.01  1.06              
Recessive                                                   
G/G-G/A      207 95.0 17 77.3 1.00             0.18591 123.2
A/A           11  5.0  5 22.7 0.29  0.04  2.01              
Overdominant                                                
G/G-A/A      152 69.7 16 72.7 1.00             0.30192 123.9
G/A           66 30.3  6 27.3 0.56  0.18  1.75              
log-Additive                                                
0,1,2        218 90.8 22  9.2 0.20  0.05  0.81 0.00924 118.2

$G_428039_659

SNP: G_428039_659  adjusted by: pop 
               0    %  1     %   OR lower upper p-value   AIC
Codominant                                                   
C/C          173 79.4 19  86.4 1.00              0.8715 126.7
C/T           41 18.8  3  13.6 0.97  0.22  4.20              
T/T            4  1.8  0   0.0 0.00  0.00                    
Dominant                                                     
C/C          173 79.4 19  86.4 1.00              0.9136 124.9
C/T-T/T       45 20.6  3  13.6 0.92  0.21  3.98              
Recessive                                                    
C/C-C/T      214 98.2 22 100.0 1.00              0.6010 124.7
T/T            4  1.8  0   0.0 0.00  0.00                    
Overdominant                                                 
C/C-T/T      177 81.2 19  86.4 1.00              0.9914 124.9
C/T           41 18.8  3  13.6 0.99  0.23  4.29              
log-Additive                                                 
0,1,2        218 90.8 22   9.2 0.87  0.22  3.48  0.8473 124.9

$G_428810_55

SNP: G_428810_55  adjusted by: pop 
               0    %  1     %   OR lower upper p-value   AIC
Codominant                                                   
A/A          170 78.0 20  90.9 1.00              0.8177 126.5
A/T           43 19.7  2   9.1 1.25  0.21  7.35              
T/T            5  2.3  0   0.0 0.00  0.00                    
Dominant                                                     
A/A          170 78.0 20  90.9 1.00              0.8851 124.9
A/T-T/T       48 22.0  2   9.1 1.14  0.19  6.77              
Recessive                                                    
A/A-A/T      213 97.7 22 100.0 1.00              0.5579 124.6
T/T            5  2.3  0   0.0 0.00  0.00                    
Overdominant                                                 
A/A-T/T      175 80.3 20  90.9 1.00              0.7648 124.8
A/T           43 19.7  2   9.1 1.31  0.22  7.69              
log-Additive                                                 
0,1,2        218 90.8 22   9.2 0.99  0.20  4.90  0.9947 124.9

$G_433232_225

SNP: G_433232_225  adjusted by: pop 
               0    %  1     %   OR lower upper p-value   AIC
Codominant                                                   
C/C          181 83.4 21  95.5 1.00             0.15126 123.0
C/T           32 14.7  1   4.5 0.19  0.02  1.63              
T/T            4  1.8  0   0.0 0.00  0.00                    
Dominant                                                     
C/C          181 83.4 21  95.5 1.00             0.05551 121.1
C/T-T/T       36 16.6  1   4.5 0.18  0.02  1.52              
Recessive                                                    
C/C-C/T      213 98.2 22 100.0 1.00             0.49857 124.3
T/T            4  1.8  0   0.0 0.00  0.00                    
Overdominant                                                 
C/C-T/T      185 85.3 21  95.5 1.00             0.07335 121.6
C/T           32 14.7  1   4.5 0.19  0.02  1.67              
log-Additive                                                 
0,1,2        217 90.8 22   9.2 0.18  0.02  1.54 0.05261 121.0

$G_433236_258

SNP: G_433236_258  adjusted by: pop 
               0    %  1    %   OR lower upper p-value   AIC
Codominant                                                  
A/A           60 27.6  5 23.8 1.00              0.5799 124.5
A/T          107 49.3  8 38.1 0.50  0.13  1.82              
T/T           50 23.0  8 38.1 0.61  0.15  2.54              
Dominant                                                    
A/A           60 27.6  5 23.8 1.00              0.3233 122.6
A/T-T/T      157 72.4 16 76.2 0.53  0.16  1.81              
Recessive                                                   
A/A-A/T      167 77.0 13 61.9 1.00              0.9898 123.6
T/T           50 23.0  8 38.1 1.01  0.33  3.06              
Overdominant                                                
A/A-T/T      110 50.7 13 61.9 1.00              0.4273 123.0
A/T          107 49.3  8 38.1 0.66  0.24  1.84              
log-Additive                                                
0,1,2        217 91.2 21  8.8 0.80  0.38  1.70  0.5673 123.3

$G_433236_336

SNP: G_433236_336  adjusted by: pop 
               0    %  1    %  OR lower upper p-value   AIC
Codominant                                                 
T/T          207 95.4 20 95.2 1.0              0.6722 123.4
T/A           10  4.6  1  4.8 1.7  0.16 18.05              
log-Additive                                               
0,1,2        217 91.2 21  8.8 1.7  0.16 18.05         123.4

$G_43500_219

SNP: G_43500_219  adjusted by: pop 
               0    %  1     %    OR lower  upper p-value   AIC
Codominant                                                     
C/C          204 94.0 20  95.2  1.00              0.09877 115.2
C/A           12  5.5  0   0.0  0.00  0.00                     
A/A            1  0.5  1   4.8  6.33  0.31 130.75              
Dominant                                                       
C/C          204 94.0 20  95.2  1.00              0.56884 117.5
C/A-A/A       13  6.0  1   4.8  0.52  0.05   5.50              
Recessive                                                      
C/C-C/A      216 99.5 20  95.2  1.00              0.15748 115.8
A/A            1  0.5  1   4.8 10.00  0.49 203.93              
Overdominant                                                   
C/C-A/A      205 94.5 21 100.0  1.00              0.06923 114.5
C/A           12  5.5  0   0.0  0.00  0.00                     
log-Additive                                                   
0,1,2        217 91.2 21   8.8  1.21  0.23   6.29 0.82183 117.7

$G_43500_360

SNP: G_43500_360  adjusted by: pop 
               0    %  1    %   OR lower upper p-value   AIC
Codominant                                                  
C/C          217 99.5 21 95.5 1.00              0.8672 124.9
C/T            1  0.5  1  4.5 0.78  0.04 14.75              
log-Additive                                                
0,1,2        218 90.8 22  9.2 0.78  0.04 14.75         124.9

$G_43500_562

SNP: G_43500_562  adjusted by: pop 
               0    %  1    %   OR lower upper p-value   AIC
Codominant                                                  
G/G          126 58.9 19 90.5 1.00             0.12394 113.2
C/G           70 32.7  1  4.8 0.15  0.02  1.31              
C/C           18  8.4  1  4.8 0.45  0.05  4.13              
Dominant                                                    
G/G          126 58.9 19 90.5 1.00             0.05621 111.7
C/G-C/C       88 41.1  2  9.5 0.23  0.04  1.18              
Recessive                                                   
G/G-C/G      196 91.6 20 95.2 1.00             0.82807 115.3
C/C           18  8.4  1  4.8 0.79  0.09  7.10              
Overdominant                                                
G/G-C/C      144 67.3 20 95.2 1.00             0.05800 111.8
C/G           70 32.7  1  4.8 0.18  0.02  1.49              
log-Additive                                                
0,1,2        214 91.1 21  8.9 0.41  0.12  1.44 0.13040 113.1

$G_43500_642

SNP: G_43500_642  adjusted by: pop 
               0    %  1    %   OR lower upper p-value   AIC
Codominant                                                  
C/C          203 95.3 20 95.2 1.00               0.985 115.3
C/T           10  4.7  1  4.8 0.98   0.1  9.97              
log-Additive                                                
0,1,2        213 91.0 21  9.0 0.98   0.1  9.97         115.3

$G_43500_821

SNP: G_43500_821  adjusted by: pop 
               0    %  1     % OR lower upper p-value   AIC
Codominant                                                 
C/C          203 93.5 22 100.0  1              0.1408 122.7
C/A           14  6.5  0   0.0  0     0                    
log-Additive                                               
0,1,2        217 90.8 22   9.2  0     0               122.7

$G_435139_834

SNP: G_435139_834  adjusted by: pop 
               0    %  1     %   OR lower upper p-value   AIC
Codominant                                                   
C/C          192 93.2 16  80.0 1.00              0.9021 112.4
C/T           13  6.3  4  20.0 1.10  0.22  5.43              
T/T            1  0.5  0   0.0 0.00  0.00                    
Dominant                                                     
C/C          192 93.2 16  80.0 1.00              0.9545 110.6
C/T-T/T       14  6.8  4  20.0 1.05  0.21  5.15              
Recessive                                                    
C/C-C/T      205 99.5 20 100.0 1.00              0.6598 110.4
T/T            1  0.5  0   0.0 0.00  0.00                    
Overdominant                                                 
C/C-T/T      193 93.7 16  80.0 1.00              0.8947 110.6
C/T           13  6.3  4  20.0 1.11  0.22  5.55              
log-Additive                                                 
0,1,2        206 91.2 20   8.8 0.99  0.22  4.45  0.9873 110.6

$G_437039_207

SNP: G_437039_207  adjusted by: pop 
               0    %  1    %   OR lower upper p-value   AIC
Codominant                                                  
G/G           72 33.0 14 63.6 1.00             0.05130 121.0
G/A          116 53.2  7 31.8 0.29  0.10  0.86              
A/A           30 13.8  1  4.5 0.25  0.03  2.37              
Dominant                                                    
G/G           72 33.0 14 63.6 1.00             0.01494 119.0
G/A-A/A      146 67.0  8 36.4 0.29  0.10  0.80              
Recessive                                                   
G/G-G/A      188 86.2 21 95.5 1.00             0.43443 124.3
A/A           30 13.8  1  4.5 0.45  0.05  4.04              
Overdominant                                                
G/G-A/A      102 46.8 15 68.2 1.00             0.04455 120.9
G/A          116 53.2  7 31.8 0.35  0.12  1.01              
log-Additive                                                
0,1,2        218 90.8 22  9.2 0.36  0.15  0.90 0.01989 119.5

$G_438995_351

SNP: G_438995_351  adjusted by: pop 
               0    %  1    %   OR lower upper p-value   AIC
Codominant                                                  
A/A          150 75.0 16 76.2 1.00              0.7861 120.1
A/C           41 20.5  4 19.0 0.66  0.16  2.70              
C/C            9  4.5  1  4.8 1.33  0.13 13.50              
Dominant                                                    
A/A          150 75.0 16 76.2 1.00              0.6602 118.4
A/C-C/C       50 25.0  5 23.8 0.75  0.20  2.75              
Recessive                                                   
A/A-A/C      191 95.5 20 95.2 1.00              0.7110 118.5
C/C            9  4.5  1  4.8 1.56  0.16 14.90              
Overdominant                                                
A/A-C/C      159 79.5 17 81.0 1.00              0.5143 118.2
A/C           41 20.5  4 19.0 0.64  0.16  2.52              
log-Additive                                                
0,1,2        200 90.5 21  9.5 0.90  0.31  2.58  0.8420 118.5

$G_461687_643

SNP: G_461687_643  adjusted by: pop 
               0    %  1     %   OR lower upper p-value   AIC
Codominant                                                   
A/A          152 69.7 18  81.8 1.00              0.6311 126.0
A/G           57 26.1  4  18.2 0.70  0.19  2.61              
G/G            9  4.1  0   0.0 0.00  0.00                    
Dominant                                                     
A/A          152 69.7 18  81.8 1.00              0.5159 124.5
A/G-G/G       66 30.3  4  18.2 0.65  0.17  2.43              
Recessive                                                    
A/A-A/G      209 95.9 22 100.0 1.00              0.4276 124.3
G/G            9  4.1  0   0.0 0.00  0.00                    
Overdominant                                                 
A/A-G/G      161 73.9 18  81.8 1.00              0.6456 124.7
A/G           57 26.1  4  18.2 0.74  0.20  2.75              
log-Additive                                                 
0,1,2        218 90.8 22   9.2 0.62  0.18  2.16  0.4419 124.3

$G_461687_699

SNP: G_461687_699  adjusted by: pop 
               0    %  1     %   OR lower upper p-value   AIC
Codominant                                                   
G/G          178 82.0 20  90.9 1.00              0.5147 125.5
G/T           34 15.7  2   9.1 0.45  0.08  2.45              
T/T            5  2.3  0   0.0 0.00  0.00                    
Dominant                                                     
G/G          178 82.0 20  90.9 1.00              0.2829 123.7
G/T-T/T       39 18.0  2   9.1 0.42  0.08  2.28              
Recessive                                                    
G/G-G/T      212 97.7 22 100.0 1.00              0.5562 124.5
T/T            5  2.3  0   0.0 0.00  0.00                    
Overdominant                                                 
G/G-T/T      183 84.3 20  90.9 1.00              0.3333 123.9
G/T           34 15.7  2   9.1 0.45  0.08  2.50              
log-Additive                                                 
0,1,2        217 90.8 22   9.2 0.42  0.08  2.20  0.2633 123.6

$G_480532_672

SNP: G_480532_672  adjusted by: pop 
               0    %  1    %    OR lower  upper p-value   AIC
Codominant                                                    
C/C          196 92.0 17 85.0  1.00              0.07685 117.5
C/T           16  7.5  2 10.0  5.50  0.47  64.87              
T/T            1  0.5  1  5.0 44.00  1.46                     
Dominant                                                      
C/C          196 92.0 17 85.0  1.00              0.05940 117.0
C/T-T/T       17  8.0  3 15.0  7.76  0.75  79.91              
Recessive                                                     
C/C-C/T      212 99.5 19 95.0  1.00              0.07552 117.4
T/T            1  0.5  1  5.0 20.00  0.99 403.55              
Overdominant                                                  
C/C-T/T      197 92.5 18 90.0  1.00              0.32876 119.6
C/T           16  7.5  2 10.0  2.81  0.37  21.66              
log-Additive                                                  
0,1,2        213 91.4 20  8.6  6.41  1.19  34.53 0.02385 115.5

$G_526800_134

SNP: G_526800_134  adjusted by: pop 
               0    %  1    %   OR lower upper p-value   AIC
Codominant                                                  
G/G          170 78.3 15 68.2 1.00              0.2707 124.2
G/C           42 19.4  6 27.3 0.33  0.08  1.39              
C/C            5  2.3  1  4.5 0.90  0.07 11.74              
Dominant                                                    
G/G          170 78.3 15 68.2 1.00              0.1481 122.7
G/C-C/C       47 21.7  7 31.8 0.38  0.10  1.45              
Recessive                                                   
G/G-G/C      212 97.7 21 95.5 1.00              0.6717 124.6
C/C            5  2.3  1  4.5 1.73  0.15 20.23              
Overdominant                                                
G/G-C/C      175 80.6 16 72.7 1.00              0.1063 122.2
G/C           42 19.4  6 27.3 0.34  0.09  1.34              
log-Additive                                                
0,1,2        217 90.8 22  9.2 0.53  0.16  1.73  0.2842 123.7

$G_589289_144

SNP: G_589289_144  adjusted by: pop 
               0    %  1    %   OR lower upper p-value   AIC
Codominant                                                  
A/A          179 82.1 14 63.6 1.00              0.4349 125.3
A/G           35 16.1  7 31.8 2.12  0.62  7.21              
G/G            4  1.8  1  4.5 2.82  0.14 57.84              
Dominant                                                    
A/A          179 82.1 14 63.6 1.00              0.2013 123.3
A/G-G/G       39 17.9  8 36.4 2.18  0.67  7.12              
Recessive                                                   
A/A-A/G      214 98.2 21 95.5 1.00              0.6123 124.7
G/G            4  1.8  1  4.5 2.22  0.11 44.66              
Overdominant                                                
A/A-G/G      183 83.9 15 68.2 1.00              0.2648 123.7
A/G           35 16.1  7 31.8 2.01  0.60  6.76              
log-Additive                                                
0,1,2        218 90.8 22  9.2 1.94  0.71  5.29  0.2058 123.3

$G_600228_243

SNP: G_600228_243  adjusted by: pop 
               0    %  1     %   OR lower upper p-value   AIC
Codominant                                                   
A/A          187 85.8 15  68.2 1.00              0.9307 126.8
A/C           30 13.8  7  31.8 1.20  0.34  4.27              
C/C            1  0.5  0   0.0 0.00  0.00                    
Dominant                                                     
A/A          187 85.8 15  68.2 1.00              0.7973 124.9
A/C-C/C       31 14.2  7  31.8 1.18  0.33  4.20              
Recessive                                                    
A/A-A/C      217 99.5 22 100.0 1.00              0.7950 124.9
C/C            1  0.5  0   0.0 0.00  0.00                    
Overdominant                                                 
A/A-C/C      188 86.2 15  68.2 1.00              0.7798 124.9
A/C           30 13.8  7  31.8 1.20  0.34  4.28              
log-Additive                                                 
0,1,2        218 90.8 22   9.2 1.16  0.33  4.02  0.8175 124.9

$G_600228_315

SNP: G_600228_315  adjusted by: pop 
               0    %  1    %   OR lower upper p-value   AIC
Codominant                                                  
C/C          213 99.5 21 95.5 1.00              0.7886 122.7
C/A            1  0.5  1  4.5 0.67  0.03 12.84              
log-Additive                                                
0,1,2        214 90.7 22  9.3 0.67  0.03 12.84         122.7

$G_600228_549

SNP: G_600228_549  adjusted by: pop 
               0    %  1    %   OR lower upper p-value   AIC
Codominant                                                  
C/C          212 97.2 17 77.3 1.00              0.5612 125.8
C/T            5  2.3  4 18.2 2.89  0.41 20.31              
T/T            1  0.5  1  4.5 1.06  0.05 21.20              
Dominant                                                    
C/C          212 97.2 17 77.3 1.00              0.3712 124.1
C/T-T/T        6  2.8  5 22.7 2.25  0.38 13.24              
Recessive                                                   
C/C-C/T      217 99.5 21 95.5 1.00              0.8672 124.9
T/T            1  0.5  1  4.5 0.78  0.04 14.75              
Overdominant                                                
C/C-T/T      213 97.7 18 81.8 1.00              0.2827 123.8
C/T            5  2.3  4 18.2 2.87  0.42 19.64              
log-Additive                                                
0,1,2        218 90.8 22  9.2 1.49  0.39  5.74  0.5584 124.6

$G_621907_107

SNP: G_621907_107  adjusted by: pop 
               0    %  1    %   OR lower upper p-value   AIC
Codominant                                                  
G/G          159 72.9 19 86.4 1.00              0.9490 126.8
G/A           44 20.2  2  9.1 0.75  0.12  4.59              
A/A           15  6.9  1  4.5 0.89  0.07 10.95              
Dominant                                                    
G/G          159 72.9 19 86.4 1.00              0.7710 124.8
G/A-A/A       59 27.1  3 13.6 0.78  0.15  4.19              
Recessive                                                   
G/G-G/A      203 93.1 21 95.5 1.00              0.9710 124.9
A/A           15  6.9  1  4.5 1.04  0.10 10.81              
Overdominant                                                
G/G-A/A      174 79.8 20 90.9 1.00              0.7556 124.8
G/A           44 20.2  2  9.1 0.77  0.14  4.17              
log-Additive                                                
0,1,2        218 90.8 22  9.2 0.89  0.26  2.98  0.8484 124.9

$G_621907_50

SNP: G_621907_50  adjusted by: pop 
               0    %  1    %   OR lower upper p-value   AIC
Codominant                                                  
G/G          143 65.6 11 50.0 1.00              0.9790 126.9
G/A           36 16.5  8 36.4 1.16  0.28  4.84              
A/A           39 17.9  3 13.6 1.09  0.12  9.78              
Dominant                                                    
G/G          143 65.6 11 50.0 1.00              0.8451 124.9
G/A-A/A       75 34.4 11 50.0 1.15  0.28  4.76              
Recessive                                                   
G/G-G/A      179 82.1 19 86.4 1.00              0.9695 124.9
A/A           39 17.9  3 13.6 0.96  0.15  6.12              
Overdominant                                                
G/G-A/A      182 83.5 14 63.6 1.00              0.8485 124.9
G/A           36 16.5  8 36.4 1.13  0.34  3.75              
log-Additive                                                
0,1,2        218 90.8 22  9.2 1.07  0.37  3.11  0.9015 124.9

$G_622808_242

SNP: G_622808_242  adjusted by: pop 
               0    %  1     %   OR lower upper p-value   AIC
Codominant                                                   
G/G          158 72.5 15  68.2 1.00             0.16304 123.3
G/A           49 22.5  7  31.8 2.84  0.71 11.37              
A/A           11  5.0  0   0.0 0.00  0.00                    
Dominant                                                     
G/G          158 72.5 15  68.2 1.00             0.18408 123.2
G/A-A/A       60 27.5  7  31.8 2.58  0.63 10.51              
Recessive                                                    
G/G-G/A      207 95.0 22 100.0 1.00             0.23222 123.5
A/A           11  5.0  0   0.0 0.00  0.00                    
Overdominant                                                 
G/G-A/A      169 77.5 15  68.2 1.00             0.08668 122.0
G/A           49 22.5  7  31.8 3.22  0.84 12.38              
log-Additive                                                 
0,1,2        218 90.8 22   9.2 1.50  0.50  4.56 0.47577 124.4

$G_623775_504

SNP: G_623775_504  adjusted by: pop 
               0    %  1    %   OR lower upper p-value   AIC
Codominant                                                  
T/T          176 80.7 16 72.7 1.00              0.6747 126.1
T/C           33 15.1  4 18.2 0.65  0.16  2.57              
C/C            9  4.1  2  9.1 1.62  0.25 10.41              
Dominant                                                    
T/T          176 80.7 16 72.7 1.00              0.7641 124.8
T/C-C/C       42 19.3  6 27.3 0.83  0.25  2.76              
Recessive                                                   
T/T-T/C      209 95.9 20 90.9 1.00              0.5304 124.5
C/C            9  4.1  2  9.1 1.83  0.30 11.38              
Overdominant                                                
T/T-C/C      185 84.9 18 81.8 1.00              0.4620 124.4
T/C           33 15.1  4 18.2 0.61  0.16  2.35              
log-Additive                                                
0,1,2        218 90.8 22  9.2 1.03  0.42  2.48  0.9538 124.9

$G_72382_149

SNP: G_72382_149  adjusted by: pop 
               0    %  1    %   OR lower upper p-value   AIC
Codominant                                                  
C/C           93 44.5  4 21.1 1.00              0.4496 105.3
C/T           82 39.2 11 57.9 2.13  0.56  8.15              
T/T           34 16.3  4 21.1 2.53  0.45 14.22              
Dominant                                                    
C/C           93 44.5  4 21.1 1.00              0.2132 103.4
C/T-T/T      116 55.5 15 78.9 2.22  0.61  8.06              
Recessive                                                   
C/C-C/T      175 83.7 15 78.9 1.00              0.5635 104.6
T/T           34 16.3  4 21.1 1.56  0.36  6.78              
Overdominant                                                
C/C-T/T      127 60.8  8 42.1 1.00              0.4729 104.4
C/T           82 39.2 11 57.9 1.51  0.49  4.65              
log-Additive                                                
0,1,2        209 91.7 19  8.3 1.63  0.71  3.73  0.2462 103.6
