# Supplementary material for: Non-MHC immunity genes do not affect parasite load in European invasive populations of common raccoon
Source: Sci Rep. 2023 Sep 21;13:15696. doi: 10.1038/s41598-023-41721-1 (PMC10514260; doi:10.1038/s41598-023-41721-1)
Supplement: Supplementary file 15 — Supplementary Information 9. [file 41598_2023_41721_MOESM15_ESM.xlsx]

## Sheet: 4pop
Analysis of Deviance Table (Type II Wald chisquare tests)	Kolumna1	Kolumna2	Kolumna3	Kolumna4	Kolumna5	Kolumna6
Chisq is the chi2 statistics. df - degrees of freedom. P-val - p-value.
R2m - marginal coefficient of determination representing the variance explained by the fixed effects.
R2c is the conditional R2 interpreted as a variance explained by the entire model.
name	Chisq	Df	Pr(>Chisq)	R2m	R2c
SNP_100265_641	6.639925	2	0.03615418	0.008554001	0.4355353
SNP_101329_103	0.01624429	2	0.9919108	0.4211147	0.5683581
SNP_114449_398	2.524392	2	0.2830318	0.004683311	0.3025829
SNP_121540_174	6.304415	2	0.04275764	0.09147967	0.5089442
SNP_121540_874	0.9264989	2	0.6292356	0.003841443	0.4012869
SNP_128936_282	9.515223	2	0.008586094	0.015069945	0.3957642
SNP_138885_311	0.4597456	2	0.7946347	0.001361704	0.378867
SNP_142225_405	0.03120792	2	0.9845171	0.0002794366	0.28288072
SNP_152082_816	0.1384	1	0.7099	0.001691381	0.34189643
SNP_152845_180	10.23089	2	0.006003315	0.004572258	0.3708112
SNP_152845_240	0.4373801	2	0.8035707	0.0026193469	0.33959565
SNP_153958_145	0.08040481	2	0.960595	0.318041	0.5582652
SNP_153958_145	0.0804	1	0.7767	0.0003891669	0.35250703
SNP_153958_384	0.2197134	2	0.8959625	0.0008993151	0.33869591
SNP_155465_171	0.5328498	2	0.7661136	0.0030436057	0.374991
SNP_155465_594	4.172229	2	0.1241687	0.0956672	0.4641951
SNP_162264_46	1.462599	2	0.4812831	0.04463121	0.5431146
SNP_176851_1011	0.4918435	2	0.7819834	0.3037048	0.5335903
SNP_176851_201	1.0533	1	0.3048	0.03552022	0.5087014
SNP_182044_141	2.822057	2	0.2438923	0.004912436	0.4233832
SNP_183332_1134	0.1260152	2	0.9389363	0.06463495	0.3997925
SNP_183332_760	4.168827	2	0.12438	0.21299999	0.4445384
SNP_183332_760	4.1635	1	0.04131	0.022703197	0.3102268
SNP_183332_963	0.8549304	2	0.6521601	0.0014955454	0.37355292
SNP_187211_1709	1.951255	2	0.3769558	0.008063368	0.3398451
SNP_187211_199	0	2	1	NA	NA	zero-inflated part removed due to convergence problem
SNP_193618_387	1.640418	2	0.4403397	0.0028707593	0.35345349
SNP_194809_1116	1.764408	2	0.4138697	0.006612644	0.4117189
SNP_194809_624	22.87416	2	0.00001078794	0.007603041	0.4208978
SNP_198248_1210	0.7014806	2	0.7041666	0.3311434	0.5585973
SNP_198248_1498	0.1946331	2	0.9072688	0.0010491359	0.3455717
SNP_199628_132	1.631213	1	0.2015353	0.0019373219	0.35344046
SNP_199628_214	1.451638	2	0.4839281	0.009086287	0.4248317
SNP_199628_248	0.4328036	2	0.8054116	0.06255001	0.4190901
SNP_199751_1059	0.3966	1	0.5289	0.0023612585	0.31026986
SNP_201724_525	12.09782	2	0.002360436	0.06350188	0.445117
SNP_201987_1128	1.453954	2	0.4833679	0.02037984	0.28285398
SNP_201987_235	3.103023	2	0.2119275	0.06769879	0.4365115
SNP_201987_235	3.1031	1	0.07814	0.022674347	0.409331
SNP_201987_732	0.1886607	2	0.9099821	0.0009871075	0.37454272
SNP_201987_837	0.06771616	1	0.7946915	0.00007275161	0.35291472
SNP_201987_954	0.6705089	2	0.7151561	0.0010328251	0.35488924
SNP_203955_360	7.336972	2	0.02551507	0.018843809	0.33360152
SNP_203955_702	1.200928	2	0.548557	0.0023314112	0.35112857
SNP_204238_1144	1.031098	1	0.3099008	0.0018509237	0.36067161
SNP_204238_647	0.7727	1	0.3794	0.00541666	0.4117761
SNP_204238_67	0.01217063	1	0.9121551	0.0001345666	0.34170905
SNP_204238_784	0	2	1	NA	NA	zero-inflated part removed due to convergence problem
SNP_209960_237	3.827342	2	0.1475378	0.1104393	0.4165231
SNP_209960_237	8274-03-01	1	0.05042	0.008774423	0.34982862
SNP_219405_317	0.8329015	1	0.3614349	0.004362368	0.3669102
SNP_221652_115	0.9756861	2	0.6139492	0.003035938	0.3889546
SNP_222230_1003	0.8717439	2	0.6467005	0.0011624951	0.25880846
SNP_222230_528	0.3064223	2	0.8579485	0.0591711	0.3987612
SNP_223488_1410	1.751141	2	0.4166242	0.005189471	0.36208983
SNP_223488_1530	0.8508107	1	0.3563231	0.0007918441	0.34640463
SNP_225441_354	3.25551	2	0.19637	0.014481539	0.3377061
SNP_228863_252	0.3594545	2	0.8354981	0.11061838	0.4332162
SNP_230664_231	0.1247799	2	0.9395165	0.20273804	0.4285749
SNP_231234_1035	0.1137669	1	0.7358957	0.0004448152	0.34882087
SNP_231234_204	0.3727355	2	0.8299683	0.0023639055	0.35932917
SNP_231234_2074	0.8543	1	0.3553	0.026485466	0.5376309
SNP_231234_2083	0.03839357	2	0.9809863	0.26755099	0.574692
SNP_231234_262	0.86498	2	0.6488914	0.12048821	0.4171082
SNP_231234_262	0.865	1	0.3523	0.0018352307	0.33846683
SNP_231234_351	6.909872	2	0.03158932	0.012505465	0.35843308
SNP_232236_1065	2.684293	2	0.2612842	0.0031308319	0.36897014
SNP_232236_192	0.0000003169513	1	0.9995508	0.17885799	0.4371513
SNP_232236_534	2.444597	2	0.2945524	0.007137625	0.36286258
SNP_234776_254	0.1033123	1	0.7478904	0.0003893396	0.28912035
SNP_234776_486	1.633856	2	0.4417867	0.01081092	0.374031
SNP_239007_161	8.288938	2	0.01585185	0.037151653	0.35898455
SNP_239007_528	0.6299583	2	0.7298041	0.06433679	0.4016869
SNP_240627_207	5.588989	2	0.06114578	0.01322733	0.4076549
SNP_240627_381	0.1969697	1	0.657178	0.0001742771	0.35119092
SNP_242486_426	0.3897806	2	0.8229249	0.004942603	0.35079893
SNP_244860_1665	1.016061	2	0.6016794	0.006526753	0.30143325
SNP_246173_255	3.266993	2	0.1952457	0.08989037	0.4552792
SNP_246173_255	2671-03-01	1	0.07068	0.008293572	0.4064583
SNP_251818_120	4.314388	2	0.1156492	0.01310782	0.389899
SNP_251880_2079	13.79762	2	0.001008983	0.005462975	0.28749721
SNP_251880_2352	4.530408	2	0.1038089	0.005699686	0.3817275
SNP_251880_684	5.986395	2	0.0501269	0.017794048	0.4081263
SNP_252388_426	0.6918795	2	0.7075551	0.006561047	0.34368372
SNP_254919_291	0.2491621	2	0.8828667	0.0014866379	0.3835904
SNP_254919_297	5.264563	2	0.07191421	0.02004555	0.4394611
SNP_260500_369	2.357969	2	0.307591	0.006429522	0.3864486
SNP_260893_408	1.254773	2	0.5339855	0.0023813674	0.34229282
SNP_260893_819	0	2	1	NA	NA	zero-inflated part removed due to convergence problem
SNP_260893_945	0.366154	2	0.832704	0.0014549915	0.35573702
SNP_260893_961	0.3681546	1	0.5440119	0.0006385813	0.35140045
SNP_262882_163	2.552066	2	0.2791425	0.017761606	0.37513474
SNP_262882_252	8.469111	2	0.01448625	0.01194967	0.3803103
SNP_26438_387	26.29455	2	0.000001950792	0.016804778	0.4737998
SNP_265198_105	1.407173	2	0.4948075	0.005074435	0.4399103
SNP_266965_261	0.2330773	2	0.8899957	0.005125925	0.3478171
SNP_271438_39	2.729919	1	0.09848426	0.010412825	0.3840269
SNP_271438_626	1.236689	2	0.5388357	0.0036755982	0.35863861
SNP_271438_627	1.601441	2	0.4490053	0.005549584	0.36785027
SNP_271499_1357	1.875397	2	0.3915278	0.0024071398	0.33442137
SNP_271698_251	7.567518	2	0.02273706	0.008412614	0.4181893
SNP_278191_379	0.9513673	2	0.62146	0.0036915145	0.35598434
SNP_278191_558	0.6737053	2	0.714014	0.1768984	0.4925436
SNP_278191_558	0.6742	1	0.4116	0.036149831	0.405762
SNP_281059_636	3.766604	1	0.05228568	0.00614819	0.3672825
SNP_281059_675	0	2	1	NA	NA	zero-inflated part removed due to convergence problem
SNP_281950_1015	1.295555	2	0.5232072	0.0036232737	0.3697954
SNP_281950_1710	1.223081	2	0.5425145	0.011180558	0.3721391
SNP_286191_456	0.5445378	2	0.7616494	0.00558931	0.3895426
SNP_290940_132	NaN	2	NaN	0.7123486	0.7897116
SNP_292200_1193	0.0000002271259	1	0.9996197	0.429629	0.629725
SNP_292200_906	0.0677617	2	0.9666867	0.06409592	0.3877764
SNP_293928_105	0.4174786	1	0.5181979	0.0008859617	0.34043611
SNP_297458_264	0.5444791	2	0.7616718	0.0018305445	0.4373254
SNP_303102_402	1.837393	2	0.3990388	0.010627777	0.32596398
SNP_306701_582	16.07816	2	0.0003226055	0.14157011	0.454792
SNP_306701_957	4.923353	2	0.08529184	0.008448865	0.3766531
SNP_309599_211	9.124511	2	0.01043849	0.023959238	0.3912504
SNP_314888_504	0.003919786	1	0.9500785	0.00001532979	0.3611309
SNP_318275_2206	0.5141899	2	0.7732948	0.320844	0.5361764
SNP_318275_2206	0.5142	1	0.4733	0.005855426	0.3210581
SNP_322391_149	2.422124	2	0.2978808	0.2342546	0.5067711
SNP_324461_93	5618-01-01	1	0.2114	0.025684576	0.31740576
SNP_329123_744	3.686555	2	0.1582977	0.004811945	0.35503988
SNP_329556_606	0.0000334858	2	0.9999833	0.22628713	0.5119823
SNP_334485_564	0.0000001688304	1	0.9996722	0.3928099	0.5837219
SNP_334485_624	0.1966	2	0.9064	0.7238761	0.7647924	zero-inflated part removed due to convergence problem
SNP_338193_2169	0.0028	1	0.9579	0.0000245746	0.35972074
SNP_340268_193	4.633411	2	0.09859787	0.032316391	0.399359
SNP_341837_617	3.730445	2	0.1548618	0.006541949	0.35749373
SNP_341837_768	0.0000003468797	2	0.9999998	0.4296133	0.5721779
SNP_341837_768	0	2	1	NA	NA	zero-inflated part removed due to convergence problem
SNP_342084_2497	0.752452	2	0.6864472	0.011401382	0.4544619
SNP_343154_1302	0.3247	1	0.5688	0.004453433	0.32331767
SNP_343154_1452	0.0490962	2	0.9757508	0.5022844	0.6667017
SNP_343154_1452	0.1735	2	0.9169	0.5194823	0.6045814	zero-inflated part removed due to convergence problem
SNP_343154_1475	0.00002204181	2	0.999989	0.06087617	0.430043
SNP_343154_1558	0.3992401	2	0.8190419	0.0033211868	0.35674367
SNP_343154_267	19.02087	2	0.0000740749	0.034625846	0.3876048
SNP_343154_267	6224-01-01	2	0.4443	0.0014374022	0.18870946	zero-inflated part removed due to convergence problem
SNP_343154_386	3.393221	2	0.1833038	0.005647143	0.3184315
SNP_343154_831	0.1108336	2	0.9460907	0.18227843	0.5046403
SNP_343154_831	0.1108	1	0.7392	0.0007788809	0.3946696
SNP_343265_177	0.5366112	2	0.764674	0.28724147	0.5514888
SNP_343265_177	0.5367	1	0.4638	0.03776494	0.3944863
SNP_343265_423	0.7903	1	0.374	0.0011638164	0.35618891
SNP_344793_1014	NaN	2	NaN	0.30904496	0.5367724
SNP_344793_1014	1.0356	1	0.3089	0.004406945	0.33252256
SNP_344793_1115	0.3981458	2	0.8194902	0.18678307	0.4678578
SNP_344793_874	0.003497572	2	0.9982527	0.043350132	0.30484477
SNP_344793_874	0.0035	1	0.9528	0.0001512659	0.27345575
SNP_353771_483	0.1259703	2	0.9389574	0.004555924	0.32617063
SNP_354713_654	0.1986171	2	0.9054633	0.4265863	0.638383
SNP_358374_195	1.384453	1	0.2393442	0.0013847425	0.4055799
SNP_362654_2058	1.446944	2	0.4850653	0.25418074	0.5211705
SNP_369888_307	6.624925	2	0.03642636	0.013627689	0.3748374
SNP_369888_60	4.246239	2	0.1196578	0.007706117	0.35765603
SNP_369888_93	0.4917833	1	0.4831329	0.0013296731	0.33433359
SNP_372070_273	1.247336	2	0.5359749	0.0021397713	0.26311053
SNP_373029_222	0.3683806	2	0.8317775	0.003115257	0.3730321
SNP_373125_426	0.5450669	2	0.761448	0.004115186	0.3998278
SNP_373125_792	1.109898	2	0.5741016	0.005137565	0.36667376
SNP_373156_174	3.56901	2	0.1678802	0.014409786	0.3790469
SNP_373156_509	0.3326099	2	0.8467879	0.001611008	0.3904144
SNP_374909_24	4.901337	2	0.08623593	0.008359401	0.37403262
SNP_380699_727	0.9962391	1	0.3182222	0.0020104397	0.35919157
SNP_381177_366	2171-02-01	1	0.1365	0.0033876262	0.4062095
SNP_385130_246	4.412339	2	0.1101217	0.007658079	0.3349615
SNP_385130_247	0.4652237	2	0.7924611	0.0019122138	0.27248394
SNP_385130_447	0.4954	1	0.4815	0.005951491	0.31745047
SNP_393751_426	0.3494999	2	0.839667	0.05597872	0.3969273
SNP_393751_492	2.398692	2	0.3013913	0.009852237	0.382968
SNP_393751_859	0.05576673	1	0.8133164	0.0002962115	0.34778857
SNP_397528_23	0.09804093	2	0.9521616	0.0003247193	0.37334101
SNP_404977_723	0.5789771	2	0.7486464	0.13715168	0.4604127
SNP_404977_723	0.5791	1	0.4467	0.04250904	0.4012159
SNP_410766_552	2.178827	2	0.3364137	0.010019307	0.4176073
SNP_410766_569	7.66651	2	0.02163906	0.01284238	0.35653432
SNP_410766_570	0.01545259	2	0.9923035	0.0001049881	0.35708031
SNP_410766_610	0.7024834	2	0.7038136	0.0030974348	0.4070841
SNP_410766_624	0.4984774	2	0.7793939	0.11795265	0.4191013
SNP_41358_42	6.154398	2	0.04608817	0.011421737	0.34896452
SNP_417237_213	0.3939739	2	0.8212013	0.0004720837	0.34286111
SNP_417237_294	5.122377	2	0.07721292	0.010037311	0.3976751
SNP_428039_1406	10.17071	2	0.006186702	0.021009006	0.4413849
SNP_428039_1687	4.527802	2	0.1039442	0.005734867	0.36075033
SNP_428039_473	0.8880224	2	0.6414583	0.003122688	0.3801148
SNP_428039_659	2.426045	2	0.2972974	0.005832847	0.34051144
SNP_428810_55	0.2078209	2	0.901306	0.0002840376	0.36566634
SNP_433232_225	5.730911	2	0.05695717	0.018284703	0.4024369
SNP_433236_258	1.142277	2	0.5648821	0.0035691995	0.344734
SNP_433236_336	0.0000008227256	1	0.9992763	0.000000005698515	0.34931519
SNP_43500_219	0.01014796	2	0.9949389	0.13305054	0.4741583
SNP_43500_219	0.0101	1	0.9198	0.0002100307	0.3935893
SNP_43500_360	0.0000004188998	1	0.9994836	0.12062922	0.4137351
SNP_43500_562	1.069103	2	0.5859321	0.003751705	0.4024654
SNP_43500_642	0.3894036	1	0.5326131	0.0008085165	0.36549044
SNP_43500_821	1.434187	1	0.2310823	0.0019616645	0.34465026
SNP_435139_834	4774-03-01	1	0.06221	0.007579251	0.3788716
SNP_437039_207	0.2016997	2	0.9040688	0.0008287695	0.35645398
SNP_438995_351	2.748894	2	0.2529794	0.023763101	0.3925749
SNP_461687_643	0.1628846	2	0.9217859	0.0004049263	0.34783448
SNP_461687_699	4.423509	2	0.1095083	0.006710065	0.36860271
SNP_480532_672	0.0727	1	0.7875	0.0008764858	0.35314262
SNP_526800_134	1.163436	2	0.5589374	0.004501146	0.35721788
SNP_589289_144	1988-02-01	2	0.2369278	0.006103805	0.36201757
SNP_600228_243	2.077207	2	0.3539486	0.004463209	0.36727738
SNP_600228_315	0.000000333585	1	0.9995392	0.10831881	0.4006743
SNP_600228_549	0	2	10.6780124	NA	NA	zero-inflated part removed due to convergence problem
SNP_621907_107	0.5255491	2	0.7689152	0.03490704	0.4577709
SNP_621907_50	0.6261126	2	0.7312088	0.002297774	0.4317147
SNP_621907_50	0.8602	2	0.65	0.0034107658	0.22782379	zero-inflated part removed due to convergence problem
SNP_622808_242	1.042419	2	0.5938019	0.014054987	0.37106657
SNP_623775_504	2.522549	2	0.2832928	0.012672692	0.34085586
SNP_72382_149	1.889214	2	0.3888324	0.02022776	0.4005323

## Sheet: 2pop
Analysis of Deviance Table (Type II Wald chisquare tests)	Kolumna1	Kolumna2	Kolumna3	Kolumna4	Kolumna5
Chisq is the chi2 statistics. df - degrees of freedom. P-val - p-value.
R2m - marginal coefficient of determination representing the variance explained by the fixed effects.
R2c is the conditional R2 interpreted as a variance explained by the entire model.
SNP	Chisq	Df	Pr(>Chisq)	R2m	R2c
SNP_322391_149	2.523143	2	0.2832087	0.25343642	0.28625672
SNP_385130_246	3.197654	2	0.2021334	0.012361558	0.05478171
SNP_385130_247	0.7187538	2	0.6981112	0.005657635	0.040588772
SNP_621907_107	0.06175993	1	0.8037356	0.0005787831	0.044171014
SNP_433236_258	1.289717	2	0.5247369	0.009745495	0.05043565
SNP_209960_237	4.540503	1	0.03310186	0.021752022	0.07018827
SNP_393751_426	0.2913248	2	0.8644495	0.15179795	0.18768914
SNP_393751_492	2.346587	2	0.3093464	0.021885122	0.06644463
SNP_344793_1115	0.3737614	1	0.5409611	0.0029675691	0.042133151
SNP_41358_42	4.296347	2	0.1166971	0.013981144	0.07808408
SNP_303102_402	2.105005	2	0.3490631	0.025359109	0.08015945
SNP_309599_211	8.825647	2	0.01212091	0.06652456	0.07369587
SNP_155465_171	0.3390828	2	0.8440518	0.0039939817	0.04188835
SNP_265198_105	1.692303	2	0.429063	0.005878137	0.05211914
SNP_329123_744	4.814656	2	0.09005562	0.01043426	0.04708681
SNP_428810_55	0.2593155	2	0.878396	0.0011016032	0.04679806
SNP_222230_1003	1.14709	2	0.5635241	0.0042223321	0.05611502
SNP_369888_60	3.721483	2	0.1555572	0.01686117	0.08025248
SNP_369888_93	0.6264097	1	0.4286753	0.0038696625	0.04651238
SNP_369888_307	6.33557	2	0.04209674	0.028795411	0.07791873
SNP_252388_426	2.81045	2	0.2453119	0.014227256	0.06368454
SNP_271438_626	1.575604	2	0.4548434	0.009825971	0.05001268
SNP_271438_627	1.543335	2	0.4622417	0.012428064	0.06024274
SNP_433232_225	3.172438	2	0.2046981	0.018909662	0.05322769
SNP_372070_273	1.246009	2	0.5363307	0.005540445	0.04901006
SNP_221652_115	0.1864707	2	0.9109791	0.0009734076	0.06077761
SNP_266965_261	0.0008601454	2	0.99957	0.14664768	0.18492479
SNP_410766_552	1.909606	2	0.384888	0.021881495	0.0685494
SNP_410766_569	7.112272	2	0.02854893	0.032422225	0.08172257
SNP_410766_570	0.348973	2	0.8398882	0.0017521748	0.04453917
SNP_410766_624	0.3757101	2	0.8287348	0.19007281	0.21950925
SNP_461687_643	0.1666752	2	0.9200405	0.0008845734	0.034003633
SNP_461687_699	4.271284	2	0.1181687	0.01641267	0.06693407
SNP_589289_144	2.603636	2	0.2720368	0.013753418	0.06241716
SNP_234776_254	0.2026566	1	0.652585	0.0016413666	0.06167866
SNP_234776_486	1.531207	2	0.4650533	0.03592402	0.08209386
SNP_362654_2058	1.962801	2	0.3747858	0.32584887	0.3410578
SNP_153958_145	0.0142575	1	0.9049547	0.0001610689	0.039989073
SNP_153958_384	0.07560472	2	0.9629032	0.0006434008	0.05068934
SNP_223488_1410	1.546518	2	0.4615065	0.008348826	0.05873163
SNP_72382_149	2.043115	2	0.3600337	0.04547004	0.10409678
SNP_373125_426	0.1650847	2	0.9207724	0.0016320484	0.04805297
SNP_373125_792	5.432868	2	0.06611008	0.029130191	0.04621694
SNP_438995_351	2.442266	2	0.2948958	0.27769504	0.30633061
SNP_281950_1015	1.089065	2	0.5801129	0.007384582	0.05443439
SNP_281950_1710	6.220161	2	0.04459736	0.021820033	0.06152019
SNP_526800_134	10.24599	2	0.005958163	0.05172666	0.05172666
SNP_262882_163	2.898819	2	0.2347089	0.03641434	0.0923985
SNP_262882_252	9076-07-01	2	0.004923	0.012984777	0.4017684
SNP_121540_174	0.1803274	2	0.9137816	0.3829153	0.4069961
SNP_121540_874	0.708501	2	0.7016992	0.004720598	0.05884419
SNP_152845_180	10.27714	2	0.005866081	0.01362529	0.04871853
SNP_152845_240	0.4931807	2	0.7814607	0.005137279	0.026407355
SNP_183332_963	1.698837	2	0.4276635	0.0022400552	0.041664085
SNP_100265_641	5.373411	2	0.06810494	0.020708346	0.07747028
SNP_600228_243	2.392461	2	0.3023318	0.012778007	0.04783224
SNP_260500_369	1.071768	2	0.5851518	0.008361577	0.0560313
SNP_293928_105	0.277547	1	0.5983135	0.0017795773	0.04640459
SNP_203955_360	7.944484	2	0.01883116	0.03032963	0.06632083
SNP_203955_702	1.276274	2	0.5282756	0.014780217	0.03470332
SNP_374909_24	2.108399	2	0.3484713	0.010895928	0.05309887
SNP_232236_534	1.376628	2	0.5024223	0.010936126	0.06806172
SNP_232236_1065	2.369017	2	0.3058965	0.007562325	0.06897422
SNP_231234_204	6229-06-01	1	0.01007	0.017115716	0.32036802
SNP_231234_351	7.118093	2	0.02846596	0.039897123	0.05981795
SNP_231234_1035	0.2084915	1	0.6479523	0.0026440307	0.04144207
SNP_231234_2083	0.4372	1	0.5085	0.0020662883	0.36723412
SNP_225441_354	2.993905	2	0.2238112	0.028288448	0.0741835
SNP_251818_120	4.331909	2	0.1146405	0.02159818	0.08542157
SNP_142225_405	0.1797952	2	0.9140248	0.00588714	0.035737062
SNP_623775_504	5.007832	2	0.08176419	0.037587764	0.05577013
SNP_240627_207	7.734481	2	0.020916	0.015595703	0.06083678
SNP_340268_193	4.538045	2	0.1034132	0.05049854	0.13887076
SNP_176851_1011	0.434671	1	0.5097058	0.008852533	0.037715583
SNP_114449_398	2.09746	2	0.3503825	0.008683945	0.038593997
SNP_271499_1357	1.675505	2	0.432682	0.005850571	0.05339995
SNP_239007_161	9551-09-01	2	0.006891	0.020769166	0.020769166	zero-inflated part removed due to convergence problem
SNP_239007_528	8.407126	1	0.003737531	0.042212765	0.042212766
SNP_244860_1665	2.325759	2	0.3125848	0.011987096	0.034815482
SNP_138885_311	0.6067792	2	0.7383114	0.00466243	0.04945625
SNP_251880_684	6.376144	2	0.04125133	0.036899374	0.07981118
SNP_251880_2079	11.41897	2	0.003314374	0.039349	0.07357391
SNP_622808_242	0.006587294	2	0.9967118	0.18401732	0.21888593
SNP_193618_387	7771-01-01	2	0.4112516	0.009560489	0.05917721
SNP_417237_213	0.3373254	2	0.8447938	0.000928789	0.04792482
SNP_417237_294	4.066616	2	0.1309018	0.01395681	0.04635945
SNP_194809_624	22.67912	2	0.000011893	0.021124265	0.06742931
SNP_194809_1116	2.221892	2	0.3292473	0.011249718	0.07415174
SNP_373156_174	3.239579	2	0.1979404	0.030628552	0.06990906
SNP_373156_509	1.151881	2	0.5621758	0.004646105	0.05035722
SNP_397528_23	0.004081108	2	0.9979615	0.0000411588	0.041297183
SNP_201987_732	0.09741795	2	0.9524583	0.0007550346	0.04636364
SNP_201987_954	0.7729029	2	0.6794637	0.0033538021	0.04559758
SNP_297458_264	0.2279645	2	0.8922738	0.001535671	0.05967376
SNP_199628_214	1.247584	2	0.5359083	0.02256217	0.06492893
SNP_254919_291	0.1461398	2	0.9295359	0.0013520165	0.040100589
SNP_201724_525	0.111	1	0.739	0.0011068651	0.5120748
SNP_26438_387	25.57911	2	0.000002789758	0.04698543	0.1137518
SNP_329556_606	0.08981593	1	0.7644113	0.0010525797	0.043829347
SNP_242486_426	6.339197	2	0.04202047	0.02374824	0.07511398
SNP_437039_207	0.1012147	2	0.9506519	0.0007950891	0.04521448
SNP_278191_379	0.7886158	2	0.6741465	0.005499653	0.04601602
SNP_43500_219	0.02387252	2	0.9881347	0.31531076	0.3226738
SNP_43500_562	1.109446	2	0.5742314	0.010594489	0.04863189
SNP_182044_141	2.374601	2	0.3050437	0.0088846	0.05086125
SNP_306701_582	0.002173891	2	0.9989136	0.2228619	0.25582425
SNP_306701_957	5.095027	2	0.07827605	0.018034504	0.06483235
SNP_343154_267	19.57782	2	0.00005606989	0.07810893	0.09598366
SNP_343154_386	2.849774	2	0.2405357	0.0129963	0.06800923
SNP_343154_1452	0.05563498	2	0.9725659	0.18986307	0.21831588
SNP_343154_1475	1.707679	1	0.1912868	0.007479023	0.031597788
SNP_343154_1558	0.7869059	2	0.674723	0.014570709	0.038016868
SNP_260893_408	2.151303	2	0.3410754	0.007314615	0.037631709
SNP_260893_945	0.01875578	2	0.9906659	0.000124208	0.042306636
SNP_198248_1498	0.1688983	2	0.9190184	0.0016862279	0.04441875
SNP_428039_473	0.9563172	2	0.6199239	0.006148705	0.05807643
SNP_428039_659	2.53345	2	0.2817529	0.018151908	0.04687589
SNP_428039_1406	10.62255	2	0.004935641	0.05700979	0.11396139
SNP_128936_282	7.217655	2	0.02708359	0.026857351	0.081089
SNP_271698_251	6.619451	2	0.0365262	0.021641036	0.09610134
SNP_341837_617	3.524304	2	0.171675	0.01253603	0.04582272
SNP_373029_222	0.2753199	2	0.871395	0.006079761	0.024558077
SNP_187211_1709	1.904426	2	0.3858861	0.01798178	0.0628346
