# Supplementary material for: Non-MHC immunity genes do not affect parasite load in European invasive populations of common raccoon
Source: Sci Rep. 2023 Sep 21;13:15696. doi: 10.1038/s41598-023-41721-1 (PMC10514260; doi:10.1038/s41598-023-41721-1)
Supplement: Supplementary file 16 — Supplementary Information 10. [file 41598_2023_41721_MOESM16_ESM.txt]

Detailed summary for zero-inflated mixed models with negative binomial distribution fitted with glmmTBM function from glmmTBM package. Each model included population as a random factor.

-------------------------------------------------------- 

*** G_322391_149  ***

Conditional model:
                  Estimate Std. Error  z value     Pr(>|z|)
(Intercept)       4.082488  0.3986177 10.24161 1.290682e-24
G_322391_149C/T   0.630234  0.3967628  1.58844 1.121868e-01
G_322391_149T/T -10.583848        NaN      NaN          NaN

Zero-inflation model:
                   Estimate Std. Error    z value   Pr(>|z|)
(Intercept)     -1.04552976  0.5116110 -2.0436031 0.04099277
G_322391_149C/T -0.08736603  0.8290997 -0.1053746 0.91607859
G_322391_149T/T  8.14703664        NaN        NaN        NaN

-------------------------------------------------------- 

*** G_385130_246  ***

Conditional model:
                  Estimate Std. Error    z value     Pr(>|z|)
(Intercept)      4.3332268  0.4490042  9.6507488 4.879808e-22
G_385130_246T/C  0.1573074  0.4307698  0.3651775 7.149789e-01
G_385130_246T/T -0.4237739  0.4203205 -1.0082161 3.133507e-01

Zero-inflation model:
                    Estimate   Std. Error      z value  Pr(>|z|)
(Intercept)      -0.44671008    0.4772530 -0.936002664 0.3492718
G_385130_246T/C  -0.01400115    0.5936099 -0.023586451 0.9811825
G_385130_246T/T -17.57777135 4071.7682633 -0.004316987 0.9965556

-------------------------------------------------------- 

*** G_385130_247  ***

Conditional model:
                  Estimate Std. Error   z value     Pr(>|z|)
(Intercept)     4.05523379   1.108778 3.6573909 0.0002547957
G_385130_247G/C 0.39213289   1.105984 0.3545555 0.7229226141
G_385130_247G/G 0.01356424   1.093758 0.0124015 0.9901052844

Zero-inflation model:
                  Estimate Std. Error    z value  Pr(>|z|)
(Intercept)     -1.1102509   2.296848 -0.4833802 0.6288258
G_385130_247G/C  0.6057137   2.336503  0.2592394 0.7954505
G_385130_247G/G -0.6709212   2.548515 -0.2632597 0.7923505

-------------------------------------------------------- 

*** G_621907_107  ***

Conditional model:
                 Estimate Std. Error   z value     Pr(>|z|)
(Intercept)     4.0489648  0.7127529 5.6807414 1.341121e-08
G_621907_107G/G 0.1599944  0.6438004 0.2485154 8.037356e-01

Zero-inflation model:
                   Estimate Std. Error     z value  Pr(>|z|)
(Intercept)     -0.96484871   1.195746 -0.80690133 0.4197233
G_621907_107G/G -0.01704239   1.236976 -0.01377747 0.9890075

-------------------------------------------------------- 

*** G_433236_258  ***

Conditional model:
                  Estimate Std. Error   z value     Pr(>|z|)
(Intercept)      4.4704689  0.4564806  9.793338 1.202583e-22
G_433236_258A/T -0.4822811  0.4304375 -1.120444 2.625246e-01
G_433236_258T/T -0.3326969  0.5458736 -0.609476 5.422090e-01

Zero-inflation model:
                  Estimate Std. Error    z value  Pr(>|z|)
(Intercept)     -0.5150809  0.3972409 -1.2966462 0.1947529
G_433236_258A/T -0.8215566  0.9796064 -0.8386599 0.4016602
G_433236_258T/T -1.0082304  1.4127125 -0.7136841 0.4754226

-------------------------------------------------------- 

*** G_209960_237  ***

Conditional model:
                  Estimate Std. Error   z value     Pr(>|z|)
(Intercept)      4.7468709  0.4584613 10.353919 4.016998e-25
G_209960_237T/T -0.7725251  0.3625439 -2.130846 3.310186e-02

Zero-inflation model:
                  Estimate Std. Error    z value  Pr(>|z|)
(Intercept)     -0.2077811  0.3794851 -0.5475343 0.5840117
G_209960_237T/T -1.2185433  0.8256215 -1.4759104 0.1399680

-------------------------------------------------------- 

*** G_393751_426  ***

Conditional model:
                   Estimate Std. Error    z value     Pr(>|z|)
(Intercept)       4.2422381   0.384497 11.0332142 2.642488e-28
G_393751_426C/T  -0.4441757   0.822936 -0.5397452 5.893728e-01
G_393751_426T/T -11.1021527        NaN        NaN          NaN

Zero-inflation model:
                  Estimate Std. Error   z value  Pr(>|z|)
(Intercept)     -0.9147305  0.3916964 -2.335305 0.0195275
G_393751_426C/T -1.3266080  4.9723861 -0.266795 0.7896270
G_393751_426T/T  5.8697676        NaN       NaN       NaN

-------------------------------------------------------- 

*** G_393751_492  ***

Conditional model:
                  Estimate Std. Error    z value     Pr(>|z|)
(Intercept)      4.3279218  0.3978616 10.8779580 1.468150e-27
G_393751_492C/T -0.6536873  0.5585379 -1.1703544 2.418584e-01
G_393751_492T/T  0.4720685  0.5745766  0.8215935 4.113083e-01

Zero-inflation model:
                  Estimate Std. Error    z value   Pr(>|z|)
(Intercept)     -0.6480005  0.3455885 -1.8750639 0.06078394
G_393751_492C/T -2.0520580  5.0442683 -0.4068098 0.68414766
G_393751_492T/T -0.9236359  1.3812341 -0.6687034 0.50368470

-------------------------------------------------------- 

*** G_344793_1115  ***

Conditional model:
                  Estimate Std. Error    z value     Pr(>|z|)
(Intercept)      4.1756871  0.3855932 10.8292561 2.501794e-27
G_344793_1115C/T 0.3073898  0.5027964  0.6113603 5.409611e-01

Zero-inflation model:
                  Estimate Std. Error   z value   Pr(>|z|)
(Intercept)      -1.155221  0.5071735 -2.277763 0.02274072
G_344793_1115C/T  1.061355  0.7434267  1.427652 0.15339197

-------------------------------------------------------- 

*** G_41358_42  ***

Conditional model:
               Estimate Std. Error   z value     Pr(>|z|)
(Intercept)   3.7425270  0.4870090 7.6847191 1.533331e-14
G_41358_42T/C 0.3027658  0.3630640 0.8339186 4.043269e-01
G_41358_42T/T 0.7033533  0.3406593 2.0646825 3.895305e-02

Zero-inflation model:
               Estimate Std. Error      z value  Pr(>|z|)
(Intercept)   -17.21356   3593.871 -0.004789700 0.9961784
G_41358_42T/C  16.47302   3593.871  0.004583642 0.9963428
G_41358_42T/T  16.57935   3593.871  0.004613230 0.9963192

-------------------------------------------------------- 

*** G_303102_402  ***

Conditional model:
                  Estimate Std. Error    z value     Pr(>|z|)
(Intercept)      4.7606711  0.8553700  5.5656276 2.612105e-08
G_303102_402T/C -1.1211460  0.8989098 -1.2472286 2.123137e-01
G_303102_402T/T -0.4172302  0.7775848 -0.5365719 5.915633e-01

Zero-inflation model:
                   Estimate Std. Error     z value  Pr(>|z|)
(Intercept)     -0.06996843   1.051095 -0.06656718 0.9469263
G_303102_402T/C -2.14194179   3.304711 -0.64814804 0.5168892
G_303102_402T/T -0.71548650   1.110778 -0.64413117 0.5194904

-------------------------------------------------------- 

*** G_309599_211  ***

Conditional model:
                 Estimate Std. Error   z value     Pr(>|z|)
(Intercept)      5.701553  0.5186111 10.993889 4.089195e-28
G_309599_211T/C -1.507674  0.5498715 -2.741866 6.109128e-03
G_309599_211T/T -1.728843  0.6735574 -2.566734 1.026612e-02

Zero-inflation model:
                  Estimate Std. Error   z value  Pr(>|z|)
(Intercept)      0.6860959  0.5016126  1.367780 0.1713808
G_309599_211T/C -2.3824743  1.5060620 -1.581923 0.1136671
G_309599_211T/T -2.4872242  2.4125630 -1.030947 0.3025658

-------------------------------------------------------- 

***  G_155465_171 ***

Conditional model:
                  Estimate Std. Error    z value     Pr(>|z|)
(Intercept)      4.2098636  0.4228500  9.9559259 2.376008e-23
G_155465_171G/A  0.1482951  0.3891078  0.3811158 7.031174e-01
G_155465_171G/G -0.2163238  0.7258062 -0.2980463 7.656679e-01

Zero-inflation model:
                 Estimate Std. Error    z value  Pr(>|z|)
(Intercept)     -1.928043   1.211429 -1.5915437 0.1114873
G_155465_171G/A  1.145842   1.233774  0.9287290 0.3530295
G_155465_171G/G  1.338736   1.603576  0.8348441 0.4038055

-------------------------------------------------------- 

*** G_265198_105  ***

Conditional model:
                  Estimate Std. Error    z value     Pr(>|z|)
(Intercept)      4.2304185  0.4162577 10.1629800 2.900723e-24
G_265198_105C/T -0.5083011  0.4694738 -1.0827037 2.789400e-01
G_265198_105T/T  0.2641409  0.8115662  0.3254705 7.448250e-01

Zero-inflation model:
                   Estimate   Std. Error      z value  Pr(>|z|)
(Intercept)      -0.9823673 3.843382e-01 -2.555997203 0.0105884
G_265198_105C/T -15.5372858 4.129878e+03 -0.003762166 0.9969982
G_265198_105T/T -23.1974155 1.259094e+05 -0.000184239 0.9998530

-------------------------------------------------------- 

*** G_329123_744  ***

Conditional model:
                 Estimate Std. Error    z value     Pr(>|z|)
(Intercept)     4.1106414  0.3835929 10.7161569 8.548181e-27
G_329123_744C/T 0.1497839  0.4928043  0.3039419 7.611721e-01
G_329123_744T/T 1.3461692  0.6159889  2.1853789 2.886108e-02

Zero-inflation model:
                  Estimate Std. Error    z value   Pr(>|z|)
(Intercept)     -1.1667448  0.6033058 -1.9339192 0.05312306
G_329123_744C/T  0.2833824  0.9094007  0.3116145 0.75533354
G_329123_744T/T  1.1616098  1.1693679  0.9933655 0.32053185

-------------------------------------------------------- 

*** G_428810_55  ***

Conditional model:
                 Estimate Std. Error    z value     Pr(>|z|)
(Intercept)    4.14245012  0.4102087 10.0983964 5.615289e-24
G_428810_55A/T 0.04819325  0.4492228  0.1072814 9.145658e-01
G_428810_55T/T 0.39869487  0.7829447  0.5092248 6.105947e-01

Zero-inflation model:
                 Estimate Std. Error    z value  Pr(>|z|)
(Intercept)    -1.3402634  0.6506237 -2.0599670 0.0394017
G_428810_55A/T  0.8935091  0.7909018  1.1297346 0.2585881
G_428810_55T/T  0.7234935  1.2865388  0.5623565 0.5738731

-------------------------------------------------------- 

*** G_222230_1003  ***

Conditional model:
                    Estimate Std. Error    z value     Pr(>|z|)
(Intercept)       4.15937838  0.4862654  8.5537200 1.191838e-17
G_222230_1003C/T -0.06307291  0.4239866 -0.1487615 8.817418e-01
G_222230_1003T/T -0.43255010  0.4349725 -0.9944309 3.200131e-01

Zero-inflation model:
                    Estimate   Std. Error      z value   Pr(>|z|)
(Intercept)       -0.8860195    0.4622659 -1.916687938 0.05527759
G_222230_1003C/T  -0.1069301    0.7258263 -0.147321858 0.88287798
G_222230_1003T/T -16.6938951 3852.0387092 -0.004333782 0.99654215

-------------------------------------------------------- 

*** G_369888_60  ***

Conditional model:
                Estimate Std. Error   z value    Pr(>|z|)
(Intercept)    3.8133694   1.251127 3.0479484 0.002304095
G_369888_60G/A 0.8552066   1.219334 0.7013721 0.483070840
G_369888_60G/G 0.1674840   1.203434 0.1391718 0.889314382

Zero-inflation model:
                Estimate Std. Error    z value  Pr(>|z|)
(Intercept)    -2.394734   7.733540 -0.3096555 0.7568229
G_369888_60G/A  1.654692   7.743303  0.2136933 0.8307862
G_369888_60G/G  1.356706   7.726271  0.1755965 0.8606110

-------------------------------------------------------- 

*** G_369888_93  ***

Conditional model:
                Estimate Std. Error    z value     Pr(>|z|)
(Intercept)     4.419614  0.4753116  9.2983507 1.426410e-20
G_369888_93T/T -0.312789  0.3952049 -0.7914605 4.286753e-01

Zero-inflation model:
                 Estimate Std. Error    z value  Pr(>|z|)
(Intercept)    -0.7093044  0.5083302 -1.3953615 0.1629069
G_369888_93T/T -0.4880096  0.7437137 -0.6561794 0.5117087

-------------------------------------------------------- 

*** G_369888_307  ***

Conditional model:
                  Estimate Std. Error    z value     Pr(>|z|)
(Intercept)      3.9402938  0.4632836  8.5051440 1.813704e-17
G_369888_307A/G  0.6116157  0.3659562  1.6712812 9.466615e-02
G_369888_307G/G -0.4004932  0.4908413 -0.8159322 4.145389e-01

Zero-inflation model:
                   Estimate   Std. Error      z value   Pr(>|z|)
(Intercept)      -1.3983941    0.8344607 -1.675805893 0.09377622
G_369888_307A/G   0.9783524    0.8805058  1.111125471 0.26651435
G_369888_307G/G -14.4053378 4022.0165564 -0.003581621 0.99714229

-------------------------------------------------------- 

*** G_252388_426  ***

Conditional model:
                  Estimate Std. Error    z value     Pr(>|z|)
(Intercept)      4.2696352  0.4138711 10.3163405 5.944588e-25
G_252388_426C/T -0.2893519  0.4586064 -0.6309373 5.280815e-01
G_252388_426T/T -1.6797373  1.0376123 -1.6188487 1.054798e-01

Zero-inflation model:
                   Estimate   Std. Error      z value   Pr(>|z|)
(Intercept)      -0.8071864    0.3846079 -2.098725215 0.03584113
G_252388_426C/T  -0.6792069    1.1874815 -0.571972641 0.56734051
G_252388_426T/T -13.2226207 4331.9598954 -0.003052341 0.99756459

-------------------------------------------------------- 

*** G_271438_626  ***

Conditional model:
                 Estimate Std. Error   z value     Pr(>|z|)
(Intercept)     4.0406555  0.4088697 9.8825010 4.957979e-23
G_271438_626A/G 0.4808095  0.3831353 1.2549339 2.095027e-01
G_271438_626G/G 0.2168867  0.9638872 0.2250126 8.219695e-01

Zero-inflation model:
                  Estimate Std. Error    z value   Pr(>|z|)
(Intercept)     -1.1739440  0.6729718 -1.7444179 0.08108625
G_271438_626A/G  0.4249157  0.7792272  0.5453040 0.58554448
G_271438_626G/G  0.3059817  1.7052303  0.1794372 0.85759445

-------------------------------------------------------- 

*** G_271438_627  ***

Conditional model:
                 Estimate Std. Error    z value     Pr(>|z|)
(Intercept)      4.527321  0.5365950  8.4371279 3.252305e-17
G_271438_627T/C -0.196904  0.4763021 -0.4134016 6.793124e-01
G_271438_627T/T -0.595763  0.5143858 -1.1582027 2.467813e-01

Zero-inflation model:
                  Estimate Std. Error    z value  Pr(>|z|)
(Intercept)     -0.3624809  0.5876953 -0.6167837 0.5373774
G_271438_627T/C -0.2046403  0.7045295 -0.2904638 0.7714614
G_271438_627T/T -1.4658837  1.4406942 -1.0174843 0.3089231

-------------------------------------------------------- 

*** G_433232_225  ***

Conditional model:
                  Estimate Std. Error     z value     Pr(>|z|)
(Intercept)     4.19722794  0.3580019 11.72403794 9.598532e-32
G_433232_225C/T 0.98267512  0.5519920  1.78023421 7.503764e-02
G_433232_225T/T 0.06201179  0.9849382  0.06296008 9.497983e-01

Zero-inflation model:
                  Estimate   Std. Error      z value   Pr(>|z|)
(Intercept)      -1.068591    0.4642106 -2.301952956 0.02133783
G_433232_225C/T   1.882124    0.7807894  2.410540220 0.01592891
G_433232_225T/T -15.960576 4986.9679383 -0.003200457 0.99744641

-------------------------------------------------------- 

*** G_372070_273  ***

Conditional model:
                 Estimate Std. Error   z value     Pr(>|z|)
(Intercept)      5.307571   1.371953  3.868624 0.0001094511
G_372070_273G/A -1.454626   1.378621 -1.055131 0.2913652417
G_372070_273G/G -1.138844   1.380318 -0.825059 0.4093381222

Zero-inflation model:
                   Estimate  Std. Error      z value  Pr(>|z|)
(Intercept)      -0.2253221    1.736066 -0.129788933 0.8967334
G_372070_273G/A -15.5741680 3522.639752 -0.004421164 0.9964724
G_372070_273G/G  -0.7850173    1.788068 -0.439030945 0.6606391

-------------------------------------------------------- 

*** G_221652_115  ***

Conditional model:
                 Estimate Std. Error   z value     Pr(>|z|)
(Intercept)     3.9470607   1.087659 3.6289515 0.0002845746
G_221652_115G/A 0.3581128   1.106567 0.3236251 0.7462219011
G_221652_115G/G 0.1516704   1.056690 0.1435336 0.8858688021

Zero-inflation model:
                 Estimate Std. Error      z value  Pr(>|z|)
(Intercept)     -14.76339   4046.797 -0.003648166 0.9970892
G_221652_115G/A  12.16026   4046.800  0.003004908 0.9976024
G_221652_115G/G  13.88810   4046.797  0.003431873 0.9972618

-------------------------------------------------------- 

*** G_266965_261  ***

Conditional model:
                    Estimate Std. Error    z value     Pr(>|z|)
(Intercept)       4.17997672  0.4164214 10.0378526 1.039116e-23
G_266965_261C/T   0.02014638  0.6869028  0.0293293 9.766020e-01
G_266965_261T/T -11.07139153        NaN        NaN          NaN

Zero-inflation model:
                  Estimate Std. Error    z value   Pr(>|z|)
(Intercept)     -0.9132666  0.4050011 -2.2549730 0.02413502
G_266965_261C/T -1.1500414  2.7671453 -0.4156057 0.67769855
G_266965_261T/T  5.9699176        NaN        NaN        NaN

-------------------------------------------------------- 

*** G_410766_552  ***

Conditional model:
                  Estimate Std. Error    z value     Pr(>|z|)
(Intercept)      4.3934615  0.4122341 10.6576857 1.605426e-26
G_410766_552C/T -0.6635139  0.4813424 -1.3784657 1.680596e-01
G_410766_552T/T -0.2406240  0.7199223 -0.3342361 7.382014e-01

Zero-inflation model:
                  Estimate Std. Error    z value   Pr(>|z|)
(Intercept)     -1.0338052  0.4326619 -2.3894067 0.01687561
G_410766_552C/T -0.2371344  1.2486006 -0.1899202 0.84937169
G_410766_552T/T  0.2778490  1.3533973  0.2052974 0.83733974

-------------------------------------------------------- 

*** G_410766_569  ***

Conditional model:
                 Estimate Std. Error   z value     Pr(>|z|)
(Intercept)     3.9090297  0.4223471 9.2554908 2.132484e-20
G_410766_569C/T 0.9469261  0.3553707 2.6646151 7.707647e-03
G_410766_569T/T 0.4112558  1.0322178 0.3984196 6.903209e-01

Zero-inflation model:
                  Estimate Std. Error    z value   Pr(>|z|)
(Intercept)     -1.3163595  0.7378832 -1.7839673 0.07442898
G_410766_569C/T  0.7883026  0.8332048  0.9461090 0.34409300
G_410766_569T/T  1.0751402  1.4624980  0.7351396 0.46225445

-------------------------------------------------------- 

*** G_410766_570  ***

Conditional model:
                   Estimate Std. Error    z value     Pr(>|z|)
(Intercept)      4.18394663  0.4456811  9.3877586 6.129060e-21
G_410766_570A/G -0.02809144  0.4288141 -0.0655096 9.477683e-01
G_410766_570G/G  0.36612047  0.6788218  0.5393469 5.896475e-01

Zero-inflation model:
                  Estimate Std. Error    z value  Pr(>|z|)
(Intercept)     -0.7042680  0.4474808 -1.5738507 0.1155220
G_410766_570A/G -0.9731834  1.1377673 -0.8553448 0.3923603
G_410766_570G/G  0.1544751  1.0013285  0.1542702 0.8773967

-------------------------------------------------------- 

*** G_410766_624  ***

Conditional model:
                  Estimate Std. Error   z value     Pr(>|z|)
(Intercept)      4.2966144  0.3900761 11.014810 3.242211e-28
G_410766_624C/T -0.2976834  0.4856554 -0.612952 5.399081e-01
G_410766_624T/T -9.1517727        NaN       NaN          NaN

Zero-inflation model:
                  Estimate Std. Error    z value   Pr(>|z|)
(Intercept)     -0.7897818  0.4041148 -1.9543498 0.05065986
G_410766_624C/T -1.3658488  2.3667105 -0.5771085 0.56386613
G_410766_624T/T  9.2866591        NaN        NaN        NaN

-------------------------------------------------------- 

*** G_461687_643  ***

Conditional model:
                   Estimate Std. Error    z value     Pr(>|z|)
(Intercept)      4.25234382  0.3936190 10.8031975 3.324214e-27
G_461687_643A/G -0.08386062  0.4198329 -0.1997476 8.416780e-01
G_461687_643G/G  0.17955947  0.6284093  0.2857365 7.750800e-01

Zero-inflation model:
                  Estimate Std. Error    z value  Pr(>|z|)
(Intercept)     -0.7265681  0.4775125 -1.5215688 0.1281171
G_461687_643A/G -0.5823155  0.9102468 -0.6397336 0.5223458
G_461687_643G/G -1.2776374  2.0027349 -0.6379463 0.5235086

-------------------------------------------------------- 

*** G_461687_699  ***

Conditional model:
                  Estimate Std. Error    z value     Pr(>|z|)
(Intercept)      4.0127847  0.4230755  9.4847963 2.428569e-21
G_461687_699G/T  0.6608923  0.3528191  1.8731758 6.104411e-02
G_461687_699T/T -0.1435547  0.5638730 -0.2545869 7.990422e-01

Zero-inflation model:
                   Estimate   Std. Error      z value   Pr(>|z|)
(Intercept)      -0.9892484    0.5282560 -1.872668678 0.06111415
G_461687_699G/T   0.1008891    0.6818126  0.147971883 0.88236496
G_461687_699T/T -15.2361545 3840.5687079 -0.003967161 0.99683467

-------------------------------------------------------- 

*** G_589289_144  ***

Conditional model:
                 Estimate Std. Error   z value     Pr(>|z|)
(Intercept)     3.9940194  0.4301267 9.2856822 1.606746e-20
G_589289_144A/G 0.5864393  0.3646654 1.6081575 1.078007e-01
G_589289_144G/G 0.1466717  1.0062007 0.1457679 8.841046e-01

Zero-inflation model:
                   Estimate Std. Error     z value   Pr(>|z|)
(Intercept)     -1.01759271  0.5749790 -1.76979111 0.07676195
G_589289_144A/G  0.06539758  0.7285929  0.08975874 0.92847894
G_589289_144G/G -1.11112081  4.1118265 -0.27022561 0.78698669

-------------------------------------------------------- 

*** G_234776_254  ***

Conditional model:
                 Estimate Std. Error   z value     Pr(>|z|)
(Intercept)     3.9935633  0.5727680 6.9723921 3.115967e-12
G_234776_254T/T 0.2075084  0.4609515 0.4501739 6.525850e-01

Zero-inflation model:
                 Estimate Std. Error    z value  Pr(>|z|)
(Intercept)     -2.024249   1.913691 -1.0577724 0.2901592
G_234776_254T/T  1.130874   1.909701  0.5921731 0.5537347

-------------------------------------------------------- 

***  G_234776_486 ***

Conditional model:
                  Estimate Std. Error    z value     Pr(>|z|)
(Intercept)      4.4733014  0.4270097 10.4758777 1.114985e-25
G_234776_486C/T -0.8643909  0.7070861 -1.2224691 2.215303e-01
G_234776_486T/T -0.3288387  0.7078717 -0.4645456 6.422569e-01

Zero-inflation model:
                  Estimate  Std. Error     z value   Pr(>|z|)
(Intercept)     -0.5576671   0.2981511 -1.87041772 0.06142583
G_234776_486C/T -5.4721291 178.7157413 -0.03061918 0.97557325
G_234776_486T/T -2.9691140  11.3426582 -0.26176527 0.79350241

-------------------------------------------------------- 

*** G_362654_2058  ***

Conditional model:
                    Estimate Std. Error  z value     Pr(>|z|)
(Intercept)        4.0769047  0.3581062 11.38463 4.988171e-30
G_362654_2058C/T   0.6181693  0.4412343  1.40100 1.612140e-01
G_362654_2058T/T -12.5886719        NaN      NaN          NaN

Zero-inflation model:
                   Estimate Std. Error    z value  Pr(>|z|)
(Intercept)      -1.3785747  0.9355263 -1.4735820 0.1405942
G_362654_2058C/T  0.7337529  1.0098523  0.7265942 0.4674746
G_362654_2058T/T  6.0304035        NaN        NaN       NaN

-------------------------------------------------------- 

***  G_153958_145 ***

Conditional model:
                  Estimate Std. Error   z value     Pr(>|z|)
(Intercept)     4.18623884  0.6851362 6.1100825 9.957966e-10
G_153958_145G/G 0.07902781  0.6618479 0.1194048 9.049547e-01

Zero-inflation model:
                  Estimate Std. Error    z value  Pr(>|z|)
(Intercept)     -1.0953136   1.397344 -0.7838539 0.4331258
G_153958_145G/G  0.1437085   1.415939  0.1014934 0.9191588

-------------------------------------------------------- 

*** G_153958_384  ***

Conditional model:
                   Estimate Std. Error     z value     Pr(>|z|)
(Intercept)      4.27036989  0.5248440  8.13645589 4.070170e-16
G_153958_384A/G -0.08493592  0.4420855 -0.19212554 8.476439e-01
G_153958_384G/G  0.03527339  0.5390851  0.06543195 9.478301e-01

Zero-inflation model:
                  Estimate Std. Error    z value   Pr(>|z|)
(Intercept)     -1.6527336  0.9711057 -1.7019091 0.08877242
G_153958_384A/G  0.9888517  1.0519573  0.9400113 0.34721176
G_153958_384G/G  0.1727021  1.3436878  0.1285284 0.89773080

-------------------------------------------------------- 

*** G_223488_1410  ***

Conditional model:
                   Estimate Std. Error    z value     Pr(>|z|)
(Intercept)       5.3047947   1.049408  5.0550339 4.303144e-07
G_223488_1410T/C -0.9775058   1.044833 -0.9355621 3.494987e-01
G_223488_1410T/T -1.2181936   1.043306 -1.1676285 2.429566e-01

Zero-inflation model:
                   Estimate Std. Error    z value  Pr(>|z|)
(Intercept)       0.6871606   1.227653  0.5597352 0.5756600
G_223488_1410T/C -1.4586493   1.333835 -1.0935756 0.2741412
G_223488_1410T/T -1.8280808   1.344192 -1.3599845 0.1738348

-------------------------------------------------------- 

*** G_72382_149  ***

Conditional model:
                 Estimate Std. Error    z value     Pr(>|z|)
(Intercept)     4.4311332  0.4566027  9.7045705 2.882879e-22
G_72382_149C/T -0.3053036  0.3508754 -0.8701199 3.842349e-01
G_72382_149T/T -1.2258221  0.9716365 -1.2616057 2.070907e-01

Zero-inflation model:
                Estimate Std. Error    z value   Pr(>|z|)
(Intercept)    -0.835637  0.4092097 -2.0420752 0.04114408
G_72382_149C/T -0.507078  0.7636351 -0.6640318 0.50666995
G_72382_149T/T -2.490249 19.1646052 -0.1299400 0.89661387

-------------------------------------------------------- 

*** G_373125_426  ***

Conditional model:
                  Estimate Std. Error    z value     Pr(>|z|)
(Intercept)      4.4060441  0.6990708  6.3027156 2.924754e-10
G_373125_426T/C -0.1835316  0.7077762 -0.2593073 7.953981e-01
G_373125_426T/T -0.2763496  0.7151248 -0.3864355 6.991742e-01

Zero-inflation model:
                  Estimate Std. Error    z value  Pr(>|z|)
(Intercept)     -0.6632606   1.066088 -0.6221445 0.5338469
G_373125_426T/C -0.1441541   1.166090 -0.1236218 0.9016148
G_373125_426T/T -0.4562704   1.179177 -0.3869397 0.6988009

-------------------------------------------------------- 

*** G_373125_792  ***

Conditional model:
                  Estimate Std. Error   z value     Pr(>|z|)
(Intercept)      4.4086967  0.3339588 13.201319 8.621207e-40
G_373125_792C/T -0.8524389  0.3845370 -2.216793 2.663725e-02
G_373125_792T/T -0.9864828  0.6953633 -1.418658 1.559987e-01

Zero-inflation model:
                   Estimate   Std. Error       z value   Pr(>|z|)
(Intercept)      -0.9299867 3.956236e-01 -2.3506853184 0.01873887
G_373125_792C/T -14.6157580 3.623617e+03 -0.0040334726 0.99678176
G_373125_792T/T -20.0964548 9.391140e+04 -0.0002139938 0.99982926

-------------------------------------------------------- 

*** G_438995_351  ***

Conditional model:
                   Estimate Std. Error   z value     Pr(>|z|)
(Intercept)       4.1354749   0.381881 10.829224 2.502683e-27
G_438995_351A/C   0.6466311   0.413771  1.562775 1.181055e-01
G_438995_351C/C -10.8912987        NaN       NaN          NaN

Zero-inflation model:
                  Estimate Std. Error    z value   Pr(>|z|)
(Intercept)     -1.0839665  0.5263848 -2.0592662 0.03946874
G_438995_351A/C -0.2481641  0.9229800 -0.2688726 0.78802772
G_438995_351C/C  8.4911896        NaN        NaN        NaN

-------------------------------------------------------- 

***  G_281950_1015 ***

Conditional model:
                    Estimate Std. Error    z value     Pr(>|z|)
(Intercept)       4.40748855  0.9885339  4.4586112 8.249238e-06
G_281950_1015G/A  0.09137819  0.9698026  0.0942235 9.249316e-01
G_281950_1015G/G -0.28712621  0.9530862 -0.3012594 7.632167e-01

Zero-inflation model:
                   Estimate Std. Error    z value   Pr(>|z|)
(Intercept)       0.7303103  0.9023480  0.8093444 0.41831708
G_281950_1015G/A -1.1509000  0.9881779 -1.1646688 0.24415306
G_281950_1015G/G -2.0870630  1.0872273 -1.9196197 0.05490595

-------------------------------------------------------- 

*** G_281950_1710  ***

Conditional model:
                    Estimate Std. Error   z value     Pr(>|z|)
(Intercept)       4.31286785  0.4416514  9.765322 1.586070e-22
G_281950_1710A/G  0.09462852  0.3754802  0.252020 8.010256e-01
G_281950_1710G/G -0.69503561  0.3772046 -1.842596 6.538803e-02

Zero-inflation model:
                    Estimate   Std. Error      z value  Pr(>|z|)
(Intercept)       -0.3281657    0.4035652 -0.813166363 0.4161227
G_281950_1710A/G  -0.6967974    0.6035225 -1.154550886 0.2482744
G_281950_1710G/G -16.4681531 4508.4485585 -0.003652732 0.9970855

-------------------------------------------------------- 

*** G_526800_134  ***

Conditional model:
                 Estimate Std. Error   z value     Pr(>|z|)
(Intercept)     3.0834813  0.7363008 4.1878011 2.816702e-05
G_526800_134G/C 0.5025624  0.7460413 0.6736388 5.005410e-01
G_526800_134G/G 1.5268751  0.7527291 2.0284522 4.251412e-02

Zero-inflation model:
                  Estimate Std. Error       z value  Pr(>|z|)
(Intercept)     -14.757628   3806.364 -0.0038770933 0.9969065
G_526800_134G/C  -6.311875  46591.309 -0.0001354732 0.9998919
G_526800_134G/G  13.732934   3806.364  0.0036078878 0.9971213

-------------------------------------------------------- 

*** G_262882_163  ***

Conditional model:
                 Estimate Std. Error  z value     Pr(>|z|)
(Intercept)     3.5734192  0.6103438 5.854765 4.776856e-09
G_262882_163G/A 0.7323876  0.5524499 1.325709 1.849362e-01
G_262882_163G/G 1.0491353  0.6194410 1.693681 9.032595e-02

Zero-inflation model:
                 Estimate Std. Error    z value  Pr(>|z|)
(Intercept)     -2.370873   3.850966 -0.6156566 0.5381212
G_262882_163G/A  1.484687   3.831241  0.3875212 0.6983704
G_262882_163G/G  2.112262   3.860493  0.5471483 0.5842768

-------------------------------------------------------- 

***  G_262882_252 ***

Conditional model:
                Estimate Std. Error z value Pr(>|z|)   
(Intercept)       2.4397     0.9877   2.470  0.01351 * 
G_262882_252C/T  -1.0471     0.3724  -2.812  0.00492 **

Zero-inflation model:
                 Estimate Std. Error z value Pr(>|z|)   
(Intercept)       -0.7742     0.2948  -2.626  0.00865 **
G_262882_252C/T  -15.1289  4127.8724  -0.004  0.99708 

-------------------------------------------------------- 

*** G_121540_174  ***

Conditional model:
                   Estimate Std. Error    z value     Pr(>|z|)
(Intercept)       4.1936414  0.3958571 10.5938267 3.183074e-26
G_121540_174A/G   0.2524433  0.5944742  0.4246497 6.710920e-01
G_121540_174G/G -11.9456068        NaN        NaN          NaN

Zero-inflation model:
                  Estimate Std. Error   z value   Pr(>|z|)
(Intercept)     -1.0166586  0.4499899 -2.259292 0.02386521
G_121540_174A/G  0.1893866  0.9965307  0.190046 0.84927312
G_121540_174G/G  6.9153444        NaN       NaN        NaN

-------------------------------------------------------- 

*** G_121540_874  ***

Conditional model:
                  Estimate Std. Error    z value     Pr(>|z|)
(Intercept)      4.4502836  0.5966692  7.4585445 8.748347e-14
G_121540_874G/A -0.2201593  0.5248872 -0.4194412 6.748938e-01
G_121540_874G/G -0.4514340  0.5566363 -0.8110036 4.173636e-01

Zero-inflation model:
                  Estimate Std. Error    z value  Pr(>|z|)
(Intercept)     -1.1246786  0.8657310 -1.2991086 0.1939067
G_121540_874G/A -0.4779613  1.1348072 -0.4211828 0.6736216
G_121540_874G/G  0.5050804  0.9914823  0.5094195 0.6104582

-------------------------------------------------------- 

*** G_152845_180 ***

Conditional model:
                 Estimate Std. Error   z value     Pr(>|z|)
(Intercept)      5.529700  0.5126384 10.786746 3.976209e-27
G_152845_180G/A -1.304191  0.5348601 -2.438377 1.475336e-02
G_152845_180G/G -1.453382  0.4642821 -3.130385 1.745772e-03

Zero-inflation model:
                 Estimate Std. Error      z value  Pr(>|z|)
(Intercept)     -18.24749   4585.240 -0.003979614 0.9968247
G_152845_180G/A  17.46451   4585.241  0.003808854 0.9969610
G_152845_180G/G  17.08466   4585.241  0.003726011 0.9970271

-------------------------------------------------------- 

*** G_152845_240  ***

Conditional model:
                  Estimate Std. Error    z value     Pr(>|z|)
(Intercept)      4.5683807  0.5412016  8.4411812 3.141467e-17
G_152845_240C/T -0.3709490  0.5503788 -0.6739885 5.003186e-01
G_152845_240T/T -0.1923858  0.5883191 -0.3270092 7.436609e-01

Zero-inflation model:
                  Estimate Std. Error    z value  Pr(>|z|)
(Intercept)      0.1822147   0.540930  0.3368545 0.7362266
G_152845_240C/T -1.5312696   1.000806 -1.5300359 0.1260078
G_152845_240T/T -1.4535289   1.002372 -1.4500892 0.1470336

-------------------------------------------------------- 

*** G_183332_963  ***

Conditional model:
                 Estimate Std. Error    z value     Pr(>|z|)
(Intercept)     4.1689697  0.3893358 10.7079025 9.345519e-27
G_183332_963C/T 0.1214364  0.4764142  0.2548967 7.988029e-01
G_183332_963T/T 1.0879243  0.8384042  1.2976130 1.944204e-01

Zero-inflation model:
                  Estimate   Std. Error      z value  Pr(>|z|)
(Intercept)      -1.300582    0.5818534 -2.235239980 0.0254016
G_183332_963C/T   1.098050    0.7595589  1.445642046 0.1482776
G_183332_963T/T -15.513256 4477.9414745 -0.003464372 0.9972358

-------------------------------------------------------- 

***  G_100265_641 ***

Conditional model:
                 Estimate Std. Error    z value     Pr(>|z|)
(Intercept)      4.317348  0.4172828 10.3463361 4.348082e-25
G_100265_641C/T -0.731742  0.3282926 -2.2289323 2.581841e-02
G_100265_641T/T  0.132918  0.7752836  0.1714443 8.638744e-01

Zero-inflation model:
                  Estimate  Std. Error     z value   Pr(>|z|)
(Intercept)     -0.7144728   0.3179285 -2.24727477 0.02462247
G_100265_641C/T -8.9927520 205.6076340 -0.04373744 0.96511369
G_100265_641T/T  0.7380927   0.9805295  0.75274910 0.45160070

-------------------------------------------------------- 

*** G_600228_243  ***

Conditional model:
                 Estimate Std. Error    z value     Pr(>|z|)
(Intercept)     4.0965829  0.3762653 10.8874844 1.322427e-27
G_600228_243A/C 0.5994353  0.4268604  1.4042888 1.602329e-01
G_600228_243C/C 0.8199007  0.9137615  0.8972808 3.695691e-01

Zero-inflation model:
                   Estimate   Std. Error      z value  Pr(>|z|)
(Intercept)      -1.1944036    0.6214550 -1.921947233 0.0546124
G_600228_243A/C   0.9025831    0.7914692  1.140389342 0.2541241
G_600228_243C/C -15.6717982 4596.7320487 -0.003409335 0.9972797

-------------------------------------------------------- 

*** G_260500_369  ***

Conditional model:
                 Estimate Std. Error    z value     Pr(>|z|)
(Intercept)     4.1923468  0.4065497 10.3120160 6.218303e-25
G_260500_369C/T 0.5729663  0.8091462  0.7081122 4.788756e-01
G_260500_369T/T 0.8858892  1.0088446  0.8781226 3.798772e-01

Zero-inflation model:
                  Estimate   Std. Error      z value    Pr(>|z|)
(Intercept)      -1.132039    0.4447859 -2.545133161 0.010923607
G_260500_369C/T   2.032699    0.7751590  2.622299932 0.008733853
G_260500_369T/T -15.498869 4086.5404447 -0.003792663 0.996973900

-------------------------------------------------------- 

*** G_293928_105  ***

Conditional model:
                 Estimate Std. Error    z value     Pr(>|z|)
(Intercept)     4.1454420  0.4040169 10.2605654 1.060838e-24
G_293928_105C/T 0.2441291  0.4633949  0.5268273 5.983135e-01

Zero-inflation model:
                   Estimate Std. Error     z value  Pr(>|z|)
(Intercept)     -0.98513130  0.4545748 -2.16714897 0.0302235
G_293928_105C/T  0.04003807  0.8989666  0.04453788 0.9644757

-------------------------------------------------------- 

*** G_203955_360  ***

Conditional model:
                Estimate Std. Error  z value     Pr(>|z|)
(Intercept)     3.338144  0.4671807 7.145296 8.980210e-13
G_203955_360A/G 1.048002  0.3887255 2.695996 7.017861e-03
G_203955_360G/G 0.929282  0.4132772 2.248568 2.454000e-02

Zero-inflation model:
                 Estimate Std. Error      z value  Pr(>|z|)
(Intercept)     -16.14909   3779.760 -0.004272518 0.9965910
G_203955_360A/G  15.44062   3779.761  0.004085080 0.9967406
G_203955_360G/G  15.11854   3779.761  0.003999866 0.9968086

-------------------------------------------------------- 

*** G_203955_702  ***

Conditional model:
                  Estimate Std. Error    z value     Pr(>|z|)
(Intercept)      4.7367600  0.5388869  8.7898958 1.496987e-18
G_203955_702T/C -0.3428995  0.5238032 -0.6546342 5.127033e-01
G_203955_702T/T -0.7879895  0.7137920 -1.1039483 2.696156e-01

Zero-inflation model:
                  Estimate Std. Error    z value  Pr(>|z|)
(Intercept)     -1.4636078   1.013528 -1.4440718 0.1487188
G_203955_702T/C  0.8011853   1.109288  0.7222520 0.4701395
G_203955_702T/T -0.4705213   2.746252 -0.1713322 0.8639626

-------------------------------------------------------- 

*** G_374909_24  ***

Conditional model:
                Estimate Std. Error    z value     Pr(>|z|)
(Intercept)    4.0628352  0.3997809 10.1626550 2.910411e-24
G_374909_24C/T 0.5546790  0.3929256  1.4116641 1.580489e-01
G_374909_24T/T 0.5487938  0.9481304  0.5788168 5.627128e-01

Zero-inflation model:
                  Estimate   Std. Error      z value   Pr(>|z|)
(Intercept)     -1.0632576    0.5532345 -1.921893084 0.05461921
G_374909_24C/T   0.3240259    0.7573877  0.427820332 0.66878193
G_374909_24T/T -15.7084617 4384.6260835 -0.003582623 0.99714149

-------------------------------------------------------- 

*** G_232236_534  ***

Conditional model:
                  Estimate Std. Error   z value     Pr(>|z|)
(Intercept)      4.0945105  0.6928081  5.910021 3.420633e-09
G_232236_534G/A -0.2338094  0.6716692 -0.348102 7.277636e-01
G_232236_534G/G  0.2461159  0.6211958  0.396197 6.919597e-01

Zero-inflation model:
                 Estimate Std. Error    z value  Pr(>|z|)
(Intercept)     -2.579654   4.863514 -0.5304094 0.5958281
G_232236_534G/A  0.843222   4.992160  0.1689093 0.8658680
G_232236_534G/G  2.043408   4.862505  0.4202377 0.6743118

-------------------------------------------------------- 

*** G_232236_1065  ***

Conditional model:
                  Estimate Std. Error  z value     Pr(>|z|)
(Intercept)      3.6433081  0.5812558 6.267994 3.657289e-10
G_232236_1065G/A 0.7182561  0.4666553 1.539158 1.237658e-01
G_232236_1065G/G 0.4606366  0.4405351 1.045630 2.957320e-01

Zero-inflation model:
                  Estimate Std. Error      z value  Pr(>|z|)
(Intercept)      -16.77513   4612.675 -0.003636747 0.9970983
G_232236_1065G/A  16.64938   4612.675  0.003609485 0.9971201
G_232236_1065G/G  15.30917   4612.675  0.003318934 0.9973519

-------------------------------------------------------- 

*** G_231234_204  ***

Conditional model:
                Estimate Std. Error z value Pr(>|z|)   
(Intercept)       2.7519     0.9100   3.024  0.00249 **
G_231234_204C/T  -0.7593     0.2951  -2.574  0.01007 * 

Zero-inflation model:
                 Estimate Std. Error z value Pr(>|z|)  
(Intercept)       -0.5793     0.3170  -1.827   0.0676 .
G_231234_204C/T  -14.1754  4610.8679  -0.003   0.9975  


-------------------------------------------------------- 

*** G_231234_351  ***

Conditional model:
                Estimate Std. Error   z value     Pr(>|z|)
(Intercept)     3.947467  0.3565508 11.071260 1.729510e-28
G_231234_351A/C 1.067012  0.4492974  2.374845 1.755634e-02
G_231234_351C/C 1.457070  0.6877869  2.118490 3.413360e-02

Zero-inflation model:
                  Estimate Std. Error    z value  Pr(>|z|)
(Intercept)     -1.4182930   1.058732 -1.3396150 0.1803705
G_231234_351A/C  0.2066404   1.184504  0.1744531 0.8615094
G_231234_351C/C  1.4080018   1.458118  0.9656294 0.3342297

-------------------------------------------------------- 

***  G_231234_1035 ***

Conditional model:
                  Estimate Std. Error   z value     Pr(>|z|)
(Intercept)      3.9564322  0.6545391 6.0446079 1.497738e-09
G_231234_1035C/C 0.2892985  0.6335807 0.4566087 6.479523e-01

Zero-inflation model:
                   Estimate Std. Error    z value  Pr(>|z|)
(Intercept)      -1.7449978   2.343173 -0.7447158 0.4564435
G_231234_1035C/C  0.8418729   2.325991  0.3619416 0.7173957

-------------------------------------------------------- 

***  G_231234_2083 ***
Conditional model:
                 Estimate Std. Error z value Pr(>|z|)  
(Intercept)        2.7269     1.1579   2.355   0.0185 *
G_231234_2083G/G  -0.4479     0.6773  -0.661   0.5085 

Zero-inflation model:
                 Estimate Std. Error z value Pr(>|z|)
(Intercept)       -0.5833     0.8869  -0.658    0.511
G_231234_2083G/G  -0.3968     0.9605  -0.413    0.67


-------------------------------------------------------- 

*** G_225441_354  ***

Conditional model:
                  Estimate Std. Error    z value     Pr(>|z|)
(Intercept)      3.9716831   1.074433  3.6965374 0.0002185601
G_225441_354T/C -0.2020550   1.082188 -0.1867098 0.8518881763
G_225441_354T/T  0.5294133   1.030768  0.5136107 0.6075242299

Zero-inflation model:
                   Estimate Std. Error     z value  Pr(>|z|)
(Intercept)      0.05721023   1.220387  0.04687877 0.9626098
G_225441_354T/C -2.11646701   2.421941 -0.87387224 0.3821878
G_225441_354T/T -1.13631565   1.276956 -0.88986283 0.3735395

-------------------------------------------------------- 

*** G_251818_120  ***

Conditional model:
                 Estimate Std. Error  z value     Pr(>|z|)
(Intercept)     4.0458672  0.4482154 9.026613 1.770669e-19
G_251818_120C/T 0.6464823  0.4632607 1.395504 1.628639e-01
G_251818_120T/T 1.2729030  0.7420622 1.715359 8.627944e-02

Zero-inflation model:
                 Estimate Std. Error   z value   Pr(>|z|)
(Intercept)     -1.178999  0.4745732 -2.484335 0.01297938
G_251818_120C/T  1.424507  0.7022542  2.028477 0.04251156
G_251818_120T/T  1.531314  1.0450640  1.465282 0.14284392

-------------------------------------------------------- 

*** G_142225_405  ***

Conditional model:
                 Estimate Std. Error   z value   Pr(>|z|)
(Intercept)     3.6134438   1.558274 2.3188763 0.02040175
G_142225_405T/C 0.6479509   1.611119 0.4021744 0.68755567
G_142225_405T/T 0.5663684   1.604024 0.3530922 0.72401930

Zero-inflation model:
                  Estimate Std. Error     z value  Pr(>|z|)
(Intercept)     -1.9348904   8.450718 -0.22896166 0.8188987
G_142225_405T/C  0.9209867   8.448463  0.10901234 0.9131927
G_142225_405T/T  0.3424212   8.345093  0.04103264 0.9672699

-------------------------------------------------------- 

*** G_623775_504 ***

Conditional model:
                   Estimate Std. Error     z value    Pr(>|z|)
(Intercept)      2.91985922   1.047149  2.78838878 0.005297093
G_623775_504T/C -0.07219825   1.223603 -0.05900461 0.952948435
G_623775_504T/T  1.41900850   1.053638  1.34677015 0.178054272

Zero-inflation model:
                  Estimate Std. Error       z value  Pr(>|z|)
(Intercept)     -14.218457   4366.268 -3.256433e-03 0.9974017
G_623775_504T/C  -3.312141  45915.243 -7.213598e-05 0.9999424
G_623775_504T/T  13.159517   4366.268  3.013905e-03 0.9975953

-------------------------------------------------------- 

*** G_240627_207  ***

Conditional model:
                 Estimate Std. Error   z value     Pr(>|z|)
(Intercept)     4.0174543  0.4203252 9.5579657 1.200940e-21
G_240627_207C/T 0.3578268  0.3701223 0.9667799 3.336541e-01
G_240627_207T/T 1.9102381  0.6903826 2.7669269 5.658743e-03

Zero-inflation model:
                  Estimate Std. Error    z value  Pr(>|z|)
(Intercept)     -0.8648872  0.5213776 -1.6588501 0.0971460
G_240627_207C/T -0.6110903  0.8160234 -0.7488637 0.4539394
G_240627_207T/T  0.8648392  1.5072979  0.5737679 0.5661248

-------------------------------------------------------- 

*** G_340268_193  ***

Conditional model:
                 Estimate Std. Error   z value     Pr(>|z|)
(Intercept)      5.182383  0.7134317  7.264021 3.757486e-13
G_340268_193G/A -1.997951  0.9637520 -2.073097 3.816326e-02
G_340268_193G/G -1.017860  0.6282159 -1.620239 1.051809e-01

Zero-inflation model:
                   Estimate Std. Error     z value  Pr(>|z|)
(Intercept)     -1.10631115   1.161800 -0.95223906 0.3409758
G_340268_193G/A -0.27297180   2.817370 -0.09688887 0.9228146
G_340268_193G/G  0.05635146   1.213533  0.04643587 0.9629628

-------------------------------------------------------- 

***  G_176851_1011 ***

Conditional model:
                   Estimate Std. Error    z value     Pr(>|z|)
(Intercept)       4.3353183  0.3906926 11.0964958 1.304590e-28
G_176851_1011C/T -0.4598535  0.6974919 -0.6592959 5.097058e-01

Zero-inflation model:
                   Estimate Std. Error    z value   Pr(>|z|)
(Intercept)      -0.8386122  0.3994764 -2.0992786 0.03579235
G_176851_1011C/T -1.3098823  3.7465431 -0.3496242 0.72662071

-------------------------------------------------------- 

*** G_114449_398  ***

Conditional model:
                  Estimate Std. Error   z value     Pr(>|z|)
(Intercept)      4.8636409  0.5509538  8.827674 1.068749e-18
G_114449_398C/A -0.6723649  0.5418350 -1.240903 2.146415e-01
G_114449_398C/C -0.7456383  0.5674783 -1.313950 1.888629e-01

Zero-inflation model:
                  Estimate Std. Error    z value  Pr(>|z|)
(Intercept)     -0.8411664  0.7049925 -1.1931565 0.2328081
G_114449_398C/A -0.1771827  1.0183140 -0.1739962 0.8618685
G_114449_398C/C -0.5683964  1.2283484 -0.4627322 0.6435563

-------------------------------------------------------- 

*** G_271499_1357  ***

Conditional model:
                   Estimate Std. Error    z value     Pr(>|z|)
(Intercept)       4.1277842  0.4259871  9.6899287 3.327609e-22
G_271499_1357A/G  0.1971420  0.3639079  0.5417359 5.880004e-01
G_271499_1357G/G -0.7743513  0.7489933 -1.0338562 3.012034e-01

Zero-inflation model:
                    Estimate   Std. Error      z value   Pr(>|z|)
(Intercept)       -0.8293923    0.4579206 -1.811214385 0.07010767
G_271499_1357A/G  -0.3423243    0.7158267 -0.478222331 0.63249197
G_271499_1357G/G -14.7760446 4642.9402161 -0.003182476 0.99746076

-------------------------------------------------------- 

***  G_239007_161 ***

Conditional model:
                Estimate Std. Error z value Pr(>|z|)    
(Intercept)       3.9370     0.4217   9.337   <2e-16 ***
G_239007_161G/A  -0.5660     0.4729  -1.197    0.231    
G_239007_161G/G   0.3963     0.3937   1.007    0.314   

-------------------------------------------------------- 

*** G_239007_528  ***

Conditional model:
                 Estimate Std. Error   z value     Pr(>|z|)
(Intercept)      4.522065  0.2323050 19.466068 2.130102e-84
G_239007_528A/G -1.245987  0.4297241 -2.899504 3.737531e-03

Zero-inflation model:
                  Estimate   Std. Error      z value   Pr(>|z|)
(Intercept)      -1.150743    0.5655268 -2.034816307 0.04186936
G_239007_528A/G -15.424490 5267.6177007 -0.002928172 0.99766366

-------------------------------------------------------- 

*** G_244860_1665  ***

Conditional model:
                   Estimate Std. Error   z value     Pr(>|z|)
(Intercept)       4.3329709  0.4010015 10.805374 3.246306e-27
G_244860_1665C/T -0.4956509  0.3872887 -1.279797 2.006165e-01
G_244860_1665T/T  0.1036626  0.6182244  0.167678 8.668366e-01

Zero-inflation model:
                    Estimate   Std. Error      z value  Pr(>|z|)
(Intercept)       -1.0228172    0.6500339 -1.573482809 0.1156071
G_244860_1665C/T -14.9708633 4397.2436766 -0.003404602 0.9972835
G_244860_1665T/T   0.3351637    1.0213904  0.328144569 0.7428024

-------------------------------------------------------- 

*** G_138885_311  ***

Conditional model:
                 Estimate Std. Error   z value     Pr(>|z|)
(Intercept)     4.0721165  0.4329083 9.4064189 5.133285e-21
G_138885_311C/T 0.3050805  0.3977028 0.7671068 4.430180e-01
G_138885_311T/T 0.1214500  0.4205362 0.2887979 7.727360e-01

Zero-inflation model:
                    Estimate   Std. Error      z value  Pr(>|z|)
(Intercept)      -0.83099410    0.5555337 -1.495848339 0.1346932
G_138885_311C/T   0.05879899    0.6900200  0.085213464 0.9320917
G_138885_311T/T -16.58992502 3822.5305584 -0.004340037 0.9965372

-------------------------------------------------------- 

*** G_251880_684  ***

Conditional model:
                 Estimate Std. Error  z value     Pr(>|z|)
(Intercept)     3.8532768  0.4401352 8.754757 2.045444e-18
G_251880_684C/T 0.6484602  0.3883154 1.669932 9.493286e-02
G_251880_684T/T 1.4558226  0.6013243 2.421028 1.547671e-02

Zero-inflation model:
                  Estimate Std. Error    z value  Pr(>|z|)
(Intercept)     -1.4777516   1.030184 -1.4344534 0.1514429
G_251880_684C/T  0.8164278   1.070856  0.7624069 0.4458172
G_251880_684T/T  1.6968945   1.309038  1.2962916 0.1948750

-------------------------------------------------------- 

*** G_251880_2079  ***

Conditional model:
                  Estimate Std. Error  z value     Pr(>|z|)
(Intercept)      3.8567497  0.4076940 9.459913 3.082008e-21
G_251880_2079C/T 0.7088246  0.4123052 1.719174 8.558260e-02
G_251880_2079T/T 1.9751636  0.5847506 3.377788 7.307131e-04

Zero-inflation model:
                   Estimate Std. Error    z value  Pr(>|z|)
(Intercept)      -1.4663309   1.078321 -1.3598281 0.1738843
G_251880_2079C/T  0.7534567   1.120938  0.6721664 0.5014777
G_251880_2079T/T  0.7728142   1.631901  0.4735669 0.6358088

-------------------------------------------------------- 

*** G_622808_242  ***


-------------------------------------------------------- 

*** G_193618_387  ***

Conditional model:
                 Estimate Std. Error   z value     Pr(>|z|)
(Intercept)     4.0331922  0.4377282 9.2139201 3.144273e-20
G_193618_387C/T 0.2218062  0.3984986 0.5566047 5.777976e-01
G_193618_387T/T 0.7375342  0.5570791 1.3239309 1.855260e-01

Zero-inflation model:
                 Estimate Std. Error    z value   Pr(>|z|)
(Intercept)     -1.452226  0.8024950 -1.8096390 0.07035180
G_193618_387C/T  0.602039  0.9073796  0.6634919 0.50701555
G_193618_387T/T  1.861433  0.9885013  1.8830855 0.05968878

-------------------------------------------------------- 

*** G_417237_213  ***

Conditional model:
                   Estimate Std. Error    z value     Pr(>|z|)
(Intercept)      4.18048247  0.4286720  9.7521717 1.805635e-22
G_417237_213C/T  0.05679452  0.3840903  0.1478676 8.824472e-01
G_417237_213T/T -0.23012564  0.4735092 -0.4860004 6.269669e-01

Zero-inflation model:
                    Estimate   Std. Error      z value   Pr(>|z|)
(Intercept)      -0.91825153    0.4733802 -1.939775914 0.05240693
G_417237_213C/T   0.03582192    0.6895793  0.051947502 0.95857052
G_417237_213T/T -15.06366074 3567.0235358 -0.004223034 0.99663052

-------------------------------------------------------- 

*** G_417237_294  ***

Conditional model:
                 Estimate Std. Error  z value     Pr(>|z|)
(Intercept)     3.6703359  0.4545970 8.073823 6.813037e-16
G_417237_294A/G 0.7238364  0.3609200 2.005532 4.490623e-02
G_417237_294G/G 0.5574772  0.4986912 1.117880 2.636181e-01

Zero-inflation model:
                 Estimate Std. Error      z value  Pr(>|z|)
(Intercept)     -14.68165   3732.017 -0.003933971 0.9968612
G_417237_294A/G  13.68141   3732.017  0.003665956 0.9970750
G_417237_294G/G  14.15528   3732.017  0.003792930 0.9969737

-------------------------------------------------------- 

*** G_194809_624  ***

Conditional model:
                 Estimate Std. Error   z value     Pr(>|z|)
(Intercept)     4.0103154  0.3840938 10.440980 1.611385e-25
G_194809_624A/G 0.7006478  0.3928550  1.783477 7.450867e-02
G_194809_624G/G 2.5204409  0.5353543  4.707986 2.501757e-06

Zero-inflation model:
                   Estimate   Std. Error     z value   Pr(>|z|)
(Intercept)      -0.9408526    0.4603237 -2.04389343 0.04096408
G_194809_624A/G  -0.2107998    0.7956338 -0.26494578 0.79105123
G_194809_624G/G -15.8086420 4336.1721933 -0.00364576 0.99709111

-------------------------------------------------------- 

*** G_194809_1116  ***

Conditional model:
                   Estimate Std. Error    z value     Pr(>|z|)
(Intercept)       4.7363245  0.6190883  7.6504827 2.002263e-14
G_194809_1116G/A -0.4640791  0.5394736 -0.8602443 3.896544e-01
G_194809_1116G/G -0.8027022  0.5531540 -1.4511370 1.467417e-01

Zero-inflation model:
                   Estimate Std. Error    z value  Pr(>|z|)
(Intercept)      -1.2996331   1.150767 -1.1293627 0.2587449
G_194809_1116G/A  0.4751332   1.236003  0.3844110 0.7006738
G_194809_1116G/G  0.2336825   1.293445  0.1806668 0.8566292

-------------------------------------------------------- 

*** G_373156_174  ***

Conditional model:
                  Estimate Std. Error   z value     Pr(>|z|)
(Intercept)     3.78044619  0.7894502 4.7887077 1.678587e-06
G_373156_174T/C 0.79345733  0.7908963 1.0032381 3.157460e-01
G_373156_174T/T 0.08984118  0.8340530 0.1077164 9.142207e-01

Zero-inflation model:
                  Estimate Std. Error    z value  Pr(>|z|)
(Intercept)     -1.6147423   2.925087 -0.5520323 0.5809262
G_373156_174T/C  1.2407238   2.925905  0.4240479 0.6715309
G_373156_174T/T -0.8134944   3.722095 -0.2185582 0.8269942

-------------------------------------------------------- 

*** G_373156_509  ***

Conditional model:
                  Estimate Std. Error    z value     Pr(>|z|)
(Intercept)      5.1071476  1.0161072  5.0261899 5.003205e-07
G_373156_509G/A -1.2662191  1.1837803 -1.0696403 2.847813e-01
G_373156_509G/G -0.8905272  0.9977511 -0.8925344 3.721066e-01

Zero-inflation model:
                 Estimate Std. Error      z value  Pr(>|z|)
(Intercept)     -16.75433   4346.683 -0.003854510 0.9969246
G_373156_509G/A  15.23278   4346.688  0.003504457 0.9972039
G_373156_509G/G  15.83992   4346.684  0.003644139 0.9970924

-------------------------------------------------------- 

*** G_397528_23  ***

Conditional model:
                  Estimate Std. Error     z value     Pr(>|z|)
(Intercept)     4.19695479  0.5024557  8.35288604 6.661491e-17
G_397528_23A/G  0.01262174  0.4587712  0.02751206 9.780513e-01
G_397528_23G/G -0.02017077  0.5370639 -0.03755748 9.700405e-01

Zero-inflation model:
                 Estimate Std. Error    z value  Pr(>|z|)
(Intercept)    -1.1879926  0.7432159 -1.5984489 0.1099431
G_397528_23A/G  0.6506665  0.8557139  0.7603785 0.4470284
G_397528_23G/G -0.6463978  1.5547604 -0.4157540 0.6775900

-------------------------------------------------------- 

*** G_201987_732  ***

Conditional model:
                  Estimate Std. Error   z value     Pr(>|z|)
(Intercept)     4.07905865  0.8437563 4.8344036 1.335454e-06
G_201987_732G/A 0.05296745  0.8086856 0.0654982 9.477773e-01
G_201987_732G/G 0.16156792  0.8014344 0.2015984 8.402307e-01

Zero-inflation model:
                  Estimate Std. Error    z value  Pr(>|z|)
(Intercept)     -1.0679008   1.523445 -0.7009774 0.4833171
G_201987_732G/A  0.4059047   1.581956  0.2565841 0.7974999
G_201987_732G/G -0.3837319   1.644897 -0.2332862 0.8155391

-------------------------------------------------------- 

*** G_201987_954  ***

Conditional model:
                  Estimate Std. Error    z value     Pr(>|z|)
(Intercept)      4.6214773  0.6387899  7.2347381 4.664284e-13
G_201987_954G/A -0.3908615  0.6236124 -0.6267699 5.308101e-01
G_201987_954G/G -0.5135040  0.5841752 -0.8790241 3.793882e-01

Zero-inflation model:
                  Estimate Std. Error    z value  Pr(>|z|)
(Intercept)     -0.9084222  0.8823924 -1.0294992 0.3032452
G_201987_954G/A  0.5091173  1.0109411  0.5036073 0.6145374
G_201987_954G/G -0.4671193  1.1217647 -0.4164147 0.6771066

-------------------------------------------------------- 

*** G_297458_264  ***

Conditional model:
                  Estimate Std. Error     z value     Pr(>|z|)
(Intercept)      4.0869497  0.5005523  8.16488039 3.217539e-16
G_297458_264T/C  0.1619382  0.4432029  0.36538158 7.148266e-01
G_297458_264T/T -0.0128764  0.4644067 -0.02772656 9.778802e-01

Zero-inflation model:
                 Estimate Std. Error      z value  Pr(>|z|)
(Intercept)     -17.84909   3661.646 -0.004874610 0.9961106
G_297458_264T/C  17.28717   3661.646  0.004721146 0.9962331
G_297458_264T/T  16.71947   3661.646  0.004566106 0.9963568

-------------------------------------------------------- 

*** G_199628_214  ***

Conditional model:
                    Estimate Std. Error      z value     Pr(>|z|)
(Intercept)      4.351810306   1.073421  4.054151755 5.031655e-05
G_199628_214T/A -0.735239787   1.189115 -0.618308356 5.363721e-01
G_199628_214T/T -0.009486208   1.054837 -0.008993054 9.928247e-01

Zero-inflation model:
                 Estimate Std. Error      z value  Pr(>|z|)
(Intercept)     -16.44065   3715.704 -0.004424639 0.9964697
G_199628_214T/A  12.78132   3715.724  0.003439793 0.9972554
G_199628_214T/T  15.69804   3715.704  0.004224782 0.9966291

-------------------------------------------------------- 

*** G_254919_291  ***

Conditional model:
                   Estimate Std. Error     z value     Pr(>|z|)
(Intercept)      4.21279022  0.8363413  5.03716612 4.724747e-07
G_254919_291T/C -0.11004876  0.8850127 -0.12434709 9.010405e-01
G_254919_291T/T  0.05338976  0.8496749  0.06283552 9.498975e-01

Zero-inflation model:
                  Estimate Std. Error    z value  Pr(>|z|)
(Intercept)     -1.4735296   2.205063 -0.6682482 0.5039752
G_254919_291T/C  0.6290860   2.275545  0.2764551 0.7821986
G_254919_291T/T  0.3756483   2.211936  0.1698278 0.8651455

-------------------------------------------------------- 

*** G_201724_525  ***

Conditional model:
                Estimate Std. Error z value Pr(>|z|)  
(Intercept)       2.0800     1.2119   1.716   0.0861 .
G_201724_525G/T   0.2484     0.7455   0.333   0.7390  
---
Signif. codes:  0 ‘***’ 0.001 ‘**’ 0.01 ‘*’ 0.05 ‘.’ 0.1 ‘ ’ 1

Zero-inflation model:
                Estimate Std. Error z value Pr(>|z|)  
(Intercept)      -0.9977     0.4504  -2.215   0.0268 *
G_201724_525G/T  -0.3432     1.4692  -0.234   0.8153

-------------------------------------------------------- 

*** G_26438_387  ***

Conditional model:
                Estimate Std. Error  z value     Pr(>|z|)
(Intercept)    3.7488711  0.4541104 8.255417 1.513727e-16
G_26438_387C/T 0.4550716  0.3881273 1.172480 2.410042e-01
G_26438_387T/T 1.8715738  0.3911891 4.784319 1.715677e-06

Zero-inflation model:
                  Estimate Std. Error     z value  Pr(>|z|)
(Intercept)    -0.94612671  0.6080648 -1.55596372 0.1197167
G_26438_387C/T -0.05096015  0.7599537 -0.06705692 0.9465364
G_26438_387T/T -0.84616121  1.2397532 -0.68252391 0.4949077

-------------------------------------------------------- 

*** G_329556_606  ***

Conditional model:
                  Estimate Std. Error    z value     Pr(>|z|)
(Intercept)      4.2114702  0.3903974 10.7876498 3.937295e-27
G_329556_606A/T -0.2267557  0.7566266 -0.2996931 7.644113e-01

Zero-inflation model:
                  Estimate Std. Error    z value   Pr(>|z|)
(Intercept)     -1.0346579  0.4330729 -2.3891077 0.01688935
G_329556_606A/T  0.1959667  1.4200364  0.1380012 0.89023948

-------------------------------------------------------- 

*** G_242486_426  ***

Conditional model:
                Estimate Std. Error  z value     Pr(>|z|)
(Intercept)     3.029919  0.6109319 4.959503 7.067369e-07
G_242486_426G/A 1.200194  0.5004647 2.398160 1.647767e-02
G_242486_426G/G 1.176055  0.5103996 2.304185 2.121224e-02

Zero-inflation model:
                 Estimate Std. Error      z value  Pr(>|z|)
(Intercept)     -13.99010   3869.953 -0.003615055 0.9971156
G_242486_426G/A  13.08998   3869.954  0.003382465 0.9973012
G_242486_426G/G  12.95516   3869.954  0.003347626 0.9973290

-------------------------------------------------------- 

*** G_437039_207  ***

Conditional model:
                  Estimate Std. Error   z value     Pr(>|z|)
(Intercept)     4.08393447  0.6373818 6.4073599 1.480610e-10
G_437039_207G/A 0.08463976  0.5830176 0.1451753 8.845725e-01
G_437039_207G/G 0.17674956  0.6047967 0.2922462 7.700984e-01

Zero-inflation model:
                   Estimate Std. Error     z value  Pr(>|z|)
(Intercept)     -0.94366893  0.9830859 -0.95990484 0.3371031
G_437039_207G/A -0.04173179  1.0985007 -0.03798977 0.9696958
G_437039_207G/G -0.04074332  1.1191179 -0.03640664 0.9709581

-------------------------------------------------------- 

*** G_278191_379  ***

Conditional model:
                 Estimate Std. Error   z value     Pr(>|z|)
(Intercept)     4.0335478  0.4954666 8.1409076 3.923256e-16
G_278191_379C/T 0.1423562  0.4752925 0.2995129 7.645487e-01
G_278191_379T/T 0.4576399  0.5431129 0.8426239 3.994388e-01

Zero-inflation model:
                  Estimate Std. Error    z value  Pr(>|z|)
(Intercept)     -1.7128633   1.460451 -1.1728321 0.2408632
G_278191_379C/T  0.6987999   1.491591  0.4684930 0.6394321
G_278191_379T/T  1.4102487   1.519819  0.9279057 0.3534565

-------------------------------------------------------- 

*** G_43500_219  ***


-------------------------------------------------------- 

*** G_43500_562  ***

Conditional model:
                Estimate Std. Error   z value     Pr(>|z|)
(Intercept)    3.8855569  0.8593517 4.5214978 6.140361e-06
G_43500_562C/G 0.5499753  0.7990969 0.6882461 4.912978e-01
G_43500_562G/G 0.1585668  0.8723230 0.1817753 8.557591e-01

Zero-inflation model:
                 Estimate Std. Error     z value  Pr(>|z|)
(Intercept)    -2.7639067   8.476519 -0.32606623 0.7443742
G_43500_562C/G  2.4279330   8.456335  0.28711410 0.7740250
G_43500_562G/G  0.6734325   8.805475  0.07647883 0.9390382

-------------------------------------------------------- 

*** G_182044_141  ***

Conditional model:
                 Estimate Std. Error   z value     Pr(>|z|)
(Intercept)     4.2025000  0.3718952 11.300228 1.308784e-29
G_182044_141C/T 0.4814966  0.4208106  1.144212 2.525357e-01
G_182044_141T/T 1.0260778  0.8396522  1.222027 2.216974e-01

Zero-inflation model:
                   Estimate   Std. Error      z value   Pr(>|z|)
(Intercept)      -0.9711583    0.4438580 -2.187993327 0.02867009
G_182044_141C/T   0.5058906    0.6686556  0.756578737 0.44930228
G_182044_141T/T -15.4249397 3633.8538042 -0.004244788 0.99661316

-------------------------------------------------------- 

***  G_306701_582 ***

Conditional model:
                    Estimate Std. Error    z value     Pr(>|z|)
(Intercept)       4.16958409  0.5126247 8.13379508 4.160556e-16
G_306701_582A/G   0.06068684  1.3014067 0.04663172 9.628067e-01
G_306701_582G/G -10.17516063        NaN        NaN          NaN

Zero-inflation model:
                  Estimate Std. Error    z value   Pr(>|z|)
(Intercept)     -0.9799851   0.443798 -2.2081782 0.02723185
G_306701_582A/G -0.7970229   3.372546 -0.2363268 0.81317910
G_306701_582G/G  5.5905184        NaN        NaN        NaN

-------------------------------------------------------- 

*** G_306701_957  ***

Conditional model:
                 Estimate Std. Error  z value     Pr(>|z|)
(Intercept)     3.7283652  0.4307107 8.656310 4.872820e-18
G_306701_957C/T 0.5587835  0.3167676 1.764017 7.772912e-02
G_306701_957T/T 0.7451757  0.3782352 1.970138 4.882253e-02

Zero-inflation model:
                 Estimate Std. Error      z value  Pr(>|z|)
(Intercept)     -17.07095   3867.473 -0.004413980 0.9964782
G_306701_957C/T  16.43817   3867.473  0.004250363 0.9966087
G_306701_957T/T  16.53982   3867.473  0.004276647 0.9965877

-------------------------------------------------------- 

*** G_343154_267  ***

Conditional model:
                 Estimate Std. Error   z value     Pr(>|z|)
(Intercept)     3.5025232  0.3302015 10.607229 2.758072e-26
G_343154_267T/C 1.2614118  0.2863153  4.405674 1.054552e-05
G_343154_267T/T 0.8305837  0.4558576  1.822025 6.845126e-02

Zero-inflation model:
                 Estimate Std. Error       z value  Pr(>|z|)
(Intercept)     -21.90662   64091.41 -0.0003418027 0.9997273
G_343154_267T/C  21.40093   64091.41  0.0003339126 0.9997336
G_343154_267T/T  20.49712   64091.41  0.0003198106 0.9997448

-------------------------------------------------------- 

*** G_343154_386  ***

Conditional model:
                  Estimate Std. Error   z value     Pr(>|z|)
(Intercept)      4.0728764  0.4600117  8.853855 8.454756e-19
G_343154_386C/T  0.2136214  0.3605059  0.592560 5.534757e-01
G_343154_386T/T -1.5279087  1.0397132 -1.469548 1.416841e-01

Zero-inflation model:
                   Estimate   Std. Error      z value   Pr(>|z|)
(Intercept)      -0.7644559    0.4532355 -1.686663748 0.09166803
G_343154_386C/T  -0.6844200    0.7724003 -0.886094924 0.37556638
G_343154_386T/T -13.1606586 4129.5751812 -0.003186928 0.99745720

-------------------------------------------------------- 

*** G_343154_1452  ***


-------------------------------------------------------- 

*** G_343154_1475  ***

Conditional model:
                   Estimate Std. Error   z value     Pr(>|z|)
(Intercept)       4.2976946  0.3552749 12.096816 1.097871e-33
G_343154_1475C/T -0.5613371  0.4295569 -1.306782 1.912868e-01

Zero-inflation model:
                   Estimate   Std. Error     z value   Pr(>|z|)
(Intercept)       -1.029303    0.4512396 -2.28105595 0.02254514
G_343154_1475C/T -12.875542 3657.8556328 -0.00351997 0.99719148

-------------------------------------------------------- 

*** G_343154_1558  ***

Conditional model:
                   Estimate Std. Error    z value     Pr(>|z|)
(Intercept)       4.3213590   0.381849 11.3169308 1.081938e-29
G_343154_1558C/T -0.5856240   1.199277 -0.4883142 6.253273e-01
G_343154_1558T/T  0.8556631   1.392230  0.6145989 5.388196e-01

Zero-inflation model:
                   Estimate Std. Error    z value   Pr(>|z|)
(Intercept)      -1.0470311   0.463616 -2.2584016 0.02392063
G_343154_1558C/T -0.5448428   4.377079 -0.1244763 0.90093814
G_343154_1558T/T  0.8330961   1.777890  0.4685871 0.63936479

-------------------------------------------------------- 

***  G_260893_408 ***

Conditional model:
                  Estimate Std. Error    z value     Pr(>|z|)
(Intercept)      4.8418446   1.028289  4.7086426 2.493719e-06
G_260893_408G/A -1.1261463   1.020112 -1.1039434 2.696177e-01
G_260893_408G/G -0.5788689   1.051879 -0.5503191 5.821005e-01

Zero-inflation model:
                  Estimate Std. Error       z value  Pr(>|z|)
(Intercept)     -18.745967   11766.17 -0.0015932083 0.9987288
G_260893_408G/A   3.860351   12498.72  0.0003088596 0.9997536
G_260893_408G/G  17.813510   11766.17  0.0015139594 0.9987920

-------------------------------------------------------- 

*** G_260893_945  ***

Conditional model:
                   Estimate Std. Error    z value     Pr(>|z|)
(Intercept)      4.25934997  0.6025907  7.0683969 1.567338e-12
G_260893_945T/G -0.07644871  0.5740687 -0.1331700 8.940590e-01
G_260893_945T/T -0.06831859  0.6038622 -0.1131361 9.099227e-01

Zero-inflation model:
                  Estimate Std. Error    z value  Pr(>|z|)
(Intercept)     -1.0431448  0.9805371 -1.0638504 0.2873965
G_260893_945T/G -0.1222971  1.1282452 -0.1083958 0.9136817
G_260893_945T/T  0.1647351  1.1188053  0.1472419 0.8829411

-------------------------------------------------------- 

*** G_198248_1498  ***

Conditional model:
                   Estimate Std. Error    z value     Pr(>|z|)
(Intercept)       4.2430078  0.4421231  9.5968915 8.239176e-22
G_198248_1498G/A -0.0266599  0.3922327 -0.0679696 9.458098e-01
G_198248_1498G/G -0.2673849  0.6578776 -0.4064356 6.844226e-01

Zero-inflation model:
                   Estimate Std. Error    z value  Pr(>|z|)
(Intercept)      -1.0447498  0.5903167 -1.7698124 0.0767584
G_198248_1498G/A  0.1982917  0.7363219  0.2693002 0.7876986
G_198248_1498G/G -0.2735571  1.6314894 -0.1676732 0.8668404

-------------------------------------------------------- 

*** G_428039_473  ***

Conditional model:
                  Estimate Std. Error    z value     Pr(>|z|)
(Intercept)     4.05492970  0.7913975 5.12375826 2.995049e-07
G_428039_473G/A 0.37355614  0.7578368 0.49292424 6.220661e-01
G_428039_473G/G 0.01924941  0.7519396 0.02559968 9.795766e-01

Zero-inflation model:
                 Estimate Std. Error      z value  Pr(>|z|)
(Intercept)     -16.55420   4083.524 -0.004053900 0.9967655
G_428039_473G/A  16.08559   4083.524  0.003939143 0.9968570
G_428039_473G/G  15.40713   4083.524  0.003772997 0.9969896

-------------------------------------------------------- 

*** G_428039_659  ***

Conditional model:
                 Estimate Std. Error   z value     Pr(>|z|)
(Intercept)     3.9948863  0.3905263 10.229493 1.462827e-24
G_428039_659C/T 0.5891555  0.4332744  1.359774 1.739013e-01
G_428039_659T/T 0.9136810  0.7062610  1.293687 1.957734e-01

Zero-inflation model:
                   Estimate Std. Error      z value  Pr(>|z|)
(Intercept)     -1.26419881  0.8927480 -1.416075708 0.1567533
G_428039_659C/T  0.44285753  0.9854815  0.449381878 0.6531562
G_428039_659T/T  0.01444938  1.5909982  0.009081961 0.9927537

-------------------------------------------------------- 

*** G_428039_1406 ***

Conditional model:
                   Estimate Std. Error   z value     Pr(>|z|)
(Intercept)       4.5121249  0.4180166 10.794129 3.669249e-27
G_428039_1406C/T -0.8292617  0.4325265 -1.917251 5.520607e-02
G_428039_1406T/T -1.3980120  0.4866032 -2.873002 4.065912e-03

Zero-inflation model:
                    Estimate   Std. Error      z value   Pr(>|z|)
(Intercept)       -0.4941473    0.2696813 -1.832337991 0.06690108
G_428039_1406C/T  -1.7686989    2.5055048 -0.705925139 0.48023469
G_428039_1406T/T -15.8584176 4234.7008589 -0.003744873 0.99701203

-------------------------------------------------------- 

*** G_128936_282  ***

Conditional model:
                 Estimate Std. Error  z value     Pr(>|z|)
(Intercept)     3.3209910  0.5304667 6.260508 3.837245e-10
G_128936_282C/T 0.8559592  0.3988030 2.146321 3.184740e-02
G_128936_282T/T 1.0806228  0.4151075 2.603236 9.234825e-03

Zero-inflation model:
                 Estimate Std. Error      z value  Pr(>|z|)
(Intercept)     -16.34534   4325.789 -0.003778580 0.9969851
G_128936_282C/T  15.37742   4325.789  0.003554825 0.9971637
G_128936_282T/T  15.76732   4325.789  0.003644958 0.9970918

-------------------------------------------------------- 

*** G_271698_251  ***

Conditional model:
                 Estimate Std. Error  z value     Pr(>|z|)
(Intercept)     3.4345875  0.5494971 6.250419 4.093520e-10
G_271698_251G/A 0.8372225  0.3607625 2.320702 2.030291e-02
G_271698_251G/G 0.8206151  0.3712716 2.210282 2.708559e-02

Zero-inflation model:
                 Estimate Std. Error      z value  Pr(>|z|)
(Intercept)     -17.20375   4520.686 -0.003805561 0.9969636
G_271698_251G/A  16.80084   4520.686  0.003716437 0.9970347
G_271698_251G/G  16.32906   4520.686  0.003612075 0.9971180

-------------------------------------------------------- 

*** G_341837_617  ***

Conditional model:
                  Estimate Std. Error    z value     Pr(>|z|)
(Intercept)      4.0987779  0.4058949 10.0981262 5.630775e-24
G_341837_617C/T  0.3463890  0.4316449  0.8024861 4.222719e-01
G_341837_617T/T -0.6764027  0.6435390 -1.0510671 2.932278e-01

Zero-inflation model:
                   Estimate   Std. Error      z value  Pr(>|z|)
(Intercept)      -1.0239968    0.7093447 -1.443581461 0.1488567
G_341837_617C/T   0.1039172    0.7979938  0.130223064 0.8963899
G_341837_617T/T -14.5356704 4462.1563421 -0.003257544 0.9974009

-------------------------------------------------------- 

*** G_373029_222  ***

Conditional model:
                  Estimate Std. Error    z value     Pr(>|z|)
(Intercept)      4.2849017  0.3933293 10.8939295 1.232069e-27
G_373029_222C/T  0.1152901  0.4206436  0.2740802 7.840230e-01
G_373029_222T/T -0.3149382  0.8960253 -0.3514836 7.252255e-01

Zero-inflation model:
                  Estimate Std. Error    z value  Pr(>|z|)
(Intercept)     -1.5810685   1.115481 -1.4173873 0.1563697
G_373029_222C/T  0.5893725   1.130465  0.5213541 0.6021201
G_373029_222T/T  1.2749349   1.712354  0.7445512 0.4565431

-------------------------------------------------------- 

*** G_187211_1709  ***

Conditional model:
                  Estimate Std. Error   z value     Pr(>|z|)
(Intercept)      3.8445674  0.4891020 7.8604616 3.827203e-15
G_187211_1709G/A 0.5921423  0.4311371 1.3734431 1.696146e-01
G_187211_1709G/G 0.3567686  0.7808781 0.4568814 6.477563e-01

Zero-inflation model:
                   Estimate Std. Error    z value  Pr(>|z|)
(Intercept)      -1.5094547   1.276028 -1.1829321 0.2368361
G_187211_1709G/A  0.5582971   1.295774  0.4308599 0.6665702
G_187211_1709G/G  1.0302107   1.576821  0.6533467 0.5135328

-------------------------------------------------------- 
