# Supplementary material for: Non-MHC immunity genes do not affect parasite load in European invasive populations of common raccoon
Source: Sci Rep. 2023 Sep 21;13:15696. doi: 10.1038/s41598-023-41721-1 (PMC10514260; doi:10.1038/s41598-023-41721-1)
Supplement: Supplementary file 17 — Supplementary Information 11. [file 41598_2023_41721_MOESM17_ESM.txt]

Detailed summary for zero-inflated mixed models with negative binomial distribution fitted with glmmTBM function from glmmTBM package. Each model included population as a random factor.

--------------------------------------------------------

*** SNP_204238_67 ***

Conditional model:
                 Estimate Std. Error    z value   Pr(>|z|)
(Intercept)     2.7599766   1.603148  1.7215981 0.08514235
SNP_204238_67G/G -0.1474469   1.336532 -0.1103206 0.91215515

Zero-inflation model:
                Estimate Std. Error    z value  Pr(>|z|)
(Intercept)     0.347071   1.566647  0.2215374 0.8246740
SNP_204238_67G/G -1.321842   1.606663 -0.8227250 0.4106644

--------------------------------------------------------

*** SNP_204238_647 ***

Conditional model:
                Estimate Std. Error z value Pr(>|z|)  
(Intercept)       3.0168     1.2085   2.496   0.0125 *
SNP_204238_647G/G  -0.6628     0.7540  -0.879   0.3794  

Zero-inflation model:
                Estimate Std. Error z value Pr(>|z|)
(Intercept)       -15.91    3444.89  -0.005    0.996
SNP_204238_647G/G    14.78    3444.89   0.004    0.997


--------------------------------------------------------

*** SNP_204238_784 ***

Conditional model:
                  Estimate Std. Error z value Pr(>|z|)
(Intercept)         -13.04    4208.79  -0.003    0.998
SNP_204238_784G/A     -15.45 2441252.12   0.000    1.000
SNP_204238_784G/G      15.74    4208.79   0.004    0.997

--------------------------------------------------------

*** SNP_204238_1144 ***

Conditional model:
                  Estimate Std. Error  z value  Pr(>|z|)
(Intercept)      1.7948445  1.2381188 1.449655 0.1471549
SNP_204238_1144G/G 0.7913271  0.7793024 1.015430 0.3099008

Zero-inflation model:
                  Estimate Std. Error      z value  Pr(>|z|)
(Intercept)      -15.41015   3980.847 -0.003871074 0.9969113
SNP_204238_1144G/G  14.46247   3980.847  0.003633013 0.9971013

--------------------------------------------------------

*** SNP_322391_149 ***

Conditional model:
                   Estimate Std. Error  z value  Pr(>|z|)
(Intercept)       2.4644060  0.9851042 2.501670 0.0123609
SNP_322391_149C/T   0.5954993  0.3826336 1.556317 0.1196326
SNP_322391_149T/T -11.0212061        NaN      NaN       NaN

Zero-inflation model:
                  Estimate Std. Error    z value   Pr(>|z|)
(Intercept)     -0.9897362  0.4444703 -2.2267770 0.02596218
SNP_322391_149C/T -0.1324076  0.7933363 -0.1668997 0.86744900
SNP_322391_149T/T  7.5250101        NaN        NaN        NaN

--------------------------------------------------------

*** SNP_385130_246 ***

Conditional model:
                  Estimate Std. Error    z value    Pr(>|z|)
(Intercept)      2.7329708  0.9685319  2.8217663 0.004775997
SNP_385130_246T/C  0.1922372  0.4019808  0.4782249 0.632490157
SNP_385130_246T/T -0.4478160  0.3961691 -1.1303658 0.258322131

Zero-inflation model:
                    Estimate   Std. Error     z value  Pr(>|z|)
(Intercept)      -0.42177668    0.4683142 -0.90062757 0.3677864
SNP_385130_246T/C  -0.05231028    0.5787587 -0.09038357 0.9279824
SNP_385130_246T/T -17.85450075 4936.0828007 -0.00361714 0.9971139

--------------------------------------------------------

*** SNP_385130_247 ***

Conditional model:
                 Estimate Std. Error   z value  Pr(>|z|)
(Intercept)     2.3771645   1.411482 1.6841623 0.0921503
SNP_385130_247G/C 0.4970875   1.176240 0.4226073 0.6725818
SNP_385130_247G/G 0.2357473   1.156219 0.2038950 0.8384356

Zero-inflation model:
                  Estimate Std. Error    z value  Pr(>|z|)
(Intercept)     -1.1969363   2.794518 -0.4283158 0.6684212
SNP_385130_247G/C  0.7365292   2.825201  0.2606997 0.7943241
SNP_385130_247G/G -0.3655681   2.870057 -0.1273731 0.8986451

--------------------------------------------------------

*** SNP_385130_447 ***

Conditional model:
                Estimate Std. Error z value Pr(>|z|)   
(Intercept)       2.6729     0.9327   2.866  0.00416 **
SNP_385130_447C/T  -0.8123     1.1542  -0.704  0.48154   

Zero-inflation model:
                 Estimate Std. Error z value Pr(>|z|)  
(Intercept)       -0.9692     0.3771  -2.571   0.0102 *
SNP_385130_447C/T   -9.2300  3516.7748  -0.003   0.9979 

--------------------------------------------------------

*** SNP_621907_50 ***

Conditional model:
               Estimate Std. Error z value Pr(>|z|)  
(Intercept)      2.7594     1.2454   2.216   0.0267 *
SNP_621907_50G/A  -0.2259     0.9954  -0.227   0.8205  
SNP_621907_50G/G  -0.5485     1.0545  -0.520   0.6030 

--------------------------------------------------------

*** SNP_621907_107 ***

Conditional model:
                 Estimate Std. Error    z value  Pr(>|z|)
(Intercept)      4.531445   3.487289  1.2994175 0.1938007
SNP_621907_107G/A -2.423934   3.437057 -0.7052351 0.4806639
SNP_621907_107G/G -2.282742   3.423093 -0.6668654 0.5048581

Zero-inflation model:
                  Estimate Std. Error     z value  Pr(>|z|)
(Intercept)     -0.2316822   5.838997 -0.03967842 0.9683495
SNP_621907_107G/A -0.6863184   5.916842 -0.11599404 0.9076573
SNP_621907_107G/G -0.7061186   5.839382 -0.12092350 0.9037516

--------------------------------------------------------

*** SNP_433236_258 ***

Conditional model:
                  Estimate Std. Error    z value    Pr(>|z|)
(Intercept)      2.8418675  0.9960717  2.8530752 0.004329837
SNP_433236_258A/T -0.3941622  0.3876146 -1.0168922 0.309204732
SNP_433236_258T/T -0.3689498  0.5277585 -0.6990884 0.484496811

Zero-inflation model:
                  Estimate Std. Error    z value  Pr(>|z|)
(Intercept)     -0.5110551  0.3906522 -1.3082099 0.1908021
SNP_433236_258A/T -0.6926634  0.7819422 -0.8858243 0.3757122
SNP_433236_258T/T -1.0286396  1.4585905 -0.7052285 0.4806681

--------------------------------------------------------

*** SNP_433236_336 ***

Conditional model:
                    Estimate Std. Error       z value   Pr(>|z|)
(Intercept)      2.568834175   1.426950  1.8002274713 0.07182473
SNP_433236_336T/T -0.001039042   1.145527 -0.0009070422 0.99927629

Zero-inflation model:
                 Estimate Std. Error      z value  Pr(>|z|)
(Intercept)     -13.50138   4343.649 -0.003108303 0.9975199
SNP_433236_336T/T  12.56127   4343.649  0.002891870 0.9976926

--------------------------------------------------------

*** SNP_228863_252 ***

Conditional model:
                   Estimate Std. Error  z value   Pr(>|z|)
(Intercept)       2.5302567  1.0008639 2.528073 0.01146906
SNP_228863_252C/T   0.5582331  0.9310931 0.599546 0.54880886
SNP_228863_252T/T -11.2508503        NaN      NaN        NaN

Zero-inflation model:
                   Estimate   Std. Error       z value   Pr(>|z|)
(Intercept)      -0.9317787 3.704222e-01 -2.5154502618 0.01188805
SNP_228863_252C/T -18.9334084 2.412331e+04 -0.0007848595 0.99937377
SNP_228863_252T/T   3.5649850          NaN           NaN        NaN

--------------------------------------------------------

*** SNP_209960_237 ***

Conditional model:
                Estimate Std. Error z value Pr(>|z|)   
(Intercept)       3.0761     0.9997   3.077  0.00209 **
SNP_209960_237T/T  -0.6821     0.3486  -1.956  0.05042 . 

Zero-inflation model:
                Estimate Std. Error z value Pr(>|z|)  
(Intercept)      -0.1461     0.3834  -0.381   0.7031  
SNP_209960_237T/T  -1.1927     0.7154  -1.667   0.0955 .

--------------------------------------------------------

*** SNP_393751_426 ***

Conditional model:
                   Estimate Std. Error    z value    Pr(>|z|)
(Intercept)       2.5963456  0.9860885  2.6329742 0.008464078
SNP_393751_426C/T  -0.4597138  0.7776135 -0.5911855 0.554396113
SNP_393751_426T/T -10.7719893        NaN        NaN         NaN

Zero-inflation model:
                  Estimate Std. Error    z value   Pr(>|z|)
(Intercept)     -0.8714128  0.3500273 -2.4895568 0.01279025
SNP_393751_426C/T -1.3386887  4.4563644 -0.3003993 0.76387260
SNP_393751_426T/T  4.9847559        NaN        NaN        NaN

--------------------------------------------------------

*** SNP_393751_492 ***

Conditional model:
                  Estimate Std. Error   z value    Pr(>|z|)
(Intercept)      2.6646189  0.9960710  2.675130 0.007470037
SNP_393751_492C/T -0.6792630  0.5319732 -1.276874 0.201646560
SNP_393751_492T/T  0.3962222  0.5630892  0.703658 0.481645795

Zero-inflation model:
                  Estimate Std. Error    z value   Pr(>|z|)
(Intercept)     -0.6373290  0.3201876 -1.9904863 0.04653739
SNP_393751_492C/T -1.6911504  3.2985954 -0.5126880 0.60816956
SNP_393751_492T/T -0.9134328  1.3766177 -0.6635341 0.50698855

--------------------------------------------------------

*** SNP_393751_859 ***

Conditional model:
                 Estimate Std. Error   z value  Pr(>|z|)
(Intercept)     2.3282644   1.410261 1.6509455 0.0987497
SNP_393751_859G/G 0.2496605   1.057212 0.2361498 0.8133164

Zero-inflation model:
                 Estimate Std. Error    z value  Pr(>|z|)
(Intercept)     -2.309504   6.684156 -0.3455192 0.7297040
SNP_393751_859G/G  1.394680   6.668443  0.2091462 0.8343341

--------------------------------------------------------

*** SNP_162264_46 ***

Conditional model:
                 Estimate Std. Error    z value   Pr(>|z|)
(Intercept)     3.7386403   1.927655  1.9394755 0.05244346
SNP_162264_46T/G  0.2737024   1.156171  0.2367318 0.81286486
SNP_162264_46T/T -1.8556678   1.942613 -0.9552432 0.33945474

Zero-inflation model:
                Estimate  Std. Error       z value  Pr(>|z|)
(Intercept)    -10.98481    3541.402 -3.101827e-03 0.9975251
SNP_162264_46T/G -14.92781 2392680.428 -6.238948e-06 0.9999950
SNP_162264_46T/T  10.04885    3541.402  2.837535e-03 0.9977360

--------------------------------------------------------

*** SNP_344793_874 ***

Conditional model:
                Estimate Std. Error z value Pr(>|z|)
(Intercept)       2.9640     2.4377   1.216    0.224
SNP_344793_874G/G  -0.1382     2.3360  -0.059    0.953

Zero-inflation model:
                Estimate Std. Error z value Pr(>|z|)
(Intercept)        1.485      2.026   0.733    0.463
SNP_344793_874G/G   -2.498      2.051  -1.218    0.223

--------------------------------------------------------

*** SNP_344793_1014 ***

Conditional model:
                 Estimate Std. Error z value Pr(>|z|)   
(Intercept)        2.6424     0.9515   2.777  0.00548 **
SNP_344793_1014C/T  -1.0638     1.0454  -1.018  0.30885   

Zero-inflation model:
                  Estimate Std. Error z value Pr(>|z|)  
(Intercept)        -0.9709     0.3861  -2.515   0.0119 *
SNP_344793_1014C/T  -11.4411  3577.5796  -0.003   0.9974 

--------------------------------------------------------

*** SNP_344793_1115 ***

Conditional model:
                   Estimate Std. Error   z value    Pr(>|z|)
(Intercept)       2.5836226  0.9629140 2.6831292 0.007293681
SNP_344793_1115C/T  0.2934656  0.4650403 0.6310541 0.528005146
SNP_344793_1115T/T -8.0418335        NaN       NaN         NaN

Zero-inflation model:
                  Estimate Std. Error   z value   Pr(>|z|)
(Intercept)      -1.094778  0.4372703 -2.503664 0.01229148
SNP_344793_1115C/T  1.007793  0.7004927  1.438692 0.15023785
SNP_344793_1115T/T  3.715367        NaN       NaN        NaN

--------------------------------------------------------

*** SNP_41358_42 ***

Conditional model:
               Estimate Std. Error  z value   Pr(>|z|)
(Intercept)   2.0948745  0.9731868 2.152592 0.03135072
SNP_41358_42T/C 0.4260877  0.3451242 1.234593 0.21698220
SNP_41358_42T/T 0.8257345  0.3328877 2.480520 0.01311909

Zero-inflation model:
               Estimate Std. Error      z value  Pr(>|z|)
(Intercept)   -17.66312   4147.286 -0.004258959 0.9966019
SNP_41358_42T/C  16.95406   4147.286  0.004087989 0.9967383
SNP_41358_42T/T  17.03433   4147.285  0.004107345 0.9967228

--------------------------------------------------------

*** SNP_303102_402 ***

Conditional model:
                  Estimate Std. Error    z value   Pr(>|z|)
(Intercept)      2.9814508  1.2476560  2.3896418 0.01686481
SNP_303102_402T/C -0.8095689  0.9407437 -0.8605627 0.38947895
SNP_303102_402T/T -0.1771354  0.8608342 -0.2057718 0.83696914

Zero-inflation model:
                  Estimate Std. Error    z value  Pr(>|z|)
(Intercept)      0.1166847   1.132964  0.1029906 0.9179704
SNP_303102_402T/C -1.9373810   2.162258 -0.8959989 0.3702533
SNP_303102_402T/T -0.8892746   1.181852 -0.7524419 0.4517853

--------------------------------------------------------

*** SNP_309599_211 ***

Conditional model:
                 Estimate Std. Error   z value     Pr(>|z|)
(Intercept)      3.717112  1.0540792  3.526406 0.0004212401
SNP_309599_211T/C -1.215229  0.4635597 -2.621516 0.0087539578
SNP_309599_211T/T -1.376006  0.4886031 -2.816204 0.0048594854

Zero-inflation model:
                  Estimate Std. Error   z value   Pr(>|z|)
(Intercept)      0.7890455  0.5219739  1.511657 0.13062118
SNP_309599_211T/C -2.1905811  0.9388513 -2.333257 0.01963468
SNP_309599_211T/T -1.9937629  0.9607283 -2.075262 0.03796226

--------------------------------------------------------

*** SNP_155465_171 ***

Conditional model:
                  Estimate Std. Error    z value   Pr(>|z|)
(Intercept)      2.5270302  1.0205950  2.4760363 0.01328501
SNP_155465_171G/A  0.1827637  0.3639254  0.5022010 0.61552611
SNP_155465_171G/G -0.2213830  0.6600798 -0.3353882 0.73733227

Zero-inflation model:
                 Estimate Std. Error    z value   Pr(>|z|)
(Intercept)     -1.818460   1.020495 -1.7819381 0.07475933
SNP_155465_171G/A  1.072085   1.061824  1.0096631 0.31265674
SNP_155465_171G/G  1.194644   1.422256  0.8399641 0.40092851

--------------------------------------------------------

*** SNP_155465_594 ***

Conditional model:
                Estimate Std. Error  z value   Pr(>|z|)
(Intercept)     2.382457   1.114625 2.137452 0.03256128
SNP_155465_594C/T 2.934857   1.437357 2.041843 0.04116708
SNP_155465_594T/T 1.111824   1.317650 0.843793 0.39878509

Zero-inflation model:
                   Estimate   Std. Error     z value    Pr(>|z|)
(Intercept)      -0.9545486    0.3725505 -2.56219901 0.010401170
SNP_155465_594C/T   3.1408282    0.9927097  3.16389386 0.001556736
SNP_155465_594T/T -10.8002521 3995.9637068 -0.00270279 0.997843488

--------------------------------------------------------

*** SNP_265198_105 ***

Conditional model:
                   Estimate Std. Error     z value   Pr(>|z|)
(Intercept)      2.43166350  1.1055017  2.19960179 0.02783516
SNP_265198_105C/T -0.48017225  0.4389930 -1.09380383 0.27404102
SNP_265198_105T/T  0.02967616  0.7325392  0.04051136 0.96768545

Zero-inflation model:
                   Estimate   Std. Error       z value    Pr(>|z|)
(Intercept)      -0.9744758 3.630807e-01 -2.6839100729 0.007276668
SNP_265198_105C/T -15.6031376 4.509893e+03 -0.0034597579 0.997239518
SNP_265198_105T/T -20.1857264 3.412218e+04 -0.0005915721 0.999527994

--------------------------------------------------------

*** SNP_480532_672 ***

Conditional model:
                Estimate Std. Error z value Pr(>|z|)  
(Intercept)       2.5267     1.0050   2.514   0.0119 *
SNP_480532_672C/T  -0.3227     1.1972  -0.270   0.7875  

Zero-inflation model:
                 Estimate Std. Error z value Pr(>|z|)  
(Intercept)       -1.0163     0.4062  -2.502   0.0123 *
SNP_480532_672C/T  -11.4668  3504.1282  -0.003   0.9974 

--------------------------------------------------------

*** SNP_329123_744 ***

Conditional model:
                 Estimate Std. Error   z value   Pr(>|z|)
(Intercept)     2.4893804  0.9858659 2.5250700 0.01156753
SNP_329123_744C/T 0.0997398  0.4532684 0.2200458 0.82583550
SNP_329123_744T/T 1.1869442  0.6196357 1.9155515 0.05542221

Zero-inflation model:
                  Estimate Std. Error    z value   Pr(>|z|)
(Intercept)     -1.0942658  0.4978696 -2.1978966 0.02795648
SNP_329123_744C/T  0.2563679  0.8250271  0.3107388 0.75599919
SNP_329123_744T/T  1.2708797  1.1201558  1.1345561 0.25656134

--------------------------------------------------------

*** SNP_428810_55 ***

Conditional model:
                  Estimate Std. Error     z value   Pr(>|z|)
(Intercept)     2.49847619  0.9972304  2.50541512 0.01223078
SNP_428810_55A/T -0.01231209  0.4262128 -0.02888719 0.97695456
SNP_428810_55T/T  0.33777673  0.7643891  0.44189108 0.65856803

Zero-inflation model:
                 Estimate Std. Error    z value   Pr(>|z|)
(Intercept)    -1.2655094  0.5449893 -2.3220814 0.02022855
SNP_428810_55A/T  0.8222480  0.7111566  1.1562124 0.24759431
SNP_428810_55T/T  0.6558418  1.2308148  0.5328517 0.59413626

--------------------------------------------------------

*** SNP_381177_366 ***

Conditional model:
                Estimate Std. Error z value Pr(>|z|)  
(Intercept)       2.3894     1.0472   2.282   0.0225 *
SNP_381177_366C/T   0.8407     0.5646   1.489   0.1365  

Zero-inflation model:
                 Estimate Std. Error z value Pr(>|z|)  
(Intercept)       -0.8679     0.3404  -2.549   0.0108 *
SNP_381177_366C/T  -17.2870  4096.8486  -0.004   0.9966  

--------------------------------------------------------

*** SNP_435139_834 ***

Conditional model:
                Estimate Std. Error z value Pr(>|z|)   
(Intercept)       2.6233     0.9793   2.679  0.00739 **
SNP_435139_834C/T  -0.9281     0.4977  -1.865  0.06221 . 

Zero-inflation model:
                 Estimate Std. Error z value Pr(>|z|)   
(Intercept)       -1.0385     0.3738  -2.778  0.00547 **
SNP_435139_834C/T  -14.0578  3601.3065  -0.004  0.99689   

--------------------------------------------------------

*** SNP_354713_654 ***

Conditional model:
                   Estimate Std. Error    z value    Pr(>|z|)
(Intercept)       2.5974370  0.9964631  2.6066566 0.009143101
SNP_354713_654G/T  -0.2273258  0.5100824 -0.4456648 0.655839373
SNP_354713_654T/T -16.8502802        NaN        NaN         NaN

Zero-inflation model:
                  Estimate   Std. Error      z value    Pr(>|z|)
(Intercept)      -0.894613    0.3411936 -2.622010103 0.008741284
SNP_354713_654G/T -16.035495 4125.1528946 -0.003887249 0.996898432
SNP_354713_654T/T   7.603105          NaN          NaN         NaN

--------------------------------------------------------

*** SNP_222230_528 ***

Conditional model:
                   Estimate Std. Error   z value   Pr(>|z|)
(Intercept)       2.5268736   1.002718 2.5200243 0.01173467
SNP_222230_528C/T   0.9296557   1.679428 0.5535549 0.57988351
SNP_222230_528T/T -10.9860719        NaN       NaN        NaN

Zero-inflation model:
                  Estimate Std. Error    z value    Pr(>|z|)
(Intercept)     -0.9922004  0.3793055 -2.6158342 0.008900976
SNP_222230_528C/T  0.8979946  2.2986100  0.3906685 0.696042270
SNP_222230_528T/T  3.4932921        NaN        NaN         NaN

--------------------------------------------------------

*** SNP_222230_1003 ***

Conditional model:
                    Estimate Std. Error    z value    Pr(>|z|)
(Intercept)       2.67353125  0.8966976  2.9815305 0.002868115
SNP_222230_1003C/T  0.04443728  0.3866672  0.1149239 0.908505468
SNP_222230_1003T/T -0.31817668  0.4240226 -0.7503768 0.453027826

Zero-inflation model:
                     Estimate   Std. Error      z value   Pr(>|z|)
(Intercept)       -0.86680648    0.4581391 -1.892016059 0.05848884
SNP_222230_1003C/T  -0.03462265    0.6492146 -0.053330057 0.95746893
SNP_222230_1003T/T -17.28464424 4462.7666223 -0.003873078 0.99690974

--------------------------------------------------------

*** SNP_404977_723 ***

Conditional model:
                Estimate Std. Error z value Pr(>|z|)
(Intercept)        4.567      2.813   1.624    0.104
SNP_404977_723G/G   -2.067      2.716  -0.761    0.447

Zero-inflation model:
                Estimate Std. Error z value Pr(>|z|)
(Intercept)        1.447      2.303   0.628    0.530
SNP_404977_723G/G   -2.384      2.322  -1.027    0.304

--------------------------------------------------------

*** SNP_369888_60 ***

Conditional model:
                Estimate Std. Error   z value  Pr(>|z|)
(Intercept)    2.2415233   1.482668 1.5118172 0.1305804
SNP_369888_60G/A 0.8688425   1.164912 0.7458442 0.4557615
SNP_369888_60G/G 0.1626006   1.150340 0.1413501 0.8875934

Zero-inflation model:
                Estimate Std. Error    z value  Pr(>|z|)
(Intercept)    -2.349339   6.883916 -0.3412794 0.7328933
SNP_369888_60G/A  1.594126   6.897356  0.2311213 0.8172205
SNP_369888_60G/G  1.347831   6.879016  0.1959337 0.8446620

--------------------------------------------------------

*** SNP_369888_93 ***

Conditional model:
                 Estimate Std. Error    z value    Pr(>|z|)
(Intercept)     2.7949611  0.9957615  2.8068580 0.005002729
SNP_369888_93T/T -0.2664812  0.3799966 -0.7012727 0.483132870

Zero-inflation model:
                 Estimate Std. Error    z value  Pr(>|z|)
(Intercept)    -0.6822248  0.4962186 -1.3748473 0.1691788
SNP_369888_93T/T -0.4558560  0.6837247 -0.6667245 0.5049481

--------------------------------------------------------

*** SNP_369888_307 ***

Conditional model:
                  Estimate Std. Error    z value   Pr(>|z|)
(Intercept)      2.3217201  0.9849806  2.3571226 0.01841716
SNP_369888_307A/G  0.6315701  0.3537713  1.7852496 0.07422084
SNP_369888_307G/G -0.3609661  0.4820918 -0.7487496 0.45400814

Zero-inflation model:
                  Estimate   Std. Error     z value   Pr(>|z|)
(Intercept)      -1.334520    0.7525856 -1.77324674 0.07618783
SNP_369888_307A/G   0.902432    0.8057394  1.12000481 0.26271171
SNP_369888_307G/G -13.491507 2962.7372819 -0.00455373 0.99636666

--------------------------------------------------------

*** SNP_252388_426 ***

Conditional model:
                  Estimate Std. Error    z value    Pr(>|z|)
(Intercept)      2.7023050  0.9648083  2.8008725 0.005096465
SNP_252388_426C/T -0.3352862  0.4352720 -0.7702913 0.441127123
SNP_252388_426T/T -0.8217401  2.2260831 -0.3691417 0.712022116

Zero-inflation model:
                  Estimate Std. Error     z value   Pr(>|z|)
(Intercept)     -0.7753937  0.3581126 -2.16522351 0.03037057
SNP_252388_426C/T -0.7360448  1.1951110 -0.61587987 0.53797381
SNP_252388_426T/T -0.1335458  5.3536983 -0.02494458 0.98009916

--------------------------------------------------------

*** SNP_271438_39 ***

Conditional model:
                Estimate Std. Error   z value    Pr(>|z|)
(Intercept)     2.601110  0.9926954  2.620250 0.008786545
SNP_271438_39A/G -1.731554  1.0479998 -1.652247 0.098484261

Zero-inflation model:
                  Estimate   Std. Error      z value   Pr(>|z|)
(Intercept)     -0.9684382    0.3811517 -2.540820655 0.01105926
SNP_271438_39A/G -11.9626623 3422.6573552 -0.003495139 0.99721129

--------------------------------------------------------

*** SNP_271438_626 ***

Conditional model:
                 Estimate Std. Error   z value   Pr(>|z|)
(Intercept)     2.4394236  0.9851229 2.4762632 0.01327657
SNP_271438_626A/G 0.3939339  0.3547659 1.1104053 0.26682444
SNP_271438_626G/G 0.1180532  0.9511351 0.1241182 0.90122166

Zero-inflation model:
                  Estimate Std. Error    z value   Pr(>|z|)
(Intercept)     -1.0828189  0.5416465 -1.9991247 0.04559487
SNP_271438_626A/G  0.3588647  0.6825428  0.5257761 0.59904376
SNP_271438_626G/G  0.2270410  1.6662402  0.1362595 0.89161614

--------------------------------------------------------

*** SNP_271438_627 ***

Conditional model:
                  Estimate Std. Error    z value    Pr(>|z|)
(Intercept)      2.9006904  1.0419850  2.7838121 0.005372415
SNP_271438_627T/C -0.2186836  0.4542150 -0.4814539 0.630193930
SNP_271438_627T/T -0.5747254  0.4822056 -1.1918678 0.233313085

Zero-inflation model:
                  Estimate Std. Error    z value  Pr(>|z|)
(Intercept)     -0.3968430  0.5832376 -0.6804139 0.4962424
SNP_271438_627T/C -0.1397681  0.6929292 -0.2017062 0.8401464
SNP_271438_627T/T -1.2771404  1.1711000 -1.0905477 0.2754720

--------------------------------------------------------

*** SNP_314888_504 ***

Conditional model:
                  Estimate Std. Error    z value   Pr(>|z|)
(Intercept)     2.56701558  1.1645497 2.20429881 0.02750334
SNP_314888_504C/C 0.05052903  0.8070674 0.06260819 0.95007850

Zero-inflation model:
                 Estimate Std. Error      z value  Pr(>|z|)
(Intercept)     -16.15368   4494.839 -0.003593829 0.9971325
SNP_314888_504C/C  15.11645   4494.839  0.003363068 0.9973167

--------------------------------------------------------

*** SNP_433232_225 ***

Conditional model:
                  Estimate Std. Error    z value   Pr(>|z|)
(Intercept)      2.4722944  1.0111412  2.4450535 0.01448306
SNP_433232_225C/T  1.1121716  0.4714707  2.3589411 0.01832716
SNP_433232_225T/T -0.2212365  0.9876811 -0.2239959 0.82276053

Zero-inflation model:
                   Estimate   Std. Error      z value   Pr(>|z|)
(Intercept)      -0.9894339    0.3855016 -2.566614248 0.01026968
SNP_433232_225C/T   1.6308530    0.6949073  2.346864295 0.01893215
SNP_433232_225T/T -15.6300511 4594.9622512 -0.003401562 0.99728595

--------------------------------------------------------

*** SNP_372070_273 ***

Conditional model:
                 Estimate Std. Error   z value    Pr(>|z|)
(Intercept)      4.099519   1.586206  2.584480 0.009752584
SNP_372070_273G/A -1.500472   1.352979 -1.109014 0.267424089
SNP_372070_273G/G -1.449095   1.349351 -1.073919 0.282858770

Zero-inflation model:
                   Estimate  Std. Error      z value  Pr(>|z|)
(Intercept)      -0.2373209    1.738923 -0.136475793 0.8914452
SNP_372070_273G/A -16.4253880 4575.480310 -0.003589872 0.9971357
SNP_372070_273G/G  -0.7244458    1.780103 -0.406968481 0.6840311

--------------------------------------------------------

*** SNP_221652_115 ***

Conditional model:
                 Estimate Std. Error   z value  Pr(>|z|)
(Intercept)     2.1356756   1.432463 1.4909120 0.1359846
SNP_221652_115G/A 0.6068308   1.065305 0.5696311 0.5689279
SNP_221652_115G/G 0.2074697   1.045477 0.1984450 0.8426969

Zero-inflation model:
                 Estimate Std. Error      z value  Pr(>|z|)
(Intercept)     -14.60709   3753.412 -0.003891681 0.9968949
SNP_221652_115G/A  12.25727   3753.413  0.003265633 0.9973944
SNP_221652_115G/G  13.75791   3753.413  0.003665441 0.9970754

--------------------------------------------------------

*** SNP_266965_261 ***

Conditional model:
                 Estimate Std. Error   z value   Pr(>|z|)
(Intercept)     2.5096250  0.9997791 2.5101797 0.01206698
SNP_266965_261C/T 0.2469309  0.5187464 0.4760146 0.63406400
SNP_266965_261T/T 0.6509938  4.5660150 0.1425737 0.88662685

Zero-inflation model:
                  Estimate Std. Error    z value   Pr(>|z|)
(Intercept)     -0.8827707  0.3709937 -2.3794760 0.01733727
SNP_266965_261C/T -0.7760956  1.4204009 -0.5463919 0.58479655
SNP_266965_261T/T  2.1665475  4.7943448  0.4518965 0.65134356

--------------------------------------------------------

*** SNP_410766_552***

Conditional model:
                  Estimate Std. Error    z value   Pr(>|z|)
(Intercept)      2.6092360  1.0636351  2.4531308 0.01416188
SNP_410766_552C/T -0.6617879  0.4520468 -1.4639809 0.14319916
SNP_410766_552T/T -0.2862819  0.6774286 -0.4226009 0.67258650

Zero-inflation model:
                  Estimate Std. Error     z value   Pr(>|z|)
(Intercept)     -0.9802902  0.3930033 -2.49435625 0.01261858
SNP_410766_552C/T -0.1977649  1.0706301 -0.18471824 0.85345004
SNP_410766_552T/T  0.1030889  1.3538839  0.07614312 0.93930524

--------------------------------------------------------

*** SNP_410766_569 ***

Conditional model:
                 Estimate Std. Error   z value    Pr(>|z|)
(Intercept)     2.3723748  0.9380781 2.5289735 0.011439666
SNP_410766_569C/T 0.9487707  0.3430487 2.7657026 0.005680031
SNP_410766_569T/T 0.3771694  1.0170668 0.3708403 0.710756491

Zero-inflation model:
                  Estimate Std. Error    z value  Pr(>|z|)
(Intercept)     -1.2537262  0.6495840 -1.9300447 0.0536013
SNP_410766_569C/T  0.7202824  0.7589084  0.9491033 0.3425681
SNP_410766_569T/T  1.0192260  1.4122311  0.7217133 0.4704708

--------------------------------------------------------

*** SNP_410766_570 ***

Conditional model:
                  Estimate Std. Error   z value   Pr(>|z|)
(Intercept)     2.54782699  1.0067598 2.5307199 0.01138287
SNP_410766_570A/G 0.01420165  0.3758452 0.0377859 0.96985839
SNP_410766_570G/G 0.09446126  0.7609612 0.1241341 0.90120907

Zero-inflation model:
                  Estimate Std. Error    z value   Pr(>|z|)
(Intercept)     -0.7043577  0.4146065 -1.6988585 0.08934585
SNP_410766_570A/G -0.8095919  0.8783946 -0.9216722 0.35669959
SNP_410766_570G/G  0.2622256  1.1867965  0.2209524 0.82512948

--------------------------------------------------------

*** SNP_410766_610 ***

Conditional model:
                  Estimate Std. Error    z value   Pr(>|z|)
(Intercept)      2.4207880  1.0832713  2.2347016 0.02543695
SNP_410766_610C/G -0.2131634  0.4029568 -0.5289983 0.59680663
SNP_410766_610G/G  0.4689829  0.9727932  0.4820993 0.62973543

Zero-inflation model:
                   Estimate   Std. Error       z value   Pr(>|z|)
(Intercept)      -0.8999538 3.598521e-01 -2.500899e+00 0.01238786
SNP_410766_610C/G -29.4087950 1.012442e+07 -2.904740e-06 0.99999768
SNP_410766_610G/G -12.6615830 3.765063e+03 -3.362914e-03 0.99731679

--------------------------------------------------------

*** SNP_410766_624 ***

Conditional model:
                  Estimate Std. Error    z value    Pr(>|z|)
(Intercept)      2.6745691  0.9735720  2.7471713 0.006011173
SNP_410766_624C/T -0.3189372  0.4517337 -0.7060293 0.480169902
SNP_410766_624T/T -9.5141055        NaN        NaN         NaN

Zero-inflation model:
                  Estimate Std. Error    z value   Pr(>|z|)
(Intercept)     -0.7710648  0.3649309 -2.1129065 0.03460878
SNP_410766_624C/T -1.1481822  1.7582073 -0.6530414 0.51372959
SNP_410766_624T/T  9.3166532        NaN        NaN        NaN

--------------------------------------------------------

*** SNP_461687_643 ***

Conditional model:
                  Estimate Std. Error    z value    Pr(>|z|)
(Intercept)      2.6422876  0.9738141  2.7133389 0.006660895
SNP_461687_643A/G -0.1191889  0.3903817 -0.3053138 0.760127157
SNP_461687_643G/G  0.1058632  0.6020231  0.1758458 0.860415087

Zero-inflation model:
                  Estimate Std. Error    z value   Pr(>|z|)
(Intercept)     -0.6905285  0.4164134 -1.6582763 0.09726171
SNP_461687_643A/G -0.5165742  0.7883730 -0.6552408 0.51231271
SNP_461687_643G/G -1.2672001  1.8736982 -0.6763096 0.49884408

--------------------------------------------------------

*** SNP_461687_699 ***

Conditional model:
                  Estimate Std. Error    z value   Pr(>|z|)
(Intercept)      2.4225116  0.9735514  2.4883244 0.01283466
SNP_461687_699G/T  0.6364537  0.3378915  1.8836034 0.05961864
SNP_461687_699T/T -0.1968491  0.5521378 -0.3565216 0.72144996

Zero-inflation model:
                    Estimate   Std. Error      z value   Pr(>|z|)
(Intercept)      -0.94933512    0.4719338 -2.011585367 0.04426366
SNP_461687_699G/T   0.09716347    0.6415691  0.151446635 0.87962340
SNP_461687_699T/T -15.26652307 3888.5635692 -0.003926006 0.99686751

--------------------------------------------------------

*** SNP_589289_144 ***

Conditional model:
                 Estimate Std. Error    z value   Pr(>|z|)
(Intercept)     2.4021641  0.9761863 2.46076385 0.01386416
SNP_589289_144A/G 0.5865139  0.3477890 1.68640729 0.09171738
SNP_589289_144G/G 0.0850284  1.0020208 0.08485692 0.93237514

Zero-inflation model:
                   Estimate Std. Error     z value  Pr(>|z|)
(Intercept)     -0.96855995  0.5111212 -1.89497130 0.0580962
SNP_589289_144A/G  0.02884103  0.6788509  0.04248508 0.9661120
SNP_589289_144G/G -1.15380050  4.1395640 -0.27872512 0.7804558

--------------------------------------------------------

*** SNP_234776_254 ***

Conditional model:
                 Estimate Std. Error   z value    Pr(>|z|)
(Intercept)     2.5550423  0.9647065 2.6485178 0.008084559
SNP_234776_254T/T 0.1324026  0.4119273 0.3214223 0.747890365

Zero-inflation model:
                  Estimate Std. Error    z value  Pr(>|z|)
(Intercept)     -1.8568276   1.425014 -1.3030240 0.1925666
SNP_234776_254T/T  0.9821984   1.438927  0.6825908 0.4948655

--------------------------------------------------------

*** SNP_234776_486 ***

Conditional model:
                  Estimate Std. Error    z value    Pr(>|z|)
(Intercept)      2.8200659  0.9861549  2.8596580 0.004240981
SNP_234776_486C/T -0.6191843  0.4985511 -1.2419676 0.214248516
SNP_234776_486T/T -0.4013519  0.7030545 -0.5708688 0.568088591

Zero-inflation model:
                  Estimate Std. Error     z value   Pr(>|z|)
(Intercept)     -0.5493917  0.2946911 -1.86429648 0.06228008
SNP_234776_486C/T -1.6150808  2.5668410 -0.62920952 0.52921190
SNP_234776_486T/T -4.3275892 44.7959836 -0.09660663 0.92303879

--------------------------------------------------------

*** SNP_342084_2497 ***

Conditional model:
                    Estimate Std. Error     z value   Pr(>|z|)
(Intercept)       2.99926749   1.471924  2.03765096 0.04158485
SNP_342084_2497T/C -0.04626343   0.960959 -0.04814298 0.96160229
SNP_342084_2497T/T -0.79502775   1.245723 -0.63820581 0.52333972

Zero-inflation model:
                  Estimate  Std. Error       z value  Pr(>|z|)
(Intercept)      -13.29972    2978.483 -4.465268e-03 0.9964372
SNP_342084_2497T/C -17.52556 5670633.200 -3.090583e-06 0.9999975
SNP_342084_2497T/T  12.36171    2978.483  4.150338e-03 0.9966885

--------------------------------------------------------

*** SNP_362654_2058 ***

Conditional model:
                    Estimate Std. Error  z value   Pr(>|z|)
(Intercept)        2.4761660  0.9781834 2.531392 0.01136107
SNP_362654_2058C/T   0.4489676  0.3732409 1.202890 0.22901899
SNP_362654_2058T/T -12.7961139        NaN      NaN        NaN

Zero-inflation model:
                   Estimate Std. Error    z value   Pr(>|z|)
(Intercept)      -1.1580460  0.5901124 -1.9624160 0.04971407
SNP_362654_2058C/T  0.5141706  0.7193628  0.7147584 0.47475837
SNP_362654_2058T/T  5.3665960        NaN        NaN        NaN

--------------------------------------------------------

*** SNP_153958_145 ***

Conditional model:
                Estimate Std. Error z value Pr(>|z|)  
(Intercept)       2.7264     1.0604   2.571   0.0101 *
SNP_153958_145G/G  -0.1428     0.5035  -0.284   0.7767  

Zero-inflation model:
                Estimate Std. Error z value Pr(>|z|)
(Intercept)     -0.94963    0.93411  -1.017    0.309
SNP_153958_145G/G  0.02817    0.98809   0.028    0.977

--------------------------------------------------------

*** SNP_153958_384 ***

Conditional model:
                   Estimate Std. Error     z value   Pr(>|z|)
(Intercept)      2.58208798  1.0201383  2.53111573 0.01137003
SNP_153958_384A/G -0.00526665  0.4250788 -0.01238982 0.99011461
SNP_153958_384G/G  0.17927330  0.4743242  0.37795524 0.70546384

Zero-inflation model:
                  Estimate Std. Error    z value   Pr(>|z|)
(Intercept)     -1.6881197   1.013219 -1.6660964 0.09569422
SNP_153958_384A/G  1.0351834   1.078517  0.9598210 0.33714529
SNP_153958_384G/G  0.3570125   1.229074  0.2904728 0.77145455

--------------------------------------------------------

*** SNP_223488_1410 ***

Conditional model:
                  Estimate Std. Error    z value    Pr(>|z|)
(Intercept)       3.736437   1.394788  2.6788572 0.007387389
SNP_223488_1410T/C -1.018381   1.049405 -0.9704361 0.331829178
SNP_223488_1410T/T -1.270616   1.045575 -1.2152322 0.224277547

Zero-inflation model:
                   Estimate Std. Error   z value  Pr(>|z|)
(Intercept)       0.8727664   1.229399  0.709913 0.4777581
SNP_223488_1410T/C -1.6318318   1.323918 -1.232578 0.2177333
SNP_223488_1410T/T -1.9657105   1.323551 -1.485180 0.1374963

--------------------------------------------------------

*** SNP_223488_1530 ***

Conditional model:
                  Estimate Std. Error  z value    Pr(>|z|)
(Intercept)      2.5516940  0.9577524 2.664252 0.007715968
SNP_223488_1530A/G 0.5549814  0.6016750 0.922394 0.356323089

Zero-inflation model:
                    Estimate   Std. Error      z value    Pr(>|z|)
(Intercept)       -0.9459932    0.3613752 -2.617759079 0.008850927
SNP_223488_1530A/G -16.0990689 3604.6506953 -0.004466194 0.996436505

--------------------------------------------------------

*** SNP_72382_149 ***

Conditional model:
                 Estimate Std. Error    z value    Pr(>|z|)
(Intercept)     2.6930749  1.0400879  2.5892762 0.009617792
SNP_72382_149C/T -0.2377573  0.3322730 -0.7155481 0.474270431
SNP_72382_149T/T -1.1896061  0.9295868 -1.2797149 0.200645427

Zero-inflation model:
                 Estimate Std. Error    z value   Pr(>|z|)
(Intercept)    -0.8149597  0.4111607 -1.9820955 0.04746855
SNP_72382_149C/T -0.4990193  0.7053253 -0.7075024 0.47925435
SNP_72382_149T/T -1.9634047 10.6787947 -0.1838601 0.85412318

--------------------------------------------------------

*** SNP_373125_426 ***

Conditional model:
                  Estimate Std. Error    z value   Pr(>|z|)
(Intercept)      2.7735543  1.1039880  2.5123047 0.01199455
SNP_373125_426T/C -0.3475772  0.5831526 -0.5960312 0.55115437
SNP_373125_426T/T -0.4368458  0.5918218 -0.7381374 0.46043097

Zero-inflation model:
                  Estimate Std. Error    z value  Pr(>|z|)
(Intercept)     -0.6543211   0.913484 -0.7162918 0.4738112
SNP_373125_426T/C -0.1185859   1.025033 -0.1156898 0.9078984
SNP_373125_426T/T -0.4072532   1.030279 -0.3952842 0.6926331

--------------------------------------------------------

*** SNP_373125_792 ***

Conditional model:
                  Estimate Std. Error    z value    Pr(>|z|)
(Intercept)      2.6277754  1.0007874  2.6257079 0.008646899
SNP_373125_792C/T -0.5893607  0.9505798 -0.6200013 0.535256956
SNP_373125_792T/T -0.6621243  0.6769469 -0.9781038 0.328023010

Zero-inflation model:
                  Estimate   Std. Error      z value   Pr(>|z|)
(Intercept)      -0.888605    0.3584956 -2.478705114 0.01318603
SNP_373125_792C/T  -1.400914    6.2579097 -0.223862901 0.82286398
SNP_373125_792T/T -13.594079 3263.6330455 -0.004165321 0.99667656

--------------------------------------------------------

*** SNP_438995_351 ***

Conditional model:
                 Estimate Std. Error  z value   Pr(>|z|)
(Intercept)     2.4409775   1.039293 2.348689 0.01883962
SNP_438995_351A/C 0.4432418   0.414080 1.070426 0.28442781
SNP_438995_351C/C 2.1198135   1.487457 1.425126 0.15412085

Zero-inflation model:
                  Estimate Std. Error    z value   Pr(>|z|)
(Intercept)     -1.0015055  0.4208833 -2.3795325 0.01733461
SNP_438995_351A/C -0.2751798  0.9356095 -0.2941183 0.76866754
SNP_438995_351C/C  2.5455468  1.3635207  1.8668927 0.06191657

--------------------------------------------------------

*** SNP_281950_1015 ***

Conditional model:
                   Estimate Std. Error    z value   Pr(>|z|)
(Intercept)       2.7813124  1.3048408  2.1315340 0.03304518
SNP_281950_1015G/A  0.1089533  0.9286502  0.1173244 0.90660302
SNP_281950_1015G/G -0.2828712  0.9138303 -0.3095445 0.75690735

Zero-inflation model:
                   Estimate Std. Error    z value   Pr(>|z|)
(Intercept)       0.6924546  0.9025889  0.7671871 0.44297027
SNP_281950_1015G/A -1.0902409  0.9822203 -1.1099759 0.26700940
SNP_281950_1015G/G -1.9934518  1.0492005 -1.8999723 0.05743676

--------------------------------------------------------

*** SNP_281950_1710 ***

Conditional model:
                    Estimate Std. Error     z value    Pr(>|z|)
(Intercept)       2.69681543  1.0085932  2.67383848 0.007498856
SNP_281950_1710A/G  0.03421392  0.3714959  0.09209772 0.926620403
SNP_281950_1710G/G -0.60332944  0.6132456 -0.98383010 0.325199056

Zero-inflation model:
                  Estimate Std. Error    z value  Pr(>|z|)
(Intercept)      -0.340085  0.3963659 -0.8580077 0.3908882
SNP_281950_1710A/G -0.711066  0.6226841 -1.1419370 0.2534802
SNP_281950_1710G/G -3.331672 13.1376541 -0.2535972 0.7998068

--------------------------------------------------------

*** SNP_318275_2206 ***

Conditional model:
                 Estimate Std. Error z value Pr(>|z|)   
(Intercept)        3.3550     1.2866   2.608  0.00912 **
SNP_318275_2206G/G  -0.6747     0.9409  -0.717  0.47332   

Zero-inflation model:
                 Estimate Std. Error z value Pr(>|z|)  
(Intercept)         1.272      1.060   1.200   0.2303  
SNP_318275_2206G/G   -2.298      1.132  -2.031   0.0422 *

--------------------------------------------------------

*** SNP_526800_134 ***

Conditional model:
                 Estimate Std. Error   z value  Pr(>|z|)
(Intercept)     1.8038204  1.2396763 1.4550737 0.1456488
SNP_526800_134G/C 0.5114763  0.9292144 0.5504395 0.5820180
SNP_526800_134G/G 0.8799420  0.8257137 1.0656745 0.2865708

Zero-inflation model:
                 Estimate Std. Error      z value  Pr(>|z|)
(Intercept)     -14.53509   3790.031 -0.003835084 0.9969401
SNP_526800_134G/C  13.35479   3790.034  0.003523660 0.9971885
SNP_526800_134G/G  13.57800   3790.031  0.003582557 0.9971415

--------------------------------------------------------

*** SNP_262882_163 ***

Conditional model:
                 Estimate Std. Error  z value   Pr(>|z|)
(Intercept)     1.9611516  1.0697331 1.833309 0.06675659
SNP_262882_163G/A 0.7727192  0.5327484 1.450439 0.14693607
SNP_262882_163G/G 0.9269702  0.6216404 1.491168 0.13591741

Zero-inflation model:
                 Estimate Std. Error    z value  Pr(>|z|)
(Intercept)     -2.286550   3.421178 -0.6683516 0.5039092
SNP_262882_163G/A  1.407443   3.410779  0.4126455 0.6798663
SNP_262882_163G/G  2.137962   3.435343  0.6223430 0.5337164

--------------------------------------------------------

*** SNP_262882_252 ***

Conditional model:
                  Estimate Std. Error    z value    Pr(>|z|)
(Intercept)      2.6119822  0.9824966  2.6585153 0.007848579
SNP_262882_252C/T -1.0197843  0.3752889 -2.7173311 0.006581074
SNP_262882_252T/T  0.6243241  0.8603805  0.7256371 0.468061241

Zero-inflation model:
                   Estimate   Std. Error      z value    Pr(>|z|)
(Intercept)      -0.8485788 3.138323e-01 -2.703923881 0.006852598
SNP_262882_252C/T -15.2728880 3.803306e+03 -0.004015688 0.996795953
SNP_262882_252T/T -22.2899578 1.057960e+05 -0.000210688 0.999831895

--------------------------------------------------------

*** SNP_121540_174 ***

Conditional model:
                 Estimate Std. Error   z value   Pr(>|z|)
(Intercept)     2.1598446  1.2567516 1.7185931 0.08568850
SNP_121540_174A/G 0.1887598  0.5758186 0.3278113 0.74305433
SNP_121540_174G/G 3.2896080  1.3130948 2.5052326 0.01223709

Zero-inflation model:
                  Estimate Std. Error    z value    Pr(>|z|)
(Intercept)     -0.9520848  0.3791959 -2.5107997 0.012045804
SNP_121540_174A/G  0.1486147  1.0068161  0.1476086 0.882651693
SNP_121540_174G/G  2.4441240  0.8728940  2.8000238 0.005109885

--------------------------------------------------------

*** SNP_121540_874 ***

Conditional model:
                  Estimate Std. Error    z value   Pr(>|z|)
(Intercept)      2.6399244  1.1122410  2.3735184 0.01761951
SNP_121540_874G/A -0.1166204  0.4968572 -0.2347161 0.81442909
SNP_121540_874G/G -0.4401863  0.5413761 -0.8130879 0.41616767

Zero-inflation model:
                  Estimate Std. Error    z value  Pr(>|z|)
(Intercept)     -1.0680101  0.8639759 -1.2361573 0.2164001
SNP_121540_874G/A -0.4506875  1.0569742 -0.4263940 0.6698207
SNP_121540_874G/G  0.4401963  0.9900248  0.4446316 0.6565860

--------------------------------------------------------

*** SNP_152845_180 ***

Conditional model:
                 Estimate Std. Error   z value     Pr(>|z|)
(Intercept)      3.873495  1.0315301  3.755096 0.0001732751
SNP_152845_180G/A -1.242079  0.5116835 -2.427437 0.0152059219
SNP_152845_180G/G -1.399447  0.4453159 -3.142594 0.0016745800

Zero-inflation model:
                 Estimate Std. Error      z value  Pr(>|z|)
(Intercept)     -17.95629   3963.955 -0.004529892 0.9963857
SNP_152845_180G/A  17.19179   3963.955  0.004337031 0.9965396
SNP_152845_180G/G  16.87313   3963.955  0.004256640 0.9966037

--------------------------------------------------------

*** SNP_152845_240 ***

Conditional model:
                  Estimate Std. Error    z value    Pr(>|z|)
(Intercept)      2.9237565  1.0054058  2.9080364 0.003637061
SNP_152845_240C/T -0.3194242  0.5179715 -0.6166830 0.537443813
SNP_152845_240T/T -0.1555515  0.5565464 -0.2794942 0.779865587

Zero-inflation model:
                  Estimate Std. Error    z value  Pr(>|z|)
(Intercept)      0.1175509  0.5581813  0.2105963 0.8332023
SNP_152845_240C/T -1.2918745  0.8016224 -1.6115748 0.1070545
SNP_152845_240T/T -1.2529787  0.8554420 -1.4647149 0.1429987

--------------------------------------------------------

*** SNP_183332_760 ***

Conditional model:
                Estimate Std. Error z value Pr(>|z|)  
(Intercept)       1.6717     0.9966   1.677   0.0935 .
SNP_183332_760C/C   1.1213     0.5495   2.041   0.0413 *

Zero-inflation model:
                Estimate Std. Error z value Pr(>|z|)
(Intercept)       -12.37    3872.97  -0.003    0.997
SNP_183332_760C/C    11.35    3872.97   0.003    0.998

--------------------------------------------------------

*** SNP_183332_963 ***

Conditional model:
                 Estimate Std. Error   z value   Pr(>|z|)
(Intercept)     2.4940147  0.9959491 2.5041589 0.01227429
SNP_183332_963C/T 0.1888052  0.4210359 0.4484303 0.65384269
SNP_183332_963T/T 0.7503534  0.8831406 0.8496421 0.39552412

Zero-inflation model:
                  Estimate   Std. Error      z value   Pr(>|z|)
(Intercept)      -1.239355    0.5038910 -2.459570636 0.01391033
SNP_183332_963C/T   1.057928    0.6766802  1.563409141 0.11795639
SNP_183332_963T/T -14.815933 4003.5006846 -0.003700744 0.99704724

--------------------------------------------------------

*** SNP_183332_1134 ***

Conditional model:
                    Estimate Std. Error   z value    Pr(>|z|)
(Intercept)        2.5775068  0.9759934 2.6409058 0.008268469
SNP_183332_1134C/T   0.2127277  0.5992559 0.3549864 0.722599815
SNP_183332_1134T/T -11.5726130        NaN       NaN         NaN

Zero-inflation model:
                   Estimate Std. Error    z value   Pr(>|z|)
(Intercept)      -0.9318481  0.3858469 -2.4150724 0.01573208
SNP_183332_1134C/T -0.3135531  1.1822134 -0.2652255 0.79083578
SNP_183332_1134T/T  5.3443081        NaN        NaN        NaN

--------------------------------------------------------

*** SNP_334485_624 ***

Conditional model:
                 Estimate Std. Error z value Pr(>|z|)    
(Intercept)        2.7142     0.8152   3.330  0.00087 ***
SNP_334485_624C/T  -17.8200  4097.0436  -0.004  0.99653    
SNP_334485_624T/T    0.5025     1.1332   0.443  0.65747

--------------------------------------------------------

*** SNP_100265_641 ***

Conditional model:
                   Estimate Std. Error    z value   Pr(>|z|)
(Intercept)      2.53696964  1.0677660  2.3759603 0.01750335
SNP_100265_641C/T -0.78167061  0.3109613 -2.5137228 0.01194643
SNP_100265_641T/T  0.08806274  0.7602158  0.1158391 0.90778004

Zero-inflation model:
                   Estimate   Std. Error      z value   Pr(>|z|)
(Intercept)      -0.6996442    0.3009034 -2.325145708 0.02006417
SNP_100265_641C/T -14.5932438 3745.7882576 -0.003895907 0.99689152
SNP_100265_641T/T   0.6960178    0.9786577  0.711196373 0.47696256

--------------------------------------------------------

*** SNP_600228_243 ***

Conditional model:
                 Estimate Std. Error   z value  Pr(>|z|)
(Intercept)     2.4611561  0.9899791 2.4860687 0.0129163
SNP_600228_243A/C 0.5181111  0.4018554 1.2892974 0.1972947
SNP_600228_243C/C 0.7408023  0.8989562 0.8240694 0.4099001

Zero-inflation model:
                  Estimate   Std. Error     z value  Pr(>|z|)
(Intercept)      -1.091718    0.4923488 -2.21736727 0.0265980
SNP_600228_243A/C   0.759678    0.6977571  1.08874282 0.2762673
SNP_600228_243C/C -15.197842 3445.3476698 -0.00441112 0.9964804

--------------------------------------------------------

*** SNP_600228_315 ***

Model encountered the complete separation problem. 
Could not be fitted, as only two genotypes were present.

--------------------------------------------------------

*** SNP_600228_549 ***

Conditional model:
                  Estimate Std. Error z value Pr(>|z|)   
(Intercept)         2.5839     0.8423   3.068  0.00216 **
SNP_600228_549C/T   -22.7150 40370.8932  -0.001  0.99955   
SNP_600228_549T/T   -14.5296  3936.0921  -0.004  0.99705 

--------------------------------------------------------

*** SNP_260500_369 ***

Conditional model:
                 Estimate Std. Error  z value    Pr(>|z|)
(Intercept)     2.5288028  0.9795881 2.581496 0.009837309
SNP_260500_369C/T 0.8196872  0.6711414 1.221333 0.221959957
SNP_260500_369T/T 1.1199647  1.0003586 1.119563 0.262899904

Zero-inflation model:
                  Estimate   Std. Error     z value    Pr(>|z|)
(Intercept)      -1.080333    0.3891756 -2.77595178 0.005504037
SNP_260500_369C/T   2.018979    0.7308239  2.76260664 0.005734183
SNP_260500_369T/T -15.816769 4668.3024264 -0.00338812 0.997296677

--------------------------------------------------------

*** SNP_293928_105 ***

Conditional model:
                 Estimate Std. Error   z value    Pr(>|z|)
(Intercept)     2.5475183  0.9591578 2.6559948 0.007907482
SNP_293928_105C/T 0.2795262  0.4326188 0.6461258 0.518197857

Zero-inflation model:
                   Estimate Std. Error     z value  Pr(>|z|)
(Intercept)     -0.93974568  0.4084837 -2.30057081 0.0214159
SNP_293928_105C/T -0.02356493  0.8342973 -0.02824524 0.9774666

--------------------------------------------------------

*** SNP_292200_906 ***

Conditional model:
                  Estimate Std. Error    z value    Pr(>|z|)
(Intercept)      2.6160504  0.9705989  2.6952951 0.007032631
SNP_292200_906A/T -0.4501061  1.7284681 -0.2604075 0.794549437
SNP_292200_906T/T -8.2032218        NaN        NaN         NaN

Zero-inflation model:
                  Estimate  Std. Error     z value   Pr(>|z|)
(Intercept)     -0.9181143   0.3677428 -2.49662111 0.01253828
SNP_292200_906A/T -4.1855614 183.5146620 -0.02280778 0.98180360
SNP_292200_906T/T  3.7611127         NaN         NaN        NaN

--------------------------------------------------------

*** SNP_292200_1193 ***

Model encountered the complete separation problem. 
Could not be fitted, as only two genotypes were pres

--------------------------------------------------------

*** SNP_203955_360 ***

Conditional model:
                 Estimate Std. Error  z value   Pr(>|z|)
(Intercept)     1.8773713  0.9501614 1.975845 0.04817239
SNP_203955_360A/G 0.9427002  0.3696542 2.550222 0.01076545
SNP_203955_360G/G 0.8573271  0.3895337 2.200906 0.02774265

Zero-inflation model:
                 Estimate Std. Error      z value  Pr(>|z|)
(Intercept)     -14.41323   3527.547 -0.004085907 0.9967399
SNP_203955_360A/G  13.69768   3527.547  0.003883060 0.9969018
SNP_203955_360G/G  13.38402   3527.547  0.003794144 0.9969727

--------------------------------------------------------

*** SNP_203955_702 ***

Conditional model:
                  Estimate Std. Error   z value    Pr(>|z|)
(Intercept)      2.9866900  1.0494896  2.845850 0.004429304
SNP_203955_702T/C -0.4555969  0.4838370 -0.941633 0.346380552
SNP_203955_702T/T -0.5084146  0.5024143 -1.011943 0.311565258

Zero-inflation model:
                  Estimate Std. Error    z value  Pr(>|z|)
(Intercept)     -1.3986282  0.9114665 -1.5344813 0.1249113
SNP_203955_702T/C  0.6957266  1.0277873  0.6769169 0.4984587
SNP_203955_702T/T  0.1709465  1.1563171  0.1478371 0.8824714

--------------------------------------------------------

*** SNP_374909_24 ***

Conditional model:
                Estimate Std. Error  z value   Pr(>|z|)
(Intercept)    2.3810229  0.9991059 2.383154 0.01716503
SNP_374909_24C/T 0.5185096  0.3782103 1.370956 0.17038869
SNP_374909_24T/T 1.2003293  0.5913069 2.029960 0.04236063

Zero-inflation model:
                  Estimate   Std. Error     z value   Pr(>|z|)
(Intercept)     -1.0294875    0.5136831 -2.00412976 0.04505616
SNP_374909_24C/T   0.2755597    0.7380234  0.37337525 0.70886918
SNP_374909_24T/T -16.4173125 3911.3798019 -0.00419732 0.99665103

--------------------------------------------------------

*** SNP_232236_192 ***

Model encountered the complete separation problem. 
Could not be fitted, as only two genotypes were present.

--------------------------------------------------------

*** SNP_232236_534 ***

Conditional model:
                   Estimate Std. Error   z value   Pr(>|z|)
(Intercept)      2.29657135  1.0076157  2.279214 0.02265438
SNP_232236_534G/A -0.02853751  0.4507086 -0.063317 0.94951408
SNP_232236_534G/G  0.47229380  0.3820477  1.236217 0.21637799

Zero-inflation model:
                 Estimate Std. Error      z value  Pr(>|z|)
(Intercept)     -12.05511   3693.194 -0.003264142 0.9973956
SNP_232236_534G/A  10.41231   3693.190  0.002819328 0.9977505
SNP_232236_534G/G  11.52957   3693.193  0.003121844 0.9975091

--------------------------------------------------------

*** SNP_232236_1065 ***

Conditional model:
                  Estimate Std. Error  z value   Pr(>|z|)
(Intercept)      1.9562728  1.0751024 1.819615 0.06881761
SNP_232236_1065G/A 0.7501458  0.4584500 1.636265 0.10178410
SNP_232236_1065G/G 0.5077461  0.4294838 1.182224 0.23711673

Zero-inflation model:
                  Estimate Std. Error      z value  Pr(>|z|)
(Intercept)      -16.70468   4506.454 -0.003706834 0.9970424
SNP_232236_1065G/A  16.59873   4506.454  0.003683323 0.9970611
SNP_232236_1065G/G  15.27043   4506.454  0.003388568 0.9972963

--------------------------------------------------------

*** SNP_231234_204 ***

Conditional model:
                   Estimate Std. Error     z value    Pr(>|z|)
(Intercept)      2.66681088   1.006585  2.64936352 0.008064354
SNP_231234_204C/T -0.29290845   0.484143 -0.60500404 0.545176310
SNP_231234_204T/T -0.07780732   0.803284 -0.09686154 0.922836351

Zero-inflation model:
                   Estimate   Std. Error      z value   Pr(>|z|)
(Intercept)      -0.6829285    0.3611554 -1.890954845 0.05863037
SNP_231234_204C/T  -1.1107164    1.6254111 -0.683344909 0.49438892
SNP_231234_204T/T -15.7063827 3634.5765254 -0.004321379 0.99655205

--------------------------------------------------------

*** SNP_231234_262 ***

Conditional model:
                Estimate Std. Error z value Pr(>|z|)  
(Intercept)       2.0837     1.1103   1.877   0.0606 .
SNP_231234_262G/G   0.5604     0.6025   0.930   0.3523  

Zero-inflation model:
                Estimate Std. Error z value Pr(>|z|)
(Intercept)       -15.29    3514.48  -0.004    0.997
SNP_231234_262G/G    14.34    3514.48   0.004    0.997

--------------------------------------------------------

*** SNP_231234_351 ***

Conditional model:
                 Estimate Std. Error  z value   Pr(>|z|)
(Intercept)     2.4004547  0.9516791 2.522336 0.01165782
SNP_231234_351A/C 0.8678833  0.3808800 2.278626 0.02268929
SNP_231234_351C/C 1.2636175  0.6500773 1.943796 0.05192008

Zero-inflation model:
                    Estimate Std. Error     z value   Pr(>|z|)
(Intercept)     -1.167509642  0.6444798 -1.81155351 0.07005521
SNP_231234_351A/C  0.001885183  0.8541913  0.00220698 0.99823909
SNP_231234_351C/C  1.227116254  1.1943243  1.02745653 0.30420554

--------------------------------------------------------

*** SNP_231234_1035 ***

Conditional model:
                  Estimate Std. Error   z value   Pr(>|z|)
(Intercept)      2.4170089  1.0852246 2.2271969 0.02593412
SNP_231234_1035C/C 0.1841544  0.5459769 0.3372934 0.73589572

Zero-inflation model:
                   Estimate Std. Error    z value  Pr(>|z|)
(Intercept)      -1.4708304   1.495743 -0.9833447 0.3254378
SNP_231234_1035C/C  0.5988262   1.506576  0.3974750 0.6910172

--------------------------------------------------------

*** SNP_231234_2074 ***

Conditional model:
                 Estimate Std. Error z value Pr(>|z|)
(Intercept)         1.936      1.446   1.339    0.181
SNP_231234_2074G/T    1.633      1.767   0.924    0.355

Zero-inflation model:
                  Estimate Std. Error z value Pr(>|z|)  
(Intercept)        -1.0790     0.4312  -2.502   0.0123 *
SNP_231234_2074G/T  -11.7501  3908.7402  -0.003   0.9976  

--------------------------------------------------------

*** SNP_231234_2083 ***

Model encountered the complete separation problem. 
Could not be fitted, as only two genotypes were present.

--------------------------------------------------------

*** SNP_225441_354 ***

Conditional model:
                  Estimate Std. Error    z value  Pr(>|z|)
(Intercept)     2.21389792   1.420489 1.55854592 0.1191039
SNP_225441_354T/C 0.03011508   1.169492 0.02575056 0.9794563
SNP_225441_354T/T 0.71589058   1.137218 0.62951062 0.5290148

Zero-inflation model:
                  Estimate Std. Error     z value  Pr(>|z|)
(Intercept)     -0.0342598   1.498563 -0.02286177 0.9817605
SNP_225441_354T/C -1.8016761   2.086240 -0.86359956 0.3878079
SNP_225441_354T/T -1.0068058   1.536734 -0.65515931 0.5123652

--------------------------------------------------------

*** SNP_251818_120 ***

Conditional model:
                 Estimate Std. Error  z value   Pr(>|z|)
(Intercept)     2.3817255  1.0381350 2.294235 0.02177701
SNP_251818_120C/T 0.6076101  0.4559929 1.332499 0.18269625
SNP_251818_120T/T 1.2913980  0.7346936 1.757737 0.07879229

Zero-inflation model:
                 Estimate Std. Error   z value   Pr(>|z|)
(Intercept)     -1.136305  0.4250331 -2.673450 0.00750755
SNP_251818_120C/T  1.399837  0.6794174  2.060349 0.03936522
SNP_251818_120T/T  1.687728  1.0579357  1.595303 0.11064457

--------------------------------------------------------

*** SNP_142225_405 ***

Conditional model:
                  Estimate Std. Error   z value   Pr(>|z|)
(Intercept)     2.57038620  1.1352576 2.2641435 0.02356529
SNP_142225_405T/C 0.13831662  0.8546475 0.1618406 0.87143142
SNP_142225_405T/T 0.09601606  0.8515388 0.1127559 0.91022405

Zero-inflation model:
                  Estimate Std. Error     z value  Pr(>|z|)
(Intercept)     -0.8677604   1.666896 -0.52058464 0.6026562
SNP_142225_405T/C -0.1611762   1.771980 -0.09095822 0.9275258
SNP_142225_405T/T -0.5806011   1.752858 -0.33123107 0.7404700

--------------------------------------------------------

*** SNP_623775_504 ***

Conditional model:
                  Estimate Std. Error    z value   Pr(>|z|)
(Intercept)      2.1085231   1.173106  1.7973843 0.07227462
SNP_623775_504T/C -0.2748006   0.875207 -0.3139835 0.75353354
SNP_623775_504T/T  0.5784520   0.772393  0.7489090 0.45391207

Zero-inflation model:
                 Estimate Std. Error       z value  Pr(>|z|)
(Intercept)     -10.75303   4460.046 -2.410968e-03 0.9980763
SNP_623775_504T/C -13.76093 707866.424 -1.944001e-05 0.9999845
SNP_623775_504T/T   9.81717   4460.046  2.201136e-03 0.9982437

--------------------------------------------------------

*** SNP_240627_207 ***

Conditional model:
                 Estimate Std. Error  z value   Pr(>|z|)
(Intercept)     2.2813357  1.0639072 2.144299 0.03200891
SNP_240627_207C/T 0.3993919  0.3410139 1.171189 0.24152264
SNP_240627_207T/T 1.7086789  0.7555304 2.261562 0.02372447

Zero-inflation model:
                  Estimate Std. Error    z value   Pr(>|z|)
(Intercept)     -0.8325526  0.4761129 -1.7486454 0.08035233
SNP_240627_207C/T -0.5948680  0.7364638 -0.8077356 0.41924283
SNP_240627_207T/T  1.4389327  1.5182717  0.9477439 0.34325985

--------------------------------------------------------

*** SNP_240627_381 ***

Conditional model:
                 Estimate Std. Error   z value    Pr(>|z|)
(Intercept)     2.5563691  0.9693159 2.6372919 0.008357087
SNP_240627_381C/T 0.2953758  0.6655415 0.4438127 0.657178027

Zero-inflation model:
                   Estimate   Std. Error      z value   Pr(>|z|)
(Intercept)      -0.8919911    0.3504711 -2.545120296 0.01092401
SNP_240627_381C/T -16.3057640 4422.6982292 -0.003686836 0.99705834

--------------------------------------------------------

*** SNP_340268_193 ***

Conditional model:
                  Estimate Std. Error   z value    Pr(>|z|)
(Intercept)      3.5380281  1.1116917  3.182562 0.001459781
SNP_340268_193G/A -2.0537752  0.9811007 -2.093338 0.036319007
SNP_340268_193G/G -0.9803302  0.6150795 -1.593827 0.110974851

Zero-inflation model:
                  Estimate Std. Error    z value  Pr(>|z|)
(Intercept)     -0.8660073   1.164298 -0.7438023 0.4569961
SNP_340268_193G/A -0.6461753   3.278268 -0.1971088 0.8437424
SNP_340268_193G/G -0.1781931   1.210190 -0.1472439 0.8829395

--------------------------------------------------------

*** SNP_199751_1059 ***

Conditional model:
                 Estimate Std. Error z value Pr(>|z|)  
(Intercept)        2.2314     1.0501   2.125   0.0336 *
SNP_199751_1059G/G   0.3875     0.6153   0.630   0.5289  

Zero-inflation model:
                 Estimate Std. Error z value Pr(>|z|)
(Intercept)        -14.44    3433.62  -0.004    0.997
SNP_199751_1059G/G    13.40    3433.62   0.004    0.997

--------------------------------------------------------

*** SNP_101329_103 ***

Conditional model:
                   Estimate Std. Error   z value    Pr(>|z|)
(Intercept)       2.8011903  0.8725111 3.2104926 0.001325077
SNP_101329_103A/G   0.0881174  0.6913677 0.1274537 0.898581295
SNP_101329_103G/G -12.8820544        NaN       NaN         NaN

Zero-inflation model:
                 Estimate Std. Error   z value    Pr(>|z|)
(Intercept)     -1.089870  0.4181268 -2.606553 0.009145861
SNP_101329_103A/G  1.425491  0.9231681  1.544130 0.122556893
SNP_101329_103G/G  5.214126        NaN       NaN         NaN

--------------------------------------------------------

*** SNP_176851_201 ***

Conditional model:
                Estimate Std. Error z value Pr(>|z|)
(Intercept)        1.998      1.399   1.428    0.153
SNP_176851_201C/T    1.763      1.717   1.026    0.305

Zero-inflation model:
                 Estimate Std. Error z value Pr(>|z|)  
(Intercept)       -0.9366     0.3651  -2.565   0.0103 *
SNP_176851_201C/T  -12.0971  3616.5318  -0.003   0.9973  

--------------------------------------------------------

*** SNP_176851_1011 ***

Conditional model:
                    Estimate Std. Error    z value   Pr(>|z|)
(Intercept)        2.7204162  0.9586087  2.8378796 0.00454143
SNP_176851_1011C/T  -0.3831065  0.5462683 -0.7013156 0.48310608
SNP_176851_1011T/T -12.2609143        NaN        NaN        NaN

Zero-inflation model:
                   Estimate Std. Error    z value   Pr(>|z|)
(Intercept)      -0.8314161  0.3649086 -2.2784231 0.02270138
SNP_176851_1011C/T -0.7877467  1.7862807 -0.4409983 0.65921423
SNP_176851_1011T/T  4.9651551        NaN        NaN        NaN

--------------------------------------------------------

*** SNP_114449_398 ***

Conditional model:
                  Estimate Std. Error   z value    Pr(>|z|)
(Intercept)      3.2715728  0.9983377  3.277020 0.001049088
SNP_114449_398C/A -0.7736207  0.5224979 -1.480620 0.138707937
SNP_114449_398C/C -0.6191119  0.4710846 -1.314227 0.188769973

Zero-inflation model:
                  Estimate Std. Error    z value  Pr(>|z|)
(Intercept)     -0.8450639  0.6798281 -1.2430553 0.2138475
SNP_114449_398C/A -0.1595516  1.0290453 -0.1550482 0.8767833
SNP_114449_398C/C -0.3640245  0.9313370 -0.3908623 0.6958990

--------------------------------------------------------

*** SNP_271499_1357 ***

Conditional model:
                   Estimate Std. Error    z value    Pr(>|z|)
(Intercept)       2.5584872  0.9485476  2.6972681 0.006991097
SNP_271499_1357A/G  0.2251497  0.3476251  0.6476798 0.517192097
SNP_271499_1357G/G -0.7755934  0.7444995 -1.0417649 0.297520676

Zero-inflation model:
                    Estimate   Std. Error      z value   Pr(>|z|)
(Intercept)       -0.7966035    0.4260841 -1.869592160 0.06154047
SNP_271499_1357A/G  -0.3514326    0.6660406 -0.527644433 0.59774615
SNP_271499_1357G/G -14.5912271 4099.3139912 -0.003559431 0.99715999

--------------------------------------------------------

*** SNP_239007_161 ***

Conditional model:
                  Estimate Std. Error    z value   Pr(>|z|)
(Intercept)      2.1671630  1.0218223  2.1208805 0.03393186
SNP_239007_161G/A -0.4415004  0.4763434 -0.9268532 0.35400277
SNP_239007_161G/G  0.7827342  0.5699561  1.3733235 0.16965179

Zero-inflation model:
                   Estimate Std. Error      z value  Pr(>|z|)
(Intercept)     -16.5982974   3228.398 -0.005141342 0.9958978
SNP_239007_161G/A   0.3438782        NaN          NaN       NaN
SNP_239007_161G/G  15.4262931   3228.398  0.004778312 0.9961875

--------------------------------------------------------

*** SNP_239007_528 ***

Conditional model:
                   Estimate Std. Error   z value   Pr(>|z|)
(Intercept)       2.5098968  0.9814571 2.5573170 0.01054831
SNP_239007_528A/G   0.5915422  0.7452970 0.7936999 0.42737013
SNP_239007_528G/G -11.0690583        NaN       NaN        NaN

Zero-inflation model:
                 Estimate Std. Error   z value    Pr(>|z|)
(Intercept)     -1.021631  0.3815606 -2.677506 0.007417246
SNP_239007_528A/G  1.123823  0.6795911  1.653676 0.098193377
SNP_239007_528G/G  3.251291        NaN       NaN         NaN

--------------------------------------------------------

*** SNP_244860_1665 ***

Conditional model:
                    Estimate Std. Error     z value    Pr(>|z|)
(Intercept)       2.72535649  0.9697258  2.81044025 0.004947377
SNP_244860_1665C/T -0.51323532  0.5181068 -0.99059745 0.321882181
SNP_244860_1665T/T -0.01441943  0.5827375 -0.02474429 0.980258925

Zero-inflation model:
                   Estimate Std. Error    z value   Pr(>|z|)
(Intercept)      -0.9555303  0.5388236 -1.7733639 0.07616843
SNP_244860_1665C/T -2.0699286  6.1010221 -0.3392757 0.73440204
SNP_244860_1665T/T  0.2689425  0.9560209  0.2813144 0.77846925

--------------------------------------------------------

*** SNP_138885_311 ***

Conditional model:
                  Estimate Std. Error    z value  Pr(>|z|)
(Intercept)     2.43470681  1.0213993 2.38369727 0.0171397
SNP_138885_311C/T 0.21859293  0.3619376 0.60395200 0.5458756
SNP_138885_311T/T 0.01199396  0.3907508 0.03069466 0.9755130

Zero-inflation model:
                    Estimate   Std. Error      z value   Pr(>|z|)
(Intercept)      -0.74898970    0.4546651 -1.647343651 0.09948743
SNP_138885_311C/T  -0.03379155    0.6141928 -0.055017824 0.95612426
SNP_138885_311T/T -16.50557646 3465.0481523 -0.004763448 0.99619933

--------------------------------------------------------

*** SNP_251880_684 ***

Conditional model:
                 Estimate Std. Error  z value   Pr(>|z|)
(Intercept)     2.1406883  1.0425870 2.053247 0.04004866
SNP_251880_684C/T 0.6564152  0.3559698 1.844020 0.06518029
SNP_251880_684T/T 1.3114929  0.5989413 2.189685 0.02854708

Zero-inflation model:
                  Estimate Std. Error    z value  Pr(>|z|)
(Intercept)     -1.3559028  0.8285237 -1.6365287 0.1017290
SNP_251880_684C/T  0.6915199  0.8882491  0.7785202 0.4362624
SNP_251880_684T/T  1.6346780  1.1764934  1.3894494 0.1646961

--------------------------------------------------------

*** SNP_251880_2079 ***

Conditional model:
                   Estimate Std. Error    z value    Pr(>|z|)
(Intercept)      2.41971713  0.9443258 2.56237525 0.010395893
SNP_251880_2079C/T 0.01386145  0.4429548 0.03129315 0.975035752
SNP_251880_2079T/T 1.99299870  0.6362842 3.13224625 0.001734743

Zero-inflation model:
                  Estimate Std. Error    z value  Pr(>|z|)
(Intercept)      -2.041850   2.142425 -0.9530555 0.3405619
SNP_251880_2079C/T -9.237258        NaN        NaN       NaN
SNP_251880_2079T/T  1.347606   2.467878  0.5460587 0.5850256

--------------------------------------------------------

*** SNP_251880_2352 ***

Conditional model:
                  Estimate Std. Error   z value    Pr(>|z|)
(Intercept)       3.768102  1.3685215  2.753411 0.005897786
SNP_251880_2352G/A -2.065301  1.0442683 -1.977749 0.047956998
SNP_251880_2352G/G -1.187600  0.9768981 -1.215684 0.224105220

Zero-inflation model:
                   Estimate Std. Error       z value  Pr(>|z|)
(Intercept)      -16.831216   4517.023 -3.726175e-03 0.9970269
SNP_251880_2352G/A  -5.839749 114790.806 -5.087296e-05 0.9999594
SNP_251880_2352G/G  15.945887   4517.023  3.530176e-03 0.9971833

--------------------------------------------------------

*** SNP_622808_242 ***

Conditional model:
                 Estimate Std. Error    z value   Pr(>|z|)
(Intercept)      4.188188   1.847762  2.2666275 0.02341299
SNP_622808_242G/A -1.628130   1.648493 -0.9876476 0.32332529
SNP_622808_242G/G -1.677237   1.644935 -1.0196369 0.30790071

Zero-inflation model:
                 Estimate Std. Error    z value  Pr(>|z|)
(Intercept)      1.302946    1.56896  0.8304523 0.4062831
SNP_622808_242G/A -2.290545    1.81123 -1.2646349 0.2060022
SNP_622808_242G/G -2.268251    1.61978 -1.4003450 0.1614100

--------------------------------------------------------

*** SNP_193618_387 ***

Conditional model:
                  Estimate Std. Error    z value   Pr(>|z|)
(Intercept)     2.47929009  0.9837204 2.52032001 0.01172482
SNP_193618_387C/T 0.03835499  0.3847837 0.09967936 0.92059888
SNP_193618_387T/T 0.66953026  0.5304237 1.26225550 0.20685686

Zero-inflation model:
                  Estimate Std. Error    z value   Pr(>|z|)
(Intercept)     -1.3479276  0.6168184 -2.1852909 0.02886752
SNP_193618_387C/T  0.5242537  0.7956531  0.6588974 0.50996168
SNP_193618_387T/T  1.7796915  0.8472297  2.1006009 0.03567601

--------------------------------------------------------

*** SNP_417237_213 ***

Conditional model:
                  Estimate Std. Error    z value    Pr(>|z|)
(Intercept)      2.5625161  0.9683543  2.6462590 0.008138748
SNP_417237_213C/T  0.1071181  0.3652542  0.2932699 0.769315842
SNP_417237_213T/T -0.2013947  0.4694240 -0.4290251 0.667904968

Zero-inflation model:
                    Estimate   Std. Error     z value   Pr(>|z|)
(Intercept)      -0.89927337    0.4519591 -1.98972286 0.04662147
SNP_417237_213C/T   0.06111386    0.6405368  0.09541038 0.92398887
SNP_417237_213T/T -15.21838401 4017.8214611 -0.00378772 0.99697784

--------------------------------------------------------

*** SNP_417237_294 ***

Conditional model:
                 Estimate Std. Error  z value   Pr(>|z|)
(Intercept)     1.8634923  1.0619132 1.754844 0.07928595
SNP_417237_294A/G 0.7686045  0.3520217 2.183401 0.02900630
SNP_417237_294G/G 0.7233257  0.4403379 1.642660 0.10045320

Zero-inflation model:
                 Estimate Std. Error      z value  Pr(>|z|)
(Intercept)     -12.20800   4425.099 -0.002758807 0.9977988
SNP_417237_294A/G  11.21356   4425.098  0.002534081 0.9979781
SNP_417237_294G/G  11.74037   4425.098  0.002653131 0.9978831

--------------------------------------------------------

*** SNP_343265_177 ***

Conditional model:
                Estimate Std. Error z value Pr(>|z|)  
(Intercept)        4.547      2.738   1.660   0.0968 .
SNP_343265_177G/G   -1.941      2.649  -0.733   0.4638  

Zero-inflation model:
                Estimate Std. Error z value Pr(>|z|)
(Intercept)        1.298      2.291   0.567    0.571
SNP_343265_177G/G   -2.190      2.305  -0.950    0.342

--------------------------------------------------------

*** SNP_343265_423 ***

Conditional model:
                Estimate Std. Error z value Pr(>|z|)   
(Intercept)       2.9792     1.0733   2.776  0.00551 **
SNP_343265_423G/G  -0.4875     0.5484  -0.889  0.37400   

Zero-inflation model:
                Estimate Std. Error z value Pr(>|z|)
(Intercept)       -17.17    3302.93  -0.005    0.996
SNP_343265_423G/G    16.28    3302.93   0.005    0.996

--------------------------------------------------------

*** SNP_194809_624 ***

Conditional model:
                 Estimate Std. Error  z value     Pr(>|z|)
(Intercept)     2.3434211  1.0107340 2.318534 0.0204203183
SNP_194809_624A/G 0.6510343  0.3824974 1.702062 0.0887437305
SNP_194809_624G/G 2.4744139  0.5236164 4.725624 0.0000022941

Zero-inflation model:
                   Estimate   Std. Error      z value   Pr(>|z|)
(Intercept)      -0.8979448    0.4056625 -2.213526861 0.02686134
SNP_194809_624A/G  -0.2095345    0.7663355 -0.273424023 0.78452729
SNP_194809_624G/G -15.9361407 4523.5064071 -0.003522962 0.99718909

--------------------------------------------------------

*** SNP_194809_1116 ***

Conditional model:
                   Estimate Std. Error    z value   Pr(>|z|)
(Intercept)       2.7736737  1.1315020  2.4513203 0.01423332
SNP_194809_1116G/A -0.1582405  0.5807476 -0.2724773 0.78525506
SNP_194809_1116G/G -0.5842173  0.6031945 -0.9685389 0.33277531

Zero-inflation model:
                   Estimate Std. Error    z value  Pr(>|z|)
(Intercept)      -1.2345846   1.392073 -0.8868676 0.3751502
SNP_194809_1116G/A  0.4425178   1.440087  0.3072855 0.7586261
SNP_194809_1116G/G  0.1744287   1.495340  0.1166481 0.9071389

--------------------------------------------------------

*** SNP_373156_174 ***

Conditional model:
                 Estimate Std. Error    z value   Pr(>|z|)
(Intercept)     2.1997114  1.1472654 1.91735186 0.05519325
SNP_373156_174T/C 0.7073615  0.6838135 1.03443642 0.30093219
SNP_373156_174T/T 0.0262597  0.7274331 0.03609912 0.97120332

Zero-inflation model:
                  Estimate Std. Error    z value  Pr(>|z|)
(Intercept)     -1.4343855   2.087551 -0.6871140 0.4920109
SNP_373156_174T/C  1.0745004   2.098524  0.5120267 0.6086323
SNP_373156_174T/T -0.6946516   2.620603 -0.2650732 0.7909531

--------------------------------------------------------

*** SNP_373156_509 ***

Conditional model:
                  Estimate Std. Error    z value   Pr(>|z|)
(Intercept)      2.9644043   1.365686  2.1706343 0.02995883
SNP_373156_509G/A -0.6592703   1.182751 -0.5574042 0.57725126
SNP_373156_509G/G -0.4565460   1.097444 -0.4160087 0.67740364

Zero-inflation model:
                 Estimate Std. Error      z value  Pr(>|z|)
(Intercept)     -15.53284   3406.855 -0.004559289 0.9963622
SNP_373156_509G/A  14.34616   3406.857  0.004210968 0.9966401
SNP_373156_509G/G  14.63678   3406.855  0.004296273 0.9965721

--------------------------------------------------------

*** SNP_397528_23 ***

Conditional model:
                 Estimate Std. Error   z value   Pr(>|z|)
(Intercept)    2.45136837  1.0591143 2.3145456 0.02063781
SNP_397528_23A/G 0.13311765  0.4315009 0.3084992 0.75770255
SNP_397528_23G/G 0.05955895  0.4926137 0.1209040 0.90376711

Zero-inflation model:
                 Estimate Std. Error    z value  Pr(>|z|)
(Intercept)    -1.1714184  0.7419996 -1.5787319 0.1143976
SNP_397528_23A/G  0.6561367  0.8293862  0.7911111 0.4288791
SNP_397528_23G/G -0.5320824  1.3111756 -0.4058056 0.6848855

--------------------------------------------------------

*** SNP_201987_235 ***

Conditional model:
                Estimate Std. Error z value Pr(>|z|)   
(Intercept)       3.8404     1.2748   3.013  0.00259 **
SNP_201987_235G/G  -1.4362     0.8153  -1.762  0.07814 . 

Zero-inflation model:
                Estimate Std. Error z value Pr(>|z|)
(Intercept)       0.3722     1.3117   0.284    0.777
SNP_201987_235G/G  -1.3841     1.3621  -1.016    0.310

--------------------------------------------------------

*** SNP_201987_732 ***

Conditional model:
                 Estimate Std. Error   z value   Pr(>|z|)
(Intercept)     2.2229837  1.2858519 1.7288023 0.08384448
SNP_201987_732G/A 0.2655771  0.8663314 0.3065536 0.75918314
SNP_201987_732G/G 0.3480571  0.8597624 0.4048294 0.68560290

Zero-inflation model:
                  Estimate Std. Error    z value  Pr(>|z|)
(Intercept)     -1.1629043   1.946367 -0.5974744 0.5501907
SNP_201987_732G/A  0.5294616   1.977365  0.2677611 0.7888832
SNP_201987_732G/G -0.2249550   2.012164 -0.1117976 0.9109839

--------------------------------------------------------

*** SNP_201987_837 ***

Conditional model:
                  Estimate Std. Error    z value    Pr(>|z|)
(Intercept)      2.5778743  0.9736450  2.6476532 0.008105263
SNP_201987_837C/T -0.1281435  0.4924367 -0.2602233 0.794691541

Zero-inflation model:
                   Estimate   Std. Error      z value    Pr(>|z|)
(Intercept)      -0.8517364    0.3285001 -2.592804454 0.009519688
SNP_201987_837C/T -17.2042469 4568.0156127 -0.003766241 0.996994982

--------------------------------------------------------

*** SNP_201987_954 ***

Conditional model:
                  Estimate Std. Error    z value    Pr(>|z|)
(Intercept)      2.9498625  1.1074581  2.6636336 0.007730172
SNP_201987_954G/A -0.3617331  0.6065445 -0.5963835 0.550919064
SNP_201987_954G/G -0.4612309  0.5632904 -0.8188156 0.412891644

Zero-inflation model:
                  Estimate Std. Error    z value  Pr(>|z|)
(Intercept)     -0.9003479  0.8724506 -1.0319758 0.3020835
SNP_201987_954G/A  0.5052451  0.9904876  0.5100974 0.6099832
SNP_201987_954G/G -0.3971572  1.0491538 -0.3785500 0.7050220

--------------------------------------------------------

*** SNP_201987_1128 ***

Conditional model:
                 Estimate Std. Error  z value  Pr(>|z|)
(Intercept)      1.567930   1.357391 1.155106 0.2480471
SNP_201987_1128G/A 1.545953   1.288881 1.199454 0.2303516
SNP_201987_1128G/G 1.245608   1.223665 1.017933 0.3087100

Zero-inflation model:
                   Estimate Std. Error      z value  Pr(>|z|)
(Intercept)      -10.047883   3327.573 -0.003019583 0.9975907
SNP_201987_1128G/A  10.684305   3327.573  0.003210840 0.9974381
SNP_201987_1128G/G   8.977856   3327.573  0.002698019 0.9978473

--------------------------------------------------------

*** SNP_324461_93 ***

Conditional model:
               Estimate Std. Error z value Pr(>|z|)   
(Intercept)      2.7414     0.9087   3.017  0.00256 **
SNP_324461_93C/T  -1.4353     1.1485  -1.250  0.21141   

Zero-inflation model:
                Estimate Std. Error z value Pr(>|z|)  
(Intercept)      -0.9403     0.3706  -2.537   0.0112 *
SNP_324461_93C/T  -11.5486  4278.9941  -0.003   0.9978

--------------------------------------------------------

*** SNP_297458_264 ***

Conditional model:
                   Estimate Std. Error    z value  Pr(>|z|)
(Intercept)      2.46148649  1.0993014  2.2391370 0.0251470
SNP_297458_264T/C -0.05918226  0.4071119 -0.1453710 0.8844180
SNP_297458_264T/T -0.28354489  0.4155020 -0.6824153 0.4949764

Zero-inflation model:
                 Estimate Std. Error      z value  Pr(>|z|)
(Intercept)     -18.31723   4099.971 -0.004467650 0.9964353
SNP_297458_264T/C  17.77855   4099.971  0.004336262 0.9965402
SNP_297458_264T/T  17.17534   4099.971  0.004189137 0.9966576

--------------------------------------------------------

*** SNP_199628_132 ***

Conditional model:
                  Estimate Std. Error  z value    Pr(>|z|)
(Intercept)      3.1970708  1.0692114  2.99012 0.002788676
SNP_199628_132G/G -0.6937134  0.5431562 -1.27719 0.201535336

Zero-inflation model:
                 Estimate Std. Error      z value  Pr(>|z|)
(Intercept)     -18.01051   4256.048 -0.004231744 0.9966236
SNP_199628_132G/G  17.14999   4256.048  0.004029557 0.9967849

--------------------------------------------------------

*** SNP_199628_214 ***

Conditional model:
                  Estimate Std. Error    z value  Pr(>|z|)
(Intercept)      2.8250888  1.2660342  2.2314475 0.0256515
SNP_199628_214T/A -0.9010121  0.9051048 -0.9954783 0.3195037
SNP_199628_214T/T -0.3058800  0.7903196 -0.3870332 0.6987316

Zero-inflation model:
                 Estimate Std. Error      z value  Pr(>|z|)
(Intercept)     -16.52117   3821.497 -0.004323219 0.9965506
SNP_199628_214T/A  14.13886   3821.501  0.003699817 0.9970480
SNP_199628_214T/T  15.79032   3821.497  0.004131971 0.9967032

--------------------------------------------------------

*** SNP_199628_248 ***

Conditional model:
                   Estimate Std. Error    z value   Pr(>|z|)
(Intercept)       2.5054244  1.0237454  2.4473120 0.01439262
SNP_199628_248C/T  -0.4360681  0.6628399 -0.6578784 0.51061625
SNP_199628_248T/T -11.4218816        NaN        NaN        NaN

Zero-inflation model:
                   Estimate   Std. Error      z value   Pr(>|z|)
(Intercept)      -0.9356401     0.369182 -2.534360206 0.01126529
SNP_199628_248C/T -15.7212174 10573.334757 -0.001486874 0.99881365
SNP_199628_248T/T   3.5745662          NaN          NaN        NaN

--------------------------------------------------------

*** SNP_254919_291 ***

Conditional model:
                  Estimate Std. Error    z value   Pr(>|z|)
(Intercept)      2.6759708  1.0979559  2.4372297 0.01480027
SNP_254919_291T/C -0.2922131  0.6623724 -0.4411614 0.65909619
SNP_254919_291T/T -0.1417946  0.6363842 -0.2228128 0.82368117

Zero-inflation model:
                  Estimate Std. Error    z value  Pr(>|z|)
(Intercept)     -1.2304815   1.357404 -0.9064962 0.3646733
SNP_254919_291T/C  0.4139116   1.475099  0.2805991 0.7790179
SNP_254919_291T/T  0.1838241   1.408505  0.1305101 0.8961629

--------------------------------------------------------

*** SNP_254919_297 ***

Conditional model:
                 Estimate Std. Error   z value     Pr(>|z|)
(Intercept)      4.512373   1.363503  3.309397 0.0009349707
SNP_254919_297G/A -2.604284   1.206798 -2.158011 0.0309269785
SNP_254919_297G/G -2.265890   1.048286 -2.161518 0.0306553440

Zero-inflation model:
                 Estimate Std. Error      z value  Pr(>|z|)
(Intercept)     -15.83820   3970.665 -0.003988804 0.9968174
SNP_254919_297G/A  15.27338   3970.667  0.003846552 0.9969309
SNP_254919_297G/G  14.80773   3970.666  0.003729280 0.9970245

--------------------------------------------------------

*** SNP_201724_525 ***

Conditional model:
                   Estimate Std. Error     z value     Pr(>|z|)
(Intercept)      2.41462963  1.1016676  2.19179503 0.0283943102
SNP_201724_525G/T -0.02416148  0.8320765 -0.02903757 0.9768346241
SNP_201724_525T/T  3.54913541  1.0362185  3.42508412 0.0006146091

Zero-inflation model:
                  Estimate Std. Error    z value    Pr(>|z|)
(Intercept)     -0.9737662  0.3820778 -2.5486073 0.010815401
SNP_201724_525G/T  0.2280453  1.3830208  0.1648893 0.869031135
SNP_201724_525T/T  2.4126004  0.8908763  2.7081206 0.006766543

--------------------------------------------------------

*** SNP_353771_483 ***

Conditional model:
                 Estimate Std. Error   z value    Pr(>|z|)
(Intercept)     2.6709752  0.9632006 2.7730206 0.005553861
SNP_353771_483C/T 0.5472373  4.1621794 0.1314786 0.895396749
SNP_353771_483T/T 0.4171356  1.1891434 0.3507866 0.725748442

Zero-inflation model:
                  Estimate   Std. Error      z value   Pr(>|z|)
(Intercept)      -0.951517    0.3747346 -2.539175507 0.01111141
SNP_353771_483C/T   2.754839    3.8249138  0.720235564 0.47137997
SNP_353771_483T/T -11.017230 1343.6731026 -0.008199338 0.99345795

--------------------------------------------------------

*** SNP_26438_387 ***

Conditional model:
                Estimate Std. Error   z value     Pr(>|z|)
(Intercept)    2.0649983  1.0688607 1.9319621 5.336418e-02
SNP_26438_387C/T 0.3432864  0.3541808 0.9692405 3.324252e-01
SNP_26438_387T/T 1.8067938  0.3695806 4.8887676 1.014692e-06

Zero-inflation model:
                 Estimate Std. Error    z value   Pr(>|z|)
(Intercept)    -0.8569591  0.4904608 -1.7472530 0.08059346
SNP_26438_387C/T -0.1561207  0.6819431 -0.2289351 0.81891934
SNP_26438_387T/T -0.8766761  1.1882794 -0.7377693 0.46065463

--------------------------------------------------------

*** SNP_329556_606 ***

Conditional model:
                     Estimate Std. Error     z value   Pr(>|z|)
(Intercept)       2.513825178  1.0140839 2.478912385 0.01317837
SNP_329556_606A/T   0.003319175  0.5690308 0.005833032 0.99534594
SNP_329556_606T/T -12.184051527        NaN         NaN        NaN

Zero-inflation model:
                 Estimate Std. Error   z value   Pr(>|z|)
(Intercept)     -1.010844  0.4067472 -2.485189 0.01294825
SNP_329556_606A/T  0.316908  0.9757111  0.324797 0.74533474
SNP_329556_606T/T  4.024332        NaN       NaN        NaN

--------------------------------------------------------

*** SNP_380699_727 ***

Conditional model:
                  Estimate Std. Error    z value    Pr(>|z|)
(Intercept)      2.9732187  1.0587782  2.8081600 0.004982547
SNP_380699_727G/G -0.4685447  0.4694283 -0.9981178 0.318222239

Zero-inflation model:
                  Estimate Std. Error    z value  Pr(>|z|)
(Intercept)     -0.8186497  0.7428864 -1.1019852 0.2704681
SNP_380699_727G/G -0.1944292  0.8463478 -0.2297273 0.8183037

--------------------------------------------------------

*** SNP_246173_255 ***

Conditional model:
                Estimate Std. Error z value Pr(>|z|)   
(Intercept)       3.3213     1.0969   3.028  0.00246 **
SNP_246173_255G/G  -0.9903     0.5479  -1.808  0.07068 . 

Zero-inflation model:
                Estimate Std. Error z value Pr(>|z|)
(Intercept)      -0.6434     0.7440  -0.865    0.387
SNP_246173_255G/G  -0.2985     0.8139  -0.367    0.714

--------------------------------------------------------

*** SNP_242486_426 ***

Conditional model:
                 Estimate Std. Error   z value  Pr(>|z|)
(Intercept)     2.0201715  1.3226457 1.5273716 0.1266686
SNP_242486_426G/A 0.5827919  0.9708668 0.6002800 0.5483196
SNP_242486_426G/G 0.6067394  0.9749764 0.6223119 0.5337368

Zero-inflation model:
                  Estimate Std. Error     z value  Pr(>|z|)
(Intercept)     -1.1309463   2.394936 -0.47222400 0.6367669
SNP_242486_426G/A  0.2328079   2.421476  0.09614297 0.9234070
SNP_242486_426G/G  0.1214594   2.427681  0.05003102 0.9600977

--------------------------------------------------------

*** SNP_230664_231 ***

Conditional model:
                  Estimate Std. Error    z value    Pr(>|z|)
(Intercept)       2.743127  0.8949563  3.0650959 0.002176002
SNP_230664_231C/T  -1.714140  4.8525847 -0.3532427 0.723906500
SNP_230664_231T/T -12.556793        NaN        NaN         NaN

Zero-inflation model:
                  Estimate Std. Error     z value    Pr(>|z|)
(Intercept)     -1.1035334  0.4014133 -2.74912040 0.005975543
SNP_230664_231C/T -0.4951039 24.4861684 -0.02021974 0.983868082
SNP_230664_231T/T  3.9770532        NaN         NaN         NaN

--------------------------------------------------------

*** SNP_437039_207 ***

Conditional model:
                 Estimate Std. Error   z value   Pr(>|z|)
(Intercept)     2.3465261  1.1058734 2.1218759 0.03384816
SNP_437039_207G/A 0.2154697  0.5769849 0.3734409 0.70882036
SNP_437039_207G/G 0.2682264  0.5979169 0.4486015 0.65371913

Zero-inflation model:
                   Estimate Std. Error     z value  Pr(>|z|)
(Intercept)     -0.96801932   1.052393 -0.91982710 0.3576631
SNP_437039_207G/A  0.02024088   1.131182  0.01789356 0.9857238
SNP_437039_207G/G  0.04620541   1.157269  0.03992624 0.9681519

--------------------------------------------------------

*** SNP_278191_379 ***

Conditional model:
                 Estimate Std. Error   z value   Pr(>|z|)
(Intercept)     2.3562368  1.0135899 2.3246450 0.02009095
SNP_278191_379C/T 0.2295684  0.4549047 0.5046517 0.61380347
SNP_278191_379T/T 0.5015293  0.5207303 0.9631268 0.33548387

Zero-inflation model:
                 Estimate Std. Error    z value  Pr(>|z|)
(Intercept)     -1.691309   1.426601 -1.1855519 0.2357993
SNP_278191_379C/T  0.728485   1.453934  0.5010441 0.6163401
SNP_278191_379T/T  1.389309   1.488296  0.9334893 0.3505674

--------------------------------------------------------

*** SNP_278191_558 ***

Conditional model:
                Estimate Std. Error z value Pr(>|z|)  
(Intercept)        4.654      2.781   1.673   0.0943 .
SNP_278191_558C/C   -2.197      2.676  -0.821   0.4116  

Zero-inflation model:
                Estimate Std. Error z value Pr(>|z|)
(Intercept)        1.079      2.438   0.442    0.658
SNP_278191_558C/C   -2.016      2.455  -0.821    0.412

--------------------------------------------------------

*** SNP_43500_219 ***

Conditional model:
               Estimate Std. Error z value Pr(>|z|)
(Intercept)      2.4121     2.0831   1.158    0.247
SNP_43500_219C/C   0.1859     1.8462   0.101    0.920

Zero-inflation model:
               Estimate Std. Error z value Pr(>|z|)
(Intercept)     0.05429    2.58739   0.021    0.983
SNP_43500_219C/C -1.11504    2.61542  -0.426    0.670

--------------------------------------------------------

*** SNP_43500_360 ***

Model encountered the complete separation problem. 
Could not be fitted, as only two genotypes were present.

--------------------------------------------------------

*** SNP_43500_562 ***

Conditional model:
                Estimate Std. Error   z value   Pr(>|z|)
(Intercept)    2.1044961  1.2403424 1.6967057 0.08975231
SNP_43500_562C/G 0.5600032  0.7340567 0.7628882 0.44553006
SNP_43500_562G/G 0.2277463  0.7557707 0.3013431 0.76315284

Zero-inflation model:
                Estimate Std. Error     z value  Pr(>|z|)
(Intercept)    -4.231718   29.67865 -0.14258456 0.8866183
SNP_43500_562C/G  3.878866   29.66278  0.13076542 0.8959609
SNP_43500_562G/G  2.450382   29.65178  0.08263862 0.9341389

--------------------------------------------------------

*** SNP_43500_642 ***

Conditional model:
                Estimate Std. Error   z value   Pr(>|z|)
(Intercept)    2.4524493   1.004675 2.4410378 0.01464512
SNP_43500_642C/T 0.3893636   0.623958 0.6240221 0.53261307

Zero-inflation model:
                 Estimate Std. Error    z value  Pr(>|z|)
(Intercept)    -0.9874581  0.3861653 -2.5570864 0.0105553
SNP_43500_642C/T -0.7476467  1.6815708 -0.4446121 0.6566001

--------------------------------------------------------

*** SNP_43500_821 ***

Conditional model:
                 Estimate Std. Error   z value    Pr(>|z|)
(Intercept)     3.0576480  1.0324274  2.961611 0.003060346
SNP_43500_821C/C -0.5382954  0.4494876 -1.197576 0.231082268

Zero-inflation model:
                 Estimate Std. Error    z value  Pr(>|z|)
(Intercept)    -1.2894113  0.8120918 -1.5877655 0.1123394
SNP_43500_821C/C  0.3495318  0.8867750  0.3941606 0.6934624

--------------------------------------------------------

*** SNP_281059_636 ***

Conditional model:
                Estimate Std. Error  z value   Pr(>|z|)
(Intercept)     1.412711  1.1533475 1.224879 0.22062097
SNP_281059_636G/G 1.183013  0.6095573 1.940774 0.05228568

Zero-inflation model:
                 Estimate Std. Error      z value  Pr(>|z|)
(Intercept)     -14.84225   3678.124 -0.004035276 0.9967803
SNP_281059_636G/G  13.92637   3678.124  0.003786269 0.9969790

--------------------------------------------------------

*** SNP_281059_675 ***

Conditional model:
                  Estimate Std. Error z value Pr(>|z|)    
(Intercept)      2.738e+00  7.894e-01   3.469 0.000523 ***
SNP_281059_675C/T -1.823e+01  3.737e+03  -0.005 0.996109    
SNP_281059_675T/T -2.085e+01  1.067e+05   0.000 0.999844   

--------------------------------------------------------

*** SNP_286191_456 ***

Conditional model:
                 Estimate Std. Error   z value   Pr(>|z|)
(Intercept)     2.4064254  1.0902388 2.2072461 0.02729687
SNP_286191_456C/T 0.3944500  0.9017413 0.4374315 0.66179847
SNP_286191_456T/T 0.7461952  1.0583758 0.7050380 0.48078659

Zero-inflation model:
                   Estimate   Std. Error      z value    Pr(>|z|)
(Intercept)      -0.9665075    0.3734269 -2.588210553 0.009647599
SNP_286191_456C/T   0.8939961    1.1024439  0.810922118 0.417410398
SNP_286191_456T/T -12.7977928 3747.1522244 -0.003415338 0.997274960

--------------------------------------------------------

*** SNP_152082_816 ***

Conditional model:
                Estimate Std. Error z value Pr(>|z|)
(Intercept)       2.1560     1.4807   1.456    0.145
SNP_152082_816T/T   0.4598     1.2362   0.372    0.710

Zero-inflation model:
                Estimate Std. Error z value Pr(>|z|)
(Intercept)       -5.537    191.380  -0.029    0.977
SNP_152082_816T/T    4.625    191.352   0.024    0.981

--------------------------------------------------------

*** SNP_219405_317 ***

Conditional model:
                 Estimate Std. Error   z value  Pr(>|z|)
(Intercept)     1.6611884   1.357494 1.2237165 0.2210592
SNP_219405_317G/G 0.9599198   1.051812 0.9126344 0.3614349

Zero-inflation model:
                 Estimate Std. Error      z value  Pr(>|z|)
(Intercept)     -16.50015   4319.939 -0.003819534 0.9969525
SNP_219405_317G/G  15.62724   4319.939  0.003617468 0.9971137

--------------------------------------------------------

*** SNP_182044_141 ***

Conditional model:
                 Estimate Std. Error   z value   Pr(>|z|)
(Intercept)     2.4782790  1.0316241 2.4023082 0.01629198
SNP_182044_141C/T 0.3275378  0.3962957 0.8264985 0.40852137
SNP_182044_141T/T 1.0503566  0.6604699 1.5903172 0.11176332

Zero-inflation model:
                   Estimate   Std. Error      z value   Pr(>|z|)
(Intercept)      -0.9109347    0.3717039 -2.450699741 0.01425788
SNP_182044_141C/T   0.4708342    0.6395305  0.736218515 0.46159773
SNP_182044_141T/T -16.0246572 4302.3050336 -0.003724668 0.99702815

--------------------------------------------------------

***SNP_306701_582  ***

Conditional model:
                 Estimate Std. Error   z value     Pr(>|z|)
(Intercept)     2.4363080  1.0366789 2.3501086 1.876793e-02
SNP_306701_582A/G 0.2660327  0.6766809 0.3931435 6.942135e-01
SNP_306701_582G/G 4.2096011  1.0688370 3.9384876 8.199684e-05

Zero-inflation model:
                  Estimate Std. Error    z value     Pr(>|z|)
(Intercept)     -0.9140999  0.3691172 -2.4764489 0.0132696609
SNP_306701_582A/G -0.3954213  1.3177708 -0.3000683 0.7641250270
SNP_306701_582G/G  3.8789864  1.0920618  3.5519842 0.0003823378

--------------------------------------------------------

*** SNP_306701_957 ***

Conditional model:
                 Estimate Std. Error  z value   Pr(>|z|)
(Intercept)     2.0725580  1.0278780 2.016346 0.04376379
SNP_306701_957C/T 0.5391524  0.3059501 1.762223 0.07803162
SNP_306701_957T/T 0.7002226  0.3614513 1.937253 0.05271442

Zero-inflation model:
                 Estimate Std. Error      z value  Pr(>|z|)
(Intercept)     -16.94475   4433.502 -0.003821979 0.9969505
SNP_306701_957C/T  16.33598   4433.502  0.003684668 0.9970601
SNP_306701_957T/T  16.37696   4433.502  0.003693911 0.9970527

--------------------------------------------------------

*** SNP_343154_267 ***

Conditional model:
                Estimate Std. Error z value Pr(>|z|)  
(Intercept)       2.3055     0.9149   2.520   0.0117 *
SNP_343154_267T/C   0.2611     0.2336   1.118   0.2637  
SNP_343154_267T/T   0.3066     0.2954   1.038   0.2993

--------------------------------------------------------

*** SNP_343154_386 ***

Conditional model:
                  Estimate Std. Error    z value    Pr(>|z|)
(Intercept)      2.5355192  0.9289414  2.7294715 0.006343593
SNP_343154_386C/T  0.2857258  0.3459441  0.8259305 0.408843535
SNP_343154_386T/T -1.5385182  1.0378265 -1.4824426 0.138222555

Zero-inflation model:
                   Estimate   Std. Error      z value   Pr(>|z|)
(Intercept)      -0.7517715    0.4428737 -1.697485343 0.08960494
SNP_343154_386C/T  -0.6491904    0.7054669 -0.920227954 0.35745365
SNP_343154_386T/T -12.9008321 3631.1904243 -0.003552783 0.99716530

--------------------------------------------------------

*** SNP_343154_831 ***

Conditional model:
                Estimate Std. Error z value Pr(>|z|)  
(Intercept)       2.8282     1.4874   1.901   0.0572 .
SNP_343154_831G/G  -0.3987     1.1977  -0.333   0.7392  

Zero-inflation model:
                Estimate Std. Error z value Pr(>|z|)
(Intercept)       -13.11    3518.91  -0.004    0.997
SNP_343154_831G/G    12.06    3518.91   0.003    0.997

--------------------------------------------------------

***SNP_343154_1302  ***

Conditional model:
                 Estimate Std. Error z value Pr(>|z|)
(Intercept)        2.0038     1.4214    1.41    0.159
SNP_343154_1302T/T   0.6831     1.1988    0.57    0.569

Zero-inflation model:
                 Estimate Std. Error z value Pr(>|z|)
(Intercept)        -12.59    3797.87  -0.003    0.997
SNP_343154_1302T/T    11.62    3797.87   0.003    0.998

--------------------------------------------------------

*** SNP_343154_1452 ***

Conditional model:
                 Estimate Std. Error z value Pr(>|z|)
(Intercept)        -14.00    3466.84  -0.004    0.997
SNP_343154_1452G/A    16.41    3466.84   0.005    0.996
SNP_343154_1452G/G    16.54    3466.84   0.005    0.996

--------------------------------------------------------

*** SNP_343154_1475 ***

Conditional model:
                      Estimate Std. Error      z value   Pr(>|z|)
(Intercept)        2.469743261  1.0494844  2.353292002 0.01860802
SNP_343154_1475C/T  -0.003876157  0.8133876 -0.004765449 0.99619774
SNP_343154_1475T/T -11.314251493        NaN          NaN        NaN

Zero-inflation model:
                   Estimate Std. Error    z value   Pr(>|z|)
(Intercept)      -0.9926872  0.3927906 -2.5272681 0.01149537
SNP_343154_1475C/T -0.1827822  1.6264185 -0.1123833 0.91051951
SNP_343154_1475T/T  3.3796869        NaN        NaN        NaN

--------------------------------------------------------

*** SNP_343154_1558 ***

Conditional model:
                   Estimate Std. Error    z value    Pr(>|z|)
(Intercept)       2.6139809  1.0028695  2.6065016 0.009147239
SNP_343154_1558C/T -0.2666215  0.7118531 -0.3745457 0.707998370
SNP_343154_1558T/T  0.7780302  1.7101385  0.4549515 0.649144098

Zero-inflation model:
                   Estimate Std. Error    z value   Pr(>|z|)
(Intercept)      -0.9965205  0.3960813 -2.5159496 0.01187122
SNP_343154_1558C/T  0.1650411  1.2997917  0.1269750 0.89896017
SNP_343154_1558T/T  0.8994248  2.3262567  0.3866404 0.69902244

--------------------------------------------------------

*** SNP_260893_408 ***

Conditional model:
                  Estimate Std. Error    z value    Pr(>|z|)
(Intercept)      3.6382544   1.388882  2.6195569 0.008804407
SNP_260893_408G/A -0.6792923   1.081233 -0.6282569 0.529835649
SNP_260893_408G/G -1.1355062   1.058509 -1.0727409 0.283387385

Zero-inflation model:
                 Estimate Std. Error      z value  Pr(>|z|)
(Intercept)     -16.58563    3995.07 -0.004151525 0.9966876
SNP_260893_408G/A  15.68687    3995.07  0.003926556 0.9968671
SNP_260893_408G/G  15.68129    3995.07  0.003925159 0.9968682

--------------------------------------------------------

*** SNP_260893_819 ***

Conditional model:
                  Estimate Std. Error z value Pr(>|z|)
(Intercept)        -12.134   3758.315  -0.003    0.997
SNP_260893_819C/A     -9.158 163740.618   0.000    1.000
SNP_260893_819C/C     14.670   3758.315   0.004    0.997

--------------------------------------------------------

*** SNP_260893_945 ***

Conditional model:
                   Estimate Std. Error    z value   Pr(>|z|)
(Intercept)      2.59081435  1.0749052  2.4102724 0.01594062
SNP_260893_945T/G -0.14934462  0.5411393 -0.2759818 0.78256204
SNP_260893_945T/T  0.08189439  0.5418560  0.1511368 0.87986781

Zero-inflation model:
                  Estimate Std. Error    z value  Pr(>|z|)
(Intercept)     -0.9631520  0.8801229 -1.0943380 0.2738068
SNP_260893_945T/G -0.2437926  1.0570121 -0.2306432 0.8175920
SNP_260893_945T/T  0.2114370  0.9706762  0.2178244 0.8275659

--------------------------------------------------------

*** SNP_260893_961 ***

Conditional model:
                Estimate Std. Error   z value    Pr(>|z|)
(Intercept)     2.529648  0.9750713 2.5943206 0.009477806
SNP_260893_961G/T 0.429026  0.7070799 0.6067575 0.544011872

Zero-inflation model:
                   Estimate Std. Error     z value    Pr(>|z|)
(Intercept)     -1.05177859  0.4016877 -2.61839894 0.008834346
SNP_260893_961G/T  0.03183334  1.4104502  0.02256963 0.981993572

--------------------------------------------------------

*** SNP_198248_1210 ***

Conditional model:
                    Estimate Std. Error    z value    Pr(>|z|)
(Intercept)        2.6520158  0.9598913  2.7628294 0.005730271
SNP_198248_1210C/G  -0.7200716  0.8597415 -0.8375444 0.402286642
SNP_198248_1210G/G -17.9625876        NaN        NaN         NaN

Zero-inflation model:
                    Estimate   Std. Error     z value    Pr(>|z|)
(Intercept)       -0.9501592    0.3668083 -2.59034284 0.009588039
SNP_198248_1210C/G -14.6569294 4397.7166172 -0.00333285 0.997340775
SNP_198248_1210G/G   6.3643335          NaN         NaN         NaN

--------------------------------------------------------

*** SNP_198248_1498 ***

Conditional model:
                    Estimate Std. Error     z value    Pr(>|z|)
(Intercept)       2.64360209  0.9897395  2.67100808 0.007562383
SNP_198248_1498G/A -0.03422746  0.3655227 -0.09363976 0.925395325
SNP_198248_1498G/G -0.26372632  0.6016303 -0.43835277 0.661130581

Zero-inflation model:
                   Estimate Std. Error    z value   Pr(>|z|)
(Intercept)      -0.9922819  0.5303619 -1.8709524 0.06135167
SNP_198248_1498G/A  0.1716614  0.6787275  0.2529165 0.80033276
SNP_198248_1498G/G -0.2611048  1.4227399 -0.1835226 0.85438803

--------------------------------------------------------

*** SNP_428039_473 ***

Conditional model:
                 Estimate Std. Error   z value   Pr(>|z|)
(Intercept)     2.2008771  1.1579974 1.9005889 0.05735588
SNP_428039_473G/A 0.5618837  0.7963311 0.7055905 0.48044284
SNP_428039_473G/G 0.2801810  0.7865597 0.3562107 0.72168277

Zero-inflation model:
                 Estimate Std. Error      z value  Pr(>|z|)
(Intercept)     -16.21874   3797.175 -0.004271264 0.9965920
SNP_428039_473G/A  15.77619   3797.175  0.004154719 0.9966850
SNP_428039_473G/G  15.12184   3797.175  0.003982392 0.9968225

--------------------------------------------------------

*** SNP_428039_659 ***

Conditional model:
                 Estimate Std. Error  z value   Pr(>|z|)
(Intercept)     2.4514068  0.9478698 2.586227 0.00970329
SNP_428039_659C/T 0.5078454  0.3862557 1.314791 0.18858027
SNP_428039_659T/T 0.8152677  0.6711796 1.214679 0.22448858

Zero-inflation model:
                  Estimate Std. Error     z value   Pr(>|z|)
(Intercept)     -1.1043802  0.6463633 -1.70860603 0.08752395
SNP_428039_659C/T  0.2695701  0.7747481  0.34794548 0.72788113
SNP_428039_659T/T -0.1385848  1.4635370 -0.09469168 0.92455972

--------------------------------------------------------

*** SNP_428039_1406 ***

Conditional model:
                   Estimate Std. Error   z value   Pr(>|z|)
(Intercept)       2.7089566  1.0679763  2.536532 0.01119564
SNP_428039_1406C/T -0.7820472  0.4056232 -1.928014 0.05385340
SNP_428039_1406T/T -1.3560428  0.4850693 -2.795565 0.00518091

Zero-inflation model:
                    Estimate  Std. Error      z value   Pr(>|z|)
(Intercept)       -0.4789811    0.267274 -1.792097862 0.07311729
SNP_428039_1406C/T  -1.5293574    1.777197 -0.860544673 0.38948887
SNP_428039_1406T/T -16.0259853 4416.574292 -0.003628601 0.99710480

--------------------------------------------------------

*** SNP_428039_1687 ***

Conditional model:
                   Estimate Std. Error   z value    Pr(>|z|)
(Intercept)       2.6205657  0.9673972  2.708883 0.006751015
SNP_428039_1687A/G -0.8769858  0.5856493 -1.497459 0.134273840
SNP_428039_1687G/G  1.1882145  0.9768903  1.216323 0.223861796

Zero-inflation model:
                    Estimate   Std. Error      z value    Pr(>|z|)
(Intercept)       -0.8856195 3.398629e-01 -2.605814185 0.009165617
SNP_428039_1687A/G -15.3646665 4.627020e+03 -0.003320640 0.997350518
SNP_428039_1687G/G -17.8715736 1.183240e+04 -0.001510393 0.998794881

--------------------------------------------------------

*** SNP_128936_282 ***

Conditional model:
                 Estimate Std. Error  z value    Pr(>|z|)
(Intercept)     1.5803477  1.0673846 1.480579 0.138718679
SNP_128936_282C/T 0.8236181  0.3996859 2.060663 0.039335161
SNP_128936_282T/T 1.1953450  0.3875814 3.084114 0.002041596

Zero-inflation model:
                 Estimate Std. Error      z value  Pr(>|z|)
(Intercept)     -15.56750   3200.812 -0.004863611 0.9961194
SNP_128936_282C/T  14.62619   3200.812  0.004569526 0.9963541
SNP_128936_282T/T  14.95671   3200.812  0.004672787 0.9962717

--------------------------------------------------------

*** SNP_358374_195 ***

Conditional model:
                 Estimate Std. Error  z value   Pr(>|z|)
(Intercept)     2.3622054  1.0549488 2.239166 0.02514512
SNP_358374_195C/T 0.7142121  0.6069993 1.176628 0.23934417

Zero-inflation model:
                   Estimate   Std. Error      z value   Pr(>|z|)
(Intercept)      -0.9779339    0.3882974 -2.518517798 0.01178499
SNP_358374_195C/T -16.1331980 4088.1674839 -0.003946315 0.99685130

--------------------------------------------------------

*** SNP_271698_251 ***

Conditional model:
                 Estimate Std. Error  z value   Pr(>|z|)
(Intercept)     1.6769448  1.0971314 1.528481 0.12639307
SNP_271698_251G/A 0.8653278  0.3536952 2.446535 0.01442367
SNP_271698_251G/G 0.8610332  0.3581563 2.404071 0.01621361

Zero-inflation model:
                 Estimate Std. Error      z value  Pr(>|z|)
(Intercept)     -17.18106   4552.206 -0.003774228 0.9969886
SNP_271698_251G/A  16.78829   4552.206  0.003687947 0.9970575
SNP_271698_251G/G  16.30555   4552.206  0.003581901 0.9971421

--------------------------------------------------------

*** SNP_341837_617 ***

Conditional model:
                  Estimate Std. Error    z value   Pr(>|z|)
(Intercept)      2.5561085  0.9735878  2.6254524 0.00865339
SNP_341837_617C/T  0.1618041  0.3597018  0.4498285 0.65283411
SNP_341837_617T/T -0.9184929  0.5799746 -1.5836779 0.11326705

Zero-inflation model:
                    Estimate   Std. Error      z value   Pr(>|z|)
(Intercept)      -0.87710043    0.4827926 -1.816722870 0.06925956
SNP_341837_617C/T  -0.03241159    0.6281701 -0.051596843 0.95884993
SNP_341837_617T/T -14.64193349 4068.7829047 -0.003598603 0.99712874

--------------------------------------------------------

***SNP_341837_768  ***

Conditional model:
                 Estimate Std. Error z value Pr(>|z|)    
(Intercept)        2.6688     0.7975   3.346 0.000819 ***
SNP_341837_768C/T  -16.2828  5392.5373  -0.003 0.997591    
SNP_341837_768T/T  -15.4363  4559.4449  -0.003 0.99729

--------------------------------------------------------

*** SNP_338193_2169 ***

Conditional model:
                 Estimate Std. Error z value Pr(>|z|)  
(Intercept)       2.59621    1.40577   1.847   0.0648 .
SNP_338193_2169G/G -0.06824    1.29207  -0.053   0.9579  

Zero-inflation model:
                 Estimate Std. Error z value Pr(>|z|)
(Intercept)        -16.11    4657.40  -0.003    0.997
SNP_338193_2169G/G    15.16    4657.40   0.003    0.997

--------------------------------------------------------

*** SNP_373029_222 ***

Conditional model:
                  Estimate Std. Error    z value    Pr(>|z|)
(Intercept)      2.5944477  1.0053375  2.5806733 0.009860786
SNP_373029_222C/T  0.1080965  0.3700684  0.2920988 0.770211118
SNP_373029_222T/T -0.3489738  0.8022891 -0.4349726 0.663582321

Zero-inflation model:
                  Estimate Std. Error    z value   Pr(>|z|)
(Intercept)     -1.3359911  0.7217558 -1.8510294 0.06416532
SNP_373029_222C/T  0.4292251  0.8073204  0.5316664 0.59495708
SNP_373029_222T/T  0.9428674  1.4083898  0.6694648 0.50319902

--------------------------------------------------------

*** SNP_187211_199 ***

Conditional model:
                  Estimate Std. Error z value Pr(>|z|)   
(Intercept)         2.6306     0.8139   3.232  0.00123 **
SNP_187211_199A/G   -22.1422 96500.2994   0.000  0.99982   
SNP_187211_199G/G   -14.2246  4511.4538  -0.003  0.99748

--------------------------------------------------------

*** SNP_187211_1709 ***

Conditional model:
                  Estimate Std. Error   z value   Pr(>|z|)
(Intercept)      2.3335089  0.9605328 2.4293902 0.01512425
SNP_187211_1709G/A 0.5493424  0.3966887 1.3848201 0.16610748
SNP_187211_1709G/G 0.2729254  0.7551744 0.3614071 0.71779517

Zero-inflation model:
                   Estimate Std. Error    z value  Pr(>|z|)
(Intercept)      -1.3710800  0.9985909 -1.3730148 0.1697478
SNP_187211_1709G/A  0.4423424  1.0405052  0.4251227 0.6707472
SNP_187211_1709G/G  0.8830454  1.3738332  0.6427603 0.5203797

--------------------------------------------------------

*** SNP_290940_132 ***

Conditional model:
                  Estimate Std. Error z value Pr(>|z|)
(Intercept)      -6.992263        NaN     NaN      NaN
SNP_290940_132G/A -14.134575        NaN     NaN      NaN
SNP_290940_132G/G   9.759059        NaN     NaN      NaN

Zero-inflation model:
                 Estimate Std. Error z value Pr(>|z|)
(Intercept)      3.833196        NaN     NaN      NaN
SNP_290940_132G/A  7.411394        NaN     NaN      NaN
SNP_290940_132G/G -4.783297        NaN     NaN      NaN

--------------------------------------------------------
